# Supplementary material for: Age‐Dependent Regulation of Hippocampal Inflammation by the Mitochondrial Translocator Protein in Mice
Source: Aging Cell. 2025 Apr 24;24(6):e70039. doi: 10.1111/acel.70039 (PMC12151901; doi:10.1111/acel.70039)
Supplement: Supplementary file 1 — Table S1. Differentially expressed gene list for normal aging. Comparison is between WT Aged versus WT Young (reference) under baseline (PBS) conditions. Significance is defined as FDR < 0.05. Upregulation refers to significant genes thresholded at Log2FC ≥ 0.5, while downregulation refers to significant genes thresholded at Log2FC ≤ −0.5. Table S2. fGSEA functional enrichment results from differentially expressed genes of normal aging comparison (Table S1). NES score refers to normalized enrichment score. Leading edge refers to genes annotated with their Entrez IDs being involved in that functional term. Table S3. fGSEA leading edges with gene symbols from Table S2. NES score refers to normalized enrichment score. MGI refers to the overlapping genes involved in the functional term. Table S4. Gene overlap hypergeometric Fischer tests of significant differentially expressed genes between normal aging and inflammatory response in the young. WT PBS Aged versus WT PBS Young is denoted as the normal aging comparison, while WT LPS Young versus WT PBS Young is denoted as the inflammatory response in the young comparison. Each significant differentially expressed gene set is split into either upregulated “up” (Log2FC > 0.5) or downregulated “down” (Log2FC < 0.5). Magnitude of overlap is reflected as odds ratio, while significance threshold is p < 0.05 for the hypergeometric Fischer test. Table S5. fGSEA functional enrichment results from differentially expressed genes of inflammatory response in the young. NES score refers to normalized enrichment score. Leading edge refers to genes annotated with their Entrez IDs being involved in that functional term. Table S6. Differentially expressed gene list for inflammation in the aged brain. Comparison is between WT LPS Aged versus WT PBS Aged conditions. Significance is defined as FDR < 0.05. Upregulation refers to significant genes thresholded at Log2FC ≥ 0.5, while downregulation refers to significant genes thresholded at Log2FC [file ACEL-24-e70039-s003.zip]

Archive with 19 entries (18 files):
- acel70039-sup-0001-TableS1-S18/
- acel70039-sup-0001-TableS1-S18/TableS10_KOLOvsWTLO_fgsea.csv
- acel70039-sup-0001-TableS1-S18/TableS11_overlap_KOLOvsWTLO_and_KOLYvsWTLY.xlsx
- acel70039-sup-0001-TableS1-S18/TableS12_enrichment_maincelltypemarkers_LPSgroups.xlsx
- acel70039-sup-0001-TableS1-S18/TableS13_moduleeigengenes_final.xlsx
- acel70039-sup-0001-TableS1-S18/TableS14_ORA_Gene_ontology.csv
- acel70039-sup-0001-TableS1-S18/TableS15_Intra_module_connectivity_members.xlsx
- acel70039-sup-0001-TableS1-S18/TableS16_Network_Mod5.xlsx
- acel70039-sup-0001-TableS1-S18/TableS17.xlsx
- acel70039-sup-0001-TableS1-S18/TableS18.xlsx
- acel70039-sup-0001-TableS1-S18/TableS1_WTPOvsWTPY_lfcsh.xlsx
- acel70039-sup-0001-TableS1-S18/TableS2_WTPOvsWTPY_fgseaterms.csv
- acel70039-sup-0001-TableS1-S18/TableS3_WTPOvsWTPY_fgsea_genes.csv
- acel70039-sup-0001-TableS1-S18/TableS4_overlap_oddsratio_normalagingVSinfl_young.xlsx
- acel70039-sup-0001-TableS1-S18/TableS5_WTLYvsWTPY_fgseaterms.csv
- acel70039-sup-0001-TableS1-S18/TableS6_WTLOvsWTPO_lfcsh.xlsx
- acel70039-sup-0001-TableS1-S18/TableS7_WTLOvsWTLY_lfcsh.csv
- acel70039-sup-0001-TableS1-S18/TableS8_allDE_KOPOvsWTPO.xlsx
- acel70039-sup-0001-TableS1-S18/TableS9_ sigDE_KOLOvsWTLO.csv
