# Supplementary material for: Age‐Dependent Regulation of Hippocampal Inflammation by the Mitochondrial Translocator Protein in Mice
Source: Aging Cell. 2025 Apr 24;24(6):e70039. doi: 10.1111/acel.70039 (PMC12151901; doi:10.1111/acel.70039)
Supplement: Supplementary file 1 — Table S1. Differentially expressed gene list for normal aging. Comparison is between WT Aged versus WT Young (reference) under baseline (PBS) conditions. Significance is defined as FDR < 0.05. Upregulation refers to significant genes thresholded at Log2FC ≥ 0.5, while downregulation refers to significant genes thresholded at Log2FC ≤ −0.5. Table S2. fGSEA functional enrichment results from differentially expressed genes of normal aging comparison (Table S1). NES score refers to normalized enrichment score. Leading edge refers to genes annotated with their Entrez IDs being involved in that functional term. Table S3. fGSEA leading edges with gene symbols from Table S2. NES score refers to normalized enrichment score. MGI refers to the overlapping genes involved in the functional term. Table S4. Gene overlap hypergeometric Fischer tests of significant differentially expressed genes between normal aging and inflammatory response in the young. WT PBS Aged versus WT PBS Young is denoted as the normal aging comparison, while WT LPS Young versus WT PBS Young is denoted as the inflammatory response in the young comparison. Each significant differentially expressed gene set is split into either upregulated “up” (Log2FC > 0.5) or downregulated “down” (Log2FC < 0.5). Magnitude of overlap is reflected as odds ratio, while significance threshold is p < 0.05 for the hypergeometric Fischer test. Table S5. fGSEA functional enrichment results from differentially expressed genes of inflammatory response in the young. NES score refers to normalized enrichment score. Leading edge refers to genes annotated with their Entrez IDs being involved in that functional term. Table S6. Differentially expressed gene list for inflammation in the aged brain. Comparison is between WT LPS Aged versus WT PBS Aged conditions. Significance is defined as FDR < 0.05. Upregulation refers to significant genes thresholded at Log2FC ≥ 0.5, while downregulation refers to significant genes thresholded at Log2FC [file ACEL-24-e70039-s003.zip › acel70039-sup-0001-TableS1-S18/TableS10_KOLOvsWTLO_fgsea.csv]

	name	padj_2	NES	MGI
22	GOBP_DEFENSE_RESPONSE_TO_SYMBIONT	0.00278017	2.904720944	Isg15|Traf3ip2|Rnf216|Birc3|Birc2|Fgl2|Tlr3|Gbp2|Hyal2|Cxcl10|Ifit1|Ifit2|Ifit3|Ifnar2|Ifngr1|Il10rb|Il12b|Il1b|Il6|Irf1|Irf2|Acod1|Irf9|Kcnj8|Tlr7|Lyst|Cxcl9|Mmp12|Mx2|Myd88|Pirb|Pml|Eif2ak2|Ptprc|Rela|Trim21|Stat1|Stat2|Dtx3l|Cgas|Trim25|Tnfaip3|Cd40|Plscr1|Trex1|Vamp8|Ifi205|Gbp7|Ddx58|Zc3h12a|Oasl1|Armc5|Ddx60|Slfn9|Oas1g|Tlr2|Ifnlr1|Oas2|Oas1a|Polr3e|Serinc3|Irf5|Eif2ak4|Slfn8|Trim12c|Card9|…
258	GOBP_CELL_ACTIVATION_INVOLVED_IN_IMMUNE_RESPONSE	0.00278017	2.856567242	Nckap1l|Ada|Anxa3|Rab27a|Bcl3|Bcl6|Btk|Cd19|Cd80|Cd84|Cd86|Ercc1|Fcer1g|Fcgr2b|Fes|Fgl2|Fgr|Gab2|Gata3|Grn|H2-M3|H2-DMb1|Ptpn6|Hlx|Hmox1|Icam1|Irf8|Cd74|Il12b|Il12rb1|Il4ra|Il6|Il6ra|Itgal|Itgam|Itgb2|Jak3|Lgals3|Lgals9|Ly9|Lyn|Havcr2|Mlh1|Clec4d|Myd88|Cd244a|Slc11a1|Pik3cd|Pirb|Lcp1|Psen1|Ptafr|Ptger4|Ptk2b|Ptprc|Ripk2|Rac2|Rara|Relb|Rps6|S100a13|Ccl3|Spi1|St3gal1|Snap23|Spn|Stat3|Stat6|Stxbp3|S…
306	GOBP_POSITIVE_REGULATION_OF_TUMOR_NECROSIS_FACTOR_SUPERFAMILY_CYTOKINE_PRODUCTION	0.00278017	2.840632837	Nod1|Tirap|Bcl10|Cd14|Cd84|Cd86|Cyba|Cybb|Tlr3|H2-T23|Hspb1|Ifngr1|Il12b|Il1a|Il6|Lgals9|Havcr2|Mapkapk2|Mmp8|Myd88|Orm1|Orm2|Ptprc|Ripk2|Ptprj|Ripk1|Ccl3|Spn|Stat3|Syk|Arid5a|Tmem106a|Tlr1|Tlr4|Tyrobp|Setd4|Ddx58|Plcg2|Oas1g|Ccl19|Tlr2|Oas1a|Il17f|Nod2|Card9|Pf4|Pycard|Ifih1|Sash3|Il33|Tlr9|Akap12|Il23a
294	GOBP_POSITIVE_REGULATION_OF_INTERLEUKIN_6_PRODUCTION	0.00278017	2.703629441	Il1rl2|Nod1|Tirap|Bcl10|Cyba|Tlr3|Hyal2|Cd74|Il16|Il17ra|Il1a|Il1b|Il6|Il6ra|Lgals9|Tlr7|Mmp8|Myd88|Nos2|Pirb|Pou2f2|Ptafr|Ripk2|Stat3|Syk|Arid5a|Tmem106a|Tlr1|Tlr4|Tlr6|Tnf|Traf6|Tyrobp|Ucn|Setd4|Ddx58|Plcg2|Tlr2|Il17f|Nod2|Card9|Tslp|Trpv4|Pycard|Ifih1|Il33|Tlr9
205	GOBP_RESPONSE_TO_TUMOR_NECROSIS_FACTOR	0.00278017	2.703340653	Traf3ip2|Sharpin|Ankrd1|Adamts7|Adam17|Adam9|Akt1|Gfer|Fabp4|Birc3|Birc2|Asah1|Calca|Casp4|Casp8|Cd14|Cebpa|Chil1|Cyba|Cyp1b1|Edn1|Fas|Gata3|Gba|Gbp2|Gch1|Kat2a|Gpd1|Has2|Hipk1|Hspa1b|Hyal1|Hyal2|Il18bp|Ikbkb|Ilk|Acod1|Jak2|Klf2|Laptm5|Card14|Naip2|Nfe2l2|Nfkb1|Nfkbia|Igbp1|Inpp5k|Ptk2b|Tmsb4x|Hspa1a|Rela|Ripk1|Ccl11|Ccl12|Ccl17|Ccl2|Ccl20|Ccl22|Ccl3|Ccl4|Ccl5|Ccl6|Ccl7|Ccl9|Sele|Sphk1|Stat1|Syk|…
46	GOBP_POSITIVE_REGULATION_OF_INTERLEUKIN_1_BETA_PRODUCTION	0.00278017	2.673913813	Mndal|Nod1|Casp8|Hspb1|Ifi204|Il6|Lgals9|Smad3|Myd88|Orm1|Orm2|Ripk2|Ccl3|Stat3|Nlrp3|Tmem106a|Tlr4|Tlr6|Tnf|Tyrobp|Ifi205|Gbp5|Malt1|Ccl19|Nod2|Aim2|Pycard|Gsdmd|Usp50|Trim16
170	GOBP_POSITIVE_REGULATION_OF_INTERLEUKIN_8_PRODUCTION	0.00278017	2.639866478	Prkd2|Nod1|Tirap|Bcl10|Cd14|Chil1|Tlr3|Hspa1b|Hyal2|Cd74|Il1b|Il6|Lgals9|Tlr7|Myd88|Cd244a|Nos2|Serpine1|Hspa1a|Rela|Ripk1|Stat3|Syk|Tlr1|Tlr4|Tnf|Ddx58|Tlr2|Nod2|Pycard|Tlr9
287	GOBP_POSITIVE_REGULATION_OF_ADAPTIVE_IMMUNE_RESPONSE	0.00278017	2.610964027	Fbxo38|Ada|B2m|Btk|C3|Cd1d1|Gata3|H2-D1|H2-M2|H2-M3|H2-Q10|H2-Q7|H2-T23|Hpx|Il12b|Il12rb1|Il1b|Il1r1|Il6|Il6st|Mlh1|Slc11a1|Ptprc|Ripk2|Stat6|Arid5a|Nlrp3|Tgfb1|Tnf|Cd40|Traf2|Traf6|Tfrc|Malt1|Tnfsf13b|Nod2|Map3k7|Zbtb1|Eif2ak4|Slamf1|Card9|Il27ra|Pvr|Clcf1|Tbx21|Rsad2|Cd274|Exosc3|Pycard|Mad2l2|Sash3|Nfkbiz|Il23a
462	GOCC_PHAGOCYTIC_VESICLE_MEMBRANE	0.004125343	2.598508257	Anxa3|B2m|Cyba|Cybb|H2-D1|H2-M2|H2-M3|H2-Q10|H2-Q7|H2-T23|Irgm1|Lamp2|Slc11a1|Rab20|Rac2|Rab34|Snap23|Tap1|Tap2|Tapbp|Tlr1|Vamp8|Tlr2|Tcirg1|Irgm2|Clec4e|Rab32|Rab43|Hvcn1|Mcoln1
17	GOBP_RESPONSE_TO_TYPE_I_INTERFERON	0.00278017	2.559162968	Isg15|Shmt2|Ch25h|Ptpn6|Ifit1|Ifnar1|Ifnar2|Irak1|Jak1|Mmp12|Mx2|Myd88|Ptpn1|Sp100|Stat1|Stat2|Trex1|Oas1g|Usp18|Oas3|Oas2|Oas1a|Shfl|Trim56|Nlrc5|Ifi27|Irf7|Samhd1|Tbk1|Ikbke|Zbp1|Ifitm3|Ifitm1|Sting1|Ifitm2
479	GOBP_RESPONSE_TO_PROTOZOAN	0.00278017	2.559042638	Arg1|Bcl3|Gbp2|Irf8|Il12b|Il4ra|Lyst|Gbp4|Myd88|Slc11a1|Cd40|Gbp7|Gbp9|Batf|Gbp3|Pf4|Gbp10|Batf2
266	GOBP_POSITIVE_REGULATION_OF_LEUKOCYTE_PROLIFERATION	0.00278017	2.525613526	Nckap1l|Ada|Tirap|Bcl6|Bst1|Cd1d1|Cd80|Cd86|Csf1|Csf1r|Csf2rb2|H2-DMb1|H2-Q10|H2-Q7|H2-T23|Cd74|Il12b|Il1a|Il1b|Il6|Il6st|Jak3|Lgals9|Lyn|Havcr2|Myd88|Nck2|Pirb|Ptprc|Ripk2|Ccl5|Syk|Tlr4|Cd40|Tnfsf9|Traf6|Tfrc|Vcam1|Ccl19|Tnfsf13b|Fcgr4|Rps3|Slamf1|Zfp335|Irs2|Ebi3|Il27ra|Clcf1|Il21|Cd274|Pycard|Peli1|Bst2|Sash3|Tlr9|Il23a
527	GOBP_T_CELL_DIFFERENTIATION_INVOLVED_IN_IMMUNE_RESPONSE	0.00278017	2.524979574	Bcl3|Bcl6|Cd80|Cd86|Fcer1g|Fgl2|Gata3|Hlx|Hmgb1|Il12b|Il12rb1|Il4ra|Il6|Il6ra|Jak3|Lgals9|Ly9|Clec4d|Ptger4|Ripk2|Rara|Relb|Spn|Stat3|Stat6|Nlrp3|Zbtb7b|Zfpm1|Zc3h12a|Malt1|Ccl19|Slamf6|Batf|Clec4e|Tbx21|Il21|Nfkbiz|Il23a
42	GOBP_CELLULAR_DEFENSE_RESPONSE	0.00278017	2.519716308	Mndal|Il1rl2|Bcl10|C5ar1|Fosl1|H2-M3|H2-Q10|H2-Q7|Ifi204|Itgb1|Lsp1|Cxcl9|Ncf1|Ncf2|Pirb|Lgals3bp|Ptk2b|Rela|Spn|Tyrobp|Ifi205|Clec5a|Tcirg1|Il33
14	GOBP_POSITIVE_REGULATION_OF_INTERFERON_GAMMA_PRODUCTION	0.00278017	2.493758398	Isg15|Bcl3|Cd14|Tlr3|H2-Q10|H2-Q7|Irf8|Il12b|Il12rb1|Il1b|Il1r1|Lgals9|Tlr7|Havcr2|Cd244a|Slc11a1|Pde4b|Pirb|Ripk2|Arid5a|Tlr4|Tnf|Zfpm1|Slamf1|Slamf6|Ebi3|Il27ra|Il21|Pycard|Sash3|Tlr9|Il23a
300	GOBP_DEFENSE_RESPONSE_TO_GRAM_POSITIVE_BACTERIUM	0.00278017	2.480206859	Nod1|Acp5|Adam17|Tirap|C5ar1|Epha2|Fgr|Gbp2|H2-Q10|H2-Q7|H2-T23|Il6|Lyz2|Havcr2|Gbp4|Mpeg1|Myd88|Ripk2|Tnf|Tnfsf8|Gbp7|Gbp9|Tlr2|Il17f|Nod2|Card9|Il27ra|Gbp3|Gbp10|Pycard|Gsdmd|Rnase2a
310	GOBP_CELLULAR_RESPONSE_TO_MECHANICAL_STIMULUS	0.00278017	2.472140796	Ankrd1|Bak1|Bcl10|Casp4|Casp8|Cnn2|Cyba|Gadd45a|Eng|Fas|Tlr3|Gclc|Il1b|Irf1|F11r|Ltbr|Tlr7|Myd88|Nfkb1|Ptger4|Slc2a1|Slc9a1|Tlr4|Tnfrsf10b|Tnfrsf1a|Cd40|Piezo1|Bag3|Map3k14|Slc38a2
84	GOBP_POSITIVE_REGULATION_OF_HEMOPOIESIS	0.00278017	2.469316997	Il4i1|Pik3r6|Nckap1l|Il1rl2|Ada|Adam8|Rhoa|Bcl6|Btk|Casp8|Runx1|Runx3|Cbfb|Cd80|Cd83|Cd86|Socs1|Ccr1|Csf1|Fes|Gata3|Lilr4b|H2-M3|H2-Q10|H2-Q7|Hcls1|Hlx|Hmgb1|Cd74|Il12b|Il12rb1|Il15ra|Il4ra|Inpp5d|Lgals1|Lgals3|Lgals9|Lif|Mmp14|Pirb|Pou4f1|Ptprc|Ripk2|Rara|Ripk1|Sart1|Syk|Trib1|Nlrp3|Evi2b|Tgfb1|Tgfbr2|Tnf|Tnfsf11|Tnfsf9|Traf6|Tyrobp|Zbtb7b|Pcid2|Pla2g3|Malt1|Ccl19|Zbtb1|Itpkb|Acin1|Pf4|Sash3|Nfk…
455	GOBP_POSITIVE_REGULATION_OF_INTERLEUKIN_12_PRODUCTION	0.00278017	2.465931932	Tirap|Ccr7|Tlr3|H2-M3|H2-Q10|H2-Q7|Irf8|Il12b|Il16|Irf1|Laptm5|Lgals9|Ripk2|Rela|Syk|Tlr4|Cd40|Traf6|Plcg2|Ccl19|Tlr2|Nod2|Irf5|Tlr9|Il23a
34	GOBP_POSITIVE_REGULATION_OF_CELL_ACTIVATION	0.00278017	2.460426367	Gm14548|Il4i1|Pik3r6|Nckap1l|Ticam1|Il1rl2|Acta2|Ada|Adam8|Ager|Aif1|Akt1|Tirap|Rhoa|B2m|Bcl10|Bcl6|Bst1|Btk|Runx1|Runx3|Cbfb|Cd1d1|Cd24a|Cd80|Cd83|Cd86|Cdkn1a|Cebpa|Socs1|Ccr7|Ctsc|Fgr|Fyn|Xrcc6|Gab2|Gata3|Lilr4b|H2-M3|H2-DMb1|H2-Q10|H2-Q2|H2-Q7|H2-T23|Ptpn6|Hlx|Hmgb1|Cd74|Il12a|Il12b|Il12rb1|Il15ra|Il1a|Il1b|Il4ra|Il6|Il6st|Inpp5d|Itgam|Itgb2|Jak2|Jak3|Lbp|Lck|Lgals1|Lgals9|Lyn|Havcr2|Cd46|Mlh1…
167	GOBP_POSITIVE_REGULATION_OF_VASCULATURE_DEVELOPMENT	0.00278017	2.448985567	Prkd2|Pik3r6|Cela1|Acvrl1|Adm|Angpt2|Anxa3|Rhob|Btg1|C3|C3ar1|C5ar1|Runx1|Cdh5|Chil1|Ctsh|Cybb|Cyp1b1|Ecm1|Eng|Fgf2|Flt1|Tlr3|Grn|Hif1a|Hipk1|Hk2|Hmox1|Hspb1|Hyal1|Il1a|Il1b|Itga5|Itgb1|Jak1|Klf4|Smad1|Nfe2l2|Ninj1|Nos3|Nrp1|Pgf|Pik3cd|Serpine1|Ptgis|Ptk2b|Rras|Ccl11|Sema5a|Sphk1|Ghsr|Stat3|Tgfbr2|Thbs1|Tie1|Cd40|Zc3h12a|Ets1|Hspb6|Emilin2|Ccbe1|Tnn|Angptl4|Smoc2|Mtdh|Lrg1|Erap1
264	GOBP_NEGATIVE_REGULATION_OF_ADAPTIVE_IMMUNE_RESPONSE	0.00278017	2.444821328	Nckap1l|Arg1|Bcl6|Fcgr2b|Lilr4b|H2-M3|H2-Q10|H2-Q7|Ptpn6|Il4ra|Jak3|Havcr2|Pirb|Ptprc|Il20rb|Zbtb7b|Zc3h12a|Parp3|Nod2|Ceacam1|Slamf1|Il27ra|Samsn1
40	GOBP_NEGATIVE_REGULATION_OF_LEUKOCYTE_PROLIFERATION	0.00278017	2.443599946	Mndal|Il4i1|Arg1|Arg2|Btk|Cd80|Cd86|Cebpb|Erbb2|Fcgr2b|Gal|Lilr4b|H2-M3|H2-Q10|H2-Q7|Ptpn6|Ifi204|Inpp5d|Lgals9|Lyn|Havcr2|Pirb|Ccl12|Spn|Cblb|Sdc4|Il20rb|Cd300a|Tnfaip3|Tyrobp|Ifi205|Zbtb7b|Lrrc32|Tnfrsf13b|Cd274|Twsg1|Peli1|Dlg5|Il33|Gpnmb
16	GOBP_NEGATIVE_REGULATION_OF_VIRAL_GENOME_REPLICATION	0.00278017	2.437845793	Isg15|Fam111a|Ilf3|Mx2|Inpp5k|Eif2ak2|Prox1|Ccl5|Trim28|Tnf|Plscr1|Ifi205|Oasl1|Oas1g|Oas3|Oas2|Oas1a|Shfl|Isg20|Tnip1|Rsad2|Ifitm3|Parp10|Ifitm1|Bst2|Ifih1|Morc2a|Zc3hav1|Apobec3|N4bp1|Ifitm2|Setdb1|Znfx1
378	GOCC_BLOOD_MICROPARTICLE	0.004125343	2.434577224	Clic1|Ambp|Serping1|C1qb|C1qc|C3|C4b|Cfh|Cp|Eng|Fga|Cfb|Hp|Hpx|Hspa1b|Hspa2|Jchain|Itga2b|Serpina3c|Msn|Orm1|Orm2|Pfn1|Lgals3bp|Pros1|Hspa1a|Slc2a1|Serpina3k|Serpina3n|Serpina3m|Tgfb1|Trf|Tfrc|Eif2a|A2m|C1rl|C1s1|Sdcbp|Cfhr2
480	GOBP_INTERFERON_GAMMA_MEDIATED_SIGNALING_PATHWAY	0.00278017	2.431149951	Arg1|Socs1|Hck|Hpx|Irgm1|Irf1|Sp100|Stat1|Otop1|Trp53|Nlrc5|Irgm2|Parp14|Nmi|Parp9
86	GOBP_NEGATIVE_REGULATION_OF_LEUKOCYTE_CELL_CELL_ADHESION	0.00278017	2.404728387	Il4i1|Nckap1l|Akt1|Arg1|Arg2|Bcl6|Runx1|Cbfb|Cd80|Cd86|Cebpb|Socs1|Erbb2|Fcgr2b|Fgl2|Lilr4b|H2-M3|H2-Q10|H2-Q7|Ptpn6|Hlx|Hmgb1|Cd74|Il4ra|Irf1|Jak3|Klf4|Laptm5|Lgals3|Lgals9|Havcr2|Pirb|Spn|Cblb|Sdc4|Il20rb|Cd300a|Zbtb7b|Zc3h12a|Tarm1|Ceacam1|Lrrc32|Tbx21|Cd274|Twsg1|Peli1|Tnfaip8l2|Dlg5|Gpnmb
705	GOBP_MACROPHAGE_ACTIVATION_INVOLVED_IN_IMMUNE_RESPONSE	0.00278017	2.403740419	Grn|Havcr2|Syk|Sbno2|Trex1|Tyrobp|Plcg2|Dysf|Nmi|Ifi35
301	GOMF_CARD_DOMAIN_BINDING	0.00777265	2.40073039	Nod1|Bcl10|Casp4|Irgm1|Card14|Ripk2|Nod2|Card9|Irgm2|Card19
271	GOBP_NEGATIVE_REGULATION_OF_CELL_KILLING	0.00278017	2.388658064	Nckap1l|Gfer|Fcgr2b|H2-D1|H2-M2|H2-M3|H2-Q10|H2-Q7|H2-T23|Lgals9|Havcr2|Pirb|Ptprc|Arrb2|Ceacam1
49	GOBP_NEGATIVE_REGULATION_OF_CELL_ACTIVATION	0.00278017	2.384711075	Mndal|Il4i1|Emilin1|Nckap1l|Arg1|Arg2|Bcl6|Btk|Runx1|Cbfb|Cd80|Cd84|Cd86|Cd9|Cebpb|Socs1|Cst7|Erbb2|Fcgr2b|Fgl2|Fgr|Gal|Gclc|Lilr4b|Grn|H2-M3|H2-Q10|H2-Q7|Ptpn6|Hlx|Hmgb1|Hmox1|Ifi204|Cd74|Il4ra|Inpp5d|Irf1|Jak3|Laptm5|Lgals3|Lgals9|Sh2b3|Lyn|Havcr2|Nos3|Pdgfa|Pirb|Ptprc|Spi1|Spn|Cblb|Sdc4|Il20rb|Nr1d1|Cd300a|Thbd|Tnfaip3|Tyrobp|Adgrf5|Ifi205|Zbtb7b|Tmem131l|Zc3h12a|Parp3|Tarm1|Cd300lf|Ceacam1|Mi…
27	GOBP_POSITIVE_REGULATION_OF_INTERFERON_BETA_PRODUCTION	0.00278017	2.382800296	Isg15|Ticam1|Flot1|Tlr3|Irf1|Tlr7|Ripk2|Tlr4|Ddx58|Oas1g|Tlr2|Oas3|Oas2|Oas1a|Irf5|Trim56|Irf7|Tbk1|Zbtb20|Riok3|Ifih1|Rnf135|Sting1|Polr3c|Dhx58|Tlr9
467	GOBP_NUCLEOTIDE_BINDING_DOMAIN_LEUCINE_RICH_REPEAT_CONTAINING_RECEPTOR_SIGNALING_PATHWAY	0.00278017	2.356864288	Birc3|Birc2|Hspa1b|Irgm1|Nfkbia|Ripk2|Hspa1a|Rela|Lacc1|Tlr4|Tnfaip3|Nod2|Map3k7|Irgm2|Slc15a2|Erbin|Slc15a3
452	GOBP_MYD88_DEPENDENT_TOLL_LIKE_RECEPTOR_SIGNALING_PATHWAY	0.00278017	2.343877786	Tirap|Btk|Irak1|Irf1|Myd88|Cd300a|Tlr1|Tlr4|Tlr6|Traf6|Tlr2|Cd300lf|Map3k7|Irak4|Irf7|Tnip1|Irak3|Tlr9
707	GOMF_CHEMOKINE_ACTIVITY	0.00777265	2.339984879	Cxcl1|Cxcl10|Cxcl9|Ccl11|Ccl12|Ccl2|Ccl20|Ccl22|Ccl3|Ccl4|Ccl5|Ccl6|Ccl7|Ccl9|Cxcl2|Cxcl5|Ccl19|Cxcl3|Pf4|Cxcl16
39	GOBP_CELLULAR_RESPONSE_TO_INTERFERON_BETA	0.00278017	2.332888037	Mndal|Tlr3|Irgm1|Ifi204|Irf1|Acod1|Stat1|Trex1|Ube2g2|Ifi205|Oas1g|Oas1a|Aim2|Irgm2|Pnpt1|Sting1|Ifitm2
491	GOBP_RESPONSE_TO_CHEMOKINE	0.00278017	2.33256823	Rhoa|Ccr1|Ccr7|Ackr3|Ackr1|Edn1|Cmklr1|Cxcl1|Hif1a|Cxcl10|Lox|Cxcl9|Ptk2b|Ccl11|Ccl12|Ccl2|Ccl20|Ccl22|Ccl3|Ccl4|Ccl5|Ccl6|Ccl7|Ccl9|Cxcl2|Cxcl5|Thpo|Wbp1l|Zc3h12a|Ccl19|Cxcl3|Ccrl2|Pf4|Gpr35|Dock8
396	GOBP_B_CELL_ACTIVATION_INVOLVED_IN_IMMUNE_RESPONSE	0.00278017	2.328092069	Ada|Bcl3|Bcl6|Cd19|Ercc1|Fcgr2b|Irf8|Il6|Lgals1|Cd180|Mlh1|Ptk2b|Ptprc|Spi1|St3gal1|Stat6|Supt6|Swap70|Dock10|Tgfb1|Tlr4|Cd40|Tfrc|Plcg2|Parp3|Gapt|Il27ra|Batf|Clcf1|Tbx21|Il21|Exosc3|Mad2l2|Dock11
24	GOBP_POSITIVE_REGULATION_OF_INTERLEUKIN_10_PRODUCTION	0.00278017	2.324517583	Isg15|Bcl3|Il12b|Il6|Lgals9|Stat3|Syk|Il20rb|Tlr4|Plcg2|Tlr2|Nod2|Tslp|Cd274|Pycard|Sash3|Tlr9|Il23a
196	GOBP_POSITIVE_REGULATION_OF_DEFENSE_RESPONSE_TO_VIRUS_BY_HOST	0.00278017	2.307447281	Traf3ip2|Il12b|Il12rb1|Pirb|Stat1|Dtx3l|Cgas|Ddx58|Zc3h12a|Eif2ak4|Aim2|Pycard|Sting1|Parp9|Il23a
307	GOBP_POSITIVE_REGULATION_OF_NIK_NF_KAPPAB_SIGNALING	0.00278017	2.300903145	Nod1|Nr3c2|Rhoa|Cd14|Cd86|Edn1|Tlr3|Il12b|Il1b|Irak1|Laptm5|Lgals9|Tlr7|Havcr2|Mmp8|Eif2ak2|Rela|Sphk1|Tlr4|Tnf|Traf6|Trip6|Ccl19|Tlr2|Nod2|Rps3|Ep300|Tnfsf14|Nmi|Ifi35|Tlr9|Il23a
180	GOBP_POSITIVE_REGULATION_OF_I_KAPPAB_KINASE_NF_KAPPAB_SIGNALING	0.00278017	2.292892886	Trim68|Traf3ip2|Nod1|Tirap|Birc3|Birc2|Rhoa|Rhoc|Bcl10|Casp8|Cflar|Ccr7|Ecm1|Fkbp1a|Tlr3|Hmox1|Cd74|Ikbkb|Il1a|Il1b|Irak1|Lgals1|Lgals9|Ltbr|Clec4d|Myd88|Flna|Ripk2|Rel|Rela|Ripk1|S100a13|S100a4|Trim21|Tifa|Trim25|Tmem106a|Tlr4|Tlr6|Tnf|Tnfrsf10b|Tnfrsf1a|Cd40|Tnfsf11|Traf2|Traf6|Tfrc|Ticam2|Tnip2|Malt1|Ccl19|Triml1|Nod2|Map3k3|Map3k7|Ror1|Irak4|Rnf31|Plekhg5|Trim12c|Card9|Prkn|Lurap1l|Map3k14|Dd…
302	GOBP_DETECTION_OF_OTHER_ORGANISM	0.00278017	2.290614242	Nod1|Cd1d1|H2-D1|H2-M2|H2-Q10|H2-Q7|Naip2|Tlr1|Tlr4|Tlr6|Tlr2|Nod2
32	GOBP_GRANULOCYTE_ACTIVATION	0.00278017	2.285584943	Gm14548|Traf3ip2|Anxa3|Cxcr2|Fcer1g|Fcgr2b|Grn|Itgam|Itgb2|Myd88|Pira2|Ptafr|Ccl3|Ccl5|Cxcl5|Spi1|Stxbp2|Stxbp3|Syk|Cd300a|Tnf|Tyrobp|Vamp8|Cd177
422	GOBP_NEGATIVE_REGULATION_OF_NF_KAPPAB_TRANSCRIPTION_FACTOR_ACTIVITY	0.00278017	2.283730564	Adora3|Bcl3|Cyp1b1|Cmklr1|Irak1|Acod1|Klf4|Havcr2|Nfkbia|Nfkbib|Ptgis|Tmsb4x|Spi1|Trim21|Nlrp3|Arrb2|Tnfaip3|Traip|Dap|Zc3h12a|Nod2|Aim2|Nlrc5|Erbin|Rwdd3|Pycard|Parp10|Peli1|Irak3|Tlr9
28	GOBP_NEGATIVE_REGULATION_OF_TYPE_I_INTERFERON_MEDIATED_SIGNALING_PATHWAY	0.00278017	2.271984587	Isg15|Mmp12|Stat2|Trex1|Oas1g|Usp18|Oas1a|Nlrc5|Samhd1
359	GOCC_EXTERNAL_SIDE_OF_PLASMA_MEMBRANE	0.004125343	2.249857541	Abca1|Ada|Adam9|B2m|Cd14|Cd19|Cd1d1|Cd22|Cd33|Cd48|Cd80|Cd84|Cd86|Cd9|Cdh5|Ccr1|Ccr7|Ackr3|Csf2rb2|Ctsb|Adgre1|Eng|F10|Fas|Fcer1g|Fcgr2b|Fga|B4galt1|Gsr|H2-M3|H2-Q10|H2-Q7|H2-T23|Hyal2|Icam1|Cxcl10|Cd74|Il12b|Il13ra1|Il1r1|Il2rg|Il4ra|Il6st|Itga2b|Itga5|Itga7|Itgal|Itgam|Itgb1|Itgb2|Lepr|Ly9|Cxcl9|Osmr|P4hb|Pirb|Ptprc|Msr1|Sele|Selp|Spn|Sdc1|Thbd|Tlr4|Tnf|Cd40|Tnfrsf9|Trf|Tfrc|Vcam1|Itga8|Fcgr4|S…
172	GOBP_POSITIVE_REGULATION_OF_ERK1_AND_ERK2_CASCADE	0.00278017	2.246325657	Prkd2|Nod1|Acta2|Tirap|C5ar1|Casr|Cd44|Cflar|Chil1|Ccr1|Ccr7|Ackr3|Csf1r|Fga|Fgf2|Fgfr4|Flt4|Fpr2|Icam1|Cd74|Il1a|Jun|Lgals9|Havcr2|Marco|Notch1|Pdgfrb|Ptk2b|Ptprc|Ripk2|Ccl11|Ccl12|Ccl2|Ccl22|Ccl3|Ccl4|Ccl5|Ccl6|Ccl7|Ccl9|Shc1|Rap1b|Tgfb1|Thpo|Tlr4|Tnf|Tnfsf11|P2ry6|Ccl19|Nod2|Slamf1|Card9|Glipr2|Mfhas1|Trpv4|Pycard|Denn2b|Akap12|Gpnmb
538	GOBP_POSITIVE_REGULATION_OF_B_CELL_MEDIATED_IMMUNITY	0.00278017	2.245967586	Btk|C3|H2-T23|Hpx|Mlh1|Ptprc|Stat6|Tgfb1|Tnf|Cd40|Tfrc|Nod2|Clcf1|Mad2l2
23	GOCC_CYTOSOLIC_SMALL_RIBOSOMAL_SUBUNIT	0.004125343	2.245698946	Isg15|Rps2|Rps12|Rps14|Rps16|Rps18|Rps19|Rps24|Rps3a1|Rps4x|Rps5|Rps6|Rps7|Eif2a|Rps15a|Rps3|Rps26|Rps27l|Rps13|Rps25|Rps9|Rps27a
680	GOBP_POSITIVE_REGULATION_OF_INTERFERON_ALPHA_PRODUCTION	0.00278017	2.242765193	Tlr3|Tlr7|Mmp12|Ripk2|Stat1|Tlr4|Ddx58|Irf5|Irf7|Tbk1|Ifih1|Tlr9
169	GOBP_POSITIVE_REGULATION_OF_NF_KAPPAB_TRANSCRIPTION_FACTOR_ACTIVITY	0.00278017	2.232893068	Prkd2|Trim68|Ticam1|Nod1|Adam8|Tirap|Bcl10|Btk|Cflar|Flot1|Tlr3|Hspa1b|Ikbkb|Il1b|Irak1|Il6|Lgals9|Card14|Myd88|Prkch|Eif2ak2|Ripk2|Hspa1a|Rela|Ripk1|S100a8|S100a9|Sphk1|Trim21|Stat3|Nlrp3|Dhx33|Trim25|Tlr4|Tlr6|Tnf|Cd40|Tnfsf11|Traf1|Traf2|Traf6|Tfrc|Plcg2|Malt1|Tlr2|Triml1|Nod2|Map3k7|Ror1|Rnf31|Rps3|Trim12c|Ep300|Card9|Aim2|Ripk3|Pidd1|Trim5|Pycard|Mtdh|Tradd|Irak3|Trim14|Tlr9|Trim34a
731	GOBP_DEFENSE_RESPONSE_TO_GRAM_NEGATIVE_BACTERIUM	0.00278017	2.224110714	Irgm1|Il12b|Il6|Il6ra|Lyz2|Mpeg1|Nos2|Slc11a1|Serpine1|Rps19|Cxcl5|Selp|Tlr4|Il17f|Irgm2|Trem1|Pycard|Gsdmd|Lypd8|Rarres2|Tlr9|Il23a|Rnase2a
481	GOBP_POSITIVE_REGULATION_OF_MYELOID_LEUKOCYTE_MEDIATED_IMMUNITY	0.00278017	2.223323893	Arg1|Btk|C3|H2-T23|Itgam|Itgb2|Spi1|Tyrobp|Ddx58|Ddx21
767	GOBP_EOSINOPHIL_CHEMOTAXIS	0.00278017	2.221732353	Lgals3|Scg2|Ccl11|Ccl12|Ccl2|Ccl3|Ccl4|Ccl5|Ccl7
588	GOBP_POSITIVE_REGULATION_OF_INTERLEUKIN_4_PRODUCTION	0.00278017	2.220658049	Cd86|Cebpb|Fcer1g|H2-T23|Lgals9|Havcr2|Rara|Syk|Il20rb|Nlrp3|Sash3
35	GOBP_LIPOPOLYSACCHARIDE_MEDIATED_SIGNALING_PATHWAY	0.00278017	2.216525286	Gm14548|Ticam1|Akt1|Bcl10|Cd14|Hck|Il1b|Irak1|Acod1|Cd180|Lyn|Myd88|Nfkbia|Nos3|Pira2|Ptafr|Ripk2|Ccl2|Ccl3|Ccl5|Spi1|Scarb1|Trib1|Tgfb1|Tlr4|Tnf|Tnfaip3|Traf6|Plcg2|Malt1|Sigirr|Tlr2|Trim12c|Trim5|Mtdh
268	GOBP_NEGATIVE_REGULATION_OF_T_CELL_MEDIATED_CYTOTOXICITY	0.00278017	2.215107755	Nckap1l|Fcgr2b|H2-M3|H2-Q10|H2-Q7|Pirb|Ptprc|Ceacam1
517	GOBP_POSITIVE_REGULATION_OF_T_CELL_MEDIATED_CYTOTOXICITY	0.00278017	2.198946721	B2m|Cd1d1|H2-D1|H2-M2|H2-M3|H2-Q10|H2-Q2|H2-Q7|H2-T23|Il12a|Il12b|Il12rb1|Ptprc|Pvr|Il23a
96	GOBP_CYTOPLASMIC_TRANSLATION	0.00278017	2.195134889	Rpl5|Rpl10|Rplp0|Cpeb1|Eif4a1|Rpsa|Rps2|Pabpc1|Rpl10a|Rpl18|Rpl19|Rpl22|Rpl27|Rpl28|Rpl29|Rpl32|Rpl6|Rpl7|Rpl9|Rps12|Rps14|Rps16|Rps18|Rps19|Rps24|Rps3a1|Rps4x|Rps5|Rps6|Rps7|Eif4g1|Unk|Rpl13a|Ybx1|Rps15a|Rpl12|Rpl8|Rpl13|Rps3|Rpl7a|Rps26|Rpl36|Eif3i|Rplp1|Ybx3|Rpl23|Rpl15|Rpl11|Rps10|Rpl14|Rplp2|Eif2s2|Rpl4|Rps13|Rpl24|Mif4gd|Dph5|Rps25|Eif4b|Rpl18a|Rps9|Rps27a
447	GOBP_NEGATIVE_REGULATION_OF_NATURAL_KILLER_CELL_MEDIATED_IMMUNITY	0.00278017	2.191162306	Gfer|H2-D1|H2-M2|H2-M3|H2-Q10|H2-Q7|H2-T23|Lgals9|Havcr2|Pirb|Arrb2|Ceacam1
252	GOCC_TERTIARY_GRANULE_MEMBRANE	0.004125343	2.182227459	Ano6|Chrnb4|Olr1|Adam8|Cd33|Cd53|Cyba|Cybb|Fcer1g|Fpr2|Itgam|Itgb2|Cd93|Clec4d|Slc11a1|Nras|Pirb|Ptafr|Snap23|Cd300a|Vamp8|Nbeal2|Clec5a|Atp8b4|Tarm1|Ceacam1|Mcemp1|Gpr84
444	GOBP_POSITIVE_REGULATION_OF_LEUKOCYTE_ADHESION_TO_VASCULAR_ENDOTHELIAL_CELL	0.00278017	2.180042888	Alox5|Rhoa|Fut4|Irak1|Il6|Itgb2|Ptafr|Rela|Sele|Selp|Tnf|Traf6|Ets1|Chst2
426	GOMF_PROTEIN_ADP_RIBOSYLASE_ACTIVITY	0.00777265	2.179812757	Parp1|Parp2|Parp16|Parp3|Parp12|Parp4|Parp14|Parp10|Zc3hav1|Parp9|Tiparp
620	GOBP_POSITIVE_REGULATION_OF_TYROSINE_PHOSPHORYLATION_OF_STAT_PROTEIN	0.00278017	2.176509798	Cntf|Csf1r|Hcls1|Hpx|Il12b|Il6|Il6ra|Il6st|Lif|Lyn|Osm|Ccl5|Tnf|Tnfrsf18|Tnfrsf1a|Cd40|Tslp|Parp14|Clcf1|Il21|Parp9|Il23a
259	GOBP_POSITIVE_REGULATION_OF_B_CELL_PROLIFERATION	0.00278017	2.176286755	Nckap1l|Ada|Tirap|Bcl6|Bst1|Cd74|Ptprc|Tlr4|Cd40|Tfrc|Tnfsf13b|Irs2|Clcf1|Il21|Peli1|Sash3|Tlr9
511	GOBP_ANTIGEN_PROCESSING_AND_PRESENTATION_OF_ENDOGENOUS_PEPTIDE_ANTIGEN	0.004209431	2.175899839	B2m|H2-D1|H2-M2|H2-M3|H2-Q10|H2-Q7|H2-T23|Tap1|Tap2|Tapbp|Erap1
277	GOCC_PHAGOCYTIC_CUP	0.004125343	2.172926217	Rab31|Trip10|Aif1|Dnm2|Rack1|Irgm1|Lcp1|Sh3bp1|Tlr4|Tnf|Ticam2|Myo1g|Irgm2|Clec4e|Bin2|Mcoln1
272	GOBP_NEGATIVE_REGULATION_OF_INTERLEUKIN_6_PRODUCTION	0.00278017	2.167248421	Nckap1l|Cd84|Gba|Lilr4b|Ptpn6|Inpp5d|Klf2|Havcr2|Orm1|Arrb2|Tlr4|Tnf|Tnfaip3|Zc3h12a|Slamf1|Il27ra|Irak3|Tlr9
373	GOBP_REGULATION_OF_SUPEROXIDE_ANION_GENERATION	0.00278017	2.165366436	Acp5|Cyba|Fpr2|Gnai3|Itgam|Itgb2|Syk|Tgfb1|Tyrobp|Hvcn1
570	GOBP_POSITIVE_REGULATION_OF_MACROPHAGE_DIFFERENTIATION	0.00278017	2.161830726	Casp8|Csf1|Hcls1|Lif|Ripk1|Tgfb1|Pf4
45	GOBP_NEGATIVE_REGULATION_OF_B_CELL_PROLIFERATION	0.00278017	2.150277484	Mndal|Btk|Fcgr2b|Ifi204|Inpp5d|Lyn|Cd300a|Tyrobp|Ifi205|Tnfrsf13b
11	GOCC_VESICLE_LUMEN	0.004125343	2.148821782	Rnaset2a|Mndal|Qsox1|Fermt3|Actn1|Cyb5r3|Gusb|Ada|Alox5|Ampd3|Apaf1|Aprt|Arg1|Rab27a|B2m|Serping1|C3|Anxa2|Cap1|Chil1|Cnn2|Cstb|Ctsc|Ctsh|Ctsw|Ecm1|Eef1a1|Fga|Fgr|Ftl1|Grn|Cxcl1|Ptpn6|Hexb|Hmgb1|Hp|Ifi204|Serpina3c|Lcn2|Alad|Lyz2|Man2b1|Mmp8|Neu1|Nfkb1|Nme2|Orm1|Orm2|Cfp|Serpine1|Pa2g4|Ctsa|Lgals3bp|Srgn|Pros1|Tmsb4x|Ptx3|S100a11|S100a8|Cxcl2|Ostf1|Serpina3k|Serpina3n|Serpina3m|Hk3|Pdxk|Arhgap9|T…
122	GOBP_COLLAGEN_BIOSYNTHETIC_PROCESS	0.00278017	2.148784179	Emilin1|Arg1|Runx1|Serpinh1|Eng|Il6|Tram2|Pdgfrb|Ppard|Arrb2|Tgfb1|Tgfb3|Ucn|Vim|Creb3l1|Adamts3|Errfi1
98	GOCC_CELL_SUBSTRATE_JUNCTION	0.004125343	2.145438768	Rpl5|Lpxn|Fermt3|Actn1|Triobp|Adam17|Adam9|Alox8|Rplp0|Rhoa|Rhob|Arpc1b|B2m|Cap1|Ctnna1|Cd151|Cd44|Cd9|Cdc42|Cnn1|Cnn2|Cttn|Cyba|Dab2|Dnm2|Eng|Epha2|Fes|Fhl3|Flii|Flt1|Hck|Hmga1|Hspb1|Hspa1b|Hspg2|Icam1|Il16|Ilk|Irf2|Itga2b|Itga3|Itga5|Itga6|Itgb1|Itgb2|Itgb3|Itgb7|Jak1|Jak2|Rps2|Parvb|Mmp14|Msn|Myh9|Nedd9|Nme2|Nrp1|P4hb|Pabpc1|Pdgfrb|Pfn1|Abcb4|Pip5k1a|Plaur|Lcp1|Ppp1cc|Procr|Flna|Ptk2b|Twf1|Ptp…
738	GOBP_POSITIVE_REGULATION_OF_INTERLEUKIN_17_PRODUCTION	0.00278017	2.143721474	Il12b|Il6|Ly9|Myd88|Osm|Sphk1|Arid5a|Tgfb1|Zbtb7b|Nod2|Slamf6|Card9|Il21|Il23a
817	GOBP_PROTEIN_MONO_ADP_RIBOSYLATION	0.00278017	2.138211361	Parp16|Parp3|Parp12|Parp4|Parp14|Parp10|Parp9|Tiparp
552	GOBP_POSITIVE_REGULATION_OF_VASCULAR_ENDOTHELIAL_GROWTH_FACTOR_PRODUCTION	0.00278017	2.137841398	C3|C3ar1|C5ar1|Cyp1b1|Flt4|Hif1a|Il1a|Il1b|Il6|Il6st|Tgfb1|Ccbe1
394	GOBP_MATURE_B_CELL_DIFFERENTIATION	0.00278017	2.134013355	Ada|Bcl3|Cd19|Fcgr2b|Irf8|Il6|Ptk2b|Spi1|St3gal1|Dock10|Plcg2|Malt1|Il21|Dock11
602	GOBP_ACUTE_PHASE_RESPONSE	0.00278017	2.131713899	Cebpb|Hp|Il1a|Il1b|Il6|Il6ra|Serpina3c|Lbp|Orm1|Orm2|Serpinf2|Reg3g|Saa1|Saa2|Serpina1b|Serpina3k|Serpina3n|Serpina3m|Tnf|Tnfsf11|Plscr1|Tfrc|A2m|Sigirr|Tfr2|Ptges|Cd163
29	GOBP_NEGATIVE_REGULATION_OF_RESPONSE_TO_CYTOKINE_STIMULUS	0.00278017	2.129958095	Isg15|Arg1|Ecm1|Il1rn|Il6|Klf4|Mmp12|Naip2|Ptprc|Ccl5|Stat2|Trex1|Oas1g|Usp18|Oas1a|Nlrc5|Parp14|Samhd1|Irak3
97	GOCC_CYTOSOLIC_LARGE_RIBOSOMAL_SUBUNIT	0.004125343	2.127059017	Rpl5|Rpl10|Rplp0|Rpl10a|Rpl18|Rpl19|Rpl22|Rpl27|Rpl28|Rpl29|Rpl30|Rpl32|Rpl37a|Rpl6|Rpl7|Rpl9|Rpl13a|Rpl12|Rpl8|Rpl13|Rpl7a|Rpl3|Rpl17|Rpl36|Rplp1|Rpl23|Rpl7l1|Rpl15|Rpl35|Rpl11|Rpl14|Rplp2|Rpl4|Rpl39l|Rpl24|Rpl34|Rpl18a
220	GOCC_SPECIFIC_GRANULE_LUMEN	0.004125343	2.123481217	Qsox1|Arg1|Rab27a|B2m|Chil1|Cnn2|Cxcl1|Ptpn6|Hp|Kpnb1|Lcn2|Lyz2|Mmp8|Neu1|Nfkb1|Orm1|Orm2|Cfp|Ptx3|Cxcl2|Pdxk|Cxcl3|Olfm4|Tollip|Ctsz|Ilf2|Gsdmd|Dnase1l1|Lrg1|Ghdc|Dock2
253	GOCC_SPECIFIC_GRANULE_MEMBRANE	0.004125343	2.120398388	Ano6|Chrnb4|Olr1|Adam8|Bst1|C3ar1|Cd33|Cd53|Cyba|Cybb|Fpr2|Itgal|Itgam|Itgb2|Cd93|Clec4d|Ptprj|Snap23|Stk10|Tnfrsf1b|Vamp8|Clec5a|Atp8b4|Tarm1|Ceacam1|Rab44|Agpat2|Slc44a2|Mcemp1|Tmbim1|Hvcn1|Gpr84
199	GOBP_CD40_SIGNALING_PATHWAY	0.00278017	2.119259651	Traf3ip2|Cd86|Itga5|Itgb1|Tnfaip3|Cd40|Tnip2|Rnf31|Slamf1
12	GOCC_AZUROPHIL_GRANULE_LUMEN	0.004125343	2.117601786	Rnaset2a|Mndal|Cyb5r3|Gusb|Arg1|C3|Anxa2|Ctsc|Ftl1|Grn|Hexb|Ifi204|Serpina3c|Lyz2|Man2b1|Orm2|Ctsa|Serpina3k|Serpina3n|Serpina3m|Ifi205|Plac8|Vat1|Galns|Pycard|Npc2|Arhgap45|Ist1|Gns|Rnase2a
25	GOMF_INTEGRIN_BINDING	0.00777265	2.113837172	Isg15|Emilin1|Col16a1|Fermt3|Actn1|Adam15|Adam17|Adam9|Anxa7|Casr|Cd151|Cd9|Col3a1|S1pr3|Fgf2|Gfap|Icam1|Icam2|Il1b|Itga2b|Itga5|Itga7|Itgal|Itgam|Itgb1|Itgb2|Itgb3|Itgb7|F11r|Lama5|Lyn|Madcam1|Mmp14|Myh9|Nf2|P4hb|Lcp1|Spp1|Syk|Tgfbi|Tln1|Vcam1|Vwf|Itga8|Jaml|Tnn|Lgals8|Tspan4|Esm1|Tnxb|Gpnmb
533	GOBP_NEGATIVE_REGULATION_OF_HEMOPOIESIS	0.00278017	2.112766083	Bcl6|C1qc|Runx1|Cbfb|Cdk6|Socs1|Erbb2|Fcgr2b|Fgl2|Tlr3|Lilr4b|H2-M3|H2-Q10|H2-Q7|Hlx|Hmgb1|Cd74|Il4ra|Inpp5d|Irf1|Jak3|Mafb|Lyn|Myc|Pirb|Rara|Ccl3|Trib1|Tlr4|Zbtb7b|Zfpm1|Tmem131l|Zc3h12a|Ceacam1|Tob2|Tbx21|Tmem176b|Tmem176a|Ubash3b|Fstl3|Cul4a
634	GOBP_CD4_POSITIVE_OR_CD8_POSITIVE_ALPHA_BETA_T_CELL_LINEAGE_COMMITMENT	0.00278017	2.112705065	Ctsl|Il12b|Il12rb1|Il6|Il6ra|Ly9|Spn|Stat3|Stat6|Zfpm1|Slamf6|Batf|Tbx21|Il23a
587	GOBP_POSITIVE_REGULATION_OF_MONOCYTE_CHEMOTACTIC_PROTEIN_1_PRODUCTION	0.00278017	2.111962571	Cd84|Il1b|Lgals9|Syk|Oas1g|Oas1a|Nod2|Trpv4|Mcoln2
823	GOBP_TRNA_CATABOLIC_PROCESS	0.00278017	2.109869776	Exosc2|Slfn9|Slfn8|Nsun2|Exosc9|Exosc10|Exosc3|Exosc8
742	GOMF_INTERLEUKIN_1_RECEPTOR_BINDING	0.00777265	2.109174457	Il1a|Il1b|Il1rn|Myd88|Trip6|Irak4|Erap1|Tlr9
737	GOBP_T_HELPER_17_CELL_LINEAGE_COMMITMENT	0.00278017	2.098315059	Il12b|Il12rb1|Il6|Il6ra|Ly9|Stat3|Slamf6|Batf|Tbx21|Il23a
515	GOBP_POSITIVE_REGULATION_OF_T_CELL_CYTOKINE_PRODUCTION	0.00278017	2.096961448	B2m|Gata3|H2-Q10|H2-Q7|Il1b|Il1r1|Il6|Arid5a|Nlrp3|Traf2|Traf6|Malt1|Map3k7|Slamf1|Tbx21|Rsad2|Sash3
288	GOCC_PODOSOME	0.004125343	2.092555287	Lpxn|Fermt3|Adam8|Cttn|Fscn1|Lcp1|Ptpn12|Sh3gl1|Vcam1|Wdr1|Svil|Sh3pxd2b|Tpm4|Arhgef5|Bin2|Palld
118	GOBP_NEGATIVE_REGULATION_OF_VASCULATURE_DEVELOPMENT	0.00278017	2.089336033	Emilin1|Adamts9|Adamts1|Angpt2|Alox5|Cldn5|Col4a2|Gadd45a|Epha2|H2-M3|H2-Q10|H2-Q7|Hspg2|Cxcl10|Klf2|Klf4|Npr1|Serpine1|Pml|Stab1|Stat1|Tie1|Tnf|Fam129b|Il17f|Creb3l1|Gpr4|Pf4|Foxj2|Ecscr
669	GOBP_NEGATIVE_REGULATION_OF_INTERLEUKIN_10_PRODUCTION	0.004209431	2.085711041	Fcgr2b|Lilr4b|Il12b|Jak3|Mmp8|Pirb|Tyrobp|Cd274|Il23a
546	GOBP_SYNAPSE_PRUNING	0.00278017	2.083679663	C1qa|C1qb|C1qc|C3|Itgam
276	GOBP_POSITIVE_REGULATION_OF_CYTOKINE_PRODUCTION_INVOLVED_IN_INFLAMMATORY_RESPONSE	0.00278017	2.083168151	Gpsm3|Hif1a|Il17ra|Il6|Myd88|Stat3|Tlr4|Tlr6|Tnf|Gbp5|Pla2g3|Il17f|Nod2|Card9
537	GOCC_CELL_TRAILING_EDGE	0.004125343	2.08267277	Bst1|Icam2|Msn|Myh9|Pip5k1b|Pstpip1|Spn|Ezr
667	GOBP_FC_GAMMA_RECEPTOR_SIGNALING_PATHWAY	0.00278017	2.076447318	Fcer1g|Fcgr2b|Fgr|Hck|Lyn|Ptprc|Ptprj|Syk|Vav1|Vav2|Myo1g|Fcgr4|Clec4e
487	GOBP_POSITIVE_REGULATION_OF_CELL_AGING	0.00278017	2.075545823	Arg2|B2m|H2-M3|H2-Q10|H2-Q7|Lmna|Cgas|Trp53|Abi3
219	GOCC_TERTIARY_GRANULE_LUMEN	0.004125343	2.07278634	Qsox1|Asah1|B2m|Cnn2|Cstb|Ctsh|Ctss|Fth1|Cxcl1|Ptpn6|Hp|Lyz2|Mmp8|Mmp9|Orm1|Cfp|Ptx3|Cxcl2|Cxcl3|Olfm4|Ypel5|Ilf2|Gsdmd|Lrg1
473	GOMF_LIPASE_ACTIVATOR_ACTIVITY	0.00777265	2.072698745	Apoc2|Btk|Lck|Nsmaf|Plaa|Ccl12|Ccl3|Ccl5
207	GOBP_POSITIVE_REGULATION_OF_PEPTIDASE_ACTIVITY	0.00278017	2.069675622	Psme4|Tbc1d10a|Nod1|Egln3|Ager|Apaf1|Rhoa|Bak1|Bax|Bcl10|Bid|Bcl2l11|Casp4|Casp12|Casp8|Cflar|Ctsd|Ctsh|Efna1|Fas|Fyn|Rack1|Grin1|Grn|Hmgb1|Ccn1|Jak2|Laptm5|Lck|Lgals9|Bbc3|Lyn|Smad3|Myc|P2rx1|Pdcd2|Pml|Lgmn|Psme1|Psme2|Ripk2|Rest|S100a8|S100a9|Sox7|Stat3|Syk|Hip1|Nlrp3|Tnf|Dap|Senp1|Xdh|Aph1a|Ifi205|Malt1|St18|Rps3|Mapk12|Card9|Aim2|Prr7|Bok|Rcn3|Mefv|Adrm1|Clec7a|Pidd1|Psmd14|Ncstn|Diablo|Pycar…
348	GOBP_NEGATIVE_REGULATION_OF_TUMOR_NECROSIS_FACTOR_SUPERFAMILY_CYTOKINE_PRODUCTION	0.00278017	2.068775371	Gpr18|Acp5|Bcl3|Cd33|Lilr4b|Ptpn6|Lgals9|Havcr2|Orm1|Pirb|Rara|Arrb2|Tlr4|Tnfaip3|Zc3h12a|Nod2|Slamf1|Il27ra|Cd274|Clec4a3|Irak3|Errfi1|Gpnmb
758	GOBP_POSITIVE_REGULATION_OF_NITRIC_OXIDE_SYNTHASE_BIOSYNTHETIC_PROCESS	0.004209431	2.064164627	Jak3|Ccl2|Stat1|Tlr4|Tlr2|Nod2|Map2k3|Nampt|Il33|Tlr9|Akap12
759	GOBP_CELLULAR_RESPONSE_TO_GROWTH_HORMONE_STIMULUS	0.00278017	2.060366779	Jak3|Lyn|Myc|Ptpn1|Pxn|Stat3|Stat5a|Stat6|Leprot|Gdf15
385	GOBP_EPIBOLY	0.00278017	2.054412782	Acvrl1|Adam17|Rhoa|Rhoc|Cd151|Cd44|Pdpn|Hbegf|Itga5|Mmp12|Lcp1|Flna|Mrtfa|Ceacam1|Tmeff2|Rreb1|Plet1
330	GOMF_TROPOMYOSIN_BINDING	0.00777265	2.052319515	Cald1|S100a6|Tmod4|Tmod3|Pycard|Nebl
637	GOCC_NADPH_OXIDASE_COMPLEX	0.004125343	2.050338065	Cyba|Cybb|Ncf1|Ncf2|Ncf4|Noxo1
303	GOBP_POSITIVE_REGULATION_OF_JNK_CASCADE	0.00278017	2.049788868	Nod1|Tirap|Axin1|Ccr7|Gadd45a|Ankrd6|Fcgr2b|Flt4|Tlr3|Hmgb1|Il1a|Il1b|Ltbr|Mmp8|Gadd45b|Myd88|Naip2|Ncf1|Ptk2b|Ripk2|Ripk1|Tlr4|Tnf|Tnfsf11|Traf1|Traf6|Ccl19|Nod2|Map2k7|Map3k11|Slamf1|Card9|Mfhas1|Sdcbp|Trpv4|Pycard|Tlr9
203	GOBP_B_CELL_HOMEOSTASIS	0.00278017	2.047783973	Traf3ip2|Nckap1l|Ada|Bak1|Bax|Bcl10|Hif1a|Cd74|Lyn|Dock10|Spns2|Tnfaip3|Gapt|Tnfsf13b|Tnfrsf13b|Dock11
735	GOBP_POSITIVE_REGULATION_OF_T_HELPER_1_TYPE_IMMUNE_RESPONSE	0.004209431	2.04329572	Il12b|Il12rb1|Il1b|Il1r1|Slc11a1|Pla2g4a|Ripk2|Arid5a|Slamf1|Il27ra|Tbx21|Il23a
6	GOMF_PHOSPHOTYROSINE_RESIDUE_BINDING	0.00777265	2.041791058	Ldlrap1|Socs3|Fgr|Hck|Ptpn6|Lck|Nck2|Pfn1|Shc1|Cblb|Syk|She|Vav1|Vav2|Plcg2|Sh3bp2|Ptpn3|Samsn1
585	GOBP_GRANULOCYTE_MACROPHAGE_COLONY_STIMULATING_FACTOR_PRODUCTION	0.004209431	2.034903634	Cd80|Cd84|Il12b|Il1b|Syk|Ddx58|Il17f|Card9|Tlr9|Il23a
221	GOCC_ACTIN_FILAMENT_BUNDLE	0.004125343	2.034036714	Synpo|Mylk|Actn1|Acta2|Cnn2|Cyba|Fscn1|Fhl3|Ilk|Myh9|Myo1c|Lcp1|Flna|Pxn|Shroom4|Trip6|Vil1|Zyx|Micall2|Fhod1|Coro1b|Ror1|Flnb|Bag3|Pdlim4|Ablim3|Tpm4|Tpm3|Lima1|Palld|Rflna|Nebl|Fblim1|Sipa1l3|Gas2l1
254	GOBP_HEMOSTASIS	0.00278017	2.033730632	Ano6|Fermt3|Actn1|Clic1|Serping1|Cd9|Col3a1|Edn1|F10|Fcer1g|Fga|Pdpn|Ptpn6|Hspb1|Il6|Il6st|Itgb3|F11r|Lyn|Myh9|Nfe2l2|Nos3|Serpine1|Plat|Procr|Pros1|Flna|Saa2|Selp|Stxbp3|Syk|Tfpi|Tfpi2|Thbd|Tln1|Tlr4|Cd40|Plscr1|Vav1|Vav2|Vwf|Was|Plcg2|Emilin2|Ceacam1|Slc7a11|Pik3cg|Dgkh|Plek|Pf4|Myl12a|Ubash3b
516	GOBP_ANTIGEN_PROCESSING_AND_PRESENTATION_OF_EXOGENOUS_PEPTIDE_ANTIGEN_VIA_MHC_CLASS_II	0.00278017	2.031536469	B2m|Ctsl|Ctss|Dnm2|Fcer1g|Fcgr2b|H2-DMb1|Cd74|Lgmn|Traf6|Ifi30
280	GOMF_NADPLUS_NUCLEOSIDASE_ACTIVITY	0.00777265	2.03019513	Ticam1|Il1rl2|Tirap|Bst1|Cd38|Tlr3|Il18rap|Il1r1|Il1rap|Il18r1|Tlr7|Tlr8|Myd88|Tlr1|Tlr4|Tlr6|Ticam2|Sigirr|Tlr2|Tlr9|Pik3ap1
448	GOBP_LIVER_REGENERATION	0.00278017	2.026417096	Gfer|Cebpb|Ezh2|Hmox1|Il6|Myc|Pcna|Tnf|Ucp2|Ptpn3|Pnpt1
584	GOBP_NEGATIVE_REGULATION_OF_ANTIGEN_PROCESSING_AND_PRESENTATION	0.004209431	2.02269802	Cd68|Fcgr2b|Fgl2|Pirb|Tapbpl
566	GOBP_PYROPTOSIS	0.004209431	2.022193589	Casp4|Casp8|Gzmb|Naip2|Aim2|Gsdma|Zbp1|Gsdmd
768	GOBP_DNA_STRAND_ELONGATION_INVOLVED_IN_DNA_REPLICATION	0.00278017	2.021487137	Lig1|Mcm3|Mcm4|Mcm7|Pcna|Pole|Dna2|Pole3|Gins1
104	GOBP_POSITIVE_REGULATION_OF_STRESS_ACTIVATED_PROTEIN_KINASE_SIGNALING_CASCADE	0.00278017	2.021358733	Rell1|Nod1|Tirap|Axin1|Ccr7|Gadd45a|Ankrd6|Fcgr2b|Flt4|Tlr3|Il1a|Il1b|Ltbr|Lyn|Mmp8|Gadd45b|Myd88|Naip2|Ncf1|Eif2ak2|Ptk2b|Ripk2|Ripk1|Sema4c|Spi1|Sphk1|Tlr4|Tnf|Tnfsf11|Traf1|Traf6|Zc3h12a|Ccl19|Nod2|Map2k7|Map3k11|Map3k3|Map3k4|Slamf1|Card9|Mfhas1|Sdcbp|Trpv4|Pycard|Tlr9
569	GOMF_DEATH_RECEPTOR_BINDING	0.008899157	2.015094456	Casp8|Cflar|Myd88|Ripk1|Pidd1|Tmbim1
223	GOCC_ACTOMYOSIN	0.004125343	2.014168677	Synpo|Mylk|Actn1|Acta2|Cnn2|Cyba|Fscn1|Fhl3|Ilk|Myh9|Myo1c|Lcp1|Pxn|Shroom4|Cdc42bpb|Trip6|Zyx|Micall2|Fhod1|Coro1b|Ror1|Flnb|Bag3|Pdlim4|Ablim3|Tpm4|Myo18a|Tpm3|Lima1|Palld|Nebl|Fblim1|Sipa1l3|Gas2l1
532	GOBP_SOMATIC_DIVERSIFICATION_OF_IMMUNOGLOBULINS_INVOLVED_IN_IMMUNE_RESPONSE	0.004209431	2.013465908	Bcl6|Ercc1|Mlh1|Ptprc|Stat6|Supt6|Swap70|Tgfb1|Cd40|Tfrc|Parp3|Il27ra|Batf|Clcf1|Tbx21|Exosc3|Mad2l2
513	GOBP_ANTIGEN_PROCESSING_AND_PRESENTATION_OF_PEPTIDE_OR_POLYSACCHARIDE_ANTIGEN_VIA_MHC_CLASS_II	0.00278017	2.012326169	B2m|Ctsl|Ctss|Dnm2|Fcer1g|Fcgr2b|H2-DMb1|Cd74|Lgmn|Traf6|Ifi30|Pycard
663	GOBP_ANTIGEN_PROCESSING_AND_PRESENTATION_OF_EXOGENOUS_PEPTIDE_ANTIGEN_VIA_MHC_CLASS_I	0.00541111	2.011301578	Fcer1g|H2-Q10|H2-Q7|Tap1|Ifi30|Clec4a3
388	GOMF_TRANSFORMING_GROWTH_FACTOR_BETA_BINDING	0.00777265	2.010493923	Acvrl1|Eng|Hyal2|Tgfb3|Tgfbr2|Tgfbr3|Thbs1|Cd109|Tsku|Wfikkn2|Lrrc32|Twsg1
603	GOBP_NEGATIVE_REGULATION_OF_EXTRINSIC_APOPTOTIC_SIGNALING_PATHWAY_VIA_DEATH_DOMAIN_RECEPTORS	0.00278017	2.009732788	Cflar|Fga|Gpx1|Hmox1|Icam1|Nos3|Serpine1|Tnfaip3|Itprip|Scrt2|Tmbim1
123	GOBP_EXTERNAL_ENCAPSULATING_STRUCTURE_ORGANIZATION	0.00278017	2.007568472	Emilin1|Adamts9|Qsox1|Col16a1|Adamts7|Adam15|Adamts1|Aebp1|Bcl3|Bmp1|Capg|Runx1|Serpinh1|Cflar|Col13a1|Col18a1|Col2a1|Col3a1|Col4a1|Col4a2|Ctsl|Ctss|Cyp1b1|Eng|Fscn1|Fgfr4|Gfap|B4galt1|Pdpn|Has2|Il6|Itgb1|Lamb1|Lox|Loxl1|Smad3|Mmp12|Mmp14|Mmp3|Mmp8|Nfkb2|Nid1|Nid2|Notch1|Furin|Lcp1|Ptx3|Thsd4|Tcf15|Tgfb1|Tgfbi|Tgm1|Tie1|Tnf|Tnfrsf1a|Tnfrsf1b|Adamts10|Lamc1|Adamtsl4|Klk7|Adamts4|Itga8|Creb3l1|Plod…
665	GOBP_FC_RECEPTOR_MEDIATED_STIMULATORY_SIGNALING_PATHWAY	0.00278017	2.004074016	Fcer1g|Fcgr2b|Fgr|Hck|Lyn|Ptprc|Ptprj|Syk|Plscr1|Vav1|Vav2|Myo1g
425	GOMF_NADPLUS_ADP_RIBOSYLTRANSFERASE_ACTIVITY	0.00777265	2.003120018	Parp1|Parp2|Art5|Parp16|Parp3|Parp12|Parp4|Parp14|Parp10|Zc3hav1|Parp9|Tiparp
633	GOBP_POSITIVE_REGULATION_OF_NEUROINFLAMMATORY_RESPONSE	0.004209431	2.002211395	Ctsc|Il1b|Il6|Mmp8|Ccl3|Tnf|Plcg2|Nupr1|Il33
304	GOBP_POSITIVE_REGULATION_OF_DENDRITIC_CELL_ANTIGEN_PROCESSING_AND_PRESENTATION	0.00278017	2.000126027	Nod1|Ccr7|Cd74|Slc11a1|Ccl19|Nod2
519	GOCC_MHC_CLASS_I_PROTEIN_COMPLEX	0.004537877	1.998953137	B2m|H2-D1|H2-M2|H2-M3|H2-Q10|H2-Q7|H2-T23
748	GOBP_INTERLEUKIN_27_MEDIATED_SIGNALING_PATHWAY	0.00278017	1.998845748	Il6st|Mx2|Stat1|Oasl1|Oas1g|Oas2|Oas1a|Il27ra
639	GOMF_SUPEROXIDE_GENERATING_NAD_P_H_OXIDASE_ACTIVITY	0.010402601	1.998231702	Cyba|Cybb|Ncf1|Ncf2
365	GOMF_LAMININ_BINDING	0.00777265	1.995678724	Ache|Adam9|Agrn|Ctss|Ecm1|Gpc1|Itga3|Itga7|Itgb1|Rpsa|Lgals1|Lgals3|Nid1|Thbs1|Bcam|Lypd3|Lrrc15|Plekha2|Tinagl1
279	GOBP_POSITIVE_REGULATION_OF_NITRIC_OXIDE_METABOLIC_PROCESS	0.00278017	1.995383359	Ticam1|Aif1|Akt1|Dnm2|Edn1|Il1b|Insr|Jak2|Klf2|Klf4|Smad3|Mmp8|P2rx4|Ptk2b|Ptx3|Tmem106a|Tlr4|Tlr6|Tnf|Ddah2|Clec7a
715	GOBP_POSITIVE_REGULATION_OF_MACROPHAGE_CYTOKINE_PRODUCTION	0.00278017	1.994498461	H2-M3|H2-Q10|H2-Q7|Cd74|Laptm5|Pirb|Tlr4|Plcg2
676	GOBP_POSITIVE_REGULATION_OF_MIRNA_TRANSCRIPTION	0.004209431	1.993681852	Fgf2|Fosl1|Gata3|Hif1a|Jun|Klf4|Smad1|Smad3|Smad4|Smad6|Myc|Rela|Spi1|Stat3|Tead1|Tgfb1|Tnf|Trp53|Mrtfa|Ets1
85	GOBP_POSITIVE_REGULATION_OF_REGULATORY_T_CELL_DIFFERENTIATION	0.004209431	1.993093443	Il4i1|Bcl6|Socs1|Lilr4b|H2-M3|H2-Q10|H2-Q7|Lgals9|Pirb
44	GOBP_B_CELL_RECEPTOR_SIGNALING_PATHWAY	0.005197921	1.990116871	Mndal|Plekha1|Nckap1l|Lpxn|Bax|Btk|Cd19|Cd22|Fcgr2b|Ptpn6|Ifi204|Lck|Lyn|Pik3cd|Prkch|Ptprc|Syk|Cd300a|Ifi205|Plcg2|Sh2b2|Klhl6|Lat2|Nfam1
719	GOMF_MHC_CLASS_I_PROTEIN_BINDING	0.008899157	1.986701419	H2-T23|Pirb|Tap1|Tap2|Tapbp|Pilra|Pilrb2
703	GOBP_NEGATIVE_REGULATION_OF_INTERFERON_GAMMA_PRODUCTION	0.00278017	1.986561122	Lilr4b|Laptm5|Lgals9|Havcr2|Pirb|Rara|Il20rb|Tlr4|Zc3h12a|Nod2|Slamf1|Cd274
556	GOCC_AZUROPHIL_GRANULE_MEMBRANE	0.006535948	1.985415576	C3ar1|Cd63|Cd68|Fpr1|B4galt1|Lamp2|Lrmp|Psen1|Rab3d|Surf4|Lpcat1|Rap1b|Ckap4|Vamp8|Cpne1|Rab44|Bri3|Mgst1|Ncstn|Cmtm6|Bst2|Nfam1|Atp11b
784	GOBP_INFLAMMASOME_COMPLEX_ASSEMBLY	0.004209431	1.984936154	Myd88|Eif2ak2|Nlrp3|Dhx33|Tlr4|Tlr6|Gbp5|Plcg2|Aim2|Usp50
149	GOBP_TISSUE_MIGRATION	0.00278017	1.982276361	Adamts9|Prkd2|Ptpn23|Mmrn2|Lpxn|Spred1|Acta2|Acvrl1|Adam17|Adam9|Angpt2|Akt1|Anxa3|Rhoa|Rhob|Cdh5|Ctsh|Cyp1b1|Dcn|Gadd45a|Edn1|Efna1|Epha2|Ephb4|Fgf2|Fgf7|Fgfr1|Flt4|Fstl1|Gata3|Gpx1|Grn|Has2|Hbegf|Hif1a|Hmgb1|Hmox1|Hspb1|Hyal1|Id1|Insl3|Itga3|Itgb1|Itgb3|Jun|Klf4|Mmp9|Myh9|Nfe2l2|Nos3|Notch1|Nrp1|Nrp2|P2rx4|Pfn1|Pik3c2a|Pik3cd|Ppard|Prkx|Prox1|Lgmn|Bcas3|Ptk2b|Tmsb4x|Pxn|Rras|Scg2|Sema5a|Sh3bp1|…
713	GOBP_TOLERANCE_INDUCTION_DEPENDENT_UPON_IMMUNE_RESPONSE	0.004209431	1.980782807	H2-M3|H2-Q10|H2-Q7|Havcr2|Ceacam1|Cd274
369	GOBP_NEGATIVE_REGULATION_OF_INTERLEUKIN_12_PRODUCTION	0.004209431	1.979315045	Acp5|C1qbp|Ccr7|Cmklr1|Il10|Jak3|Tlr8|Nfkb1|Pirb|Arrb2|Thbs1|Nod2|Slamf1|Mefv|Irak3
70	GOMF_ATP_DEPENDENT_ACTIVITY_ACTING_ON_RNA	0.00777265	1.978319564	Ddx43|Dhx32|Fancm|Skiv2l|Dhx15|Ddx3x|Ddx5|Ddx19a|Eif4a1|Mov10|Eif4a3|Upf1|Dhx37|Ddx46|Dhx33|Ddx31|Ddx27|Helz2|Ddx58|Ddx60|Ddx49|Brip1|Ddx11|Ddx39b|Ddx21|Dhx38|Ddx17|Ddx47|Ddx55|Ddx59|Ddx39|Dhx16|Ifih1|Tdrd12|Ddx54|Ddx52|Dhx58|Ddx50
18	GOBP_ERYTHROCYTE_HOMEOSTASIS	0.00278017	1.977402028	Isg15|Nckap1l|Jmjd6|Acvr1b|Alas1|B2m|Bcl6|Cdk6|Cebpg|G6pdx|Gata3|Hcls1|Hif1a|Hmox1|Prmt1|Hspa1b|Inpp5d|Jak2|Jak3|Kcnq1|Klf2|Mafb|Sh2b3|Lyn|Smad5|Slc11a2|Prdx1|Hspa1a|Rps14|Rps19|Rps24|Rps6|Spi1|Stat1|Stat3|Slc25a38|Tgfbr3|Brd1|Adgrf5|Flvcr1|Zfp36|Zfpm1|Ikzf1|Ptbp3|Ets1|Axl|Klf13|Tmod3|Mfhas1|Acin1|Cdk5rap3
5	GOBP_POSITIVE_REGULATION_OF_RECEPTOR_MEDIATED_ENDOCYTOSIS	0.006222354	1.972452845	Ldlrap1|B2m|C3|Anxa2|Cd63|Dab2|Dnm2|Serpine1|Ppt1|Sele|Syk|Hip1|Arrb2|Trf|Dgkd|Plcg2|Ccl19
211	GOMF_PEPTIDE_ANTIGEN_BINDING	0.008899157	1.969799908	Maml1|H2-D1|H2-M2|H2-M3|H2-Q10|H2-Q7|H2-T23|Tap1|Tap2|Tapbp
750	GOBP_NEGATIVE_REGULATION_OF_TOLL_LIKE_RECEPTOR_2_SIGNALING_PATHWAY	0.00278017	1.968181325	Acod1|Lyn|Tlr6|Tnfaip3|Nod2|Mfhas1
424	GOBP_PROTEIN_POLY_ADP_RIBOSYLATION	0.00541111	1.967449567	Parp1|Parp2|Parp3|Parp14|Parp10|Zc3hav1|Parp9
37	GOBP_TOLL_LIKE_RECEPTOR_9_SIGNALING_PATHWAY	0.004209431	1.967003184	Gm14548|Hmgb1|Irak1|Havcr2|Pira2|Tnip2|Irak4|Unc93b1|Rsad2|Tlr9|Pik3ap1
466	GOBP_NEGATIVE_REGULATION_OF_PROGRAMMED_NECROTIC_CELL_DEATH	0.006661154	1.966478077	Birc3|Birc2|Casp8|Ripk1|Bok|Nupr1|Ybx3|Peli1
541	GOBP_VACUOLAR_LOCALIZATION	0.00278017	1.965022379	Btk|Cd84|Fes|Fgr|Gab2|Hmox1|Il4ra|Lgals9|Lyn|Myh9|Pik3cd|Rac2|Rab34|S100a13|Snap23|Stxbp2|Syk|Flcn|Cd300a|Vamp3|Vamp8|Vps33b|Pla2g3|Adgre5|Pik3cg|Plekhm1|Milr1|Lat2|Plekhm2
162	GOBP_POSITIVE_REGULATION_OF_BLOOD_VESSEL_ENDOTHELIAL_CELL_MIGRATION	0.006222354	1.961260848	Prkd2|Adam17|Fgf2|Fgfr1|Hmox1|Hspb1|Nfe2l2|Nos3|Pik3c2a|Tmsb4x|Stat5a|Tgfb1|Cd40|Ets1|Map2k3|Map3k3|Rhoj
484	GOBP_RESPONSE_TO_INTERLEUKIN_4	0.004209431	1.960630563	Arg1|Cited1|Gata3|Il2rg|Il4ra|Jak3|Alad|Pml|Stat6|Tcf7|Impdh2|Cd300lf|Parp14
653	GOBP_ATRIOVENTRICULAR_CANAL_DEVELOPMENT	0.00541111	1.959986068	Eng|Has2|Smad4|Rbpj|Tbx2|Tbx3|Chd7
725	GOBP_POSITIVE_REGULATION_OF_RESPONSE_TO_INTERFERON_GAMMA	0.00278017	1.959289521	Hpx|Irgm1|Nlrc5|Irgm2|Parp9
595	GOBP_NEGATIVE_REGULATION_OF_ENDOTHELIAL_CELL_APOPTOTIC_PROCESS	0.004209431	1.95721218	Cdh5|Fga|Icam1|Il11|Nfe2l2|Serpine1|Scg2|Sema5a|Tnfaip3|Tnip2
711	GOBP_PROTECTION_FROM_NATURAL_KILLER_CELL_MEDIATED_CYTOTOXICITY	0.00278017	1.955207432	H2-D1|H2-M2|H2-M3|H2-Q10|H2-Q7|H2-T23
402	GOBP_POSITIVE_REGULATION_OF_TUMOR_NECROSIS_FACTOR_MEDIATED_SIGNALING_PATHWAY	0.007944717	1.955151234	Adam17|Casp4|Hspa1b|Laptm5|Hspa1a|Ripk1|Traf2|Cpne1|Prkn
554	GOBP_COMPLEMENT_RECEPTOR_MEDIATED_SIGNALING_PATHWAY	0.00541111	1.953624549	C3ar1|C5ar1|Fpr2|Fpr1|Cmklr1
670	GOBP_NEGATIVE_REGULATION_OF_DENDRITIC_CELL_DIFFERENTIATION	0.004209431	1.94862878	Fcgr2b|H2-M3|H2-Q10|H2-Q7|Pirb|Tmem176b|Tmem176a
553	GOMF_COMPLEMENT_RECEPTOR_ACTIVITY	0.008899157	1.942129532	C3ar1|C5ar1|Fpr2|Fpr1|Cmklr1
717	GOBP_CD8_POSITIVE_ALPHA_BETA_T_CELL_PROLIFERATION	0.004209431	1.940830932	H2-Q10|H2-Q7|H2-T23|Irf1
412	GOBP_SYNCYTIUM_FORMATION	0.007439349	1.939010644	Adam9|Cd53|Cd9|Cflar|Ehd1|Ercc1|Cxcl10|Il4ra|Itgb1|Cxcl9|Myh9|Sbno2|Tyrobp|Myof|Cd109|Adamts5|Gdf15|Ehd2|Tnfsf14|Cacna1h|Tanc1
132	GOBP_REGULATION_OF_CELLULAR_COMPONENT_MOVEMENT	0.00278017	1.937810279	Emilin1|Adamts9|Prkd2|Fam110c|Mmrn2|Ano6|Nckap1l|Tafa5|Gpsm3|Fermt3|Dsp|Actn1|Raf1|Gpr18|Acta2|Acvr1b|Acvrl1|Ada|Adam15|Adam17|Adam8|Adam9|Adamts1|Adora3|Angpt2|Alox8|Tirap|Anxa3|Apod|Rhoa|Rhoc|Arhgdib|Bcl6|Bst1|C3ar1|C5ar1|Camk2b|Ctnna1|Cd151|Cd9|Cdh5|Cldn5|Cln3|Ccr1|Ccr7|Ackr3|Cnn2|Col3a1|Csf1|Csf1r|Ctsh|Cyp1b1|Dab2|Gadd45a|Diaph1|Ecm1|Edn1|Efna1|Eng|Epha2|Plxnb2|F10|Fes|Fgf2|Fgf7|Fgfr1|Fgr|Flt…
619	GOMF_CILIARY_NEUROTROPHIC_FACTOR_RECEPTOR_BINDING	0.014817928	1.935929189	Cntf|Il13ra1|Il6st|Osmr|Clcf1|Crlf2
400	GOBP_COLLAGEN_CATABOLIC_PROCESS	0.00278017	1.935220812	Adam15|Ctsb|Ctsl|Ctss|Itgb1|Mmp12|Mmp14|Mmp3|Mmp8|Klk6|Adamts3|Mmp19|Tmprss6
776	GOBP_POSITIVE_REGULATION_OF_TYPE_I_INTERFERON_MEDIATED_SIGNALING_PATHWAY	0.00541111	1.935197352	Mmp12|Trim56|Nlrc5|Irf7|Tbk1|Ikbke|Zbp1|Sting1
319	GOCC_PLATELET_ALPHA_GRANULE_LUMEN	0.005275094	1.929706836	Fermt3|Actn1|Serping1|Fga|Serpina3c|Orm1|Orm2|Serpine1|Srgn|Pros1|Tmsb4x|Serpina3k|Serpina3n|Serpina3m|Tgfb1|Timp1|Vwf|Tor4a|A2m|Pf4
260	GOBP_POSITIVE_REGULATION_OF_GRANULOCYTE_CHEMOTAXIS	0.005334855	1.925008431	Nckap1l|Tirap|C1qbp|C3ar1|C5ar1|Ccr7|Edn1|Cd74|Lbp|Rac1|Rac2|Camk1d|Ccl19|Mospd2|Il23a
733	GOBP_ANTIVIRAL_INNATE_IMMUNE_RESPONSE	0.009105225	1.924268614	Cxcl10|Mx2|Ddx58|Oas1g|Oas1a
760	GOBP_NEGATIVE_REGULATION_BY_HOST_OF_VIRAL_TRANSCRIPTION	0.007944717	1.923820721	Jun|Pou2f3|Inpp5k|Psmc3|Rest|Ccl3|Ccl4|Ccl5|Hdac1|Zfp639
512	GOCC_MHC_CLASS_I_PEPTIDE_LOADING_COMPLEX	0.008752188	1.923134962	B2m|H2-Q10|H2-Q7|Tap1|Tap2|Tapbp
757	GOBP_GROWTH_HORMONE_RECEPTOR_SIGNALING_PATHWAY_VIA_JAK_STAT	0.008036186	1.920781283	Jak2|Jak3|Lyn|Ptpn1|Stat3|Stat5a|Stat6
108	GOBP_HISTONE_H3_ACETYLATION	0.00278017	1.920679186	Trrap|Tada3|Taf5l|Taf9|Wdr5|Gata3|Kat2a|Lif|Smad4|Per1|Spi1|Smarcb1|Eny2|Brd1|Wbp2|Rapgef3|Taf5|Atxn7|Map3k7|Ep300|Kat6b|Mcm3ap|Piwil2|Pole3|Taf12|Kat8|Pih1d1|Crtc2|Sgf29|Jade2|Brpf1|Sirt1|Trim16
724	GOBP_POSITIVE_REGULATION_OF_ACTIVATED_T_CELL_PROLIFERATION	0.005369483	1.919082486	Hmgb1|Il12b|Il12rb1|Jak3|Tnfsf9|Rps3|Slamf1|Icosl|Il27ra|Pycard|Il23a
652	GOBP_NEGATIVE_REGULATION_OF_T_CELL_RECEPTOR_SIGNALING_PATHWAY	0.005334855	1.917953321	Elf1|Lilr4b|Ptpn6|Laptm5|Lgals3|Ptprj|Cblb|Ezr|Ceacam1|Ubash3a
267	GOCC_FICOLIN_1_RICH_GRANULE_MEMBRANE	0.008295243	1.916170818	Nckap1l|Dsp|Adam8|Rhoa|Diaph1|Fcer1g|Fpr2|Fpr1|Itgb2|Lamp2|Lgals3|Cd93|Clec4d|Slc11a1|Pirb|Cd300a|Nbeal2|Nfasc|Tcirg1
411	GOBP_MONOCYTE_ACTIVATION	0.010225821	1.914072917	Adam9|Cd33|Csf1|Lilr4b|Hyal2|Dysf
321	GOBP_INTRINSIC_APOPTOTIC_SIGNALING_PATHWAY_IN_RESPONSE_TO_DNA_DAMAGE_BY_P53_CLASS_MEDIATOR	0.006327282	1.913335019	Taf9|Bcl3|Cd44|Hipk1|Cd74|Muc1|Pml|Trp53|Ifi205|Phlda3|Ep300|Nupr1|Pycard|Shisa5|Rps27l|Aen
681	GOBP_CELLULAR_RESPONSE_TO_EXOGENOUS_DSRNA	0.006661154	1.910970454	Tlr3|Ifit1|Cgas|Ddx58|Ralb|Ifih1|Sting1
251	GOBP_POSITIVE_REGULATION_OF_MONOCYTE_CHEMOTAXIS	0.006661154	1.909440677	Ano6|Aif1|Ccr1|Fpr2|Hmgb1|Cxcl10|Serpine1|Lgmn|Ccl5|Mospd2
428	GOBP_PROTEIN_AUTO_ADP_RIBOSYLATION	0.011270561	1.909317972	Parp1|Parp2|Parp16|Parp3|Parp12|Parp10|Tiparp
19	GOMF_STRUCTURAL_CONSTITUENT_OF_RIBOSOME	0.00777265	1.908494096	Isg15|Rpl5|Rpl10|Rplp0|Mrps6|Rpsa|Rps2|Rpl10a|Rpl18|Rpl19|Rpl22|Rpl27|Rpl28|Rpl29|Rpl32|Rpl6|Rpl7|Rpl9|Rps12|Rps14|Rps16|Rps18|Rps19|Rps24|Rps3a1|Rps4x|Rps5|Rps6|Rps7|Rpl13a|Rps15a|Rpl12|Rpl8|Rpl13|Rps3|Rpl7a|Rps26|Mrpl2|Rpl36|Rplp1|Rpl23|Rpl15|Mrpl33|Mrps18b|Rpl11|Rps10|Rpl14|Rplp2|Rpl4|Rps27l|Rps13|Rpl24|Mrpl52|Mrps9|Rps25|Rpl18a|Rps9|Rps27a|Mrpl9|Mrps34
501	GOBP_REGULATION_OF_DNA_TEMPLATED_TRANSCRIPTION_IN_RESPONSE_TO_STRESS	0.008529682	1.907868222	Atf3|Bach1|Cebpb|Hif1a|Hmox1|Jun|Klf2|Muc1|Nck2|Nfe2l2|Notch1|Hspa1a|Rbpj|Rela|Rps6ka1|Trp53|Creb3l1|Bag3|Rgs14|Ino80
397	GOBP_GERMINAL_CENTER_FORMATION	0.010210161	1.907699565	Ada|Adam17|Bcl3|Bcl6|Nfkb2|Tnfaip3|Klhl6|Tnfsf13b
403	GOMF_INTERLEUKIN_6_RECEPTOR_BINDING	0.014817928	1.905025892	Adam17|Cntf|Il6|Il6ra|Il6st|Pycard|Erap1
305	GOBP_ACTIVATION_OF_CYSTEINE_TYPE_ENDOPEPTIDASE_ACTIVITY_INVOLVED_IN_APOPTOTIC_PROCESS	0.004199996	1.904538116	Nod1|Egln3|Apaf1|Bak1|Bax|Bid|Casp4|Casp12|Casp8|Cflar|Ctsh|Rack1|Jak2|Laptm5|Lck|Bbc3|Smad3|P2rx1|Pdcd2|Pml|S100a8|S100a9|Hip1|Tnf|Dap|Senp1|Xdh|Bok|Pidd1|Diablo|Pycard|Anp32b|Rps27l
262	GOBP_REGULATION_OF_NEUTROPHIL_CHEMOTAXIS	0.00533235	1.90264678	Nckap1l|Tirap|Bst1|C3ar1|C5ar1|Ccr7|Edn1|Cd74|Rac2|Ccl19|Nod2|Il23a
126	GOCC_INTEGRIN_COMPLEX	0.005521998	1.901997699	Emilin1|Itga2b|Itga5|Itga7|Itgal|Itgam|Itgb1|Itgb2|Itgb3|Itgb7|Lyn|Itga8
393	GOBP_GERMINAL_CENTER_B_CELL_DIFFERENTIATION	0.010313106	1.901774573	Ada|Irf8|Il6|Spi1|Il21
597	GOBP_MITOTIC_G1_S_TRANSITION_CHECKPOINT_SIGNALING	0.009953696	1.901116816	Cdk2|Mdm2|Muc1|Pml|Trex1|Trp53|Gtse1|Pidd1|Rps27l|Fbxo31
360	GOBP_FOAM_CELL_DIFFERENTIATION	0.005299797	1.899354152	Abca1|Alox8|Csf1|Itgb3|Nfkb1|Nfkbia|Prkch|Msr1|Stat1|Tgfb1|Soat2|Pla2g3|Apob|Ep300|Pf4
560	GOMF_CADHERIN_BINDING_INVOLVED_IN_CELL_CELL_ADHESION	0.010402601	1.899235827	Anxa2|S100a11|Tmod3|Cnn3
706	GOBP_RESPIRATORY_BURST_INVOLVED_IN_DEFENSE_RESPONSE	0.011944138	1.89862365	Grn|Hck|Ncf1|Pik3cd|Rps19|Cybc1|Pik3cg
361	GOBP_PEPTIDYL_TYROSINE_MODIFICATION	0.00278017	1.898215914	Abi1|Adam17|Bst1|Btc|Btk|Cd44|Cd80|Socs3|Socs1|Cntf|Csf1r|Csf3|Efna1|Epha2|Epha3|Epha7|Ephb4|Erbb2|Fcgr1|Fes|Fgf7|Fgfr1|Fgfr4|Fgr|Flt1|Flt4|Gfra1|Rack1|Lilr4b|Hck|Hcls1|Ptpn6|Hbegf|Hipk1|Hpx|Hyal2|Cd74|Il11|Il12b|Il6|Il6ra|Il6st|Itga5|Itgb2|Itgb3|Jak1|Jak3|Lck|Lif|Sh2b3|Lyn|Ncf1|Nck2|Nedd9|Nf2|Osm|Pdgfrb|Pecam1|Eif2ak2|Psen1|Ptk2b|Ptpn1|Ptprc|Ripk2|Ptprj|Ccl5|Shc1|Cblb|Syk|Arrb2|Cd300a|Tgfa|Tgfb1…
261	GOBP_POSITIVE_REGULATION_OF_NEUTROPHIL_MIGRATION	0.010979687	1.891226385	Nckap1l|Adam8|Tirap|C1qbp|C3ar1|C5ar1|Ccr7|Edn1|Fut4|Cd74|Il1a|Il1r1|Rac2|Camk1d|Ccl19|Mospd2|Il23a
789	GOBP_REGULATION_OF_EXTRACELLULAR_MATRIX_CONSTITUENT_SECRETION	0.011358261	1.891149826	Notch1|Tnfrsf1a|Tnfrsf1b
568	GOCC_NLRP3_INFLAMMASOME_COMPLEX	0.011489402	1.885790203	Casp4|Casp12|Nlrp3|Dhx33|Pycard|Gsdmd
756	GOMF_CCR5_CHEMOKINE_RECEPTOR_BINDING	0.017452227	1.882904975	Jak1|Nes|Ccl3|Ccl4|Ccl5|Stat1
708	GOMF_TAP_BINDING	0.020895269	1.882208511	H2-D1|H2-M2|H2-M3|H2-Q10|H2-Q7|Tap1|Tap2|Tapbp
171	GOBP_POSITIVE_REGULATION_OF_ENDOTHELIAL_CELL_CHEMOTAXIS	0.011944138	1.88117324	Prkd2|Fgf2|Fgfr1|Hspb1|Lgmn|Tmsb4x|Sema5a|Smoc2
555	GOBP_POSITIVE_REGULATION_OF_MACROPHAGE_CHEMOTAXIS	0.007944717	1.879391656	C3ar1|C5ar1|Csf1|Csf1r|Cmklr1|Ccl5|Slamf1|Trpv4
518	GOBP_ANTIGEN_PROCESSING_AND_PRESENTATION_OF_PEPTIDE_ANTIGEN_VIA_MHC_CLASS_IB	0.013938296	1.875820974	B2m|H2-M3|H2-Q10|H2-Q7|H2-T23|Tap2
453	GOBP_RESPONSE_TO_LIPOTEICHOIC_ACID	0.012916709	1.873362759	Tirap|Cd14|Ripk2|Rela|Tlr4|Tlr2
790	GOBP_T_CELL_PROLIFERATION_INVOLVED_IN_IMMUNE_RESPONSE	0.004244664	1.873310308	Slc11a1|Pirb|Rps6|Trp53
579	GOBP_POSITIVE_REGULATION_OF_COLLAGEN_METABOLIC_PROCESS	0.009979406	1.87318964	Runx1|Eng|Pdgfrb|Arrb2|Tgfb1|Tgfb3|Ucn|Vim|Creb3l1
446	GOBP_PROTEIN_TRIMERIZATION	0.009105225	1.873122831	Alox5ap|Steap4|H2-M3|H2-Q10|H2-Q7|Cd74|Slc1a5|Scara5|Pnpt1|Mlkl
210	GOCC_MICROVILLUS	0.004268572	1.870813326	Tbc1d10a|Cd44|Fscn1|Pdpn|Hyal2|Icam2|Itgb3|Msn|Myo1c|Myo1f|Spn|Slc6a6|Tgfb1|Vcam1|Vil1|Ezr|Myo1h|Myo1g|Ceacam1|Nfasc|Podxl|Clic4|Iqgap2|Cd302|Ush1c
50	GOBP_POSITIVE_REGULATION_OF_PROTEIN_LOCALIZATION_TO_NUCLEUS	0.005022863	1.8655489	Mndal|Card10|Parp1|Akt1|Cct2|Cct3|Cct5|Cd2ap|Cdk1|Ect2|Fyn|Hcls1|Hsp90ab1|Hyal2|Jak2|Lif|Smad3|Pik3r2|Plk1|Psen1|Flna|Ptgs2|Sox7|Stk11|Dtx3l|Tesk1|Tgfb1|Trim28|Tfrc|Ifi205|Zpr1|Efcab7|Zc3h12a|Sesn2|Mepce|Mapk14|Bag3|Mcrs1|Rbm22|Ubr5|Pinx1|Cdk5rap3|Parp9|Glis2|Wwtr1
341	GOBP_CELL_REDOX_HOMEOSTASIS	0.00986747	1.862379563	Selenos|Egln2|Gclc|Gpx1|Gsr|Slc2a10|Nfe2l2|Nos2|Nos3|Slc11a1|Git1|Txn1|Txnrd2|Txnrd1|Bola2|Hvcn1
695	GOBP_NEGATIVE_REGULATION_OF_INTERLEUKIN_2_PRODUCTION	0.012654463	1.861357539	Gata3|Lilr4b|Laptm5|Havcr2|Ptprc|Il20rb|Tnfaip3|Ezr|Zfp36|Nod2|Homer3|Tbx21
345	GOBP_NEGATIVE_REGULATION_OF_PEPTIDASE_ACTIVITY	0.00278017	1.860479532	Raf1|Akt1|Ambp|Anxa8|Birc3|Birc2|Serping1|C3|C4b|Anxa2|Cast|Serpinh1|Cd44|Cdkn2d|Cst7|Cstb|Ctsb|Ecm1|Gpx1|Klf4|Serpina3c|Mmp9|Naip2|Pax2|Igbp1|Furin|Serpine1|Plaur|Serpinf2|Por|Pros1|Renbp|Rps6ka1|Serpina1b|Serpina3k|Serpina3n|Serpina3m|Spint1|Arrb2|Nle1|Tfpi|Tfpi2|Thbs1|Timp1|Timp3|Tnf|Vil1|Ifi205|A2m|Pcid2|Cd109|Map2k5|Tnfsf14|Reck|Sfn|Fetub|Pih1d1|Bst2|Wfdc3|Csta2|Spink8|Pi15
31	GOBP_NEGATIVE_REGULATION_OF_TOLL_LIKE_RECEPTOR_4_SIGNALING_PATHWAY	0.013818644	1.857037296	Gm14548|Acod1|Lyn|Pira2|Nr1d1|Tnfaip3|Mfhas1
754	GOBP_REGULATION_OF_ISOMERASE_ACTIVITY	0.014581122	1.854469751	Itgam|Itgb2|Uhrf1|Plscr1|Nod2
436	GOBP_I_KAPPAB_PHOSPHORYLATION	0.012836481	1.854343399	Akt1|Tlr3|Ikbkb|Tlr7|Tlr4|Tnf|Traf2|Plcg2|Tlr2|Map3k7|Ikbke|Tlr9
129	GOMF_EXTRACELLULAR_MATRIX_STRUCTURAL_CONSTITUENT	0.00777265	1.85315203	Emilin1|Mmrn2|Col16a1|Aebp1|Acan|Col13a1|Col18a1|Col2a1|Col3a1|Col4a1|Col4a2|Ecm1|Fga|Fgl2|Hspg2|Lama4|Lama5|Ltbp2|Nid2|Oit3|Thsd4|Tfpi2|Tgfbi|Thbs3|Tnc|Vwf|Lamc1|Emilin2|Igfbp7|Postn|Umodl1|Col5a3|Muc3a|Hmcn2|Tnxb|Tinagl1
540	GOMF_NON_MEMBRANE_SPANNING_PROTEIN_TYROSINE_KINASE_ACTIVITY	0.01774744	1.852941162	Btk|Fes|Fgr|Hck|Jak1|Jak2|Jak3|Lck|Lyn|Eif2ak2|Ptk2b|Ripk2|Sla|Syk|Tnk2|Tyk2
43	GOCC_FICOLIN_1_RICH_GRANULE_LUMEN	0.004125343	1.852780639	Mndal|Gusb|Alox5|Ampd3|Apaf1|Asah1|Commd3|Cstb|Ctsb|Ctsh|Ctss|Eef1a1|Fgl2|Fth1|Hmgb1|Hspa1b|Ifi204|Kpnb1|Alad|Mmp9|Nme2|Psmc3|Hspa1a|Ostf1|Serpina1b|Hk3|Dynlt1b|Psmd3|Ifi205|Dera|Impdh2|Psmd13|Ypel5|Gmfg|Ctsz|Psmd6|Pgm2|Actr2|Bin2|Arpc5|Ilf2|Gsdmd|Cotl1|Kcmf1|Gns|Lrg1|Mvp|Crispld2
107	GOCC_RNA_POLYMERASE_II_TRANSCRIPTION_REGULATOR_COMPLEX	0.004125343	1.851870591	Trrap|Tada3|Taf5l|E2f4|Atf5|Chd4|Taf9|Atf1|Atf3|Bach1|Runx1|Runx3|Cbfb|Cebpa|Cebpb|Cebpd|Cebpg|Ercc3|Fosl1|Kat2a|Gtf2h1|Hif1a|Hmga1|Hyal2|Irf9|Jun|Mafb|Rfxap|Smad1|Smad3|Smad4|Smad5|Smad6|Maff|Ascl2|Myc|Ncoa1|Nfe2l2|Nfyb|Pou4f1|Rara|Stat1|Stat2|Stat3|Stat6|Med22|Tfdp2|Tcf12|Tcf15|Tcf7|Tcf3|Tead1|Tead2|Tfdp1|Trim28|Tle1|Tle3|Vdr|Taf5|Med17|Gtf2a2|Gtf2h2|Med24|Arntl2|Med10|Batf3|E2f7|Batf|Rfx5|Taf8…
241	GOBP_POSITIVE_REGULATION_OF_PROTEIN_KINASE_B_SIGNALING	0.00278017	1.849819124	Fam110c|Adam8|Chil1|Ccr7|Eng|F10|Fgf2|Fgfr1|Gata3|Gcnt2|Gpx1|Hcls1|Hbegf|Itgb1|Meis3|Osm|Pik3cd|Ptprj|Ccl3|Sema5a|Hip1|Arrb2|Tgfb1|Thpo|Tnf|Tnfsf11|Txn1|Gdf15|Ccl19|Pik3cg|Pik3r5|Mfhas1|Mtdh|Bag4
709	GOBP_ANTIGEN_PROCESSING_AND_PRESENTATION_OF_ENDOGENOUS_PEPTIDE_ANTIGEN_VIA_MHC_CLASS_I_VIA_ER_PATHWAY	0.01537069	1.846893704	H2-D1|H2-M2|H2-M3|H2-Q10|H2-Q7|H2-T23
156	GOBP_CELLULAR_RESPONSE_TO_HYDROGEN_PEROXIDE	0.005022863	1.846856705	Plekha1|Ppif|Arg1|Cyp1b1|Edn1|Ezh2|Rack1|Il18bp|Il6|Klf2|Nfe2l2|Pax2|Pcna|Rela|Ripk1|Sphk1|Stat6|Kdm6b|Tnfaip3|Txn1|Rps3|Ripk3|Ern1
808	GOMF_CCR1_CHEMOKINE_RECEPTOR_BINDING	0.008899157	1.846226986	Ccl3|Ccl4|Ccl5|Ccl7|Ccl9
204	GOBP_RESPONSE_TO_INTERLEUKIN_17	0.01537069	1.845604406	Traf3ip2|Il17ra|Notch1|Traf2|Traf6|Il17f|Ikbke
549	GOBP_TYPE_II_HYPERSENSITIVITY	0.004244664	1.845450235	C3|Fcgr1|Fcgr2b|H2-T23|Fcgr4
468	GOMF_ENDOPEPTIDASE_REGULATOR_ACTIVITY	0.00777265	1.843071997	Birc3|Birc2|Serping1|C3|Anxa2|Cast|Serpinh1|Cst7|Cstb|Serpina3c|Naip2|Serpine1|Pros1|Psme1|Psme2|Renbp|Rps6ka1|Serpina3k|Serpina3n|Serpina3m|Tfpi|Tfpi2|Timp1|Vil1|A2m|Cd109|Reck|Bst2|Wfdc3
531	GOBP_MITOTIC_DNA_REPLICATION	0.016365878	1.840454625	Bcl6|Cdc45|Lig1|Mcm3|Mcm4|Mcm6|Gins1
672	GOMF_IMMUNOGLOBULIN_RECEPTOR_BINDING	0.026996413	1.839471546	Fes|Fgr|Jchain|Clec4d|Flna|Tarm1
529	GOBP_NEGATIVE_REGULATION_OF_T_HELPER_CELL_DIFFERENTIATION	0.016365878	1.839289149	Bcl6|Hlx|Il4ra|Jak3|Zbtb7b|Zc3h12a|Tbx21
683	GOBP_DENDRITIC_CELL_CYTOKINE_PRODUCTION	0.015716856	1.83913813	Tlr3|Jak3|Tlr4|Ddx58|Plcg2|Nod2|Ddx21|Bst2|Slamf9
508	GOBP_POSITIVE_REGULATION_OF_JUN_KINASE_ACTIVITY	0.008665173	1.838552171	Axin1|Edn1|Ptk2b|Ptpn1|Syk|Tlr6|Tnf|Traf2|Traf6|Ccl19|Map2k7|Map3k11|Map3k4|Map3k7|Rps3|Arhgef5|Ern1|Tlr9
152	GOMF_PHOSPHATIDYLINOSITOL_3_4_BISPHOSPHATE_BINDING	0.029052308	1.836718013	Plekha1|Arap3|Akt1|Gab2|Ncf1|Hip1|Adap2|Myo1g|Phlda3|Washc2|Pla2g4e|Plek|Plekha4|Plekha2
591	GOBP_DNA_REPLICATION_CHECKPOINT_SIGNALING	0.015716856	1.83610276	Cdc45|Orc1|Timeless|Rad9b|Topbp1|Dna2|Tipin|Cdt1
188	GOBP_RNA_PHOSPHODIESTER_BOND_HYDROLYSIS_EXONUCLEOLYTIC	0.008665173	1.834860307	Usb1|Pan2|Noct|Dis3l2|Exosc2|Isg20l2|Zc3h12a|Pnldc1|Xrn1|Xrn2|Exosc9|Exosc10|Angel2|Cpsf3|Isg20|Exosc3|Toe1|Trir|Exosc8|Pnpt1|Pan3|Parn
607	GOBP_NEGATIVE_REGULATION_OF_CD8_POSITIVE_ALPHA_BETA_T_CELL_ACTIVATION	0.010520953	1.834704522	Socs1|Pirb|Zbtb7b|Cd274
147	GOBP_REGULATION_OF_PHOSPHATIDYLINOSITOL_3_KINASE_ACTIVITY	0.011369158	1.834369572	Wdr91|Pik3r6|Cd19|Cdc42|Cish|Socs3|Socs1|Ccr7|Fgf2|Fgr|Flt1|Fpr2|Lyn|Pdgfrb|Ptk2b|Wdr81|Socs2|Agap2|Tgfb1|Vav2|Ccl19|Nod2|Pik3r5|Vav3|Socs4|Washc1|Pik3r4|Sla2
783	GOBP_POSITIVE_REGULATION_OF_NLRP3_INFLAMMASOME_COMPLEX_ASSEMBLY	0.014547447	1.83339475	Myd88|Dhx33|Tlr4|Tlr6|Gbp5|Plcg2|Nek7|Usp50
130	GOBP_TRANSFORMING_GROWTH_FACTOR_BETA_RECEPTOR_SIGNALING_PATHWAY	0.00278017	1.833335047	Emilin1|Spred3|Lpxn|Acvrl1|Adam17|Adam9|Parp1|Axin1|Cdh5|Cited1|Cldn5|Col3a1|Dab2|Dnm2|Lefty1|Eng|Fkbp1a|Gcnt2|Onecut1|Hpgd|Id1|Itga3|Itgb1|Jun|Lox|Ltbp2|Slc2a10|Smad1|Smad3|Smad4|Smad5|Smad6|Furin|Pml|Pxn|Hspa1a|Spi1|Ski|Stat3|Flcn|Arrb2|Tgfb1|Tgfb3|Tgfbr2|Tgfbr3|Thbs1|Trp53|Zyx|Cd109|Gdf15|Spry1|Itga8|Il17f|Ceacam1|Map3k7|Ep300|Htra4|Zfp703|Lrrc32|Lats2|Zmiz2|Sdcbp|Chst11|Twsg1|Bambi|Tgfbrap1|L…
660	GOBP_NECROPTOTIC_SIGNALING_PATHWAY	0.016523	1.833143021	Fas|Tlr3|Ripk1|Tnf|Ripk3|Mlkl
702	GOBP_LYMPHOCYTE_ANERGY	0.015716856	1.832893121	Lilr4b|H2-D1|H2-M2|H2-Q10|H2-Q7|Cblb
464	GOBP_NEGATIVE_REGULATION_OF_INTERLEUKIN_8_PRODUCTION	0.015716856	1.832563416	Anxa4|Bcl3|Cd33|Il10|Klf4|Anxa1|Tmsb4x|Ptpn22|Tlr6|Otud7b|Map2k5|Mapkbp1|Cactin|Tlr9
450	GOBP_ACTIVATION_OF_NF_KAPPAB_INDUCING_KINASE_ACTIVITY	0.015716856	1.831693253	Tirap|Chil1|Tlr3|Irak1|Card14|Tlr6|Tnfrsf10b|Traf2|Traf6|Malt1|Map3k7
792	GOMF_MHC_CLASS_IB_PROTEIN_BINDING	0.021316936	1.831212993	Pirb|Tap1|Tap2
406	GOBP_POSITIVE_REGULATION_OF_BONE_RESORPTION	0.01948588	1.828719708	Adam8|Mc4r|Spp1|Syk|Tnfsf11|Trf|Tfrc|Plekhm1
470	GOCC_CD40_RECEPTOR_COMPLEX	0.017647301	1.828491416	Birc2|Ikbkb|Cd40|Traf2|Traf6|Rnf31|Diablo
718	GOBP_POSITIVE_REGULATION_OF_ALPHA_BETA_T_CELL_PROLIFERATION	0.013600289	1.828250229	H2-Q10|H2-Q7|H2-T23|Il12b|Jak2|Lgals9|Ptprc|Ripk2|Syk|Tgfbr2|Rasal3|Ebi3|Tyk2|Il23a
615	GOBP_DENDRITIC_CELL_APOPTOTIC_PROCESS	0.015716856	1.827564217	Ccr7|Lgals9|Lyn|Pirb|Ccl19
739	GOBP_LEUKEMIA_INHIBITORY_FACTOR_SIGNALING_PATHWAY	0.017940079	1.827135358	Il13ra1|Il6st|Lif|Osmr|Crlf2
490	GOBP_POSITIVE_REGULATION_OF_PODOSOME_ASSEMBLY	0.016365878	1.823797566	Rhoa|Capg|Fscn1|Msn|Lcp1|Tnf|Arhgef5
401	GOBP_T_CELL_CHEMOTAXIS	0.013746901	1.823372796	Adam17|Cxcl10|Pik3cd|Ccl3|Ccl5|Pik3cg|Tnfsf14|Cxcl13|Cxcl16
700	GOBP_POSITIVE_REGULATION_OF_T_CELL_TOLERANCE_INDUCTION	0.017031158	1.822106564	Lilr4b|H2-M3|H2-Q10|H2-Q7|Pirb|Cblb|Tgfbr2
743	GOMF_PLATELET_DERIVED_GROWTH_FACTOR_RECEPTOR_BINDING	0.031633871	1.822065985	Il1r1|Itga5|Itgb3|Lyn|Pdgfrb|Ptprj|Ern1
273	GOBP_POSITIVE_REGULATION_OF_B_CELL_DIFFERENTIATION	0.015716856	1.821534949	Nckap1l|Btk|Inpp5d|Mmp14|Syk
2	GOBP_REGULATION_OF_LOW_DENSITY_LIPOPROTEIN_PARTICLE_CLEARANCE	0.019928713	1.821485681	Ldlrap1|Anxa2|Il19
752	GOBP_REGULATION_OF_NEUTROPHIL_DEGRANULATION	0.018526595	1.820679886	Itgam|Itgb2|Ptafr|Spi1|Syk|Cd177
30	GOBP_TOLL_LIKE_RECEPTOR_7_SIGNALING_PATHWAY	0.018791351	1.819580704	Gm14548|Ddx3x|Tlr7|Havcr2|Pira2|Ptpn22|Treml4|Scimp|Unc93b1|Rsad2|5430427O19Rik|Pik3ap1
649	GOBP_REGULATION_OF_PROSTAGLANDIN_SECRETION	0.015716856	1.819532454	Edn1|Il1a|Il1b|P2rx4|Pla2g4a|Tnfsf11|Pla2g3|Ptges
335	GOBP_HYALURONAN_CATABOLIC_PROCESS	0.018526595	1.818067272	Hyal3|Cd44|Fgf2|Hyal1|Hyal2|Tgfb1|Cemip|Cemip2
745	GOBP_INTERLEUKIN_4_MEDIATED_SIGNALING_PATHWAY	0.018526595	1.817353781	Il2rg|Il4ra|Jak3|Stat6|Cd300lf|Parp14
578	GOBP_POSITIVE_REGULATION_OF_TRANSCRIPTION_FROM_RNA_POLYMERASE_II_PROMOTER_INVOLVED_IN_CELLULAR_RESPONSE_TO_CHEMICAL_STIMULUS	0.015715078	1.816846947	Runx2|Hif1a|Jun|Smad1|Smad4|Nfe2l2|Notch1|Rbpj|Rela|Trp53|Carf|Ep300
283	GOCC_LAMELLIPODIUM_MEMBRANE	0.015682007	1.816754761	Slc39a6|Cd44|Epha2|Pdpn|Itgb3|Vasp|Piezo1|Dock8
770	GOBP_MYELOID_DENDRITIC_CELL_DIFFERENTIATION	0.017009623	1.816243408	Ltbr|Psen1|Rbpj|Relb|Spi1|Traf6|Batf3|Batf|Batf2
749	GOBP_POSITIVE_REGULATION_OF_ANTIMICROBIAL_HUMORAL_RESPONSE	0.018526595	1.816213372	Acod1|Klk7|Il17f|Nod2
178	GOBP_NEGATIVE_REGULATION_OF_I_KAPPAB_KINASE_NF_KAPPAB_SIGNALING	0.011401251	1.815650476	Nlrp6|Abl1|Rhoa|Casp8|Lilr4b|Per1|Ripk1|Stat1|Nr1d1|Tle1|Tnfaip3|Otud7b|Zc3h12a|Ppm1n|Mapkbp1|Nlrx1|Tnip3|Hdac1|Tnip1|Zmynd11|Pycard|Riok3|Card19|Cactin|Rhoh|Trim39|Sirt1
189	GOMF_3_5_EXONUCLEASE_ACTIVITY	0.019384902	1.815312376	Usb1|Pan2|Noct|Pold1|Pole|Polg|Rad1|Rad50|Dis3l2|Pde12|Trex1|Exosc2|Isg20l2|Pnldc1|Xrn2|Exosc9|Exosc10|Angel2|Isg20|Exosc3|Toe1|Trir|Pnpt1|Aplf|Pan3|Parn|Apex2
726	GOBP_POSITIVE_REGULATION_OF_HUMORAL_IMMUNE_RESPONSE_MEDIATED_BY_CIRCULATING_IMMUNOGLOBULIN	0.01970721	1.813718753	Hpx|Ptprc|Tnf|Nod2
144	GOBP_CELLULAR_RESPONSE_TO_LIPID	0.00278017	1.812674308	Tada3|Trim68|Ankrd1|Selenos|Nr3c2|Egln2|Abca1|Adam15|Adam9|Parp1|Akt1|Gfer|Arg1|Rhoa|Bcl10|Casr|Cd14|Cd68|Cd80|Cd86|Cebpb|Cflar|Csf3|Cyp1b1|Cyp27b1|Cyp7b1|Dab2|Daxx|Ddx5|Edn1|Epha3|Fes|Gjb2|Cxcl1|Hck|Hmgb1|Hspa1b|Irf8|Irgm1|Cxcl10|Il12b|Il1a|Il1b|Irak1|Il6|Inhbb|Acod1|Jak2|Klf9|Cd180|Lyn|Havcr2|Cxcl9|Msn|Myc|Myd88|Nfkb1|Nfkbia|Nfkbib|Nos2|Nos3|Pax2|Pde4b|Abcb4|Pim1|Pirb|Plaa|Serpine1|Plat|Pou4f1|…
120	GOBP_NEGATIVE_REGULATION_OF_VASCULAR_ENDOTHELIAL_GROWTH_FACTOR_RECEPTOR_SIGNALING_PATHWAY	0.017031158	1.812420826	Emilin1|Mmrn2|Ptpn1|Fam129b
729	GOBP_MEMBRANE_TO_MEMBRANE_DOCKING	0.004244664	1.812257261	Icam1|Msn|Vcam1|Ezr
604	GOBP_NEGATIVE_REGULATION_OF_STRIATED_MUSCLE_CELL_APOPTOTIC_PROCESS	0.018782777	1.810247943	Cflar|Jak2|Nfe2l2|Pax8|Bag3|Nupr1
308	GOBP_ESTABLISHMENT_OF_ENDOTHELIAL_BARRIER	0.011371863	1.809089356	Rapgef1|Cdh5|Cldn5|S1pr3|Icam1|Il1b|F11r|Msn|Myd88|Pecam1|Rap1b|Tjp2|Tnf|Tnfrsf1a|Ezr|Robo4
191	GOMF_CALMODULIN_DEPENDENT_PROTEIN_KINASE_ACTIVITY	0.029052308	1.807433555	Mapkapk3|Phka2|Camk2b|Eef2k|Mapkapk2|Mapkapk5|Mknk1|Ptk2b|Mylk3|Camk1d|Itpka|Mylk2|Camkk1|Dapk1
434	GOBP_POSITIVE_CHEMOTAXIS	0.011369158	1.806441286	Angpt2|Casr|Fgf2|Fgf7|Fpr2|Cxcl10|Il16|Lgals3|Smad3|Pgf|Ptprj|Scg2|Ccl3|Ccl5|Ccl6|Ccl9|Sema5a|Gpnmb
442	GOBP_LIPOXYGENASE_PATHWAY	0.01842961	1.805650102	Alox8|Alox5|Alox5ap|Gpx1|Hpgd|Pla2g3
614	GOBP_IMMUNOLOGICAL_SYNAPSE_FORMATION	0.020540054	1.805043726	Ccr7|Lgals3|Havcr2|Msn|Nck2|Ccl19|Dock8|Dock2
822	GOBP_POLYADENYLATION_DEPENDENT_RNA_CATABOLIC_PROCESS	0.019085942	1.804589922	Exosc2|Exosc9|Exosc10|Exosc3|Exosc8|Pnpt1
347	GOBP_NEGATIVE_REGULATION_OF_CYSTEINE_TYPE_ENDOPEPTIDASE_ACTIVITY	0.011944138	1.804153688	Raf1|Akt1|Birc3|Birc2|Cast|Cd44|Cdkn2d|Cst7|Gpx1|Klf4|Mmp9|Naip2|Pax2|Igbp1|Plaur|Por|Rps6ka1|Arrb2|Nle1|Thbs1|Tnf|Vil1|Ifi205|Pcid2|Map2k5|Tnfsf14|Sfn|Pih1d1
730	GOBP_T_CELL_EXTRAVASATION	0.01842961	1.80142437	Icam1|Itgal|F11r|Ccl2|Il27ra|Ripk3
164	GOBP_POSITIVE_REGULATION_OF_T_CELL_RECEPTOR_SIGNALING_PATHWAY	0.019928713	1.800481095	Prkd2|Ada|Bcl10|Ccr7|Lck|Rela|Rab29|Rps3
696	GOBP_DETERMINATION_OF_ADULT_LIFESPAN	0.020540054	1.800055416	Gba|Inpp5d|Cgas|Trex1|Trp53
371	GOMF_FERRIC_IRON_BINDING	0.035301159	1.798050405	Acp5|Fth1|Ftl1|Trf
124	GOBP_POSITIVE_REGULATION_OF_EXTRACELLULAR_MATRIX_ORGANIZATION	0.014886029	1.797531052	Emilin1|Runx1|Cflar|Fscn1|Pdpn|Il6|Smad3|Tgfb1|Tnxb
325	GOBP_NEGATIVE_REGULATION_OF_DNA_DAMAGE_RESPONSE_SIGNAL_TRANSDUCTION_BY_P53_CLASS_MEDIATOR	0.020540054	1.797115148	Pttg1ip|Cd44|Cd74|Mdm2|Snai1
624	GOBP_ENDOTHELIAL_CELL_MORPHOGENESIS	0.021380492	1.79624432	Col18a1|Notch4|Stc1|Plod3|Clic4|Heg1
650	GOBP_PROSTAGLANDIN_TRANSPORT	0.019928713	1.796134016	Edn1|Il1a|Il1b|Nos2|P2rx4|Pla2g4a|Tnfsf11|Pla2g3|Slco2a1|Ptges
627	GOBP_OSTEOCLAST_PROLIFERATION	0.021045591	1.796070445	Csf1|Tnfaip3|Tnfsf11|Tcirg1
1	GOMF_PHOSPHATIDYLINOSITOL_4_5_BISPHOSPHATE_BINDING	0.019120997	1.795672756	Ldlrap1|Tirap|Anxa2|Capg|Flii|Kcnq1|Snx18|Pfn1|Plcd1|Twf1|Slc9a1|Cgas|Hip1|Adap2|Tulp3|Vil1|Svil|Sdcbp2|Myo1g|Phlda3|Washc2|Pla2g4e|Sdcbp|Gsdma|Gsdmd|Plekha4|Snx20
819	GOBP_POSITIVE_REGULATION_OF_INTERLEUKIN_18_PRODUCTION	0.015696259	1.79553864	Tnf|Gbp5|Tlr2|Usp50|Tlr9
662	GOMF_IMMUNOGLOBULIN_RECEPTOR_ACTIVITY	0.030661346	1.795306243	Fcer1g|Fcgr1|Fcgr2b|Fcgr4
275	GOBP_NEGATIVE_REGULATION_OF_FIBROBLAST_PROLIFERATION	0.016604254	1.795232029	Fbxo4|Bax|Fth1|Myc|Cd300a|Trp53|Nupr1|Ifi30|Parp10|Med25
82	GOBP_BIOLOGICAL_ADHESION	0.00278017	1.794904594	Akna|Il4i1|Emilin1|Adamts9|Prkd2|Pik3r6|Ptpn23|Amigo2|Nckap1l|Lpxn|Il1rl2|Col16a1|Celsr3|Olr1|Fermt3|Dsp|Actn1|Triobp|Clic1|Acvrl1|Ada|Adam15|Adam17|Adam8|Adam9|Acan|Angpt2|Aif1|Akt1|Alox5|Ambp|Apod|Arg1|Arg2|Rhoa|Rhob|Arhgdib|B2m|Bcl10|Bcl6|Bst1|C1qbp|Anxa2|Ctnna1|Runx1|Runx3|Cbfb|Cd151|Cd1d1|Cd22|Cd33|Cd44|Cd63|Cd72|Cd80|Cd83|Cd84|Cd86|Cd9|Cdc42|Cdh5|Cdk6|Cebpb|Socs1|Cldn5|Ccr1|Ccr7|Ackr3|Col13…
236	GOBP_CORTICAL_ACTIN_CYTOSKELETON_ORGANIZATION	0.012283075	1.793355029	Rhoq|Nckap1l|Lcp1|Rtkn|Tln1|Tnf|Vil1|Ezr|Fmnl3|Fhod1|Ehd2|Plek|Fmnl2
328	GOCC_EXORIBONUCLEASE_COMPLEX	0.021836007	1.792693945	Exosc4|Gtpbp1|Dis3l2|Zfc3h1|Exosc2|Exosc9|Exosc10|Exosc3|Exosc1|Mphosph6|Exosc8|Pnpt1|Dis3|Las1l
163	GOBP_POSITIVE_REGULATION_OF_INTERLEUKIN_2_PRODUCTION	0.01842961	1.791472396	Prkd2|Runx1|Cd80|Cd86|Il1a|Il1b|Pde4b|Ptprc|Ripk2|Traf2|Traf6|Plcg2|Malt1|Map3k7|Rps3|Sash3
740	GOBP_ONCOSTATIN_M_MEDIATED_SIGNALING_PATHWAY	0.022416492	1.790339461	Il13ra1|Il6st|Osm|Osmr|Crlf2
601	GOBP_RESPONSE_TO_INTERLEUKIN_6	0.017807042	1.789838286	Cebpa|Chil1|Cited1|Il6|Il6ra|Il6st|Jak1|Jak2|Smad4|Nfkb1|Ptgis|Rela|Ripk1|Spi1|Stat3|Sbno2|St18|Fgf23|Pid1|Fgg
628	GOBP_RESPONSE_TO_MACROPHAGE_COLONY_STIMULATING_FACTOR	0.023810426	1.788223742	Csf1|Csf1r|Dok1|Tlr4|Tlr2
773	GOCC_MCM_COMPLEX	0.022418345	1.786102946	Mcm3|Mcm4|Mcm5|Mcm6|Mcm7
599	GOBP_INTERLEUKIN_6_MEDIATED_SIGNALING_PATHWAY	0.023185469	1.786039348	Cebpa|Il6|Il6ra|Il6st|Jak1|Jak2|Smad4|Ripk1|Spi1|Stat3|St18
641	GOBP_RESPONSE_TO_LUTEINIZING_HORMONE	0.022416492	1.785174135	Cyp1b1|Edn1|Plat|Tgfbr3
720	GOBP_POSITIVE_REGULATION_OF_PROTEIN_IMPORT	0.014581122	1.783789808	Hcls1|Hyal2|Jak2|Smad3|Psen1|Flna|Tgfb1|Trim28|Zpr1|Efcab7|Zc3h12a|Bag3|Arhgef5|Rbm22|Ubr5
244	GOBP_RNA_SURVEILLANCE	0.025229349	1.783057236	Pelo|Exosc4|Dxo|Exosc2|Pcid2|Xrn1|Exosc9|Exosc10|Exosc3|Prpf18|Exosc8
799	GOMF_K63_LINKED_POLYUBIQUITIN_MODIFICATION_DEPENDENT_PROTEIN_BINDING	0.034335286	1.782838132	Wdr81|Uimc1|Nploc4|Tnfaip3|Otud7b|Tnip2|Atrip|Sprtn|Zbtb1|Rnf31|Ikbke|Parp10
343	GOBP_REGULATION_OF_DNA_METHYLATION	0.02107966	1.780684972	Ehmt2|Parp1|Mbd2|Myc|Spi1|Fam129b|Mis18a
678	GOBP_POSITIVE_REGULATION_OF_LEUKOCYTE_DEGRANULATION	0.018607041	1.780442535	Fgr|Gab2|H2-M3|H2-Q2|Il4ra|Itgam|Itgb2|Ptafr|Syk|Vamp8|Pla2g3|Cd177
613	GOBP_MYELOID_DENDRITIC_CELL_CHEMOTAXIS	0.006945813	1.780395777	Ccr7|Spi1|Ccl19|Arhgef5
655	GOBP_VENTRICULAR_TRABECULA_MYOCARDIUM_MORPHOGENESIS	0.025229349	1.779642718	Eng|Notch1|Rbpj|Chd7|Heg1
721	GOMF_PHOSPHORYLATION_DEPENDENT_PROTEIN_BINDING	0.031880352	1.779570247	Ptpn6|Lyn|Vav1|Plcg2
168	GOBP_POSITIVE_REGULATION_OF_PHOSPHORUS_METABOLIC_PROCESS	0.00278017	1.77890241	Prkd2|Vrk3|Csnk1d|Dgkz|Prkaa1|Nckap1l|Cdk9|Ppp1r15b|Raf1|Abi1|Acvrl1|Adam17|Adam8|Adam9|Aif1|Akt1|Tirap|Apoc2|Rhoa|Axin1|Bcl10|Btc|C3|Calca|Ccnd3|Cd19|Cd33|Cd44|Cd80|Cd86|Cdc25b|Cdh5|Chil1|Socs1|Cln3|Ccr7|Cntf|Csf1|Csf1r|Csf3|Dab2|Daxx|Drd4|Lefty1|Edn1|Efna1|Eng|Epha2|Epha3|Epha7|Ephb4|Erbb2|Ezh2|Fas|Fcgr1|Fgf2|Fgf7|Fgfr1|Fgfr4|Fgr|Flt1|Flt4|Fpr2|Tlr3|Gba|Gpd1|Gfra1|Rack1|S1pr2|Hcls1|Hbegf|Hif1a|…
785	GOMF_SUPEROXIDE_GENERATING_NADPH_OXIDASE_ACTIVATOR_ACTIVITY	0.042682076	1.778531639	Ncf1|Ncf2|Ncf4|Sh3pxd2b|Noxo1
657	GOMF_TYPE_II_TRANSFORMING_GROWTH_FACTOR_BETA_RECEPTOR_BINDING	0.042682076	1.778358305	Eng|Tgfb1|Tgfb3|Tgfbr3|Bambi
775	GOCC_DNA_POLYMERASE_COMPLEX	0.025025025	1.777469826	Mcm3|Pola2|Pold1|Pole|Pole2|Polg|Prim2|Pole3|Pold4|Mad2l2|Chrac1
250	GOBP_POSITIVE_REGULATION_OF_ENDOTHELIAL_CELL_APOPTOTIC_PROCESS	0.022622132	1.776928008	Ano6|H2-M3|H2-Q10|H2-Q7|Ccl2|Thbs1|Cd40|Ecscr|Cd248
342	GOBP_FIBRINOLYSIS	0.019263865	1.77617164	Fgb|Serping1|Fga|Klkb1|Serpine1|Serpinb2|Plat|Plau|Serpinf2|Pros1|Thbd|Thbs1|Usf1|F12|Fgg
390	GOBP_LYMPHANGIOGENESIS	0.025756715	1.775438406	Acvrl1|Epha2|Flt4|Pdpn|Prox1|Tie1|Ccbe1
774	GOCC_NUCLEAR_REPLICATION_FORK	0.024725497	1.775047482	Mcm3|Pcna|Pola2|Pold1|Prim1|Prim2|Rpa2|Mms22l|Timeless|Wdhd1|Trex1|Zmiz2|Smarcal1|Tipin|Pold4|Tonsl|Smarca5
611	GOBP_NEGATIVE_REGULATION_OF_BONE_MINERALIZATION	0.023810426	1.774637084	Ccr1|Ecm1|Hif1a|Srgn|Ptk2b|Ccl3|Fgf23|Rflna
551	GOBP_POSITIVE_REGULATION_OF_APOPTOTIC_CELL_CLEARANCE	0.022988489	1.774294234	C3|C4b|Ccl2|Cd300lf
630	GOBP_MACROPHAGE_COLONY_STIMULATING_FACTOR_SIGNALING_PATHWAY	0.023724121	1.773419104	Csf1|Csf1r|Dok1|Ptpn2
542	GOBP_POSITIVE_REGULATION_OF_HYPERSENSITIVITY	0.008210832	1.773044494	Btk|C3|Ccr7|H2-T23
482	GOBP_NEGATIVE_REGULATION_OF_TYPE_2_IMMUNE_RESPONSE	0.025229349	1.770073537	Arg1|Arg2|Bcl6|Hlx|Stat6|Il27ra|Tbx21
800	GOBP_CELLULAR_RESPONSE_TO_PEPTIDOGLYCAN	0.009467446	1.769775614	Ripk2|Rela|Nod2
638	GOBP_SMOOTH_MUSCLE_ADAPTATION	0.004253927	1.769360545	Cyba|Hmox1|Il1b|Nos3
530	GOBP_NEGATIVE_REGULATION_OF_DNA_DEPENDENT_DNA_REPLICATION	0.029530093	1.768519346	Bcl6|Blm|Timeless|Slfn9|Smarcal1|Donson|Tipin|Cdt1
336	GOMF_DOUBLE_STRANDED_RNA_BINDING	0.027029323	1.767937716	Actn1|Dhx15|Eif4a1|Tlr3|Ilf3|Tlr7|Slc3a2|Msn|Eif2ak2|Tarbp2|Sidt2|Dhx33|Tfrc|Vim|Ddx58|Yrdc|Oasl1|Ddx60|Oas1g|Oas3|Oas2|Oas1a|Ddx21|Zbp1|Mtdh|Ilf2|Ifih1|Eif4b|Dhx58|Dgcr8
398	GOBP_REGULATION_OF_B_CELL_APOPTOTIC_PROCESS	0.023810426	1.766865303	Ada|Bax|Bcl10|Bcl6|Btk|Cd74|Lyn|Irs2
439	GOBP_LYMPHOCYTE_COSTIMULATION	0.016997069	1.766110951	Akt1|Cd80|Cd86|Ccr7|Lilr4b|Ptpn6|Lck|Lgals1|Lyn|Pirb|Vav1|Ccl19|Tnfsf13b|Map3k8|Tnfsf14|Icos|Cd274
346	GOMF_MAP_KINASE_KINASE_KINASE_ACTIVITY	0.042867758	1.765493226	Raf1|Ripk2|Ripk1|Map3k11|Map3k3|Map3k4|Map3k7|Map3k8|Map3k15|Map3k6|Map3k14|Mlkl
187	GOCC_U2_TYPE_SPLICEOSOMAL_COMPLEX	0.008752188	1.764063666	Sf3b3|Sf3b4|Casc3|Eif4a3|Sf3a2|Sart1|Eftud2|Snrpc|Snrnp70|Snrpb|Snrpe|Rbmx2|Bud13|Prpf38a|Ik|Lsm2|Sf3b2|Snrnp200|Prpf39|Gcfc2|Prpf40a|Isy1|Rbm8a|Lsm7|Sf3b5|Lsm5|Snrnp40|Rbm22|Prpf18|Cwc27|Xab2|Sf3a1|Cwc25|Lsm3|Luc7l3|Bcas2|Phf5a|Syf2|Snrpa1|Prpf31|Dhx16|Prpf4|Cdc40|Htatsf1|Ccdc12|Yju2|Srrm2
492	GOBP_REGULATION_OF_ACTIN_CYTOSKELETON_REORGANIZATION	0.016365878	1.763826981	Arhgdib|Cdc42|Csf1r|Csf3|Fes|Hck|Hcls1|F11r|Nrp1|Bcas3|Ptk2b|Rapgef3|Iqgap2|Gmfg|Abi3|Esam
786	GOBP_NUCLEOTIDE_BINDING_OLIGOMERIZATION_DOMAIN_CONTAINING_1_SIGNALING_PATHWAY	0.011401251	1.760089005	Nfkbia|Ripk2|Tlr4|Tnfaip3
432	GOMF_SCAVENGER_RECEPTOR_ACTIVITY	0.029052308	1.759564355	Ager|Ackr3|Marco|Endou|Lgals3bp|Stab1|Msr1|Scarb1|Scarf2|Cd163l1|Scarf1|Cxcl16|Loxl4|Scara5|Cd163|Loxl2
278	GOCC_RIPOPTOSOME	0.01161103	1.759273097	Ticam1|Casp8|Cflar|Ripk1
608	GOBP_POSITIVE_REGULATION_OF_RECEPTOR_SIGNALING_PATHWAY_VIA_STAT	0.018639596	1.758231314	Socs1|Cyp1b1|Il10ra|Il10rb|Il12b|Il6|Il6ra|Notch1|Ptk2b|Ccl5|Cd300a|Tgfb1|Tnf|Tslp|Crlf2|Il23a
677	GOMF_CHEMOATTRACTANT_ACTIVITY	0.039774017	1.758222041	Fgf2|Fgf7|Cxcl10|Lgals3|Pgf|Scg2|Ccl3|Ccl5|Ccl6|Ccl9|Gpnmb
78	GOBP_NCRNA_PROCESSING	0.00278017	1.757775198	Adat3|Rpl5|Noc4l|Nsun5|Rpusd3|Rrp8|Usb1|Imp3|Pwp1|Tsr1|Utp15|Qtrt2|Wdr74|Exosc4|Ints5|Nop2|Pwp2|Elac1|Pop5|Helb|Ddx3x|Trdmt1|Fbl|Emg1|Il6|Eif6|Lyar|Smad1|Smad3|Npm3|Pdcd11|Pa2g4|Helq|Eif4a3|Rpl10a|Rpl27|Rpl7|Rps14|Rps16|Rps17|Rps19|Rps24|Rps6|Rps7|Sart1|Urb1|Dhx37|Stat3|Suv39h1|Tyw3|Alkbh1|Trmt1|Tarbp1|Tarbp2|Tbl3|Bms1|Tut7|Utp25|Kri1|Utp4|Dus3l|Exosc2|Mettl8|Ddx27|Rrnad1|Trmt13|Nol6|Ctu1|Ddx49|P…
824	GOBP_NUCLEAR_NCRNA_SURVEILLANCE	0.017456451	1.756875753	Exosc2|Exosc9|Exosc10|Exosc3|Exosc8
95	GOBP_POSITIVE_REGULATION_OF_TRANSLATION	0.004840781	1.756819628	Rpl5|Nsun5|Rpusd3|Barhl2|Rhoa|Bcl3|C1qbp|Cyp1b1|Erbb2|Plxnb2|Il6|Eif3e|Eif6|Krt17|Ppp1r15a|Nck2|Pabpc1|Ptafr|Eif4a3|Ptk2b|Rbm3|Rps4x|Ccl5|Eif4g1|Tarbp2|Larp1b|Thbs1|Tnf|Ucn|Vim|Ybx1|Guf1|Ctif|Eif2ak4|Eif5a|Serp1|Ybx3|Piwil2|Rps6kb2|Fam129a|Rps27l|Upf3b|Mif4gd|Rps6kb1|Usp16|Rps9|Zcchc4|Rcc1l|Nat10
520	GOBP_POSITIVE_REGULATION_OF_CYSTEINE_TYPE_ENDOPEPTIDASE_ACTIVITY_INVOLVED_IN_APOPTOTIC_SIGNALING_PATHWAY	0.029402908	1.755373061	Bax|Fas|Jak2|Lgals9|Smad3|St18|Prr7
722	GOBP_LUNG_VASCULATURE_DEVELOPMENT	0.012325543	1.754564784	Foxf1|Lif|Stra6|Errfi1
326	GOMF_THYROID_HORMONE_RECEPTOR_BINDING	0.039774017	1.753722381	Jmjd1c|Gtf2h1|Trip12|Nsd1|Arid5a|Trip6|Gtf2b|Oasl1|Med17|Med24|Znhit3|Med12|Med4|Gas2l1|Hmgn3
461	GOBP_CYTOKINETIC_PROCESS	0.020514104	1.752235253	Anxa11|Arf1|Rhoa|Ect2|Snx18|Myh9|Pdcd6ip|Plec|Kif20a|Rtkn|Vps4b|Aurkb|Kif20b|Bin3|Snx9|Chmp2a|Mitd1|Alkbh4|Cep55|Chmp4b
803	GOBP_POSITIVE_REGULATION_OF_PROGRAMMED_NECROTIC_CELL_DEATH	0.013293727	1.751473376	Ripk1|Trp53|Ripk3|Zbp1
632	GOCC_ENDOLYSOSOME_LUMEN	0.014080541	1.751420555	Ctsb|Ctsl|Ctss|Lgmn
798	GOCC_BLEB	0.031810837	1.750900983	Ptprc|Rock1|Sdf4|Fhod1|Fmnl1
160	GOBP_TAXIS	0.00278017	1.750617387	Hsd3b7|Prkd2|Ano6|Nckap1l|Gpsm3|Gpr18|Adam17|Adam8|Angpt2|Alox5|Tirap|Rhoa|Bst1|C3ar1|C5ar1|Calca|Casr|Ccr1|Ccr7|Ackr3|Csf1|Csf1r|Cyp7b1|Edn1|Efna1|Epha2|Epha3|Epha7|Erbb2|Cd300c2|Plxnb2|Elmo2|Fcer1g|Fes|Fgf2|Fgf7|Fgfr1|Flt1|Fosl1|Fpr2|Fpr1|Gata3|Cmklr1|Cxcl1|Hbegf|Hmgb1|Hspb1|Cxcl10|Cd74|Il16|Il17ra|Il1b|Il6|Il6ra|Itgb2|Itgb3|Lama5|Lgals3|Lgals9|Lhx9|Lox|Lsp1|Lyn|Lyst|Smad3|Smad4|Abcc1|Cxcl9|Nbl…
155	GOCC_RUFFLE_MEMBRANE	0.00806518	1.749991108	Plekha1|Adam17|Tirap|Arf4|Rhoa|Diaph1|Dnm2|Eef1a1|Epha2|Fgr|Pdpn|Itga5|Itgb1|Itgb3|Ksr1|Nf2|Pip5k1a|Lcp1|Twf1|Ptprj|Rab34|Psd4|Ppp1r9b|Tln1|Spata13|Ezr|Ddx58|Plcg2|Coro1c|Pacsin2|Sh3yl1|Adgre5|Rps3|Plek|Trpv4|Arhgap45|Psd
339	GOBP_REACTIVE_NITROGEN_SPECIES_METABOLIC_PROCESS	0.014248803	1.749768666	Cyb5r3|Selenos|Acp5|Aif1|Akt1|Arg2|Cyp1b1|Dnm2|Edn1|Gch1|Il1b|Jak2|Klf2|Klf4|Smad3|Mmp8|Nos2|Nos3|Por|Ptgis|Ptk2b|Ptx3|Tmem106a|Tlr4|Tlr6|Tnf|Zc3h12a|Tlr2
589	GOCC_DNA_REPLICATION_PREINITIATION_COMPLEX	0.033597932	1.749097868	Cdc45|Mcm3|Mcm4|Mcm5|Mcm6|Mcm7|Gins2|Gins1
239	GOMF_PROMOTER_SPECIFIC_CHROMATIN_BINDING	0.02647005	1.747570515	E2f4|Ehmt2|Bmi1|Gadd45a|Ddx5|Ercc1|Ercc3|Ezh2|Klf4|Smad3|Foxc1|Pou4f2|Rbl1|Polr2a|Stat1|Zfp609|Trim28|Trp53|Gtf2b|Nup98|Chd7|Hdac1|Suz12|Pcgf1|Setdb1|Sirt1|Gtf2f1
684	GOBP_LEUKOCYTE_TETHERING_OR_ROLLING	0.022622132	1.747415473	Fut4|Gcnt1|Itgb1|Itgb7|Madcam1|Ptafr|Sele|Sell|Selp|Spn|Tnf|Vcam1|Chst2
91	GOBP_CELL_CYCLE_DNA_REPLICATION	0.018266081	1.746270493	Nuggc|Bcl6|Blm|Cdc45|Fen1|Lig1|Mcm3|Mcm4|Mcm6|Pcna|Rad51|Upf1|Rpa2|Terf2|Wiz|Zpr1|Zmpste24|Atad5|Rtel1|Dbf4|Dna2|E2f7|Donson|Tipin|Cdt1|Ino80|Gins1
248	GOBP_CELLULAR_RESPONSE_TO_ARSENIC_CONTAINING_SUBSTANCE	0.029148358	1.745815728	Ppif|Atf3|Daxx|Hmox1|Myc|Zc3h12a|Slc38a2
161	GOMF_SERINE_HYDROLASE_ACTIVITY	0.009717583	1.745748166	Klk9|Cela1|Adam8|Bmp1|Ctsc|Ctsh|Ctsl|Ctss|Rhbdf1|F10|Gzmb|Cfb|Hp|Mmp12|Mmp14|Mmp3|Mmp8|Furin|Pcsk7|Plat|Endou|Ctsa|St14|Klk6|Rhbdf2|C1rl|Klk7|Rhbdl3|Htra4|C1s1|Mmp19|Tmprss6|Lonp1|Scpep1|Prss23
734	GOBP_POSITIVE_REGULATION_OF_CELLULAR_RESPIRATION	0.028829809	1.745005993	Ifnar1|Il10rb|Myc|Ifnlr1|Nupr1
200	GOBP_LYMPH_NODE_DEVELOPMENT	0.034489039	1.744454703	Traf3ip2|Pdpn|Spns2|Tgfb1|Ripk3|Cd248
256	GOBP_ASTROCYTE_CELL_MIGRATION	0.028687406	1.744157163	Scrib|Hexb|Mmp14|Ccl2|Ccl3
340	GOMF_PROTEASE_BINDING	0.010996818	1.74407279	Selenos|Bcl10|Anxa2|Cflar|Col3a1|Cstb|Ecm1|Flot1|Il1r1|Insl3|Itga3|Itgb1|Itgb3|Furin|Serpine1|Serpinf2|Polg|Ripk2|Sell|Serpina1b|Timp1|Timp3|Tnf|Tnfaip3|Tnfrsf10b|Trp53|Vwf|Adamtsl4|A2m|Nfrkb|Malt1|Adamts4|Ccbe1|Prkn|Adrm1|Pycard|Riok3|Derl1|Cd177|Csta2
80	GOBP_REGULATION_OF_INTEGRIN_MEDIATED_SIGNALING_PATHWAY	0.035494143	1.742723091	Phactr4|Bst1|Ctnna1|Cd63|Slc2a10|Flna|Timp1|Cd177
183	GOBP_NEGATIVE_REGULATION_OF_EPITHELIAL_CELL_DIFFERENTIATION	0.01970721	1.74056274	Spred3|Spred1|Acvrl1|Dll1|S1pr3|Ezh2|Id1|Il1a|Jag1|Mmp9|Notch1|Notch4|Reg3g|Frzb|Stat1|Tbx3|Xdh|Spry1|Foxj2
807	GOMF_CCR2_CHEMOKINE_RECEPTOR_BINDING	0.029052308	1.740511494	Ccl12|Ccl2|Ccl7
407	GOMF_PROTEIN_SELF_ASSOCIATION	0.02647005	1.740420117	Adam8|Axin1|Bcl10|Ctsc|Myd88|Ccl5|Slc2a1|Tnfaip3|Trp53|Fhod1|Malt1|Card9|Rsad2|Plscr3|Tmem43|Gpsm2
547	GOBP_MDA_5_SIGNALING_PATHWAY	0.031988361	1.74041637	C1qbp|Ddx60|Oas3|Irf7|Riok3|Ifih1|Dhx58
544	GOBP_NEGATIVE_REGULATION_OF_COAGULATION	0.015716856	1.740148532	Serping1|Cd9|Edn1|Fga|Sh2b3|Nos3|Pdgfa|Serpine1|Plat|Serpinf2|Procr|Pros1|Adamts18|Tfpi|Thbd|Thbs1|Ceacam1|F12|Ubash3b|Fgg
79	GOBP_POSTTRANSCRIPTIONAL_REGULATION_OF_GENE_EXPRESSION	0.00278017	1.73930905	Tdrd7|Rpl5|Nsun5|Rpusd3|Wtip|Pan2|Traf3ip2|Barhl2|Pelo|Fbxo4|Zc3h7a|Shmt2|Ppp1r15b|Rpl10|Aco1|Akt1|Tirap|Apobec1|Rhoa|Bcl3|C1qbp|Noct|Cpeb1|Cyp1b1|Ddx5|Dhfr|Dnajc1|Eif2b4|Eif4ebp1|Eif4ebp2|Erbb2|Plxnb2|Gcnt2|Rack1|Gzmb|Hspb1|Igfbp5|Il6|Ilf3|Eif3e|Eif6|Krt17|Smad1|Smad3|Mapkapk2|Mapkapk5|Mknk1|Mlh1|Mov10|Ppp1r15a|Myd88|Nck2|Slc11a1|Pabpc1|Per2|Pa2g4|Eif2ak2|Ptafr|Casc3|Eif4a3|Ptk2b|Rara|Rbm3|Upf1|…
387	GOBP_WOUND_HEALING_SPREADING_OF_EPIDERMAL_CELLS	0.028286369	1.7384039	Acvrl1|Adam17|Hbegf|Itga5|Mmp12|Rreb1|Plet1
656	GOBP_NEGATIVE_REGULATION_OF_PROTEIN_AUTOPHOSPHORYLATION	0.032958324	1.738141194	Eng|Jun|Ptprc|Errfi1|Mvp
666	GOMF_IGG_BINDING	0.029052308	1.737032927	Fcer1g|Fcgr1|Fcgr2b|Fcgr4
802	GOBP_REGULATION_OF_RIBONUCLEASE_ACTIVITY	0.033963185	1.736959926	Hspa1a|Oasl1|Oas1g|Oas3|Oas2|Oas1a
571	GOMF_TUMOR_NECROSIS_FACTOR_RECEPTOR_BINDING	0.046832662	1.73549221	Casp8|Stat1|Tnf|Tnfsf11|Tnfsf8|Tnfsf9|Traf1|Traf2|Traf6|Tnfsf13b|Tnfsf14
661	GOBP_FAS_SIGNALING_PATHWAY	0.016129722	1.735133272	Fas|Sp100|Tmbim1
535	GOBP_REGULATION_OF_ISOTYPE_SWITCHING_TO_IGE_ISOTYPES	0.022638836	1.734868968	Bcl6|Stat6|Clcf1
782	GOBP_RESPONSE_TO_ARSENITE_ION	0.016129722	1.733346655	Myc|Vcp|Slc38a2|Dhx36
389	GOBP_ENDOCARDIAL_CUSHION_MORPHOGENESIS	0.023976182	1.732448378	Acvrl1|Eng|Smad4|Mdm2|Nos3|Notch1|Rbpj|Snai1|Tbx2|Tbx3|Tgfb1|Tgfb3
299	GOBP_MUSCLE_ORGAN_MORPHOGENESIS	0.014248803	1.732304768	Mylk|Ankrd1|Dsp|Cntf|Col3a1|Eng|Fkbp1a|Lif|Smad4|Notch1|Pou4f1|Prox1|Rbpj|Tcf15|Tgfb1|Tgfbr3|Tnni3|Zfpm1|Zfpm2|Mylk2|Serp1|Chd7|Arid5b|Heg1
357	GOMF_L_ASCORBIC_ACID_BINDING	0.049796956	1.732200416	Egln1|Egln2|Egln3|P3h3|Plod1|Plod2|Plod3|P4ha3|P3h1|Alkbh3
583	GOBP_POSITIVE_REGULATION_OF_ODONTOGENESIS	0.016801794	1.731998249	Cd34|Csf1|Edn1
809	GOBP_POSITIVE_REGULATION_OF_NATURAL_KILLER_CELL_CHEMOTAXIS	0.004253927	1.731174405	Ccl3|Ccl4|Ccl5|Ccl7
582	GOBP_POSITIVE_REGULATION_OF_LIPID_KINASE_ACTIVITY	0.025795696	1.730734977	Cd19|Ccr7|Fgf2|Fgr|Fpr2|Lyn|Pdgfrb|Ptk2b|Tgfb1|Vav2|Ccl19|Nod2
145	GOMF_NUCLEAR_RECEPTOR_COACTIVATOR_ACTIVITY	0.031210006	1.730645708	Tada3|Actn1|Fgf2|Hmga1|Ncoa1|Ncoa2|Ccar2|Eny2|Pprc1|Helz2|Med17|Ets1|Med24|Sra1|Ss18|Pkn1|Zmiz2|Med12|Carm1|Med4|Calcoco1|Ccar1|Wdr77
668	GOBP_ANTIBODY_DEPENDENT_CELLULAR_CYTOTOXICITY	0.00556543	1.730446059	Fcgr1|Fcgr2b|H2-T23|Fcgr4
545	GOBP_ASTROCYTE_ACTIVATION	0.027590664	1.730013224	C1qa|C5ar1|Cntf|Fpr2|Grn|Ifngr1|Il1b|Il6|Psen1|Nr1d1|Tnf
502	GOBP_POSITIVE_REGULATION_OF_TRANSCRIPTION_FROM_RNA_POLYMERASE_II_PROMOTER_IN_RESPONSE_TO_ENDOPLASMIC_RETICULUM_STRESS	0.036530937	1.729400396	Atf3|Cebpb|Ddit3|Trp53|Atf6|Creb3l1
654	GOBP_ATRIAL_CARDIAC_MUSCLE_TISSUE_DEVELOPMENT	0.029530093	1.728228509	Eng|Prox1|Trex1
539	GOBP_HISTAMINE_SECRETION	0.036530937	1.728177496	Btk|Edn1|Lyn|Snap23|Vamp8|Pla2g3
664	GOMF_IGE_BINDING	0.010626884	1.727012917	Fcer1g|Lgals3
116	GOBP_SEMI_LUNAR_VALVE_DEVELOPMENT	0.025795696	1.725595579	Emilin1|Efna1|Eln|Gata3|Gja5|Jag1|Smad6|Nos3|Notch1|Rb1|Rbpj|Snai1|Stra6|Tgfb1|Tgfb2|Tie1|Tnfrsf1a|Tnfrsf1b|Twist1|Nppa|Dll4
47	GOBP_CELLULAR_RESPONSE_TO_INTERFERON_ALPHA	0.037220925	1.725086044	Mndal|Gata3|Ifit2|Ifit3|Ifnar1|Pde12|Ifi205|Axl
625	GOBP_RESPONSE_TO_ANGIOTENSIN	0.029148358	1.724775842	Col3a1|Cyba|Cybb|Myc|Nfe2l2|Nfkb1|Rela
647	GOBP_RESPONSE_TO_HUMAN_CHORIONIC_GONADOTROPIN	0.025229349	1.724581732	Edn1|Gjb2|Gclc|Myc
732	GOBP_REGULATION_OF_PROTEIN_COMPLEX_STABILITY	0.038112016	1.722025654	Irgm1|Tapbp|Trex1|Ecsit|Irgm2
246	GOCC_SITE_OF_DOUBLE_STRAND_BREAK	0.017071426	1.718433368	Slf1|Rnf169|Shld3|Parp1|Helb|H2ax|Lmna|Rad50|Rad51|Rpa2|Cgas|Phf1|Wrap53|Timeless|Trp53|Was|Rbbp8|Smc5|Slf2|Rfwd3|Parp3|Kdm4d|Vcp|Trp53bp1|Iffo1|Smarcal1|Wdr70|Samhd1|Arpc3|Arpc1a|Rad18|Inip|Actr2|Smc6|Arpc5|Arpc4|Nabp2|Mad2l2|Aplf|Shld1|Actr3|Setmar|Arpc2
181	GOBP_REGULATION_OF_BIOLOGICAL_PROCESS_INVOLVED_IN_SYMBIOTIC_INTERACTION	0.016218018	1.716210225	Trim68|Arg1|Ch25h|Cd74|Lgals1|Lgals9|P4hb|Ptx3|Cxcl5|Trim21|Trim25|Trim26|Triml1|Trim12c|Ifitm3|Trim5|Ifitm1|Ifitm2|Trim34a
581	GOMF_LIPOPEPTIDE_BINDING	0.046832662	1.716171144	Cd14|Cd1d1|Lbp|Tlr1|Tlr6|Tlr2
612	GOBP_NEGATIVE_REGULATION_OF_BIOMINERALIZATION	0.028286369	1.715285684	Ccr1|Ecm1|Hif1a|Nos3|Notch1|Srgn|Ptk2b|Ccl3|Tgfb1
744	GOMF_NF_KAPPAB_INDUCING_KINASE_ACTIVITY	0.046832662	1.715008426	Irak1|Map3k14|Ikbke|Ripk3
610	GOBP_POSITIVE_REGULATION_OF_BICELLULAR_TIGHT_JUNCTION_ASSEMBLY	0.025795696	1.714977167	Cldn5|Epha2|Nphp4
263	GOBP_ERYTHROCYTE_DEVELOPMENT	0.028990646	1.714824656	Nckap1l|Alas1|Bcl6|G6pdx|Klf2|Sh2b3|Slc11a2|Rps6|Adgrf5|Flvcr1|Ptbp3|Tmod3
483	GOBP_RESPONSE_TO_DEXAMETHASONE	0.02604874	1.712810916	Arg1|Cflar|Cyp1b1|Edn1|Gba|Gjb2|Jak2|Pcna|Plat|Por|Ptafr|Ghsr|Rps6kb1|Errfi1
212	GOBP_POSITIVE_REGULATION_OF_TRANSCRIPTION_OF_NOTCH_RECEPTOR_TARGET	0.034089368	1.712602617	Maml1|Notch1|Notch4|Rbpj|Rbm15|Maml2|Maml3
600	GOBP_POSITIVE_REGULATION_OF_MACROPHAGE_ACTIVATION	0.029685716	1.711002387	Cebpa|Ctsc|Il4ra|Lbp|Havcr2|Mmp8|Pla2g4a|Ccl3|Thbs1|Tlr4|Tlr6|Tnip2|Il33
493	GOBP_CRANIAL_NERVE_FORMATION	0.03884935	1.710468432	Phox2a|Mafb|Pax2|Tifab|Atp8b1
143	GOCC_ATAC_COMPLEX	0.046257177	1.710116751	Tada3|Wdr5|Kat2a|Map3k7|Pole3|Sgf29
391	GOBP_POSITIVE_REGULATION_OF_EPITHELIAL_CELL_DIFFERENTIATION	0.01811728	1.709626317	Acvrl1|Alox8|Btg1|Cyp27b1|Fgf2|Lif|Nme2|Notch1|Pax2|Pax8|Prkch|Serpine1|Vdr|Vezf1|Sfn|Trim16
381	GOBP_REGULATION_OF_HEPATIC_STELLATE_CELL_ACTIVATION	0.01947869	1.709399955	Acta2|Gclc|Pdgfrb|Rps6ka1
87	GOBP_REGULATION_OF_RESPONSE_TO_TUMOR_CELL	0.034788294	1.708816167	Il4i1|Fbxo38|Hmgb1|Il12a|Il12b|Havcr2|Ceacam1|Pvr|Cd274|Dapk1
392	GOBP_ENDOCARDIAL_CUSHION_TO_MESENCHYMAL_TRANSITION	0.029426744	1.706941254	Acvrl1|Efna1|Eng|Has2
451	GOBP_POSITIVE_REGULATION_OF_TOLL_LIKE_RECEPTOR_2_SIGNALING_PATHWAY	0.029426744	1.706940682	Tirap|Cyba|Tlr1|Mfhas1
811	GOBP_NEGATIVE_REGULATION_OF_PRODUCTION_OF_MIRNAS_INVOLVED_IN_GENE_SILENCING_BY_MIRNA	0.042026328	1.70689801	Ncor2|Tgfb1|Tnf|Trp53|Zc3h12a
364	GOMF_COLLAGEN_BINDING	0.031880352	1.706721397	Ache|Adam9|Aebp1|Serpinh1|Cd44|Ctsb|Ctsl|Ctss|Dcn|Itga3|Itgb1|Lox|Smad3|Smad4|Mmp12|Mmp9|Nid1|Nid2|Pdgfa|Ppib|Tgfbi|Thbs1|Vwf|Ccbe1|Col5a3|P3h1|Crtap|Lrrc15|Tnxb
712	GOBP_NATURAL_KILLER_CELL_CYTOKINE_PRODUCTION	0.042026328	1.705926669	H2-M3|H2-Q10|H2-Q2|H2-Q7|H2-T23
525	GOBP_ANTIFUNGAL_INNATE_IMMUNE_RESPONSE	0.040591407	1.705304831	Bcl10|Clec4d|Spi1|Plcg2|Card9|Clec4e|Rarres2|Clec4a3
405	GOBP_REGULATION_OF_EOSINOPHIL_MIGRATION	0.029771619	1.704925828	Adam8|Dapk2|Ptger4|Cd300a|Ccl24
694	GOBP_POSITIVE_REGULATION_OF_INTERLEUKIN_13_PRODUCTION	0.041569696	1.704528339	Gata3|H2-T23|Il17ra|Lgals9|Rara|Tslp
247	GOBP_NEGATIVE_REGULATION_OF_CELL_MIGRATION_INVOLVED_IN_SPROUTING_ANGIOGENESIS	0.040591407	1.704300986	Mmrn2|Card10|Spred1|Rhoa|Klf4|Notch1|Thbs1|Map2k5|Stard13|Dll4
605	GOBP_NEGATIVE_REGULATION_OF_VIRAL_ENTRY_INTO_HOST_CELL	0.032187916	1.703962573	Ch25h|Ptx3|Trim25|Trim26|Trim12c|Ifitm3|Trim5|Ifitm1|Ifitm2
716	GOBP_REGULATION_OF_T_CELL_ACTIVATION_VIA_T_CELL_RECEPTOR_CONTACT_WITH_ANTIGEN_BOUND_TO_MHC_MOLECULE_ON_ANTIGEN_PRESENTING_CELL	0.029771619	1.70380214	H2-DMb1|Lgals3|Lgals9|Havcr2|Pirb
567	GOCC_AIM2_INFLAMMASOME_COMPLEX	0.023869061	1.702761523	Casp4|Casp12|Aim2|Pycard
456	GOBP_CELLULAR_RESPONSE_TO_BACTERIAL_LIPOPROTEIN	0.029771619	1.702751022	Tirap|Cd14|Tlr1|Tlr6|Tlr2
131	GOBP_RESPONSE_TO_TRANSFORMING_GROWTH_FACTOR_BETA	0.00278017	1.702290567	Emilin1|Spred3|Lpxn|Ankrd1|Acvrl1|Adam17|Adam9|Parp1|Apaf1|Arg1|Axin1|Runx3|Cdh5|Cflar|Cited1|Cldn5|Col3a1|Col4a2|Dab2|Dnm2|Lefty1|Edn1|Eng|Fkbp1a|Gcnt2|Onecut1|Hpgd|Hyal2|Id1|Itga3|Itgb1|Jun|Lox|Ltbp2|Slc2a10|Smad1|Smad3|Smad4|Smad5|Smad6|Furin|Pdgfa|Pml|Pxn|Hspa1a|Spi1|Ski|Stat3|Flcn|Arrb2|Tgfb1|Tgfb3|Tgfbr2|Tgfbr3|Thbs1|Trp53|Zyx|Cd109|Gdf15|Spry1|Itga8|Il17f|Ceacam1|Map3k7|Ep300|Htra4|Zfp703|…
408	GOBP_POSITIVE_REGULATION_OF_T_CELL_APOPTOTIC_PROCESS	0.041228334	1.702137927	Adam8|Lgals9|Ccl5|Trp53|Cd274
133	GOBP_ELASTIC_FIBER_ASSEMBLY	0.042725807	1.700374855	Emilin1|Col3a1|Lox|Thsd4|Efemp2|Tnxb
796	GOBP_NAD_BIOSYNTHESIS_VIA_NICOTINAMIDE_RIBOSIDE_SALVAGE_PATHWAY	0.042353082	1.700039274	Ptgis|Parp16|Nampt|Parp10|Parp9
701	GOBP_FC_RECEPTOR_MEDIATED_INHIBITORY_SIGNALING_PATHWAY	0.011447241	1.699543378	Lilr4b|Lyn|Pirb|Ceacam1
710	GOCC_LUMENAL_SIDE_OF_ENDOPLASMIC_RETICULUM_MEMBRANE	0.040669601	1.699219637	H2-D1|H2-M2|H2-M3|H2-Q10|H2-Q7|H2-T23|Cd74|Tapbp
486	GOBP_REGULATION_OF_CELL_AGING	0.021380492	1.698168912	Arg2|B2m|Bcl6|H2-M3|H2-Q10|H2-Q7|Lmna|Tbx2|Cgas|Trp53|Ybx1|Map3k3|Nek6|Abi3|Pnpt1
206	GOCC_SPERMATOPROTEASOME_COMPLEX	0.026310196	1.697534586	Psme4|Psmb9|Psmb8|Psmb10|Psma8
736	GOBP_POSITIVE_REGULATION_OF_ACTIVATION_OF_JANUS_KINASE_ACTIVITY	0.037220925	1.697482356	Il12b|Il6ra|Ccl5|Il23a
616	GOBP_REGULATION_OF_T_CELL_COSTIMULATION	0.012490833	1.697196292	Ccr7|Lilr4b|Pirb
281	GOBP_CELLULAR_RESPONSE_TO_OXIDISED_LOW_DENSITY_LIPOPROTEIN_PARTICLE_STIMULUS	0.043143239	1.695318008	Ticam1|Akt1|Cd68|Myd88|Tlr4|Tlr6
643	GOBP_REGULATION_OF_CALCIDIOL_1_MONOOXYGENASE_ACTIVITY	0.031674066	1.694977257	Cyp27b1|Il1b|Nfkb1|Tnf|Vdr
352	GOCC_ER_TO_GOLGI_TRANSPORT_VESICLE_MEMBRANE	0.021836007	1.694618909	Sec13|B2m|Gria1|H2-D1|H2-M2|H2-M3|H2-Q10|H2-Q2|H2-Q7|H2-T23|Cd74|Sec23ip|Tgfa|Sec24c|Sec16a|Scap|Sec23b|Tmed2|Stx17|Sec31a|Sec24d|Lman1|Sec24b
514	GOCC_EARLY_ENDOSOME_LUMEN	0.027916827	1.693434204	B2m|Pdlim4|Rab32
249	GOBP_NEGATIVE_REGULATION_OF_INTRINSIC_APOPTOTIC_SIGNALING_PATHWAY	0.010979687	1.693267276	Ppif|Taf9|Pttg1ip|Selenos|Akt1|Bcl2l1|Bdkrb2|Bid|Cd44|Cdkn2d|Ackr3|Ddx3x|Gpx1|Hells|Hif1a|Hspb1|Cd74|Arhgef2|Mcl1|Mdm2|Mmp9|Muc1|Nfe2l2|Plaur|Ptpn1|Hspa1a|Uri1|Snai1|Ccar2|Tpt1|Atad5|Creb3l1|Parl|Hdac1|Prkn|Ybx3|Fignl1|Grina|Armc10|Ndufs3|Bag5|Ddias|Syvn1|Sirt1
629	GOBP_REGULATION_OF_MONOCYTE_DIFFERENTIATION	0.046987455	1.693045933	Csf1|Fes|Cd74|Inpp5d|Myc|Irf7
746	GOBP_NEGATIVE_REGULATION_OF_T_HELPER_1_TYPE_IMMUNE_RESPONSE	0.014248803	1.691061974	Il4ra|Jak3|Havcr2
472	GOBP_CYTIDINE_TO_URIDINE_EDITING	0.014248803	1.690642011	Apobec1|Rbm47|Apobec3
454	GOBP_POSITIVE_REGULATION_OF_CHEMOKINE_C_X_C_MOTIF_LIGAND_1_PRODUCTION	0.014916102	1.689450584	Tirap|Il17ra|Il17f|Trpv4
564	GOBP_ACTIN_FILAMENT_SEVERING	0.043685297	1.689189752	Capg|Flii|Myh9|Vil1|Svil|Gmfg
127	GOBP_NEGATIVE_REGULATION_OF_COLLAGEN_METABOLIC_PROCESS	0.043871624	1.688934411	Emilin1|Il6|Ppard|Errfi1
193	GOBP_POSITIVE_REGULATION_OF_TRANSCRIPTION_BY_RNA_POLYMERASE_I	0.037155428	1.687901661	Pwp1|Utp15|Erbb2|Lyar|Ncl|Smarcb1|Dhx33|Ddx11|Phf8|Pih1d1|Rasl11a|Nol11|Wdr43|Ippk
320	GOBP_MRNA_TRANSCRIPTION	0.028711453	1.687522089	Taf9|C5ar1|Ddx5|Ncoa1|Rara|Stat3|Supt6|Trp53|Vdr|Taf5|Zbtb1|Ncbp1|Taf8|Taf12|Taf4b
671	GOBP_NEGATIVE_REGULATION_OF_NEUTROPHIL_ACTIVATION	0.025795696	1.686511206	Fcgr2b|Grn|Spi1|Cd300a
151	GOBP_PLATELET_DERIVED_GROWTH_FACTOR_RECEPTOR_SIGNALING_PATHWAY	0.020009507	1.68635243	Plekha1|Apod|Jak2|Lox|Nrp1|Pdgfa|Pdgfrb|Pik3c2a|Plat|Ptgir|Ptpn1|Ptpn12|Ptprj|Sgpl1|Cblb|Hip1|Csrnp1|Iqgap1|Rgs14|Arid5b|Tiparp
488	GOBP_NEGATIVE_REGULATION_OF_CD4_POSITIVE_ALPHA_BETA_T_CELL_PROLIFERATION	0.034489039	1.686332628	Arg2|Lgals9|Cd274|Twsg1
714	GOBP_NEGATIVE_REGULATION_OF_G0_TO_G1_TRANSITION	0.046424875	1.68392353	H2-M3|H2-Q10|H2-Q7
723	GOBP_CONNECTIVE_TISSUE_REPLACEMENT_INVOLVED_IN_INFLAMMATORY_RESPONSE_WOUND_HEALING	0.036530937	1.68298936	Hif1a|Il1a|Tgfb1|Timp1
159	GOBP_B_CELL_CHEMOTAXIS	0.040006792	1.682717633	Hsd3b7|Ch25h|Cyp7b1|Pik3cd|Ptk2b|Cxcl13
433	GOBP_POSITIVE_REGULATION_OF_HETEROTYPIC_CELL_CELL_ADHESION	0.04757876	1.681317807	Ager|Cd44|Fga|Flot1|Gcnt2|Il10|Il1b|Lck|Tnf|Fgg
804	GOCC_POLYSOMAL_RIBOSOME	0.046327483	1.681091536	Rpl10a|Rpl18|Rpl19|Rpl32|Rpl6|Btf3|Rpl8|Rpl7a|Rps26|Rpl36|Rpl11|Rpl24|Pnpt1|Rpl18a
815	GOBP_REGULATION_OF_ANTIGEN_PROCESSING_AND_PRESENTATION_OF_PEPTIDE_ANTIGEN	0.036717033	1.679826078	Tapbpl|Pycard
165	GOBP_POSITIVE_REGULATION_OF_ENDOTHELIAL_CELL_PROLIFERATION	0.015716856	1.679604192	Prkd2|Acvrl1|Adam17|Akt1|Arg1|Cyba|Ecm1|Fgf2|Fgfr1|Flt4|Hif1a|Hmgb1|Hmox1|Itgb3|Jun|Nras|Nrp2|Pgf|Pik3cd|Prox1|Scg2|Ccl11|Sema5a|Stat3|Stat5a|Egfl7
372	GOBP_ANATOMICAL_STRUCTURE_HOMEOSTASIS	0.00278017	1.679287082	Acp5|Adam8|B2m|Bax|Cacnb2|Calca|Cdh5|Cldn5|Col2a1|Col3a1|Csf1|Csf1r|Ctsh|Gcnt2|Hif1a|Hspb1|Jchain|Il6|Inpp5d|Itgb1|Itgb3|F11r|Napsa|Serpina3c|Lamp2|Lox|Lyz2|Mc4r|Nos3|Notch1|Pecam1|Ptk2b|Rab3d|Slc2a1|Serpina3k|Serpina3n|Serpina3m|Spp1|Tspoap1|Syk|Lpcat1|Il20rb|Scgn|Tjp2|Tlr4|Tnfaip3|Tnfsf11|Traf6|Trf|Tfrc|Adgrf5|Lamc1|Lrrk1|Oas1g|Oas1a|Nod2|Nphp4|Ncdn|Slc28a2|Tcirg1|Bag3|Plekhm1|Prkn|Bbs2|Trp53in…
814	GOBP_EARLY_ENDOSOME_TO_GOLGI_TRANSPORT	0.045764081	1.6786045	Surf4|Trappc10|Snx8|Snx1|Ehd3|Tmed9|Lman1
572	GOCC_CD95_DEATH_INDUCING_SIGNALING_COMPLEX	0.029596744	1.678584527	Casp8|Cflar|Fas
295	GOBP_MULTI_MULTICELLULAR_ORGANISM_PROCESS	0.003866746	1.677794828	Col16a1|Acvr1b|Adcy7|Adm|Angpt2|Agrp|Akt1|Ambp|Arg1|Arhgdib|Calca|Ovgp1|Ctsb|Cyp27b1|Edn1|Fosl1|B4galt1|Gjb2|H3f3b|Hexb|Hpgd|Il1b|Acod1|Itga3|Itga5|Lgals9|Lif|Havcr2|Maff|Mmp9|Pappa|Pgf|Endou|Ppard|Ptafr|Rara|Rpl29|Slc2a1|Spp1|Stc1|Stc2|Tead3|Tead4|Tgfb3|Thbd|Timp1|Ucn|Ucp2|Vdr|Clic5|Ceacam1|Igfbp7|Reck|Avpr1a|Pithd1|Slc38a2|Tcf23|Syde1|Vmp1
747	GOBP_NEUTROPHIL_APOPTOTIC_PROCESS	0.041665202	1.677561346	Il6|Pik3cd|Slc7a11|Itpkb|Hcar2
528	GOBP_NEGATIVE_REGULATION_OF_B_CELL_MEDIATED_IMMUNITY	0.046473167	1.677275983	Bcl6|Fcgr2b|Ptpn6|Parp3
565	GOCC_IPAF_INFLAMMASOME_COMPLEX	0.029596744	1.677142159	Casp4|Casp12|Naip2
699	GOBP_POSITIVE_REGULATION_OF_PLATELET_AGGREGATION	0.046424875	1.67673132	Pdpn|Il6|Il6st|Jak2|F11r|Emilin2
208	GOBP_NUCLEAR_TRANSCRIBED_MRNA_CATABOLIC_PROCESS_NONSENSE_MEDIATED_DECAY	0.034089368	1.675829745	Smg6|Skiv2l|Apobec1|Hnrnpab|Eif3e|Magoh|Pabpc1|Casc3|Eif4a3|Upf1|Rnps1|Etf1|Helz2|Smg5|Pnldc1|Ctif|Dcp1b|Ncbp1|Exosc10|Pnrc2|Rbm8a|Upf3a|Upf3b|Smg9|Parn|Secisbp2
383	GOBP_POSITIVE_REGULATION_OF_CARDIAC_EPITHELIAL_TO_MESENCHYMAL_TRANSITION	0.048812391	1.674720208	Acvr1|Eng|Jag1|Notch1|Tgfb2|Tgfbr2|Twist1
115	GOCC_EXTERNAL_ENCAPSULATING_STRUCTURE	0.004125343	1.674650129	Emilin1|Adamts9|Mmrn2|Col16a1|Adamts7|Adamts1|Aebp1|Acan|Angpt2|Anxa11|Anxa7|Serping1|C1qa|C1qb|C1qc|Anxa2|Serpinh1|Cd151|Chil1|Ovgp1|Col13a1|Col18a1|Col2a1|Col3a1|Col4a1|Col4a2|Cstb|Ctsb|Ctsc|Ctsh|Ctsl|Ctss|Ecm1|Fga|Fgl2|Tlr3|Hpx|Hspg2|Icam1|Serpina3c|Lama4|Lama5|Lgals3|Lgals4|Lgals9|Loxl1|Ltbp2|Mmp12|Mmp14|Mmp3|Mmp8|Nid2|Orm1|Orm2|Serpine1|Plat|Lgals3bp|Ptx3|S100a10|S100a4|S100a6|S100a8|Sod3|Se…
386	GOBP_LYMPHATIC_ENDOTHELIAL_CELL_DIFFERENTIATION	0.048812391	1.673798448	Acvrl1|Pdpn|Prox1|Tie1
99	GOBP_PEPTIDE_BIOSYNTHETIC_PROCESS	0.00278017	1.673781213	Rpl5|Nsun5|Rpusd3|Pan2|Barhl2|Rars|Pelo|Shmt2|Ppp1r15b|Rpl10|Tars|Aco1|Akt1|Rplp0|Rhoa|Bcl3|Mrps6|C1qbp|Noct|Cpeb1|Cyp1b1|Dhfr|Dnajc1|Eef1a1|Eef2k|Eif2b4|Eif4a1|Eif4ebp1|Eif4ebp2|Erbb2|Plxnb2|Gclc|Hagh|Rack1|Gzmb|Hspb1|Igfbp5|Il6|Ilf3|Eif3e|Eif6|Krt17|Rpsa|Rps2|Mapkapk5|Mknk1|Mlh1|Mov10|Ppp1r15a|Nck2|Nfe2l2|Pabpc1|Furin|Per2|Pa2g4|Eif2ak2|Ptafr|Casc3|Eif4a3|Ptk2b|Rara|Rbm3|Upf1|Rpl10a|Rpl18|Rpl19…
209	GOBP_ACTIVATION_OF_CYSTEINE_TYPE_ENDOPEPTIDASE_ACTIVITY	0.048218582	1.669914322	Tbc1d10a|Bak1|Casp8|Lgmn|Ripk2|Ifi205|Pycard
590	GOBP_DNA_UNWINDING_INVOLVED_IN_DNA_REPLICATION	0.043762782	1.668458026	Cdc45|Hmga1|Mcm3|Mcm4|Mcm5|Mcm6|Mcm7|Gins2|Ssbp1|Gins1|Recql4
243	GOBP_RRNA_CATABOLIC_PROCESS	0.04399193	1.667510808	Pelo|Exosc4|Exosc2|Ddx49|Slfn9|Xrn1|Slfn8|Exosc9|Exosc10|Exosc3|Dedd2|Trir|Exosc8|Dis3
382	GOBP_RENAL_SYSTEM_VASCULATURE_DEVELOPMENT	0.041314842	1.666872702	Acta2|Angpt2|Cflar|Il6ra|Notch1|Notch3|Nrp1|Pdgfa|Pdgfrb|Pecam1|Gpr4
358	GOBP_REGULATION_OF_MACROPHAGE_DERIVED_FOAM_CELL_DIFFERENTIATION	0.04757876	1.666539951	Abca1|Alox8|Csf1|Itgb3|Nfkb1|Nfkbia|Prkch|Msr1|Pla2g3|Apob|Pf4
592	GOBP_DOUBLE_STRAND_BREAK_REPAIR_VIA_BREAK_INDUCED_REPLICATION	0.048268939	1.666238615	Cdc45|Mcm3|Mcm4|Mcm5|Mcm6|Mcm7|Mcmdc2|Gins2
3	GOBP_POSITIVE_REGULATION_OF_VASCULAR_ASSOCIATED_SMOOTH_MUSCLE_CELL_PROLIFERATION	0.040006792	1.665865346	Ldlrap1|Adamts1|Edn1|Fgf2|Gnai3|Hpgd|Jak2|Jun|Mmp9|Tnf|P2ry6|Foxj2|Ern1
449	GOMF_SERINE_TYPE_ENDOPEPTIDASE_INHIBITOR_ACTIVITY	0.040173083	1.664512909	Ambp|Serping1|Anxa2|Serpinh1|Serpina3c|Furin|Serpine1|Serpina3k|Serpina3n|Serpina3m|Spint1|Tfpi|Tfpi2|A2m|Cd109|Reck|Wfdc3
440	GOBP_ACTIVATION_INDUCED_CELL_DEATH_OF_T_CELLS	0.048377948	1.664501865	Akt1|Fas|Il2ra|Rps6|Ripk3
598	GOBP_DNA_DAMAGE_RESPONSE_SIGNAL_TRANSDUCTION_BY_P53_CLASS_MEDIATOR_RESULTING_IN_CELL_CYCLE_ARREST	0.048377948	1.66380449	Cdkn1a|Mdm2|Muc1|Pml|Plk2|Trp53|Gtse1|Pidd1
237	GOBP_NEGATIVE_REGULATION_OF_HISTONE_H3_K9_METHYLATION	0.049723675	1.662388677	Kdm3a|Dnmt3b|Smarcb1|Kdm4a|Kdm4d|Pih1d1|Kdm4c|Sirt1
370	GOBP_NEGATIVE_REGULATION_OF_INTERLEUKIN_1_BETA_PRODUCTION	0.042373066	1.662221552	Acp5|Cd33|Lilr4b|Pml|Nlrp3|Arrb2|Git1|Tnfaip3|Zc3h12a|Errfi1
772	GOBP_MANGANESE_ION_TRANSMEMBRANE_TRANSPORT	0.049738971	1.661240356	Atp13a1|Slc11a1|Slc11a2|Slc39a14|Tmem165
573	GOBP_RESPONSE_TO_VITAMIN_D	0.042026328	1.660712506	Casr|Cdkn2d|Cyp27b1|Fes|Cxcl10|Pim1|Spp1|Stc1|Stc2|Trim25|Vdr
751	GOBP_POSITIVE_REGULATION_OF_NEUTROPHIL_ACTIVATION	0.040873228	1.660589144	Itgam|Itgb2|Ptafr|Tnf|Cd177
494	GOBP_RESPONSE_TO_ESTROGEN	0.02278393	1.660325589	Arpc1b|Ctnna1|Cd24a|Cited1|Cyp27b1|Dhh|Gal|Gata3|Gba|Hmox1|Il4ra|Smad6|Mmp14|Myc|Pdgfrb|Bcas3|Rara|Arid5a|Tph2|Trim25|Tgfb3|Tgfbr2|Sra1|Ep300|Pelp1
801	GOBP_RESPONSE_TO_YEAST	0.040873228	1.659580163	Ptx3|Plcg2|Clec7a
409	GOBP_REGULATION_OF_MACROPHAGE_FUSION	0.032187916	1.657323649	Adam9|Tyrobp|Ocstamp|Dcstamp
673	GOBP_ANTIBACTERIAL_HUMORAL_RESPONSE	0.042063631	1.656950176	Fga|H2-Q10|H2-Q7|H2-T23|Trf|Klk7|Nod2|Wfdc3|Rnase2a
741	GOBP_POSITIVE_REGULATION_OF_INTERLEUKIN_1_ALPHA_PRODUCTION	0.042373066	1.655972425	Il16|S100a13
682	GOBP_TYPE_III_INTERFERON_PRODUCTION	0.022416492	1.655218321	Tlr3|Gbp7|Ddx58|Ifih1
586	GOBP_NEGATIVE_REGULATION_OF_MAST_CELL_DEGRANULATION	0.049997114	1.654328533	Cd84|Foxf1|Hmox1|Lgals9|Cd300a
269	GOBP_POSITIVE_REGULATION_OF_GAMMA_DELTA_T_CELL_DIFFERENTIATION	0.049997114	1.653265415	Nckap1l|Ptprc|Syk
255	GOBP_PROTEIN_LOCALIZATION_TO_CELL_CELL_JUNCTION	0.047637861	1.651458984	Scrib|Dsp|Cdh5|Jak1|F11r|Pecam1|Tjp2|Vcl|Lsr|Cgnl1|Dlg5
410	GOBP_RESPONSE_TO_CORTICOSTEROID	0.007944335	1.651318834	Adam9|Adm|Parp1|Aif1|Anxa3|Arg1|Rhoa|Bcl2l11|Cflar|Cnga3|Cyba|Cybb|Cyp1b1|Edn1|Eng|Fosl1|Gba|Gjb2|Il1rn|Il6|Jak2|Klf9|Alad|Notch1|Pappa|Pcna|Plat|Por|Ptafr|Rest|Rpl27|Sgk1|Ghsr|Stc1|Sdc1|Tph2|Tnf|Ucn|Zfp36|A2m|Igfbp7|Avpr1a|Rps6kb1|Errfi1|Ucn3
33	GOBP_FC_EPSILON_RECEPTOR_SIGNALING_PATHWAY	0.048812391	1.651159669	Gm14548|Btk|Fcer1g|Ikbkb|Lyn|Pira2|Syk|Traf6|Vav1|Vav2|Plcg2|Map2k7|Map3k7
548	GOBP_AMYLOID_BETA_CLEARANCE	0.046381879	1.64969911	C3|C5ar1|Ifngr1|Itgam|Itgb2|Marco|Msr1|Tnf|Pla2g3|Hdac1
522	GOBP_POSITIVE_REGULATION_OF_APOPTOTIC_PROCESS_INVOLVED_IN_MORPHOGENESIS	0.034489039	1.648932144	Bax|Notch1|Tnfrsf1a|Tnfrsf1b|Vdr
186	GOCC_PRECATALYTIC_SPLICEOSOME	0.028426153	1.648702503	Sf3b3|Sf3b4|Sf3a2|Sart1|Eftud2|Snrpb|Snrpe|Rbmx2|Bud13|Prpf38a|Ik|Lsm2|Sf3b2|Snrnp200|Lsm4|Sf3b6|Lsm7|Sf3b5|Lsm5|Magohb|Prpf38b|Cwc27|Snrpd3|Sf3a1|Lsm3|Snrpg|Phf5a|Prpf6|Snrpa1|Prpf31|Dhx16|Snrpf|Prpf4|Smu1|Srrm2|Cwc22|Sf3b1
153	GOBP_NEGATIVE_REGULATION_OF_PROTEIN_KINASE_B_SIGNALING	0.036556893	1.647384655	Plekha1|Epha2|Rack1|H2-M3|H2-Q10|H2-Q7|Hyal2|Sh2b3|Inpp5k|Ptprj|Flcn|Arrb2|Tsc2|Xdh|Lemd2|Phlda3|Nop53
423	GOBP_MITOCHONDRIAL_DNA_REPAIR	0.045691544	1.646163661	Parp1|Trp53|Dna2
766	GOBP_MAINTENANCE_OF_GASTROINTESTINAL_EPITHELIUM	0.049521389	1.64290145	Serpina3c|Serpina3k|Serpina3n|Serpina3m|Tlr4|Nod2|Tlr9
150	GOBP_CELLULAR_RESPONSE_TO_CHEMICAL_STRESS	0.00278017	1.642718736	Plekha1|Ppif|Alox5|Gfer|Arg1|Btk|Cln3|Cyp1b1|Edn1|Ezh2|Fas|G6pdx|Gba|Gch1|Gjb2|Rack1|Gpx1|Gsr|Hmox1|Hspb1|Hspa1b|Il18bp|Il6|Jun|Klf2|Mcl1|Abcc1|Mmp3|Myc|Ncf1|Nfe2l2|Nos3|P4hb|Pax2|Pcna|Pml|Pxn|Hspa1a|Rela|Relb|Ripk1|Slc2a1|Sod3|Sphk1|Stat6|Kdm6b|Tlr4|Tlr6|Tnf|Tnfaip3|Trex1|Trp53|Txn1|Rcsd1|Slc25a24|Zc3h12a|Slc7a11|Slc4a11|Rps3|Ybx3|Ripk3|Mgst1|Trpv4|Brf2|Pycr2|Dapk1|Pnpt1|Lonp1|Errfi1|Srxn1|Ern1
240	GOBP_DNA_GEOMETRIC_CHANGE	0.016724477	1.642240754	Fancm|Chd4|Chd9|Helb|Cdc45|Ddx3x|Ercc3|Xrcc6|Hmgb1|Hmga1|Mcm3|Mcm4|Mcm5|Mcm6|Mcm7|Helq|Rad50|Rad54l|Upf1|Chtf18|Trex1|Ercc6l|Brip1|Gtf2h2|Mcmdc2|Chd2|Rtel1|Gins2|Ddx11|Chd7|Dna2|Hfm1|Ssbp1|Chd1l|Gins1|Rfc5|Nav2|Recql4|Rad54l2
154	GOBP_HEAD_MORPHOGENESIS	0.045764081	1.641782717	Plekha1|Cldn5|Rras|Sgpl1|Ski|Stra6|Csrnp1|Tgfb3|Flvcr1|Ep300|Arid5b|Crispld2|Tiparp
438	GOBP_RESPONSE_TO_EPIDERMAL_GROWTH_FACTOR	0.035955313	1.640717964	Akt1|Zfp36l2|Cflar|Dab2|Eef1a1|Erbb2|Id1|Mcm7|Foxc1|Myc|Ncl|Pax2|Inpp5k|Ptpn12|Ppp1r9b|Vil1|Zpr1|Zfp36|Iqgap1|Becn1|Syap1|Bag4|Errfi1
158	GOBP_REGULATION_OF_ACTIN_FILAMENT_BASED_PROCESS	0.00278017	1.640370763	Plekhg2|Synpo|Rhoq|Nckap1l|Dsp|Triobp|Acta2|Rhoa|Rhoc|Arhgdib|Arpc1b|Bst1|Capg|Capza2|Ccr7|Cnn2|Csf1r|Cttn|Edn1|Epha3|Fscn1|Fes|Flii|Pdpn|Gpr65|Hck|Hcls1|Il1a|F11r|Smad3|Smad4|Myh9|Nck2|Nf2|Pde4b|Pdgfrb|Pfn1|Prox1|Flna|Ptger4|Bcas3|Ptk2b|Twf1|Tmsb4x|Pxn|Rac2|S100a10|Ccl11|Sema5a|Sh3bp1|Slc9a1|Stc1|Swap70|Sdc4|Mylk3|Tgfb3|Vasp|Vil1|Ezr|Was|Svil|Mylk2|Asap3|Fhod1|Wasf2|Ssh3|Washc2|Iqgap1|Iqgap3|Prk…
793	GOCC_SERINE_PROTEASE_INHIBITOR_COMPLEX	0.039764274	1.640329363	Serpine1|Plat|Plau
457	GOBP_IRON_ION_TRANSPORT	0.025795696	1.638438422	Steap4|B2m|Cp|Dnm2|Fth1|Ftl1|Hpx|Lcn2|Slc11a1|Slc11a2|Slc39a14|Trf|Tfrc|Flvcr1|Slc25a28|Scara5|Mcoln1
8	GOBP_REGULATION_OF_RECEPTOR_MEDIATED_ENDOCYTOSIS_INVOLVED_IN_CHOLESTEROL_TRANSPORT	0.02604874	1.637632916	Ldlrap1|Abca2|Anxa2
36	GOBP_INNATE_IMMUNE_RESPONSE_ACTIVATING_SIGNAL_TRANSDUCTION	0.04903491	1.636605227	Gm14548|Fyn|Hck|Ikbkb|Lyn|Pira2|Syk|Traf6|Tyrobp|Plcg2|Map3k7|Ep300|Clec7a
463	GOMF_PHOSPHOLIPASE_A2_INHIBITOR_ACTIVITY	0.048883666	1.63577741	Anxa3|Anxa2|Anxa1
26	GOBP_ISG15_PROTEIN_CONJUGATION	0.038961457	1.632937028	Isg15|Ube2e2|Ube2l6|Uba7
806	GOBP_NEGATIVE_REGULATION_BY_HOST_OF_VIRAL_GENOME_REPLICATION	0.048812391	1.632800956	Ccl12|Zc3h12a|Eif2ak4|Prkn
469	GOMF_CHAPERONE_BINDING	0.029052308	1.631834474	Birc2|Bak1|Bax|Cp|Ctsc|Dnajc1|Pdpn|Grn|H2-D1|H2-M2|H2-Q10|H2-Q7|Hspa2|Timm44|Tfrc|Trp53|Vwf|Hspb6|Bag3|Fnip2|Rnf207|Dnajb4|Bag4|Get4
380	GOBP_GLOMERULAR_MESANGIAL_CELL_DEVELOPMENT	0.038961457	1.631267467	Acta2|Notch1|Pdgfb|Gpr4
753	GOBP_MICROGLIAL_CELL_MEDIATED_CYTOTOXICITY	0.040006792	1.63039509	Itgam|Spi1|Tyrobp
349	GOBP_POSITIVE_REGULATION_OF_SUBSTRATE_ADHESION_DEPENDENT_CELL_SPREADING	0.039328537	1.629912398	Triobp|C1qbp|Cdc42|Dab2|Dnm2|Fga|Has2|Ilk|Nedd9|Nrp1|P4hb|Flna|S100a10|Tesk1|Dock1|Olfm4|Rreb1|Arpc2|Fgg
636	GOBP_HIPPOCAMPAL_NEURON_APOPTOTIC_PROCESS	0.040561508	1.629872726	Cx3cr1|Itgam|Tyrobp
270	GOBP_POSITIVE_REGULATION_OF_ACTIN_FILAMENT_POLYMERIZATION	0.033443728	1.623896898	Nckap1l|Rhoa|Ccr7|Csf3|Cttn|Grb2|Hck|Nck2|Pfn1|Ptk2b|Ccl11|Vasp|Washc2|Snx9|Pycard|Bag4|Arpc2
274	GOBP_NEGATIVE_REGULATION_OF_VASCULAR_WOUND_HEALING	0.045308212	1.618131882	Tafa5|Alox5|Serpine1|Tnf
443	GOBP_REGULATION_OF_INFLAMMATORY_RESPONSE_TO_WOUNDING	0.047637861	1.61399118	Alox5|Grn|Git1
648	GOBP_MULTICELLULAR_ORGANISM_AGING	0.04632474	1.611519814	Edn1|Ercc1|Gba|Hyal2|Inhbb|Inpp5d|Cgas|Trex1|Trp53|Serp1
550	GOBP_POSITIVE_REGULATION_OF_COMPLEMENT_ACTIVATION	0.04805196	1.610308817	C3|Il1b
769	GOBP_PEPTIDYL_LYSINE_OXIDATION	0.04805196	1.610204315	Lox|Loxl1|Loxl4|Loxl2
148	GOBP_NEGATIVE_REGULATION_OF_EPITHELIAL_CELL_MIGRATION	0.032958324	1.608549504	Adamts9|Ptpn23|Mmrn2|Spred1|Acvrl1|Angpt2|Rhoa|Dcn|Gadd45a|Fgf2|Hmgb1|Klf4|Notch1|Sp100|Stc1|Tgfb1|Thbs1|Tnf|Coro1c|Map2k5|Stard13|Cxcl13|Svbp
427	GOBP_RESPONSE_TO_GAMMA_RADIATION	0.029426744	1.608418652	Parp1|Apobec1|Bak1|Bax|Bcl2l1|Cyba|Gata3|Gpx1|Cxcl10|Il1a|Mdm2|Myc|Pml|Ptprc|Trex1|Trp53
379	GOBP_VASCULOGENESIS	0.029426744	1.608108535	Spred1|Adm|Cited1|Ackr3|Eng|Epha2|Gjc1|Has2|Foxf1|Notch1|Pdgfrb|Rras|Sgpl1|Sox18|Tead2|Tgfb1|Tgfbr2|Tgfbr3|Tie1|Tnni3|Xdh|Zfpm2|Ceacam1|Egfl7|Asb4|Cul7|Rasip1|Myo1e|Heg1|Tiparp
166	GOBP_VASCULAR_ENDOTHELIAL_GROWTH_FACTOR_SIGNALING_PATHWAY	0.04748301	1.607689417	Prkd2|Cd63|Dcn|Dll1|Flt1|Flt4|Hspb1|Il12a|Il12b|Myo1c|Nrp1|Nrp2|Pdgfrb|Pgf|Pik3cd|Xdh|Ccbe1|Adamts3|Smoc2|Adgra2
157	GOBP_REGULATION_OF_ACTIN_FILAMENT_LENGTH	0.00986747	1.605661965	Plekhg2|Nckap1l|Triobp|Arpc1b|Capg|Capza2|Ccr7|Cttn|Flii|Hck|Hcls1|Nck2|Pfn1|Ptk2b|Twf1|Tmsb4x|Ccl11|Sema5a|Sh3bp1|Vasp|Vil1|Was|Svil|Ssh3|Washc2|Tmod4|Tmod3|Plek|Arpc3|Naa80|Lima1|Snx9|Pycard|Bag4|Arpc5|Esam|Cotl1|Arpc2
119	GOBP_COLLAGEN_FIBRIL_ORGANIZATION	0.033202987	1.605278655	Emilin1|Adamts7|Aebp1|Bmp1|Serpinh1|Col13a1|Col2a1|Col3a1|Col5a2|Col1a2|Cyp1b1|Fkbp10|Lox|Loxl1|Lum|Foxc1|Serpinf2|Tgfb2|Plod3|Adamts3|Col5a3|Crtap|Efemp2|Loxl4|Tnxb|Loxl2
265	GOBP_POSITIVE_REGULATION_OF_CD8_POSITIVE_ALPHA_BETA_T_CELL_DIFFERENTIATION	0.048377948	1.605101175	Nckap1l|Runx1|Runx3|Cbfb|Lilr4b
534	GOBP_NEGATIVE_REGULATION_OF_ISOTYPE_SWITCHING	0.048708383	1.60255496	Bcl6|Foxp3|Parp3|Ndfip1
309	GOMF_SH3_DOMAIN_BINDING	0.023239279	1.598538044	Rapgef1|Abi1|Adam15|Adam17|Adam9|Cyba|Dnm2|Drd4|Elmo2|Gpx1|Grb2|Hcls1|Ptpn6|Inpp5d|Inpp5j|Lyn|Ncf1|Ptpn12|Sh3bp1|Ostf1|Cblb|Plscr1|Vasp|Was|Sh3bp2|Sh3bp5|Wasf2|Wipf3|Dock1|Prkn|Arhgap27|Abi3|Plscr3|Arhgap17|Cabyr|Errfi1|Nckipsd
7	GOCC_VESICLE_MEMBRANE	0.004125343	1.596478683	Ldlrap1|Wdr91|Fig4|Rhoq|Ano6|Kdelr3|Nckap1l|Osbpl11|Rab31|Chrnb4|Olr1|Dsp|Gpr18|Sec13|Adam8|Agtrap|Steap4|Anxa3|Anxa7|Ap1g2|Rhoa|Rab27a|B2m|Bcl2l1|Bst1|Btc|C3ar1|C5ar1|Anxa2|Camk2b|Cd14|Cd1d1|Cd33|Cd44|Cd53|Cd63|Cd68|Cd9|Cln3|Cyba|Cybb|Dab2|Diaph1|Dnm2|Ehd1|Erbb2|Fcer1g|Fcgr1|Fcgr2b|Fpr2|Fpr1|Tlr3|B4galt1|H2-D1|H2-M2|H2-M3|H2-DMb1|H2-Q10|H2-Q7|H2-T23|Hbegf|Irgm1|Cd74|Il15ra|Irak1|Itga2b|Itgal|Itg…
384	GOBP_EMBRYO_IMPLANTATION	0.042725807	1.595432417	Acvr1b|Arhgdib|C1qbp|Calca|H3f3b|Il1b|Acod1|Lif|Mmp9|Ppard|Rpl29|Spp1|Stc1|Stc2|Tead4|Tgfbr2|Trim28|Timp1|Igfbp7|Reck|Syde1|Vmp1
445	GOBP_REGULATION_OF_LEUKOCYTE_ADHESION_TO_ARTERIAL_ENDOTHELIAL_CELL	0.041336031	1.592762467	Alox5|Klf4|Tnf
395	GOBP_HEPATICOBILIARY_SYSTEM_DEVELOPMENT	0.00986747	1.592587345	Ada|Gfer|Arg1|Baat|Cebpa|Cebpb|Cflar|Ezh2|Fpgs|Hlx|Hmox1|Onecut1|Il6|Jun|Smad3|Myc|Notch1|Pcna|Phf2|Pkd1|Prox1|Rara|Rela|Rps6ka1|Frzb|Tgfa|Tgfbr3|Tnf|Tnfaip3|Ucp2|Ceacam1|E2f7|Ptpn3|Arid5b|Pnpt1
182	GOBP_BIOLOGICAL_PROCESS_INVOLVED_IN_INTERACTION_WITH_HOST	0.00780832	1.592255645	Trim68|Bcl2l1|Cd80|Cd86|Ch25h|Ctsb|Ctsl|Epha2|Hspa1b|Hyal2|Icam1|Cd74|Itga5|Itgb1|Itgb3|Itgb7|F11r|Rpsa|Anpep|Lgals1|Lgals9|Slc3a2|Nrp1|P4hb|Ptx3|Hspa1a|Slc1a5|Siglec1|Trim21|Dynlt1b|Trim25|Plscr1|Tfrc|Vamp8|Trim26|Tpcn2|Clec5a|Triml1|Slamf1|Trim12c|Pvr|Ddx39b|Ifitm3|Trim5|Ifitm1|Cdhr3|Nectin4|Ist1|Chmp4b|Ifitm2|Trim34a
521	GOBP_SEQUESTERING_OF_CALCIUM_ION	0.014886029	1.59047716	Bax|Cd19|Ccr7|Cyba|Diaph1|Fgf2|Ptpn6|Cxcl10|Itpr3|Lyn|Cxcl9|Ptk2b|Ptprc|Rasa3|Ryr1|Ccl3|P2ry6|Tpcn2|Plcg2|Ccl19|Chd7|Tmem38b|Mcoln2|Ubash3b|Cemip|Mcoln1
112	GOMF_KINASE_BINDING	0.00777265	1.589924019	Tbc1d14|Prkd2|Trim68|Spred3|Mapkapk3|Maml1|Adcy4|Ptpn23|Ticam1|Atf5|Cdk9|Dsp|Spred1|Acta2|Acvrl1|Adam9|Parp1|Angpt2|Akt1|Tirap|Ap2a2|Rhoa|Rhob|Rhoc|Axin1|Bcl10|Bcl2l1|Bcl2l11|Btg1|C1qbp|Casr|Ccnd3|Cd24a|Cdc25b|Cdc42|Cdh5|Cdkn1a|Cdkn2d|Cebpa|Cebpb|Socs1|Cry2|Daxx|Gadd45a|Dnm2|Dusp2|Eef1a1|Elmo2|Fas|Fgr|Foxm1|Flt3l|Gab2|Gch1|Gfap|Rack1|Grb2|Hcls1|Ptpn6|Hif1a|Hpca|Prmt1|Hspb1|Hyal2|Irgm1|Ifnar2|Ikbk…
234	GOBP_REGULATION_OF_CELL_SHAPE	0.012788331	1.583385567	Rhoq|Rhoc|Csf1r|Diaph1|Plxnb2|Fes|Fgr|Pdpn|Hck|Hexb|Itga7|Itgb2|F11r|Parvb|Msn|Myh9|Ptk2b|Rac2|Ccl11|Ccl2|Ccl3|Ccl7|Vil1|Ezr|Fmnl3|Cdc42se1|Bambi|Arap1|Fmnl2|Fblim1|Arhgap15|Rhoj
106	GOBP_RECOMBINATIONAL_REPAIR	0.010575246	1.578568241	Trrap|Mbtd1|Fancm|Actb|Parp1|Helb|Blm|Cdc45|Epc1|Fen1|Mcm3|Mcm4|Mcm5|Mcm6|Mcm7|Helq|Rad51ap1|Rad51d|Rad52|Rad54l|Rpa2|Zfyve26|Mms22l|Vps72|Cgas|Wrap53|Timeless|Top3a|Was|Spidr|Rbbp8|Ercc5|Xrcc1|Smc5|Yy1|Epc2|Palb2|Fus|Mcmdc2|Kdm4d|Rtel1|Poln|Trp53bp1|Gins2|Fan1|Sirt6|Samhd1|Ppp4c|Actl6a|Terf2ip|Psmd14|Fignl1|Yeats4|Actr2|Nsmce1|Ooep|Mrnip|Ino80|Ap5s1|Nabp2|Mad2l2|Mms19|Rhno1|Tonsl|Shld1|Parpbp|Ep…
437	GOBP_SIGNAL_TRANSDUCTION_IN_ABSENCE_OF_LIGAND	0.040960917	1.572888851	Akt1|Bak1|Bax|Bcl2a1a|Bcl2l1|Ctnna1|Col2a1|Fas|Fgfr1|Hspa1b|Il1a|Il1b|Mcl1|Hspa1a|Ripk1|Tnf|Bag3|Bok|Pf4|Ppp2r1b
327	GOBP_APICAL_JUNCTION_ASSEMBLY	0.038112016	1.572304311	Tbcd|Rhoa|Rhoc|Ctnna1|Cdh5|Cldn5|Epha2|Ikbkb|F11r|Myo1c|Pdcd6ip|Pecam1|Prkch|Snai1|Marveld2|Tnf|Vcl|Wdr1|Wnt11|Micall2|Nphp4|Cldn20|Esam|Dlg5|Cldn23
58	GOCC_FIBRILLAR_CENTER	0.017071426	1.569103326	Zfp984|Akna|Utp15|Fam111a|Ankrd1|Mbd6|Ager|Cd2ap|Dab2|Fbl|Nfkbie|Otp|Trim27|Smarcb1|Snai1|Urb1|Ddx46|Utp4|Timm44|Ezr|Eif3l|Kdm4a|Klf6|Malt1|Ip6k1|Ddx11|Znrf2|Sp140|Txnrd1|Sap30l|Map3k14|Deaf1|Rsad2|Foxj2|Rae1|Nop56|Mtdh|Mri1|Nop53|Gar1|Rreb1|Exosc8|Rpain|Polr2f|Smug1|Taf4b|Fblim1|Wdr33|Rai14|Gon4l|Tax1bp3|Ip6k2|Apex2|Sirt1
184	GOBP_MULTICELLULAR_ORGANISMAL_HOMEOSTASIS	0.00278017	1.566956244	Rrp8|Ampd2|Acadvl|Acp5|Adam17|Adam8|B2m|Bax|Calca|Cdh5|Cebpb|Cldn5|Col2a1|Col3a1|Csf1|Csf1r|Ctsh|Ext2|Lpin1|Gba|Gcnt2|Cmklr1|Gpx1|Has2|Hspb1|Hyal2|Jchain|Il1a|Il1b|Il4ra|Il6|Inpp5d|Irx3|Itgb1|Itgb3|F11r|Napsa|Serpina3c|Lama4|Lcn2|Lepr|Lyz2|Mc4r|Nos3|Notch1|Slc11a1|Slc11a2|Pecam1|Per2|Prkab1|Ptk2b|Rab3d|Rbpj|Slc2a1|Serpina3k|Serpina3n|Serpina3m|Spp1|Stat3|Stat6|Tfe3|Syk|Lpcat1|Il20rb|Tfap2b|Flcn|K…
198	GOBP_RNA_STABILIZATION	0.038112016	1.566356356	Traf3ip2|Tirap|Apobec1|Noct|Mapkapk2|Myd88|Slc11a1|Pabpc1|Ybx1|Zfp36|Angel2|Ybx3|Ikbke
337	GOMF_ACTIN_FILAMENT_BINDING	0.017703069	1.565928233	Actn1|Triobp|Aif1|Arpc1b|Cacnb2|Capg|Capza2|Ctnna1|Cttn|Fscn1|Flii|Hcls1|Myh9|Myo15|Myo1c|Myo1f|Lcp1|Pstpip1|Pstpip2|Flna|Twf1|Shroom4|Tagln|Hip1|Coro6|Ppp1r9b|Tln1|Tnni3|Vil1|Ezr|Fmnl3|Wdr1|Svil|Rcsd1|Myo1h|Micall2|Fhod1|Coro1b|Coro1c|Myo1g|Map1s|Flnb|Iqgap1|Ablim3|Tpm4|Iqgap3|Tmod4|Iqgap2|Arpc3|Tpm3|Trpv4|Lima1|Abi3|Arpc5|Flnc|Fmnl2|Cotl1|Ush1c|Nebl|Actr3|Arpc2|Coro7|Gas2l1|Vps16
71	GOBP_NUCLEUS_ORGANIZATION	0.015735917	1.561421793	Rcc1|Rrp8|Nup107|Psme4|Kdm3a|Golm1|Baz2a|Cdk1|Dmpk|Emd|Lpin1|Emg1|H3f3a|H3f3b|Lmna|Lrmp|Pdcd6ip|Phf2|Plec|Plk1|Pml|Nectin2|Rps19|Vps4b|Tor1aip1|Suv39h1|Nemp1|Wrap53|Nup153|Ube2i|Vrk1|Sun2|Lemd2|Zpr1|Zmpste24|Uspl1|Nup133|Ets1|Atxn7|Nup54|Nup98|Tor1a|Ddx11|Phf8|Pitpnb|Nek6|Ctdnep1|Chmp2a|Ankle2|Nup93|Seh1l|Reep4|Ndc1|Cep55|Tmem43|Usp50|Chmp4b|Sun1|Tssk6|Sirt1|Hmgb2
485	GOBP_CELLULAR_SENESCENCE	0.03741319	1.559523518	Arg2|B2m|Bcl6|Cdk2|Cdk6|H2-M3|H2-Q10|H2-Q7|Hmga1|Mapkapk5|Pml|Spi1|Tbx2|Tbx3|Cgas|Trp53|Ybx1|Map2k3|Map2k7|Map3k3|Nek6|Abi3|Pnpt1
121	GOBP_HEART_VALVE_MORPHOGENESIS	0.048812391	1.555635521	Emilin1|Adamts9|Acvr1|Efna1|Eln|Gata3|Gja5|Ccn1|Jag1|Smad4|Smad6|Mdm2|Nos3|Notch1|Rb1|Snai1|Stra6|Tgfb1|Tgfb2|Tgfbr2|Tie1|Twist1|Zfpm1|Nppa|Dll4
458	GOBP_MITOTIC_DNA_INTEGRITY_CHECKPOINT_SIGNALING	0.038112016	1.549411764	Stk33|Blm|Cdk1|Cdk2|Cdkn1a|Hmga2|Mdm2|Muc1|Orc1|Plk1|Pml|Rad17|Rpa2|Uimc1|Plk2|Trex1|Trp53|Xpc|Rad9b|Topbp1|Mdc1|Gtse1|Pidd1|Donson|Tipin|Rps27l|Mrnip|Nop53|Syf2|Abraxas1|Setmar|Fbxo31|Trim39|Cdk5rap3
197	GOBP_IMPORT_INTO_NUCLEUS	0.014638275	1.548791295	Traf3ip2|Nup107|Pom121|Pttg1ip|Sec13|Akt1|Apod|Bcl3|Cdk1|Cdkn1a|Cry2|Ect2|Hcls1|Hyal2|Kpnb1|Jak2|Mdfic|Kpna2|Lmna|Smad3|Mmp12|Nfkbia|Notch1|Nup50|Pik3r2|Pkia|Pkig|Pml|Nup88|Prkag1|Psen1|Flna|Rab23|Stat3|Cblb|Syk|Tgfb1|Nup153|Trim28|Trp53|Tsc2|Ipo9|Zpr1|Nup188|Nup214|Efcab7|Zc3h12a|Gckr|Heatr3|Nup133|Sufu|Mapk14|Nup54|Nup98|Nup62cl|Bag3|Nup85|Stk3|Nxt1|Rpl23|Rbm22|Rpain|Ubr5|Nup93|Eif4enif1|Fam53a
646	GOBP_POSITIVE_REGULATION_OF_SARCOMERE_ORGANIZATION	0.046660132	1.547934619	Edn1|Prox1|Mylk3
173	GOBP_POSITIVE_REGULATION_OF_PEPTIDYL_SERINE_PHOSPHORYLATION	0.038249512	1.547638049	Prkd2|Raf1|Akt1|Axin1|Cd44|Csf3|Hcls1|Irgm1|Il11|Il6|Lif|Osm|Ripk2|Arrb2|Tgfb1|Tnf|Tfrc|Txn1|Ucn|Caprin2|Fnip2|Irgm2|Tbk1|Bag4|Mad2l2
489	GOBP_REGULATION_OF_ACTOMYOSIN_STRUCTURE_ORGANIZATION	0.031034348	1.546546427	Rhoa|Rhoc|Cdc42|Edn1|Gpr65|F11r|Smad3|Smad4|Nf2|Nrp1|Pfn1|Serpinf2|Inpp5k|Prox1|Ptger4|Pxn|S100a10|Slc9a1|Sdc4|Mylk3|Tesk1|Tgfb3|Was|Rapgef3|Asap3|Ppfia1|Fhod1|Wasf2|Ppm1e|Arhgef5|Tmeff2|Bag4|Cgnl1|Arap1|Arhgef10l
175	GOBP_RESPONSE_TO_OXYGEN_LEVELS	0.003694072	1.545464059	Wtip|Prkaa1|Egln1|Egln2|Egln3|Acvrl1|Ada|Adam15|Adam17|Adam8|Adm|Angpt2|Agtrap|Akt1|Apaf1|Birc2|Rhoa|Bach1|Bnip2|Casr|Cflar|Cpeb1|Cyba|Cybb|Edn1|Eef2k|Fas|Pdpn|Hif1a|Hk2|Hmox1|Il1a|Irak1|Lmna|Alad|Smad3|Smad4|Ascl2|Mdm2|Mmp14|Mthfr|Myc|Nfe2l2|Nos2|Notch1|Slc11a2|P4hb|Pdgfa|Pdgfrb|Pgf|Plat|Plod1|Pml|Ppard|Ptgis|Ptk2b|Rbpj|Ryr1|Slc2a1|Slc9a1|Sod3|Stc1|Stc2|Tgfb3|Tgfbr3|Tnf|Tfrc|Trp53|Ucp2|Vcam1|Xrc…
174	GOCC_P_BODY	0.043695381	1.545174238	Wtip|Pan2|Noct|Cpeb1|Mov10|Psmc3|Rbpms|Upf1|Trim21|Dis3l2|Tnrc6c|Patl1|Zfp36|Zc3h12a|Samd4b|Edc4|Zc3h12d|Xrn1|Psma4|Psma6|Lsm2|Limd1|Trim12c|Shfl|Dcp1b|Nanos2|Carhsp1|Pnrc2|Trim5|Lsm3|Pan3|Eif4enif1|Apobec3
113	GOBP_POSITIVE_REGULATION_OF_GTPASE_ACTIVITY	0.008529682	1.542844765	Tbc1d14|Tbc1d10a|Arap3|Rapgef1|Abr|Ccr7|Epha2|Erbb2|Ezh2|Rack1|Gpr65|Itga6|Itgb1|F11r|Snx18|Nedd9|Pip5k1a|Bcas3|Ptk2b|Ralgds|Rgs16|S100a10|Ccl11|Ccl12|Ccl2|Ccl20|Ccl22|Ccl3|Ccl4|Ccl5|Ccl6|Ccl7|Ccl9|Sh3bp1|Sipa1|Dock10|Flcn|Adap2|Tgm2|Tiam1|Cd40|Vav1|Tbc1d22a|Asap3|Coro1c|Ccl19|Sipa1l2|Arhgef5|Arhgap27|Tbc1d1|Snx9|Tbc1d7|Arap1|Arhgap45|Syde1|Als2|Sipa1l3|Dock11|Ccdc125|Dock8|Tax1bp3|Gmip
399	GOBP_T_CELL_DIFFERENTIATION_IN_THYMUS	0.045308212	1.539404869	Ada|Adam17|Adam8|B2m|Ccr7|Erbb2|Gata3|Gba|Cd74|Il1a|Il1b|Mafb|Ptprc|Rps6|Trp53|Itpkb|Ripk3|Dock2
245	GOBP_CELLULAR_ION_HOMEOSTASIS	0.00278017	1.528400453	Slc9a3|Slc39a6|Gpr18|Adm|Stim2|Steap4|Bak1|Bax|C3ar1|C5ar1|Cacnb2|Calca|Casr|Cd19|Cdh5|Cln3|Ccr1|Ccr7|Ackr3|Cp|Cyba|Diaph1|Drd4|Drd5|S1pr3|Edn1|Fgf2|Fpr2|Fpr1|Fth1|Ftl1|Gna15|Gpr65|Cmklr1|Grn|Ptpn6|Hexb|Hmox1|Hpx|Cxcl10|Il1a|Itpr3|Jak3|Lck|Atp13a1|Lyn|Smad3|Cxcl9|Mt1|Mt2|Myc|Slc11a1|Slc11a2|P2ry2|Pkd1|Pml|Ppt1|Ptger2|Ptgir|Ptk2b|Ptprc|Rab20|Rasa3|Ryr1|S100a8|Saa1|Saa2|Ccl11|Ccl12|Ccl3|Ccl5|Ccl6|C…
202	GOBP_NEGATIVE_REGULATION_OF_MRNA_CATABOLIC_PROCESS	0.049723675	1.526498971	Traf3ip2|Tirap|Apobec1|Noct|Mapkapk2|Myd88|Slc11a1|Pabpc1|Ybx1|Zfp36|Angel2|Ybx3|Ikbke
9	GOCC_ENDOPLASMIC_RETICULUM_LUMEN	0.006606195	1.522535514	Rnaset2a|H6pd|Qsox1|Golm1|Col16a1|Adamts7|Edem2|Adam17|Afp|B2m|Serping1|C3|C4b|Serpinh1|Chgb|Col13a1|Col18a1|Col2a1|Col3a1|Col4a1|Col4a2|Col5a2|Cp|Csf1|Ctsc|Edn1|Esd|F10|Fga|Fkbp10|Fkbp7|Fstl1|Ccn1|Il12a|Il12b|Il6|Itih2|Lamb1|Lamb2|Lgals1|Matn3|Nucb1|P4hb|Pdgfa|Cfp|Plaur|Ppib|Scg2|Serpina1b|Spp1|Stc2|Ckap4|Thbs1|Timp1|Tnc|Trf|Lamc1|Tor4a|Adamtsl4|Adamts5|Apob|Vwa1|Plod3|Mgat4a|Arsj|Igfbp7|Tor2a|T…
222	GOBP_ACTIN_FILAMENT_BUNDLE_ORGANIZATION	0.017867928	1.521637386	Synpo|Cald1|Actn1|Aif1|Rhoa|Rhoc|Cdc42|Fscn1|Gpr65|Id1|Itgb1|F11r|Smad3|Nedd9|Nf2|Nrp1|Pfn1|Serpinf2|Lcp1|Inpp5k|Flna|Ptger4|Ptk2b|Pxn|S100a10|Sorbs1|Slc9a1|Swap70|Sdc4|Tgfb3|Tnfaip1|Vil1|Ezr|Was|Rapgef3|Zyx|Asap3|Kctd13|Ppfia1|Fhod1|Coro1b|Wasf2|Ppm1e|Prkn|Arhgef5|Plek|Tmeff2|Lima1|Bag4|Cgnl1|Arap1|Ush1c|Arhgef10l|Rflna
596	GOBP_NEGATIVE_REGULATION_OF_CELL_CYCLE_G1_S_PHASE_TRANSITION	0.048377948	1.513404981	Cdk2|Cdkn2d|Ezh2|Klf4|Mdm2|Muc1|Pml|Ccl2|Sox2|Tfdp1|Trex1|Trp53|Slfn9|Gtse1|Cdk2ap2|Ctdsp2|E2f7|Pidd1|Rps27l|Eef1aknmt|Fbxo31|Gpnmb
235	GOCC_MEMBRANE_MICRODOMAIN	0.004185351	1.513113783	Rhoq|Olr1|Orai1|Abca1|Adam17|Birc3|Birc2|Bcl10|Btk|Anxa2|Casp8|Ctnna1|Serpinh1|Cd14|Cd19|Cd48|Cflar|Cln3|Fas|Gnai3|Pdpn|Has2|Hck|Hmox1|Hyal2|Icam1|Il6st|Inpp5d|Itgam|Itgb1|Itgb2|Lamp2|Lck|Lcp2|Lyn|Myo1c|Nos3|Furin|Pecam1|Ppt1|Ptgis|Ptk2b|Ptprc|Ripk1|S100a10|Sele|Sgca|Slc2a1|Slc9a1|Stat6|Cblb|Sdc4|Rap1b|Tfpi|Tlr1|Tlr6|Tnf|Tnfrsf10b|Tnfrsf1a|Tnfrsf1b|Plscr1|Tuba1c|Ezr|Myof|Mall|Pacsin2|Tlr2|Ehd2|Po…
146	GOCC_EARLY_ENDOSOME_MEMBRANE	0.024803805	1.50387107	Wdr91|Fig4|Rab31|Steap4|B2m|Cln3|Ehd1|Fcgr1|H2-D1|H2-M2|H2-M3|H2-Q10|H2-Q7|H2-T23|Pml|Psen1|Wdr81|Sphk1|Dtx3l|Slc39a14|Tmem165|Vamp8|Ticam2|Snx8|Vac14|Napepld|Dagla|Pdlim4|Pla2g4e|Bok|Snx1|Litaf|Cd274|Ifitm3|Cmtm6|Snx20|Atp11b|Clip3|Gpnmb|Ehd4
413	GOMF_HEPARIN_BINDING	0.039774017	1.498692647	Adamts1|Cfh|Col13a1|Fgf2|Fgf7|Fgfr1|Fgfr4|Fstl1|Hbegf|Cxcl10|Ccn1|Ltbp2|Nrp1|Nrp2|Pgf|Ptprc|Rpl22|Rpl29|Saa1|Saa2|Ccl12|Ccl6|Ccl7|Ccl9|Cxcl5|Sell|Selp|Slit1|Sod3|Lrtm2|Tgfbr3|Thbs1|Thbs2|Thbs3|Ccn5|Zfp207|Adamts5|Apob|Liph|Zfp146|Adamts3|Postn|Col5a3|Nell2|Cxcl13|Pf4|Smoc2|Col25a1|Nav2|Crispld2|Tnxb|Gpnmb
344	GOBP_REGULATION_OF_RHO_PROTEIN_SIGNAL_TRANSDUCTION	0.048849093	1.496644277	Raf1|Gpr18|Abca1|Arhgdib|Bcl6|Col3a1|Gpr65|Itgb1|F11r|Pdgfrb|Flcn|Tnfaip1|Kctd13|Stard13|Gpr4|Kctd10|Cdc42se1|Gpr35|Rasip1|Ccdc125|Heg1|P2ry10
284	GOBP_DIVALENT_INORGANIC_CATION_HOMEOSTASIS	0.004253927	1.493223	Slc39a6|Gpr18|Adm|Stim2|Bak1|Bax|C3ar1|C5ar1|Cacnb2|Calca|Casr|Cd19|Cdh5|Cln3|Ccr1|Ccr7|Ackr3|Cyba|Diaph1|Drd4|Drd5|S1pr3|Edn1|Fgf2|Fpr2|Fpr1|Gna15|Gpr65|Cmklr1|Ptpn6|Hexb|Cxcl10|Itpr3|Jak3|Lck|Atp13a1|Lyn|Smad3|Cxcl9|Mt1|Mt2|Slc11a1|Pkd1|Pml|Ptger2|Ptgir|Ptk2b|Ptprc|Rasa3|Ryr1|S100a8|Saa1|Saa2|Ccl11|Ccl12|Ccl3|Ccl5|Ccl6|Ccl7|Ccl9|Stc2|Slc39a14|Scgn|Tfap2b|Tgm2|Cd40|Tnfsf11|Tnni3|Tmem165|P2ry6|Tp…
679	GOMF_N_FORMYL_PEPTIDE_RECEPTOR_ACTIVITY	0.031129819	1.493042689	Fpr2|Fpr1
192	GOBP_NEGATIVE_REGULATION_OF_CELLULAR_MACROMOLECULE_BIOSYNTHETIC_PROCESS	0.011447241	1.489609469	Pan2|Ankrd1|Shmt2|Selenos|Acvrl1|Bcl6|Zfp36l2|Noct|Cdkn1a|Cpeb1|Ddx3x|Dhfr|Eif4ebp1|Eif4ebp2|Rack1|Gzmb|Hcrt|Hbegf|Igfbp5|Ilf3|Eif3e|Eif6|Jak3|Khsrp|Slc2a10|Mlh1|Mov10|Ncl|Pabpc1|Inpp5k|Eif2ak2|Eif4a3|Rara|Upf1|S100a11|Shmt1|Sox7|Stat3|Eif4g1|Dis3l2|Pde12|Tut7|Unk|Tnrc6c|Timeless|Wapl|Trp53|Rpl13a|Patl1|Ybx1|Zfp36|Exosc2|Fam129b|Zc3h12a|Caprin2|Samd4b|Parp3|Zc3h12d|Slfn9|Pnldc1|Xrn1|Rps3|Srp9|Eif…
4	GOCC_CYTOPLASMIC_SIDE_OF_MEMBRANE	0.029149316	1.476055306	Ldlrap1|Gm5741|Akt1|Birc2|Rhoa|Eef1a1|Fes|Fgr|Fkbp1a|G6pdx|Gem|Gfap|Gna11|Gna15|Gnai3|Gng10|Gng5|Gngt2|Lilr4b|Hck|Lck|Snx18|Lyn|Myh9|Cyth1|Cyth3|Ptk2b|Ptpn1|Ptprc|Rasa3|Rpl27|S100a6|Sla|Shroom4|Syk|Hip1|Ppp1r9b|Tiam1|Traf1|Traf2|Traf6|Ezr|Ajap1|Esyt1|Rnf31|Rps26|Iqgap1|Tnk2|Ptpn3|Litaf|Diablo|Snx9|Plekha4|Errfi1|Chmp4b
329	GOBP_POSITIVE_REGULATION_OF_CALCIUM_ION_TRANSPORT	0.042353082	1.474163925	Orai1|Stim2|Bak1|Bax|Cacna1d|Cacnb2|Casr|Cd19|Ccr1|G6pdx|Hspa2|Cxcl10|Jak3|Lgals3|Cxcl9|Pdgfrb|Ccl2|Ccl3|Ccl4|Ccl5|Slc9a1|Arrb2|Ucn|P2ry6|Plcg2|Vmp1|Cemip
41	GOCC_NUCLEAR_SPECK	0.004613502	1.473281919	Mndal|Nuggc|Unc45a|Taf5l|Ak6|Psme4|Maml1|Dgkz|Ppp4r3b|Prkaa1|Topors|Eaf2|Lpxn|U2af1|Kif22|Ehmt2|Raf1|Srsf1|Baz2a|Cdyl|Clk2|Cry2|Gadd45a|Dhx15|Ell|Bmp2k|Brd2|Hif1a|Hipk1|Hspa1b|Il16|Inppl1|Lmna|Rfxap|Mbd1|Pias2|Pip5k1a|Pnn|Pou4f2|Ppp1cc|Casc3|Eif4a3|Hspa1a|Rbbp6|Rnps1|Sart1|Srsf2|Srsf5|Sgk1|Eftud2|Ddx46|Tap2|Tcf12|Vps72|Ckap4|Nrde2|Srek1|Brd1|Patl1|Smc5|Ifi205|Sdcbp2|Zfp217|Pias3|Haus6|Dnajc11|Itp…
510	GOBP_MESODERM_DEVELOPMENT	0.043008054	1.471657879	Axin1|Btk|Epha2|Ext2|Hck|Irx3|Itga3|Itgb1|Itgb3|Jak2|Klf4|Smad1|Smad3|Smad4|Mesp2|Nf2|Pax2|Pou4f1|Snai1|Tbx3|Tcf15|Tead2|Kdm6b|Tie1|Zfpm2|Ikzf1|Palb2|Armc5|Nup133|Ets2|Itga8|Txnrd1|Twsg1|Pus7
125	GOBP_NEGATIVE_REGULATION_OF_LOCOMOTION	0.009953696	1.466486405	Emilin1|Adamts9|Ptpn23|Mmrn2|Tafa5|Gpr18|Acvrl1|Ada|Adam15|Adora3|Angpt2|Aif1|Akt1|Alox8|Apod|Rhoa|Rhob|Arhgdib|Ctnna1|Cldn5|Cnn2|Col3a1|Cyp19a1|Cyp1b1|Gadd45a|Eng|Fgf2|Gata3|S1pr2|Hmgb1|Hmox1|Hyal2|Cd74|Klf4|Nbl1|Nf2|Nfe2l2|Notch1|Nrp1|Serpine1|Ppard|Ptger4|Ptprj|Rras|Ccl2|Sema3f|Sema4c|Sema5a|Slit1|Sp100|Ghsr|Stat3|Stc1|Trib1|Flcn|Cd300a|Tgfb1|Thbs1|Tie1|Timp1|Sema3g|Tnf|Was|Frmd5|Coro1b|Coro1c…
201	GOBP_NUCLEAR_TRANSPORT	0.011401251	1.464033204	Traf3ip2|Nup107|Pom121|Pttg1ip|Sec13|Akt1|Apod|Axin1|Bard1|Bcl3|Cdk1|Cdkn1a|Cited1|Cry2|Ect2|Ddx19a|Hcls1|Hyal2|Il1b|Kpnb1|Eif6|Jak2|Mdfic|Kpna2|Lmna|Smad3|Mmp12|Nfkbia|Notch1|Nup50|Npm1|Pik3r2|Pkd1|Pkia|Pkig|Pml|Ppp1cc|Nup88|Prkag1|Psen1|Flna|Rab23|Upf1|Sp100|Stat3|Cblb|Supt6|Syk|Tcf7l2|Nrde2|Tgfb1|Nup153|Trim28|Trp53|Tsc2|Txn1|Eny2|Rapgef3|Aaas|Lsg1|Ipo9|Zpr1|Nup188|Nup214|Smg5|Nol6|Efcab7|Zc3h…
238	GOMF_DNA_BINDING_TRANSCRIPTION_ACTIVATOR_ACTIVITY	0.010377494	1.461353484	Barhl2|E2f4|Mef2b|Atf5|Phox2a|Atf1|Atf3|Bach1|Runx2|Runx1|Cebpa|Cebpb|Cebpd|Cebpg|E4f1|Ehf|Elf1|Elk3|Elk4|Erg|Etv6|Fosl1|Gata3|Hif1a|Onecut1|Irf1|Irf2|Irx3|Jun|Klf4|Mafb|Smad1|Smad3|Smad4|Maff|Mef2a|Meox1|Bhlha15|Meis3|Myc|Neurod2|Nfe2l2|Nfkb1|Nfkb2|Nfyb|Nhlh2|Pitx3|Pou2f3|Pou4f1|Ptf1a|Rbpj|Rel|Rela|Spi1|Sox2|Mlxip|Stat3|Stat6|Tfe3|Tfdp2|Tbx3|Tcf15|Tfap2b|Tfec|Csrnp1|Tead4|Tfdp1|Plscr1|Trp53|Ubp1…
509	GOBP_FORMATION_OF_PRIMARY_GERM_LAYER	0.046431197	1.45909691	Axin1|Col4a2|Col5a2|Dusp2|Epha2|Ext2|Itga3|Itga5|Itga7|Itgb1|Itgb2|Itgb3|Klf4|Lamb1|Smad1|Smad3|Mesp2|Mmp14|Mmp8|Mmp9|Nf2|Pax2|Snai1|Sox2|Sox7|Kdm6b|Armc5|Ets2|Dusp5|Itga8|Txnrd1|Twsg1
179	GOMF_PROTEIN_HOMODIMERIZATION_ACTIVITY	0.00777265	1.458956998	Trim68|Fbxo4|Qtrt2|Ppcs|Nod1|Actn1|Akt1|Ambp|Atf3|Axin1|B2m|Bak1|Bax|Bcl2a1a|Bcl2l1|Camk2b|Casr|Cebpa|Cebpb|Cited1|Csf1|Csf1r|Cst7|Gadd45a|Eng|Ext2|Cd300c2|Fgfr1|Flt4|G6pdx|Gbp2|Gch1|Gpd1|Rack1|H2-M3|H2-Q10|H2-Q7|Hmox1|Hspb1|Jchain|Irak1|Il6ra|Inhbb|F11r|Smad3|Smad4|Man2a1|Mcl1|Myh9|Naga|Nos2|Slc11a1|Odc1|Pecam1|Pirb|Pml|Flna|Ripk2|Rbpms|Rela|Ripk1|Rom1|S100a10|S100a11|S100a13|S100a6|Ccl5|Trim21|…
242	GOBP_IN_UTERO_EMBRYONIC_DEVELOPMENT	0.00986747	1.450887568	Pelo|Wdr74|Dnaaf2|Acvr1b|Acvrl1|Ada|Adcy9|Adm|Akt1|Axin1|Bcl2l1|Bcl2l11|Casp8|Cebpa|Cebpb|Socs3|Cited1|Col3a1|Edn1|Elf3|Ell|Fkbp10|Fosl1|Gata2|Gata3|Gcm1|Kat2a|Gjb3|Grb2|Foxf1|Hif1a|Prmt1|Ccn1|Il10|Itgb1|Klf2|Klf4|Lif|Tm4sf1|Smad3|Smad4|Maff|Man2a1|Ascl2|Foxc1|Myc|Myh9|Ncoa1|Nek2|Nos3|Notch1|Furin|Pkd1|Inpp5k|St14|Ptpn18|Rbbp6|Rbpj|Smarcb1|Snai1|Sox18|Spint1|Supt6|Alkbh1|Tbx3|Tfeb|Tead4|Flcn|Nle1…
61	GOBP_PEPTIDYL_LYSINE_ACETYLATION	0.038249512	1.446834153	Srcap|Trrap|Tada3|Taf5l|Mbtd1|Prkaa1|Taf9|Cdyl|Ctbp1|Epc1|Wdr5|Gata2|Gata3|Bloc1s1|Kat2a|Hcfc1|Il1b|Lif|Smad4|Msl3|Muc1|Ncoa1|Nfyb|Per1|Pml|Por|Spi1|Smarcb1|Vps72|Myocd|Arid5a|Flcn|Twist1|Eny2|Brd1|Wbp2|Rapgef3|Bag6|Smc5|Taf5|Kansl3|Epc2|Phf20|Gtf2b|Zmpste24|Med24|Atxn7|Map3k7|Auts2|Ep300|Kat6b|Mcm3ap|Actl6a|Rps6ka4|Piwil2|Pole3|Yeats4|Taf12|Kat8|Pih1d1|Kansl2|Glyr1|Crtc2|Ep400|Sgf29|Jade2|Brpf1|…
296	GOBP_RESPONSE_TO_ACID_CHEMICAL	0.048708383	1.436980041	Col16a1|Taf9|Arg1|Rhoa|Bcl2l1|Cebpb|Socs1|Col3a1|Col4a1|Cpeb1|Cyba|Cybb|Edn1|Gclc|Hpca|Klf2|Alad|Lyn|Mthfr|Myc|Pcna|Sipa1|Ppp1r9b|Tnf|Ubr2|Slc38a9|Pkd2l1|Rps6kb1
185	GOBP_CELLULAR_RESPONSE_TO_EXTRACELLULAR_STIMULUS	0.029499571	1.434715702	Rrp8|Ehmt2|Atf3|Casr|Cd68|Cyp27b1|Fas|Fes|Fosl1|Gba|Hmox1|Inhbb|Lamp2|Lyn|Ucn2|Nprl3|Bhlha15|Ncoa1|Nfe2l2|Mybbp1a|Pim1|Prkab1|Eif2ak2|Ptprc|Sipa1|Slc2a1|Flcn|Ppp1r9b|Trp53|Ucp2|Ulk1|Upp1|Vcam1|Dap|Ifi205|Szt2|Zc3h12a|Wdr24|Eif2ak4|Postn|Ralb|Dctpp1|Slc38a2|Gsdmd|Nuak2|Ucn3
83	GOBP_REGULATION_OF_LIPID_BIOSYNTHETIC_PROCESS	0.048377948	1.427118471	H6pd|Prkaa1|Acadvl|Adm|Akt1|Apoc2|C3|Cyp27b1|Dab2|Dhh|Fgfr4|Lpin1|Ccn1|Cd74|Il1a|Il1b|Eif6|Nfkb1|Pdgfa|Por|Prox1|Rest|Snai1|Sphk1|Lpcat1|Nr1d1|Tnf|Trex1|Adgrf5|Trib3|Armc5|Scap|Pla2g3|Apob|Ceacam1|Igfbp7|Avpr1a|Zbtb20|Plin5|Dgat2|Rdh10
323	GOBP_CARTILAGE_DEVELOPMENT	0.048502408	1.403943015	Adamts7|Acvrl1|Bmp1|Runx2|Runx1|Serpinh1|Cd44|Chil1|Col2a1|Col3a1|Ecm1|Edn1|Fgf2|Hyal2|Smad1|Smad3|Pkd1|Por|Rara|Frzb|Snai1|Slc39a14|Arid5a|Tgfb1|Tgfbi|Thbs3|Timp1|Il17f|Evc|Trpv4|Zfp219|Loxl2
38	GOBP_POSITIVE_REGULATION_OF_CATABOLIC_PROCESS	0.011446998	1.397606241	Mndal|Trim68|Pan2|Csnk1d|Prkaa1|Nod1|Pttg1ip|Egln2|Adam8|Adam9|Akt1|Apoc2|Axin1|Bax|Bcl2l11|Noct|Cebpa|Ctsc|Dab2|Dcn|Epm2a|Gba|Gpd1|Gclc|Gnai3|Rack1|Hif1a|Hmgb1|Hmox1|Hspa1b|Irgm1|Il1b|Il6|Laptm5|Snx18|Nprl3|Mdm2|Mlh1|Msn|Myc|Nfe2l2|Pabpc1|Furin|Pik3c2a|Plk1|Psen1|Psmc1|Psmc3|Ptk2b|Ptpn1|Ripk2|Hspa1a|Trim21|Cblb|Dtx3l|Lpcat1|Trib1|Tfeb|Tmem259|Flcn|Tnrc6c|Tnf|Tnfaip3|Tnfrsf1b|Tsc2|Ulk1|Ezr|Ybx1|I…
10	GOBP_CELLULAR_NITROGEN_COMPOUND_CATABOLIC_PROCESS	0.01948588	1.376631317	Rnaset2a|Il4i1|Pan2|Traf3ip2|Pelo|Rnh1|Mthfs|Skiv2l|Dxo|Ada|Akt1|Ambp|Tirap|Ampd3|Apaf1|Apobec1|Bax|Zfp36l2|Noct|Entpd1|Cidea|Ddx5|Dffb|Trdmt1|Fen1|Gtpbp1|Hmox1|Hmox2|Hnrnpab|Hspa1b|Il6|Eif3e|Khsrp|Mapkapk2|Abcc1|Mlh1|Mov10|Myd88|Npm1|Slc11a1|Ogg1|Pabpc1|Pde4b|Por|Casc3|Eif4a3|Hspa1a|Upf1|Rnaseh1|Rnps1|Dis3l2|Pde12|Tbrg4|Tut7|Sidt2|Tdg|Tnrc6c|Nrde2|Tnfrsf1b|Traf2|Trex1|Upp1|Vim|Xdh|Enpp4|Etf1|Pat…
15	GOBP_REGULATION_OF_PROTEIN_MODIFICATION_BY_SMALL_PROTEIN_CONJUGATION_OR_REMOVAL	0.048377948	1.374845096	Isg15|Rpl5|Mtbp|Fbxo4|Ticam1|Cdk9|Pttg1ip|Akt1|Mta1|Birc3|Birc2|Axin1|Bcl10|Bmi1|Daxx|Fkbp1a|Gclc|Hif1a|Hspa1b|Laptm5|Rps2|Per2|Plaa|Plk1|Psen1|Ripk2|Hspa1a|Rela|Rps7|Sox7|Sphk1|Trim21|Cblb|Fanci|Dtx3l|Arrb2|Tnfaip3|Traf6|Wbp1l|Trib3|Zc3h12a|Chfr|Malt1|Nod2|Rps3|Gnl3|Prr7|Prkn|Uba2|Tollip|Wdr70|Tnip1|Nmi|Rpl23|Arrdc4|Rwdd3|Tbc1d7|Parp10|Peli1|Derl1|Nop53|Rchy1|Svbp|Ubr5|Mad2l2|Otud4|Cdk5rap3|N4bp1
128	GOBP_NEGATIVE_REGULATION_OF_BIOSYNTHETIC_PROCESS	0.00278017	1.371940233	Emilin1|Wtip|Rrp8|Pan2|Mbtd1|Gck|Prkaa1|Kctd1|Brms1|Atf5|Ankrd1|Shmt2|Lmo1|Selenos|Cela1|Zbtb25|Ehmt2|Rpl10|Acadvl|Acp5|Acvrl1|Parp1|Aebp1|Mta1|Fabp4|Apbb2|Rhoa|Atf3|Atp1a1|Axin1|Bach1|Bcl6b|Bcl3|Bcl6|Bmi1|Zfp36l2|C1qbp|Calca|Runx2|Runx1|Cbfa2t2|Runx3|Cbfb|Ccnd3|Noct|Cd38|Cdk2|Cdk6|Cdkn1a|Cdyl|Cebpa|Cebpb|Cebpd|Cflar|Vsx2|Cited1|Clk2|Cpeb1|Cry2|Ctbp1|Cyp27b1|Dab2|Daxx|Gadd45a|Ddx3x|Ddx5|Dhfr|Dkk1…
213	GOBP_NEGATIVE_REGULATION_OF_KINASE_ACTIVITY	0.049488993	1.368894526	Inca1|Spred1|Akt1|Fabp4|Cdkn1a|Cdkn2d|Cebpa|Gadd45a|Gba|Rack1|Lilr4b|Ptpn6|Hspb1|Hyal2|Il1b|Sh2b3|Lyn|Gadd45b|Nf2|Pkig|Plec|Plk1|Inpp5k|Psen1|Ptpn1|Ptprc|Ptprj|Cblb|Trib1|Tarbp2|Cd300a|Tesk1|Tnfaip3|Tsc2|Trib3|Nppa|Gckr|Gprc5a|Coro1c|Sh3bp5|Spry1|Ceacam1|Ppm1e|Pkn1|Irs2|Lats2|Prkn|Rgs14|Dbndd2|Sfn|Midn|Pycard|Akt1s1|Rtraf|Rasip1|Cep85|Ubash3b|Irak3|Errfi1|Fgfr1op|Heg1|Mvp|Cdk5rap3|Wwtr1|Qars
117	GOBP_NEGATIVE_REGULATION_OF_PHOSPHORUS_METABOLIC_PROCESS	0.028286369	1.359466363	Emilin1|Pwp1|Inca1|Ppp4r3b|Nckap1l|Ppp1r15b|Spred1|Parp1|Akt1|Fabp4|Bak1|Bax|Bdkrb1|Cdkn1a|Cdkn2d|Cebpa|Socs3|Socs1|Cry2|Gadd45a|Dkk1|Eng|Fkbp1a|Lpin1|Gba|Gnai2|Rack1|Lilr4b|Ptpn6|Hpca|Hspb1|Hyal2|Ikbkb|Il1b|Jun|Lgals3|Sh2b3|Kirrel|Inpp5j|Lyn|Smad6|Ppp1r15a|Gadd45b|Nck2|Nf2|Pdgfa|Pkig|Plec|Plk1|Inpp5k|Psen1|Ptpn1|Ptprc|Ptprj|Uri1|Stat3|Eif4g1|Cblb|Swap70|Lpcat1|Trib1|Tarbp2|Flcn|Arrb2|Git1|Ppp1r9…
81	GOBP_EMBRYO_DEVELOPMENT_ENDING_IN_BIRTH_OR_EGG_HATCHING	0.013063202	1.357863803	Phactr4|Mbtd1|Pelo|Scrib|Ift140|Wdr74|Dnaaf2|Abi1|Acvr1b|Acvrl1|Ada|Adcy9|Adm|Akt1|Apaf1|Axin1|Bcl10|Bcl2l1|Bcl2l11|Casp8|Runx2|Cebpa|Cebpb|Socs3|Cited1|Col2a1|Col3a1|Dkk1|Dll1|Dvl3|Edn1|Elf3|Ell|Epha2|Plxnb2|Fgf2|Fgfr1|Fkbp10|Fosl1|Brd2|Gata2|Gata3|Gcm1|Kat2a|Gjb3|Grb2|Foxf1|Hif1a|Hoxb4|Prmt1|Ndst1|Hyal1|Ccn1|Il10|Itgb1|Klf2|Klf4|Lif|Slc2a10|Tm4sf1|Smad3|Smad4|Maff|Man2a1|Ascl2|Meox1|Mesp2|Foxc1…
176	GOBP_NEGATIVE_REGULATION_OF_NUCLEOBASE_CONTAINING_COMPOUND_METABOLIC_PROCESS	0.003192461	1.350006802	Wtip|Rrp8|Traf3ip2|Mbtd1|Kctd1|Brms1|Atf5|Ankrd1|Cdk9|Lmo1|Cela1|Zbtb25|Ehmt2|Rpl10|Acvrl1|Parp1|Aebp1|Mta1|Tirap|Helb|Fabp4|Apbb2|Apobec1|Atf3|Axin1|Bach1|Bcl6b|Bcl3|Bcl6|Bmi1|C1qbp|Calca|Runx2|Runx1|Cbfa2t2|Runx3|Cbfb|Ccnd3|Noct|Cd38|Cdk2|Cdk6|Cdkn1a|Cdyl|Cebpa|Cebpb|Cebpd|Vsx2|Cited1|Cry2|Ctbp1|Dab2|Daxx|Gadd45a|Ddx5|Dkk1|Dnmt3b|E4f1|Lefty1|Edn1|Phc1|Eed|Efna1|Elf3|Elk3|Elk4|Epc1|Ercc1|Erf|Etv…
20	GOBP_CELLULAR_PROTEIN_CATABOLIC_PROCESS	0.012246224	1.330839084	Isg15|Mndal|Rpl5|Wdr91|Psme4|Csnk1d|Ptpn23|Dennd3|Sharpin|Fbxo4|Fbxo38|Rnf216|Taf9|Adamts7|Edem2|Pttg1ip|Selenos|Akt1|Mta1|Ube3b|Birc2|Axin1|Anxa2|Casp8|Cdk2|Cebpa|Cln3|Ctsb|Ctsc|Ctsh|Ctsl|Ctss|Ctsw|Dab2|Efna1|Rhbdf1|Ube2j2|Gba|Gclc|Rack1|Gpx1|Gzmb|Hspa1b|Lamp2|Laptm5|Psmb9|Psmb8|Alad|Usp48|Znrf1|Mdm2|Msn|Nfe2l2|Uhrf1|Furin|Pdcd6ip|Pkd1|Plaa|Plk1|Pml|Ppt1|Lgmn|Psen1|Psmb10|Psmb4|Psmb5|Psmc1|Psmc3…
48	GOBP_REGULATION_OF_PROTEIN_CATABOLIC_PROCESS	0.040367451	1.323121344	Mndal|Rpl5|Wdr91|Csnk1d|Taf9|Pttg1ip|Egln2|Adam8|Adam9|Axin1|Anxa2|Cdk2|Cebpa|Ctsc|Dab2|Eef1a1|Efna1|Rhbdf1|Gba|Gfap|Gclc|Rack1|Gpx1|Hspa1b|Il1b|Laptm5|Alad|Smad3|Smad4|Mdm2|Msn|Nfe2l2|Nos2|Odc1|Furin|Pkd1|Pml|Ctsa|Psen1|Psme1|Psme2|Flna|Ptk2b|Hspa1a|Rela|Rps7|Cblb|Lpcat1|Trib1|Timp1|Tnf|Tnfaip3|Tnfrsf1b|Psmd3|Ezr|Ifi205|Trib3|Chfr|Arih2|Sufu|Ccdc84|Prkn|Sdcbp|Azin1|Ptpn3|Nupr1|Snx1|Pithd1|Snx9|N…
60	GOCC_PERINUCLEAR_REGION_OF_CYTOPLASM	0.026482397	1.300960712	Srcap|Trim68|Csnk1d|Trip10|Lpxn|Galnt2|Abca1|Ache|Clic1|Aif1|Alox5|Apod|Arf3|Avpr2|Axin1|Bcl10|Bcl3|Bnip2|Btk|Noct|Chil1|Ackr3|Csf1|Ctsb|Cyba|Cybb|Dab2|Dnm2|Dok1|Ehd1|Erbb2|Fyn|Galnt4|Gbp2|Gjb2|Rack1|Hcrt|Hmox1|Hspa1b|Hyal2|Inhbb|Insl3|Itga3|Itgb1|Kcna5|Lamb1|Laptm5|Slc2a10|Kirrel|Lyn|Mlph|Mcm3|Msn|Mx2|Nf2|Nos2|Slc11a2|P2rx4|Pde4b|Per2|Plec|Lcp1|Ppib|Inpp5k|Eif2ak2|Procr|Lgmn|Psen1|Pstpip1|Casc3|…
289	GOBP_NEGATIVE_REGULATION_OF_TRANSCRIPTION_BY_RNA_POLYMERASE_II	0.019643602	1.300033163	Brms1|Lmo1|Cela1|Zbtb25|Ehmt2|Rpl10|Parp1|Aebp1|Mta1|Apbb2|Atf3|Bach1|Bcl6b|Bcl6|Bmi1|C1qbp|Runx1|Cbfa2t2|Runx3|Cbfb|Ccnd3|Cdk2|Cdk6|Cebpb|Vsx2|Cry2|Ctbp1|Dab2|Gadd45a|Ddx5|Dkk1|Dnmt3b|E4f1|Lefty1|Edn1|Eed|Efna1|Elk3|Elk4|Epc1|Erf|Etv6|Dmbx1|Ezh1|Ezh2|Foxm1|Gata2|Gata3|Hcfc1|Hcls1|Hdgf|Foxf1|Hmgb1|Hoxb4|Irf8|Id1|Id2|Id3|Irf2|Irx2|Irx3|Jun|Klf2|Klf3|Klf4|Lrrfip1|Ripply3|Smad3|Smad4|Smad5|Mafk|Ascl…
114	GOMF_MOLECULAR_TRANSDUCER_ACTIVITY	0.031129819	1.282878613	Gm21188|Il1rl2|Nod1|Gpr18|Abca1|Chrnb1|Acvrl1|Adora3|C3ar1|C5ar1|Casr|Cd14|Cd33|Cd44|Cd48|Cd72|Cd80|Cd86|Ccr1|Ccr7|Ackr3|Csf1r|Csf2rb2|Ctsh|Ackr1|Drd4|Drd5|S1pr3|Adgre1|Eng|Epha2|Epha7|Cd300c2|Plxnb2|Fas|Fcer1g|Fcgr1|Fcgr2b|Fgfr1|Fgfr4|Flt4|Fpr2|Fpr1|Gpr65|Cmklr1|Ptpn6|Icam1|Ifnar2|Ifngr1|Cd74|Il10rb|Il12b|Il13ra1|Il15ra|Il17ra|Il1r1|Il2rg|Il4ra|Il6st|Itgal|Itgb1|Itgb2|Itgb3|Itgb7|Lepr|Cd93|Tlr7|…
63	GOMF_RIBONUCLEOTIDE_BINDING	0.012849421	1.2786485	Srcap|Gpn2|Nuggc|Dhx32|Prkd2|Vrk3|Ak6|Xylb|Mapkapk3|Pnpo|Gck|Adcy4|Rhoq|Csnk1d|Dgkz|Rars|Tsr1|Fancm|Prkaa1|Ppcs|Rab31|Gimap4|Mylk|Nod1|Mthfs|Chd4|Cdk9|Skiv2l|Chd9|Kif22|Raf1|Tars|Abca1|Abl2|Acadvl|Acta2|Acvr1b|Acvrl1|Adcy7|Adcy9|Ak2|Akt1|Alpk3|Helb|Apaf1|Aprt|Arf1|Arf3|Arf4|Rhoa|Rhob|Rhoc|Rab27a|Btk|Camk2b|Runx2|Runx1|Runx3|Cct2|Cct3|Entpd1|Cdk11b|Cdc42|Cdk2|Cdk6|Chkb|Clk2|Cnga3|Csf1r|Dgka|Dhx15|…
59	GOMF_ADENYL_NUCLEOTIDE_BINDING	0.031633871	1.251375362	Srcap|Dhx32|Prkd2|Vrk3|Ak6|Xylb|Mapkapk3|Gck|Adcy4|Csnk1d|Dgkz|Rars|Prkaa1|Ppcs|Mylk|Nod1|Mthfs|Chd4|Cdk9|Skiv2l|Chd9|Kif22|Raf1|Tars|Abca1|Abl2|Acadvl|Acta2|Acvr1b|Acvrl1|Adcy7|Adcy9|Ak2|Akt1|Alpk3|Apaf1|Aprt|Btk|Camk2b|Runx2|Runx1|Runx3|Cct2|Entpd1|Cdk11b|Cdk2|Cdk6|Chkb|Clk2|Csf1r|Dgka|Dhx15|Ddx5|Dmpk|Eef2k|Ehd1|Ddx19a|Eif4a1|Epha2|Epha3|Epha7|Ephb4|Erbb2|Ercc3|Ube2j2|Bmp2k|Fes|Fgfr1|Fgfr4|Fgr|…
62	GOCC_CHROMATIN	0.043695381	1.225637233	Srcap|Rcc1|Trrap|Nfxl1|Rrp8|Mbtd1|Barhl2|E2f4|0610010K14Rik|Ppp4r3b|Fancm|Mtbp|Mef2b|Fam111a|Brms1|Atf5|Chd4|Jmjd1c|Actr5|Kif22|Dek|Ehmt2|Chaf1b|Nr3c2|Baz2a|Mta1|Phox2a|Atf1|Atf3|Bach1|Bcl7c|Runx2|Runx1|Runx3|Cebpa|Cebpb|Cebpd|Cebpg|Cenpa|Vsx2|Dffb|Dvl3|Ehf|Elf1|Elf3|Elk3|Elk4|Ell|Epc1|Erf|Erg|Etv6|Dmbx1|Bhlhe23|Ezh2|Fanca|Foxm1|Fli1|Fosl1|Brd2|Gata3|Gbx2|Gcm1|Kat2a|Gsx1|H3f3a|H3f3b|Hells|Foxf1|H…
21	GOBP_PROTEIN_CONTAINING_COMPLEX_ORGANIZATION	0.048377948	1.18670082	Isg15|Srcap|Rpl5|Plekhg2|Grwd1|Psme4|Csnk1d|Ano6|Nckap1l|Ticam1|Kctd1|Lpxn|Col16a1|Jmjd6|Shmt2|Fermt3|Taf9|Tbcd|Dnaaf2|Actr5|Raf1|Triobp|Chaf1b|Srsf1|Pwp2|Rpl10|Abca1|Parp1|Aif1|Baz2a|Alox5ap|Tirap|Steap4|Birc2|Apoc2|Rplp0|Rhoa|Rhoc|Arpc1b|Atf1|Axin1|B2m|Bak1|Bax|Bcl10|Bid|Bcl2l11|Capg|Capza2|Cct2|Cdc42|Cdc45|Cdh5|Cln3|Ccr7|Col1a2|Csf3|Cttn|Cyba|Dab2|Daxx|Diaph1|Dkk1|Ehd1|Fscn1|Fanca|Fas|Fes|Fga|…
75	GOCC_SUPRAMOLECULAR_POLYMER	0.013433491	-1.255950238	Dnah7c|Ttll3|Mtus1|Enkd1|Pls1|Cep57l1|Dnm3|Gas8|Dnal1|Slain1|Fam83h|Gramd3|Bfsp2|Aif1l|Kif24|Mybpc1|Ank2|Dnah5|Dnah12|Dnah1|Krt7|Dync2h1|Shroom2|Macf1|Actn2|Actn3|Adora2a|Adra1a|Ak1|Ank1|Apc|Bicd1|Calm1|Calm2|Calm3|Casq2|Ctnnb1|Cav3|Cdk5r1|Cobl|Col11a1|Col11a2|Col4a5|Col5a1|Col6a1|Col8a1|Crhbp|Dpysl2|Csrp1|Dbnl|Dcx|Dlg1|Dmd|Dst|Eno1|Dmtn|Evpl|Kcnn2|Myh7|Fbn2|Fkbp1b|Fkbp4|Gas7|Gja1|H2-Eb1|Hsph1|In…
100	GOCC_ENVELOPE	0.007467918	-1.293725085	Pet100|Acacb|Usp30|Chchd10|Xpo1|Cyp27a1|Ndufb11|Prickle1|Arl2bp|Miga2|Maob|Cox6b1|Cse1l|Slc8a3|Acadm|Adra1b|Adra1a|Alpl|App|Mrps2|Atf2|Atp5b|Atp5c1|Atp5j|Atp5k|Bche|Bcl2|Bnip3l|Tspo|Cacybp|Calm3|Calr|Cat|Cbx3|Cbx5|Ccnd2|Cdc25c|Ckmt1|Cnp|Cnr1|Cox17|Cox5a|Cox6a2|Cox6c|Cox7a1|Cox7a2|Cox7c|Cycs|Cyp11a1|Cyp2e1|Dhcr7|Dnase1|Dst|Ednrb|Egfr|Eno1|Chchd2|Faf1|Fzd9|Gabrb1|Mrps33|Gpd2|Gnaz|Gucy2e|Nr4a1|Hspd1…
110	GOBP_PURINE_CONTAINING_COMPOUND_BIOSYNTHETIC_PROCESS	0.034574468	-1.394452198	Acacb|Adcy3|Acly|Tecr|Adcy8|Adk|Adss|Ak1|Ak4|Amd1|Atp5c1|Atp5j|Atp5k|Eno1|Gucy2c|Gucy2e|Hprt|Elovl6|mt-Atp6|Nme1|Nos1|Pdha1|Snca|Adcy2|Prpsap2|Acsl6|Adcy5|Pdk1|Gmps|Gucy1a2|Pdk3|Impdh1|Papss1|Papss2|Atp5l|Atp5o|Gucy1b1|Elovl2|Ak3|Atp5j2|Acss2|Gucy1a1|Ak9|Dip2a|Atp5d|Dnajc30|Nudt2|Rpp14|Paics|Atp5e|Dmac2l|Dcakd|Elovl5|Acot7|Mpc2|Atp5h|Acsl3|Elovl7|Nme5|Pank1|Adal|Nme3
53	GOBP_INORGANIC_ION_TRANSMEMBRANE_TRANSPORT	0.005530941	-1.396258067	Kcnj13|Cbarp|Akap9|Grm5|Ank2|Cox6b1|Shroom2|Scn2a|Slc8a3|Slc9a4|Asic1|Slc28a3|Chrna7|Actn2|Adra2a|Ank|Gjc2|Atp2b2|Atp5c1|Atp5j|Atp5k|Cacna1g|Cacna2d1|Cacnb4|Cacng2|Calm1|Calm3|Casq2|Clcn4|Cox17|Cox5a|Cox7a1|Crhr1|Dmd|Tmc1|Drd1|Edn3|Kcnn2|Kcnn3|Fasl|Fgf11|Fgf12|Fgf14|Gabra1|Gabra2|Gabra3|Gabra6|Gabrb1|Gabrb2|Gabrd|Gabrg2|Gabrg3|Glrb|Slc6a9|Grin2b|Grin2c|Hcn1|Hcn3|Htr2a|Itpr1|Kcna2|Kcna3|Kcna4|Kcna…
51	GOMF_TRANSPORTER_ACTIVITY	0.012979719	-1.396658404	Kcnj13|Slc38a1|Slco3a1|Cox6b1|Shroom2|Scn2a|Slc8a3|Slc9a4|Asic1|Slc28a3|Chrna4|Chrna7|Chrne|Ttyh2|Ank|Apoe|Aqp5|Gjc3|Gjc2|Atp2b2|Atp5c1|Atp5j|Atp5k|Atp6v1b2|Atp8a1|Atp10a|Slc7a3|Bcl2|Tspo|Cacna1g|Cacna2d1|Cacnb4|Cacng2|Clcn4|Cnr1|Cox5a|Cox7a1|Slc6a3|Tmc1|Kcnn2|Kcnn3|Gabra1|Gabra2|Gabra3|Gabra6|Gabrb1|Gabrb2|Gabrd|Gabrg2|Gabrg3|Gja1|Gjd2|Glrb|Slc6a9|Gm2a|Gria4|Grid2|Grik1|Grik3|Grin2b|Grin2c|Hcn1|…
52	GOMF_CATION_TRANSMEMBRANE_TRANSPORTER_ACTIVITY	0.010045883	-1.471460812	Kcnj13|Slc38a1|Cox6b1|Shroom2|Scn2a|Slc8a3|Slc9a4|Asic1|Slc28a3|Chrna4|Chrna7|Chrne|Atp2b2|Atp5c1|Atp5j|Atp5k|Atp6v1b2|Atp8a1|Slc7a3|Cacna1g|Cacna2d1|Cacnb4|Cacng2|Clcn4|Cnr1|Cox5a|Cox7a1|Slc6a3|Tmc1|Kcnn2|Kcnn3|Slc6a9|Gria4|Grik1|Grik3|Grin2b|Grin2c|Hcn1|Hcn3|Htr1b|Itpr1|Kcna2|Kcna3|Kcna4|Kcna6|Kcnb1|Kcnc1|Kcnj11|Kcnj12|Kcnj16|Kcnj4|Kcnj9|Kcnk1|Kcnk3|Kcnma1|Kcnu1|Kcns1|Kcnh7|mt-Atp6|Slc25a15|Oca…
771	GOBP_NEGATIVE_REGULATION_OF_CELLULAR_RESPONSE_TO_OXIDATIVE_STRESS	0.020491681	-1.496048313	Oxr1
216	GOCC_NEURON_SPINE	0.023982995	-1.500168604	Dnm3|Grm3|Grm5|Slc8a3|Actn2|Apba2|Arc|Atp2b2|Canx|Cdk5r1|Asap1|Drd1|Kcnn2|Gria4|Grid2|Kcna4|Map1b|Mapt|Nos1|Ntrk2|Ntsr1|Oprd1|P2rx6|Prkaca|Prkar2b|Nlgn1|Slc8a1|Lzts1|Eea1|Fbxo2|Gpm6a|Akap5|Tenm2|Ppp1r9a|Shank1|Homer1|Hip1r|Apba1|Arhgap32|Mpp2|Septin11|Gabbr1|Kcnd3|Dip2a|Gipc1|Shisa9|Tanc2
138	GOBP_POSITIVE_REGULATION_OF_TRANSPORTER_ACTIVITY	0.030844792	-1.501431703	Akap9|Ank2|Actn2|Arc|Cacng2|Calm1|Cox17|Dmd|Slc6a9|Kcnc1|Ntsr1|Reln|Syngr3|Kctd7|Kmt2a|Amigo1|Akap6|Lrrc55|Lrrc38|Nlgn3|Kcne2|Kcnc2|Sgk2|Wnk3|Stk39|Cacng3|Cacng4|Tcaf1
312	GOBP_NEGATIVE_REGULATION_OF_SYNAPTIC_TRANSMISSION	0.048377948	-1.509343891	Celf4|Asic1|Adcy8|Arc|Bche|Drd1|Drd2|Grid2|Grik3|Htr1b|Htr2a|Kcnb1|Mapt|Pick1|Pten|Stxbp1|Syt4|Slc30a1|Syt11|Slc6a1|Stau2|Gabbr1|Abhd6|Sorcs3|Lrrk2|Tmem25|Slc24a2
54	GOMF_INORGANIC_MOLECULAR_ENTITY_TRANSMEMBRANE_TRANSPORTER_ACTIVITY	0.010258687	-1.511374894	Kcnj13|Slc38a1|Cox6b1|Shroom2|Scn2a|Slc8a3|Slc9a4|Asic1|Slc28a3|Chrna4|Chrna7|Ttyh2|Ank|Atp2b2|Atp5c1|Atp5j|Atp5k|Atp8a1|Cacna1g|Cacna2d1|Cacnb4|Cacng2|Clcn4|Cnr1|Cox5a|Cox7a1|Tmc1|Kcnn2|Kcnn3|Gabra1|Gabra2|Gabra3|Gabra6|Gabrb1|Gabrb2|Gabrd|Gabrg2|Gabrg3|Glrb|Slc6a9|Gria4|Grid2|Grik1|Grik3|Grin2b|Grin2c|Hcn1|Hcn3|Htr1b|Itpr1|Kcna2|Kcna3|Kcna4|Kcna6|Kcnc1|Kcnj11|Kcnj12|Kcnj16|Kcnj4|Kcnj9|Kcnk1|Kcn…
471	GOBP_RESPONSE_TO_CATECHOLAMINE	0.035716867	-1.515245804	Aplp1|App|Klf16|Chrm3|Chrm4|Drd1|Drd2|Drd3|Gnal|Gnao1|Gnaz|Gnb1|Hcn3|Hrh1|Hrh2|Htr1b|Htr1d|Htr2a|Htr5a|Htr6|Htr7|Nr4a3|Nsg2|Penk|Prkaca|Ryr2|Snca|Adcy5|Mapk1|Mapk3|Slc9a3r1|Atp2b4|Gsk3b|Sirt2|Vps35|Lrrk2|Caly|Srd5a1|Hrh3
334	GOBP_MEMBRANE_DEPOLARIZATION	0.037892454	-1.528956551	Ank2|Scn2a|Chrna4|Adora2a|Atpif1|Bcl2|Tspo|Cacna1g|Cacna2d1|Cacng2|Fzd9|Gja1|Hcn1|Hcn3|Myoc|Ntsr1|Prkcz|Scn7a|Slc8a1|Cacna1i|Gpd1l|Lrrk2|Scn2b
635	GOBP_REGULATION_OF_DENDRITE_MORPHOGENESIS	0.045527791	-1.539704616	Cux1|Cux2|Dbnl|Sdc2|Lrp8|Nedd4|Pafah1b1|Pak3|Ptprd|Reln|Sema4d|Lzts1|Trpc5|Ywhah|Fbxw8|Ss18l2|Stau2|Hecw2|Il1rapl1|Cdkl5|Caprin1|Gsk3b|Parp6|Bhlhb9|Rapgef2|Rap2a|Hecw1|Anapc2
523	GOBP_HIPPOCAMPUS_DEVELOPMENT	0.035494143	-1.546829784	Bcan|Btg2|Cdk5r1|Cdk5r2|Dlx1|Dlx2|Drd1|Emx2|Gli3|Htr5a|Id4|Lrp8|Mas1|Mdk|Nefl|Ogdh|Pafah1b1|Plxna3|Pten|Reln|Uqcrq|Slc32a1|Ywhae|Uba6|Fez1|Phlpp2|Atp2b4|Fezf2|Gsk3b|Mkks|Atat1|Mfsd2a|Srd5a1
228	GOBP_STEROL_BIOSYNTHETIC_PROCESS	0.042373066	-1.55175079	Acly|Ces1d|Prkaa2|Fdps|Apoe|Cyp51|Dhcr7|Fdft1|Fgf1|Hmgcr|Nsdhl|Mvd|Abcg4|Hmgcs1|Insig1|Sc5d|Acaa2|Erg28|Msmo1|Cyb5r1|Dhcr24
102	GOCC_MITOCHONDRIAL_ENVELOPE	0.005575278	-1.580666578	Pet100|Acacb|Usp30|Chchd10|Cyp27a1|Ndufb11|Arl2bp|Ogt|Miga2|Ciapin1|Cyb5a|Maob|Cox6b1|Slc8a3|Acadm|Alpl|Mrps2|Atf2|Atp5b|Atp5c1|Atp5pb|Atp5j|Atp5k|Bcl2|Bnip3|Bnip3l|Tspo|Calm3|Cat|Cdc25c|Ckmt1|Cnp|Cnr1|Cox17|Cox4i1|Cox5a|Cox6a2|Cox6c|Cox7a1|Cox7a2|Cox7c|Cycs|Cyp11a1|Cyp2e1|Endog|Chchd2|Fzd9|Mrps33|Gpd2|H2-Ke6|Hspd1|Atcay|Ldhb|Rtn4ip1|Mpv17|mt-Atp6|mt-Atp8|mt-Co1|mt-Nd2|mt-Nd3|mt-Nd4l|mt-Nd5|mt-Nd…
109	GOBP_THIOESTER_BIOSYNTHETIC_PROCESS	0.048377948	-1.581724165	Acacb|Acly|Tecr|Acat1|Elovl6|Pdha1|Snca|Acsl6|Pdk1|Pdk3|Acsf3|Elovl2|Acss2|Dip2a|Rpp14|Pdhb|Elovl5|Mpc2|Acsl3|Elovl7|Acsbg1
810	GOBP_PYRUVATE_TRANSMEMBRANE_TRANSPORT	0.04695249	-1.587506037	Slc16a7|Mpc2
141	GOBP_POSITIVE_REGULATION_OF_POTASSIUM_ION_TRANSPORT	0.04695249	-1.587671435	Akap9|Ank2|Actn2|Adra2a|Drd1|Edn3|Kcnc1|Amigo1|Akap6|Lrrc55|Lrrc38|Kcnc2|Wnk3|Stk39
659	GOBP_HINDBRAIN_TANGENTIAL_CELL_MIGRATION	0.044669456	-1.593243381	Ttbk2|Plxna2|Ephb1
111	GOBP_NUCLEOSIDE_BISPHOSPHATE_BIOSYNTHETIC_PROCESS	0.032187916	-1.593783168	Acacb|Acly|Tecr|Acat1|Elovl6|Pdha1|Snca|Acsl6|Pdk1|Pdk3|Papss1|Papss2|Acsf3|Elovl2|Acss2|Dip2a|Rpp14|Dcakd|Pdhb|Elovl5|Acot7|Mpc2|Acsl3|Elovl7|Pank1|Acsbg1
441	GOBP_HETEROPHILIC_CELL_CELL_ADHESION_VIA_PLASMA_MEMBRANE_CELL_ADHESION_MOLECULES	0.04652283	-1.60028646	Alcam|Cdh2|Cxadr|Grid2|Crb1|Nlgn1|Ptprd|Amigo1|Igsf21|Tenm1|Tenm2|Tenm3|Tenm4|Adgrl1|Il1rapl1|Hmcn1|Cadm1|Nectin1
459	GOBP_REGULATION_OF_SODIUM_ION_TRANSMEMBRANE_TRANSPORT	0.032986173	-1.603579915	Ank3|Cav3|Dlg1|Dmd|Drd3|Fgf11|Fgf12|Fgf14|Nedd4|Nos1|Bpifa1|Utrn|Ywhah|Neto1|Slc9a3r1|Wnk3|Hecw2|Gpd1l|Atp2b4|Stk39|Fxyd7|Rangrf|Fxyd6|Scn2b|Neto2|Hecw1
224	GOBP_NEUROPEPTIDE_SIGNALING_PATHWAY	0.013125279	-1.61028669	Nxph3|Cpe|Gpr83|Glrb|Gpr37|Nmbr|Npy1r|Ntsr1|Ntsr2|Nxph2|Oprd1|Oprk1|Pdyn|Penk|Sstr1|Sstr3|Sstr4|Sorl1|Tac1|Tyro3|Grp|Npbwr1|Qrfpr|Glra2|Tenm1|Prokr2|Hcrtr2|Sorcs3
13	GOCC_9PLUS0_NON_MOTILE_CILIUM	0.007629279	-1.614308939	Prcd|Pcdh15|Bsg|Opn3|Opn1mw|Gnb1|Grk4|Gucy2e|Inha|Kifap3|Arr3|Crb1|Mak|Map1b|Pip4k2a|Ppef2|Prom1|Rp1|Rpgr|Rrh|Dhrs3|Cep290|Ush2a|Pex6|C130074G19Rik|Rgs9bp|Rpgrip1l|Phlpp2|Cetn2|Ccdc66|D630045J12Rik|Atp8a2|Arl3|Cib2|Sptbn5|Dynll2|B230118H07Rik|Ift80|Bbs7|Whrn|Rd3|Lca5|Ttc8|Pcdhb16
67	GOBP_SPERM_FLAGELLUM_ASSEMBLY	0.045764081	-1.617568662	Cfap43|Meig1|Dnah1|Mns1|Cfap69|Ube2b|Cfap157|Ttll1|Spef2|Drc7|Spag6l|Cfap47|Dzip1|Spag16|Cfap206
55	GOMF_PASSIVE_TRANSMEMBRANE_TRANSPORTER_ACTIVITY	0.009288099	-1.617610562	Kcnj13|Shroom2|Scn2a|Asic1|Chrna4|Chrna7|Ttyh2|Gjc3|Gjc2|Atp5c1|Atp5j|Atp5k|Bcl2|Cacna1g|Cacna2d1|Cacnb4|Cacng2|Clcn4|Cnr1|Tmc1|Kcnn2|Kcnn3|Gabra1|Gabra2|Gabra3|Gabra6|Gabrb1|Gabrb2|Gabrd|Gabrg2|Gabrg3|Gja1|Gjd2|Glrb|Gria4|Grid2|Grik1|Grik3|Grin2b|Grin2c|Hcn1|Hcn3|Htr1b|Itpr1|Kcna2|Kcna3|Kcna4|Kcna6|Kcnc1|Kcnj11|Kcnj12|Kcnj16|Kcnj4|Kcnj9|Kcnk1|Kcnk3|Kcnma1|Kcns1|Kcnh7|mt-Atp6|P2rx6|Kcnh6|Ryr2|Scn…
77	GOCC_MICROTUBULE	0.004613502	-1.617838739	Dnah7c|Ttll3|Mtus1|Enkd1|Dnm3|Gas8|Dnal1|Slain1|Gramd3|Kif24|Dnah5|Dnah12|Dnah1|Dync2h1|Shroom2|Macf1|Apc|Bicd1|Calm1|Calm2|Calm3|Crhbp|Dpysl2|Dcx|Dlg1|Dst|Fkbp4|Hsph1|Incenp|Invs|Kif13a|Kif13b|Kif16b|Kif1b|Kif2a|Kif21a|Kif21b|Kif3a|Kif9|Kifap3|Klc2|Stmn1|Map1a|Map1b|Map2|Map6|Mapt|Ndrg1|Pafah1b1|Rassf3|Rp1|Slc8a1|Map6d1|Nckap5|Cspp1|Mapre2|Fam161b|Tuba1a|Tuba1b|Tuba4a|Tubb2a|Tubb3|Tubb4a|Tubb5|D…
225	GOBP_LEARNING	0.00556249	-1.622515217	Adcy3|Grm5|Slc8a3|Asic1|Arc|Atp8a1|Bche|Btg2|Drd1|Drd2|Fos|Hmgcr|Hrh1|Elavl4|Kit|Meis2|Map1a|Nrxn1|Nrxn2|Ntrk2|Ntsr1|Plcb1|Ppp1r1b|Prkar2b|Ptn|Reln|Snap25|Tacr2|Tbr1|Tpbg|Ube3a|Npas4|Syt11|Uba6|Slc6a1|Ndrg4|C1ql1|Pak7|Shank1|Nlgn3|Neto1|Tafa2|Jph4|Pgrmc1|B4galt2|Slc12a5|Gpr88|Sorcs3|Slc24a2|Chst10
76	GOMF_MICROTUBULE_MOTOR_ACTIVITY	0.042867758	-1.623040791	Dnah7c|Kif24|Dnah5|Dnah12|Dnah1|Dync2h1|Kif13a|Kif13b|Kif16b|Kif1b|Kif2a|Kif21a|Kif21b|Kif3a|Kif9|Dnah7b|Kif6|Dnah6|Dnah3|Dnaic2|Kif26a|Stard9|Dynlrb1|Dynlrb2
813	GOBP_SUCCINATE_METABOLIC_PROCESS	0.049253129	-1.623286965	Sucla2|Aldh5a1|Sdha|Sdhaf3
66	GOBP_EXTRACELLULAR_TRANSPORT	0.041665202	-1.633467483	Cfap43|Gas8|Dnah5|Dnah1|Dnah11|Spa17|Gm17018|Cfap221|Slc9a3r1|Ttll1|Spef2|Cfap54|Spag6l|Ccdc39|Spag16|Dnaic1|Daw1|Cfap45|Spag17|Ttc25|Kif27|Nme5
177	GOBP_POSITIVE_REGULATION_OF_CILIUM_ASSEMBLY	0.04652283	-1.637676187	Ccp110|Ccdc88a|Mns1|Rp1|Crocc|Arhgap35|Septin7|Gsk3b|Dzip1|Fuz
794	GOCC_SPERM_ANNULUS	0.031093343	-1.638382442	Septin4|Septin7|Septin6
363	GOBP_MULTICELLULAR_ORGANISMAL_RESPONSE_TO_STRESS	0.017349167	-1.644562013	Asic1|Adra2a|Adrb1|Apoe|Bcl2|Tspo|Drd1|Eif4e|Mef2c|Nos1|Npas2|Ntrk1|Nr4a2|Prkcg|Pten|Reln|Tac1|Asic4|Usp46
606	GOBP_SEROTONIN_RECEPTOR_SIGNALING_PATHWAY	0.043143239	-1.647164199	Chrm3|Chrm4|Gnaz|Hrh1|Hrh2|Htr1b|Htr1d|Htr2a|Htr5a|Htr6|Htr7|Hrh3
367	GOBP_ISOCITRATE_METABOLIC_PROCESS	0.046262105	-1.653436902	Aco2|Idh1|Idh3g|Idh3b|Idh3a
465	GOCC_CATENIN_COMPLEX	0.04594791	-1.653773829	Apc|Ctnna2|Ctnnb1|Cdh11|Cdh15|Cdh2|Cdh3|Cdh6|Cdh12|Apc2|Cdh20|Cdh7|Cdh18|Cdh10
73	GOBP_AXONEMAL_DYNEIN_COMPLEX_ASSEMBLY	0.037892454	-1.653993919	Dnah7c|Dnal1|Ccdc65|Dnah5|Dnah1|Dnah7b|Wdr63|Wdr78|Pih1h3b|Drc1|Dnaic2|Ccdc39|Dnaic1|Ttc25|Armc4|Ccdc151
362	GOBP_SUBPALLIUM_DEVELOPMENT	0.046591474	-1.655017037	Foxp2|Dlx1|Dlx2|Drd1|Drd2|Gli3|Hprt|Inhba|Ascl1|Ogdh|Rarb|Mkks|Lrrk2
291	GOBP_NEURON_PROJECTION_GUIDANCE	0.004189196	-1.65647	Unc5b|Sema3d|Dscaml1|Alcam|App|Arx|Bmpr1b|Bmpr2|Bsg|Cdk5r1|Cdk5r2|Cntn1|Dpysl2|Dcc|Dlx5|Edn3|Efna2|Efna3|Efna5|Efnb1|Efnb2|Efnb3|Epha6|Ephb3|Ephb6|Etv1|Plxnb3|Fzd3|Gap43|Gli3|L1cam|Lama2|Lama3|Lamc2|Lhx2|Usp33|Ncam1|Neo1|Nog|Nrxn1|Ntn3|Ntrk1|Otx2|Pax6|Prkcq|Plxna2|Plxna3|Ptch1|Reln|Robo1|Cxcl12|Nptn|Sema3a|Sema4a|Sema4d|Sema4f|Shh|Slit2|Unc5d|Cntn2|Tbr1|Sema6d|Tnr|Tubb3|Unc5c|Vegfa|Wnt5a|Tmeff1|A…
818	GOBP_GAMMA_AMINOBUTYRIC_ACID_METABOLIC_PROCESS	0.039593664	-1.658570808	Aldh5a1|Phgdh|Abat
101	GOCC_INTRINSIC_COMPONENT_OF_MITOCHONDRIAL_INNER_MEMBRANE	0.035899573	-1.662893635	Pet100|Chchd10|Slc25a3|Mcu|Timm17a|Timm17b|Micos13|Mtx3|Coa3|Sco1|Chchd3|Ghitm|Chchd6|Cox16|Tmem177|Slc25a19|Apoo|Samm50|Smdt1|Agk|Mpc2|Coq2|Immt|Sfxn3|Sfxn4|Sfxn5
781	GOCC_NEUROFIBRILLARY_TANGLE	0.040669601	-1.662977116	Mapt|Nefm|Nefh
651	GOBP_POSITIVE_REGULATION_OF_NITRIC_OXIDE_MEDIATED_SIGNAL_TRANSDUCTION	0.036678924	-1.663794281	Egfr|Gucy1a2|Gucy1a1
658	GOBP_REGULATION_OF_MITOCHONDRIAL_ATP_SYNTHESIS_COUPLED_ELECTRON_TRANSPORT	0.043762782	-1.66526795	Chchd2|Snca|Ghitm|Dnajc15
618	GOBP_NEGATIVE_REGULATION_OF_DOPAMINE_SECRETION	0.035716867	-1.668423823	Cnr1|Drd2|Syt11|Abat|Gabbr1
322	GOBP_REGULATION_OF_EXTENT_OF_CELL_GROWTH	0.007418339	-1.671668156	Sema3d|Macf1|Apoe|Rnd2|Bmpr2|Cdk5r1|Dpysl2|Dbnl|Dcc|Efna5|Gdi1|L1cam|Limk1|Mag|Mt3|Map1b|Map2|Mapt|Ntn1|Pafah1b1|Plxna3|Cxcl12|Sema3a|Sema3c|Sema3e|Sema4a|Sema4d|Sema4f|Sema5b|Sema6a|D130043K22Rik|Sema6d|Rab21|Tnr|Trpc5|Vegfa|Trpv2|Wnt5a|Spg20|Dip2b|Plxna4|Sema4g|Ulk2|Nrcam|Trim46|Cdkl5|Rufy3|Rab11a|Golga4|Gsk3b|Rtn4r|Lpar3|Rtn4|Ttl|Shtn1|Ndel1|Anapc2
356	GOCC_PERIKARYON	0.004185351	-1.672098654	Slc8a3|Adcyap1|App|Gjc2|Astn1|Cdk5r1|Crhbp|Cryab|Dbnl|Drd2|Efna2|Endog|Eno2|Gap43|Glul|Grik2|Grik3|Htr5a|Elavl4|Kcna2|Kcnb1|Kcnh1|Kcnk1|Map1b|Ctnnd2|Ntsr1|Oprk1|Oprm1|Pcsk1|Pcsk2|Pde9a|Penk|Septin4|Ppp1ca|Sema4f|Slc2a3|Serpini1|Th|Top1|Gigyf2|Syt11|Amigo1|Dlg2|Dip2b|Cpne5|Pde11a|Kcnc2|Rtn4rl2|Myo1d|Rufy3|Astn2|Mpp5|Slc12a5|Slc5a7|Sirt2|Rtn4r|Lrrk2|Ttll7|Shtn1|Wdfy3|Grip1|Slc4a10|Kcnb2
190	GOBP_NEURON_PROJECTION_ORGANIZATION	0.008844865	-1.672117489	Pls1|Dnm3|Chrna7|Apoe|Arc|Cdk5r1|Cux2|Dbnl|Ephb3|Grin2b|Lrp8|Map1a|Ctnnd2|Pafah1b1|Pak3|Pick1|Pten|Nlgn1|Reln|Zfp365|Ube3a|Wnt7a|Lzts3|Shank1|Homer1|Ephb1|Stau2|Caprin1|Ngef|Srcin1|Gsk3b|Dip2a|Vps35|Lrrk2|Bhlhb9|Tanc2
226	GOBP_COGNITION	0.004209431	-1.672821616	Adcy3|Ttbk1|Grm5|Scn2a|Slc8a3|Asic1|Chrna4|Chrna7|Adcy8|Apoe|Arc|Atp8a1|Bche|Btg2|Camk4|Cnr1|Creb1|Crhbp|Cux2|Drd1|Drd2|Egfr|Fos|Fzd9|Gm2a|Grcc10|Grin2b|Hmgcr|Hrh1|Htr2a|Elavl4|Kit|Lhx8|Mef2c|Mgat3|Mme|Meis2|Map1a|Mapt|Nrxn1|Nrxn2|Musk|Ntan1|Ntrk1|Ntrk2|Ntsr1|Oxtr|Pafah1b1|Prkcg|Prkcz|Plcb1|Ppp1r1b|Prkar1b|Prkar2b|Pten|Ptn|Ptprz1|Reln|S100b|Snap25|Syt4|Ptchd1|Tacr2|Tbr1|Tpbg|Ube3a|Npas4|Syt11|Uba…
812	GOBP_DENSE_CORE_GRANULE_EXOCYTOSIS	0.046591474	-1.67558825	Unc13c|Stxbp1|Syt4|Unc13b|Cadps|Cadps2|Unc13a
788	GOBP_PROTEIN_INSERTION_INTO_ER_MEMBRANE_BY_STOP_TRANSFER_MEMBRANE_ANCHOR_SEQUENCE	0.049723675	-1.683133364	Emc8|Mmgt1|Emc3|Emc2|Emc4|Emc10|Emc7|Emc9
526	GOBP_NEGATIVE_REGULATION_OF_CALCIUM_ION_TRANSPORT_INTO_CYTOSOL	0.045764081	-1.684219611	Bcl2|Calm1|Calm2|Calm3|Casq2|Fkbp1b|Nos1|Ntsr1
561	GOBP_REGULATION_OF_RYANODINE_SENSITIVE_CALCIUM_RELEASE_CHANNEL_ACTIVITY	0.03884935	-1.684812161	Calm1|Calm2|Calm3|Casq2|Dmd|Fkbp1b|Nos1|Prkaca|Pln|Akap6|Pde4d|Jph4
474	GOBP_NEUROTRANSMITTER_GATED_ION_CHANNEL_CLUSTERING	0.046473167	-1.685429544	Apoe|Glrb|Nlgn1|Reln|Lhfpl4|Zdhhc2
495	GOBP_INTERNEURON_MIGRATION_FROM_THE_SUBPALLIUM_TO_THE_CORTEX	0.048268939	-1.686761356	Arx|Drd1|Drd2|Lhx6|Nrg1|Cntn2|Fezf2
787	GOBP_PROTEIN_LIPOYLATION	0.036678924	-1.687066409	Nnat|Ndufab1
690	GOBP_GLUTAMATE_CATABOLIC_PROCESS	0.038112016	-1.6871456	Gad1|Glul|Glud1|Got1|Adhfe1
674	GOBP_REGULATION_OF_VOLTAGE_GATED_SODIUM_CHANNEL_ACTIVITY	0.036678924	-1.687794856	Fgf11|Fgf12|Fgf14
475	GOBP_REGULATION_OF_PRESYNAPSE_ORGANIZATION	0.036530937	-1.689076732	App|Ntng2|Ptprd|Snca|Wnt7a|Clstn3|Lrfn5|Gpc6|Slitrk4|Slitrk2|Lrrc4b|Il1rapl1|Il1rapl2|Vps35|Slitrk1
780	GOCC_BASAL_DENDRITE	0.040669601	-1.689399216	Map1b|Map2|Mapk8|Slc4a10
557	GOCC_AMPA_GLUTAMATE_RECEPTOR_COMPLEX	0.040782741	-1.689471	Cacng2|Gria4|Olfm3|Olfm2|Cacng3|Cacng4|Shisa9|Cnih3
92	GOMF_TRANSMEMBRANE_TRANSPORTER_BINDING	0.00803399	-1.691619306	Cbarp|Akap9|Ank2|Actn2|Actn3|Rims1|Ank1|Ap2m1|Atp2a2|Tspo|Calm1|Calm2|Calm3|Ctnnb1|Cav3|Dlg1|Fgf12|Fkbp1b|Kcnb1|Kcnc1|Kcnj11|Nos1|Pirt|Ryr2|Slc8a1|Stx1a|Tcap|Pacs2|Vdac1|Ywhae|Ywhah|Ywhaz|Akap6|Kcnh5|Pde4d|Lrrc55|Rims4|Rims3|Lrrc38|Kcne2|Homer1|Kcnc2|Dpp10|Gpd1l|Atp2a3|Kcnd3|Rangrf|Trappc2|Lrrk2|Kcng4|Tcaf1
642	GOBP_LONG_CHAIN_FATTY_ACID_BIOSYNTHETIC_PROCESS	0.036717033	-1.692793883	Cyp2e1|Gstp2|Gstp1|Ltc4s|Elovl6|Plp1|Qk|Asah2|Acot7|Fads1|Acsbg1
691	GOBP_BIOLOGICAL_PROCESS_INVOLVED_IN_INTRASPECIES_INTERACTION_BETWEEN_ORGANISMS	0.027885473	-1.693162141	Gad1|Nrxn1|Nrxn2|Oxtr|Bpifa1|Septin5|Pten|Ptchd1|Grp|Npas4|Shank1|Nlgn3|Vps13a|Mkks
825	GOCC_POSTSYNAPTIC_RECYCLING_ENDOSOME	0.039764274	-1.696093305	Akap5|Rab11a|Zdhhc2
355	GOCC_PHOTORECEPTOR_INNER_SEGMENT	0.018389942	-1.704735227	Adgrv1|Bsg|Eno2|Inha|Crb1|Mak|Nos1|Pip4k2a|Ppef2|Rp1|Snap25|Crocc|Phlpp2|Atp8a2|Cib2|Asrgl1|Reep6|Whrn|Slc24a2
429	GOBP_ADENYLATE_CYCLASE_ACTIVATING_ADRENERGIC_RECEPTOR_SIGNALING_PATHWAY	0.035781826	-1.704922091	Adra1b|Adra1a|Adra2a|Adrb1|Adrb3|Chga|Drd1|Drd2|Pln|Pde4d|Gpr101|Atp2b4
617	GOBP_CYCLIC_NUCLEOTIDE_CATABOLIC_PROCESS	0.043682085	-1.705149712	Cnp|Pde7a|Pde8a|Pde9a|Gm45837|Pde4d|Pde10a|Pde5a|Pde7b
820	GOBP_GLYCOSYLCERAMIDE_BIOSYNTHETIC_PROCESS	0.032958324	-1.708028217	Ugcg|Ugt8a|B3galt1|B3galt2|Gal3st1
338	GOBP_NEUROTRANSMITTER_CATABOLIC_PROCESS	0.044578259	-1.709112826	Maob|Bche|Hnmt|Prima1|Aldh5a1|Abat|Colq
293	GOBP_MALE_GENITALIA_DEVELOPMENT	0.038249512	-1.709172079	Lgr4|Ar|Bmp6|Ctnnb1|Fgf10|Pdgfra|Shh|Sycp2|Asb1|Dhcr24|Srd5a1
353	GOBP_AMINO_ACID_BETAINE_BIOSYNTHETIC_PROCESS	0.030358293	-1.709386553	Aldh7a1|Acadm|Bbox1|Chdh
631	GOCC_CLATHRIN_SCULPTED_GAMMA_AMINOBUTYRIC_ACID_TRANSPORT_VESICLE	0.035627295	-1.711696175	Dnajc5|Gad1|Hspa8|Syt1|Vamp2|Slc32a1
350	GOCC_RESPIRATORY_CHAIN_COMPLEX_IV	0.03768134	-1.71383058	Cox6b1|Cox4i1|Cox5a|Cox5b|Cox6a2|Cox6c|Cox7a1|Cox7a2|Cox7c|Cox8a|mt-Co1|Ndufa4|Ndufa4l2|Cox7b|Uqcrc2|Coa6|Cox4i2
103	GOCC_ORGANELLE_INNER_MEMBRANE	0.005005107	-1.714614118	Pet100|Chchd10|Cyp27a1|Ndufb11|Cox6b1|Mrps2|Atp5b|Atp5c1|Atp5pb|Atp5j|Atp5k|Cbx3|Ckmt1|Cnp|Cox4i1|Cox5a|Cox6a2|Cox6c|Cox7a1|Cox7a2|Cox7c|Cycs|Cyp11a1|Cyp2e1|Endog|Mrps33|Gpd2|Hspd1|Itpr1|Kcnh1|Ldhb|Mpv17|mt-Atp6|mt-Atp8|mt-Co1|mt-Nd2|mt-Nd3|mt-Nd4l|mt-Nd5|mt-Nd6|Myoc|Ndufa2|Ndufs4|Sigmar1|Slc25a15|P2rx6|Phb|Slc25a3|Slc25a36|Slc25a14|Gm45837|Exog|Pla2g4b|Mcu|Micu1|Slc25a21|Mrps27|Timm17a|Timm17b|C…
827	GOBP_PYRIMIDINE_RIBONUCLEOSIDE_DIPHOSPHATE_METABOLIC_PROCESS	0.028286369	-1.715421266	Entpd4
215	GOBP_REGULATION_OF_DENDRITIC_SPINE_MORPHOGENESIS	0.031418086	-1.722958757	Dnm3|Arc|Cdk5r1|Cux2|Dbnl|Lrp8|Pafah1b1|Pak3|Pten|Nlgn1|Reln|Ube3a|Lzts3|Stau2|Caprin1|Ngef|Srcin1|Lrrk2|Bhlhb9|Tanc2
333	GOBP_REGULATION_OF_CARDIAC_MUSCLE_CONTRACTION_BY_REGULATION_OF_THE_RELEASE_OF_SEQUESTERED_CALCIUM_ION	0.034647551	-1.727849172	Ank2|Calm1|Calm2|Calm3|Casq2|Dmd|Fkbp1b|Hrc|Prkaca|Pln|Ryr2|Slc8a1|Tmem38a
298	GOBP_EYE_PHOTORECEPTOR_CELL_DEVELOPMENT	0.028829809	-1.727934603	Dio3|Prdm1|Hcn1|Crb1|Ntrk2|Pax6|Prkci|Rp1|Cep290|Thrb|Thy1|Vegfa|Rorb|Olfm3|Dzank1|Rpgrip1l
698	GOBP_RIGHTING_REFLEX	0.031034348	-1.728001441	Glrb|Shank1|Usp46
704	GOBP_REGULATION_OF_PRESYNAPTIC_MEMBRANE_POTENTIAL	0.025935317	-1.729219525	Grik3|Kcnc1|Kcnc2
351	GOCC_CILIARY_TIP	0.026310196	-1.729649635	Dync2h1|Ift81|Gli3|Kif3a|Kifap3|Rp1|Cdkl5|Dynll1|Cilk1|Ift27|Dynlrb1|Ift22|Ift172|Ift74|Dynll2|Ift80|Ttc30b|Hspb11|Wdr35|Dynlrb2
797	GOBP_TRANSMEMBRANE_RECEPTOR_PROTEIN_TYROSINE_PHOSPHATASE_SIGNALING_PATHWAY	0.023810426	-1.732594302	Ptn|Ptprd
354	GOBP_CHOLINE_METABOLIC_PROCESS	0.023810426	-1.732930596	Aldh7a1|Bche|Chdh|Enpp6|Dmgdh
317	GOCC_SCHAFFER_COLLATERAL_CA1_SYNAPSE	0.008295243	-1.733681037	Grm5|Adcy8|Adrb1|Cacng2|Ctnnb1|Cdh11|Dcc|Efnb2|Itpr1|Prkcz|Ptprd|Syn1|Syn2|Syp|Wnt7a|Ina|Slc30a1|Lrrc4c|Shank1|Gsg1l|Apba1|Nefh|Cacng3|Gabbr1|Gipc1|Ntng1
460	GOBP_PROTEIN_LOCALIZATION_TO_AXON	0.037220925	-1.735524946	Ank3|Epb41l3|Mal|Cntn2|Ugt8a|Trim46|Cntnap1
415	GOCC_CELL_BODY_MEMBRANE	0.026310196	-1.736561545	Adcy8|Atp2b2|Kcna2|Kcnc1|Tacr3|Thy1|Amigo1|Kcnc2|Flrt1|Kcnb2
727	GOBP_THREONINE_METABOLIC_PROCESS	0.023810426	-1.739131267	Rida|Phgdh
195	GOBP_MAINTENANCE_OF_SYNAPSE_STRUCTURE	0.030285032	-1.742805983	Chchd10|Erc1|Bsn|Dlg1|Rab3a|Cbln4|C1ql1|Pclo|Cbln3
622	GOCC_DENDRITIC_GROWTH_CONE	0.027916827	-1.742876446	Cobl|Hsp90aa1|Map2|Ptch1|Cdkl5
316	GOBP_TRANS_SYNAPTIC_SIGNALING_MODULATING_SYNAPTIC_TRANSMISSION	0.035183287	-1.743593607	Grm5|Cnr1|Efnb3|Ntrk2|Syt4|Cspg5|Gucy1b1|Gucy1a1
476	GOBP_GENITALIA_MORPHOGENESIS	0.035716867	-1.744582189	Ar|Ctnnb1|Fgf10|Rbp4|Sycp2
507	GOCC_MITOCHONDRIAL_PROTON_TRANSPORTING_ATP_SYNTHASE_COMPLEX_COUPLING_FACTOR_F_O	0.040782741	-1.744812239	Atp5j|Atp5k|Atp5l|Atp5o|Atp5h
621	GOCC_ANCHORED_COMPONENT_OF_PRESYNAPTIC_MEMBRANE	0.026310196	-1.751200012	Cntn1|Cplx3|Cntn5|Cntn6|Ntng1
74	GOMF_DYNEIN_INTERMEDIATE_CHAIN_BINDING	0.0386159	-1.751427437	Dnah7c|Dnah5|Dnah1|Dync2h1|Bicd1|Pafah1b1|Dnah7b|Tctex1d4|Hook3|Dnah6|Pih1h3b|Dnah3|Dynll1|Sptbn5|Dynlrb1|Dynlt3|Tctex1d1|Dynll2|Dynlrb2
559	GOCC_NEUROTRANSMITTER_RECEPTOR_COMPLEX	0.025702221	-1.752379471	Cacng2|Gria4|Grid2|Grik3|Grin2b|Grin2c|Olfm3|Grin3a|Olfm2|Cacng3|Cacng4|Shisa9|Cnih3
826	GOBP_AXONEMAL_CENTRAL_APPARATUS_ASSEMBLY	0.019643602	-1.753771767	Hydin|Maats1|Spag17|Rsph9
496	GOBP_CEREBRAL_CORTEX_GABAERGIC_INTERNEURON_DEVELOPMENT	0.023688085	-1.754276929	Arx|Drd1|Drd2|Lhx6|Rac3|Cntn2|Fezf2
218	GOBP_NEGATIVE_REGULATION_OF_AMYLOID_PRECURSOR_PROTEIN_CATABOLIC_PROCESS	0.028687406	-1.754730093	Rtn1|Chrna7|Apoe|Ntrk2|Prnp|Rtn2|Rtn3|Sorl1|Spon1|Pin1|Bin1|Rtn4
755	GOBP_NEGATIVE_REGULATION_OF_AMYLOID_PRECURSOR_PROTEIN_BIOSYNTHETIC_PROCESS	0.022834268	-1.757683971	Itm2a|Bace2
692	GOBP_POSTSYNAPTIC_SPECIALIZATION_ASSEMBLY	0.031674066	-1.760089618	Gap43|Grid2|Nrxn1|Nrxn2|Pten|Nlgn1|Ptprd|Lrrc4b
675	GOMF_SODIUM_CHANNEL_REGULATOR_ACTIVITY	0.0386159	-1.760553373	Fgf11|Fgf12|Fgf14|Nos1|Sgk2|Atp2b4|Fxyd7|Fxyd6|Scn2b
762	GOBP_POSITIVE_REGULATION_OF_VOLTAGE_GATED_POTASSIUM_CHANNEL_ACTIVITY	0.026213378	-1.762322255	Kcnc1|Amigo1|Akap6|Lrrc55|Lrrc38|Kcnc2
313	GOBP_MONOAMINE_TRANSPORT	0.005299797	-1.762901998	Grm2|Maob|Syt17|Chrna4|Adora2a|Adra2a|Chga|Cnr1|Crh|Slc6a3|Drd1|Drd2|Drd3|Gdnf|Gpm6b|Htr1b|Htr2a|Kcna2|Kcnb1|Nos1|Oprk1|Oxtr|Pick1|Rab3a|Cxcl12|Slc22a3|Snca|Stx1a|Syt1|Syt2|Syt4|Syt11|Abat|Syt5|Gabbr1|Syt10|Park7|Syt9|Rab3b|Hrh3
366	GOBP_POSITIVE_REGULATION_OF_AXON_EXTENSION	0.021380492	-1.763329333	Macf1|Bmpr2|Dbnl|Gdi1|L1cam|Limk1|Map1b|Mapt|Pafah1b1|Cxcl12|Trpc5|Vegfa|Trpv2|Cdkl5|Rufy3|Rab11a|Golga4|Shtn1|Anapc2
332	GOBP_REGULATION_OF_CARDIAC_CONDUCTION	0.022416492	-1.765009719	Ank2|Slc8a3|Atp2a2|Atp2b2|Prkaca|Ryr2|Slc8a1|Trpc1|Atp2b3|Atp2b4|Tnni3k|Atp2a3
558	GOMF_IONOTROPIC_GLUTAMATE_RECEPTOR_BINDING	0.046345811	-1.770387302	Cacng2|Canx|Cdk5r1|Drd2|mt-Nd2|Igsf11|Shank1|Neto1|Cacng3|Cacng4|Neto2
290	GOMF_NETRIN_RECEPTOR_ACTIVITY	0.031880352	-1.771032789	Unc5b|Dcc|Unc5d|Unc5c|Unc5cl
577	GOBP_GLIAL_CELL_FATE_COMMITMENT	0.032119002	-1.771991597	Ctnnb1|Hes5|Ascl1|Nkx2-2|Pax6|Sox8|Nrg1|Olig2
56	GOMF_VOLTAGE_GATED_CHANNEL_ACTIVITY	0.008217609	-1.772728589	Kcnj13|Scn2a|Cacna1g|Cacna2d1|Cacnb4|Cacng2|Clcn4|Cnr1|Tmc1|Kcnn2|Kcnn3|Grin2b|Grin2c|Hcn1|Hcn3|Htr1b|Kcna2|Kcna3|Kcna4|Kcna6|Kcnc1|Kcnj11|Kcnj12|Kcnj16|Kcnj4|Kcnj9|Kcnk1|Kcnk3|Kcnma1|Kcns1|Kcnh7|Kcnh6|Scn7a|Snap25|Kcnj14|Vdac1|Kcng3|Kcnh5|Cacna1i|Lrrc55|Kcng1|Grin3a|Lrrc38|Kcne2|Kcnc2|Nalcn|Kcnh4|Kcnf1|Cacng3|Cacng4|Kcnd3|Cacna2d2|Kcnv1|Gpr89|Scn2b|Kcnb2
576	GOBP_TELENCEPHALON_GLIAL_CELL_MIGRATION	0.022416492	-1.773831416	Ctnnb1|Cdk5r1|Cdk5r2|Srgap2|Gli3|Adgrg1|Lrp8|Pafah1b1|Reln|Bmerb1|P2ry12|Mboat7
140	GOBP_REGULATION_OF_TRANS_SYNAPTIC_SIGNALING	0.004277771	-1.774252708	Akap9|Adgrb1|Celf4|Grm2|Grm3|Grm5|Grm7|Slc8a3|Erc1|Asic1|Chrna7|Adcy8|Adora2a|Adra1a|Adra2a|Rims1|Apoe|App|Arc|Atp2a2|Bche|Cacng2|Calb1|Calm3|Car2|Cask|Cdh1|Cdh11|Cdh2|Cnr1|Cux2|Cyp46a1|Dcc|Drd1|Drd2|Drd3|Eif4e|Glul|Grid1|Grid2|Grik1|Grik3|Grin2b|Grin2c|Grin2d|Grm1|Grm8|Hras|Hrh1|Htr1b|Htr2a|Elavl4|Kcnb1|Kit|Lama2|Lrp8|Cntnap4|Ntng2|Mef2c|Mme|Map1a|Map1b|Mapt|Nrxn1|Ntrk1|Ntrk2|Oxtr|Pick1|Prkaca|P…
640	GOBP_MITOCHONDRIAL_ELECTRON_TRANSPORT_UBIQUINOL_TO_CYTOCHROME_C	0.024340116	-1.775988004	Cycs|Uqcrq|Uqcr10|Cyc1|Uqcrh|Uqcrb
478	GOCC_MYELIN_SHEATH	0.024247623	-1.777494687	Gjc3|Gjc2|Bcl2|Calm1|Calm2|Calm3|Car2|Cnp|Dlg1|Gdi1|Glul|Hsp90aa1|Mag|Prkci|Prkcz|Plp1|Pmp22|Pten|Exoc4|Cntn2|Tubb4a|Sirt2|Pllp|Tspan2|Ermn|Srd5a1
805	GOMF_OXIDOREDUCTASE_ACTIVITY_ACTING_ON_PAIRED_DONORS_WITH_OXIDATION_OF_A_PAIR_OF_DONORS_RESULTING_IN_THE_REDUCTION_OF_MOLECULAR_OXYGEN_TO_TWO_MOLECULES_OF_WATER	0.045723183	-1.782040197	Scd1|Scd2|Sc5d|Fads6|Fads2|Degs2|Fads1
498	GOBP_INTERNEURON_MIGRATION	0.017120466	-1.782422316	Arx|Drd1|Drd2|Lhx6|Sox1|Cntn2|Fezf2
194	GOCC_MICOS_COMPLEX	0.019846436	-1.785552796	Chchd10|Micos13|Chchd3|Chchd6|Apoo
318	GOCC_DENDRITIC_SHAFT	0.023982995	-1.786809294	Grm5|Htr2a|Map1a|Map2|Ntsr1|Prkar2b|Slc8a1|Homer1|Stau2|Jph4|Mpp2|Gabbr1|Rtn4r|Gipc1|Cnih3
816	GOBP_TACHYKININ_RECEPTOR_SIGNALING_PATHWAY	0.017120466	-1.787295698	Tac1|Tacr2|Tacr3
72	GOCC_AXONEMAL_DYNEIN_COMPLEX	0.021836007	-1.797575514	Dnah7c|Dnal1|Ccdc65|Dnah5|Dnah1|Dnah7b|Wdr63|Wdr78|Dnah6|Drc1|Dnah3|Dnaic2|Dnaic1
536	GOMF_DYNACTIN_BINDING	0.049812902	-1.798710673	Bicd1|Mapt|Pafah1b1|Hook3|Gsk3b|Sptbn5|Snx6|Bicd2
562	GOCC_DENDRITE_CYTOPLASM	0.023982995	-1.802033832	Canx|Grik3|Uhmk1|Map2|Pura|Hip1r|Stau2|Cdkl5|Lrrk2
563	GOCC_ORGANELLE_MEMBRANE_CONTACT_SITE	0.020069313	-1.80370444	Canx|Micos13|Ahcyl1|Bcap31|Serac1|Esyt2|Gramd2|Osbpl1a|Tmx2|Saraf|Rab38|Stard3nl|Mboat7|Sacm1l
763	GOBP_PLUS_END_DIRECTED_ORGANELLE_TRANSPORT_ALONG_MICROTUBULE	0.018526595	-1.80539653	Kif13a|Kif3a|Kifap3|Mapt
137	GOMF_CHANNEL_REGULATOR_ACTIVITY	0.00803399	-1.806839079	Akap9|Grm2|Grm3|Chrna7|Bcl2|Cacng2|Calm1|Fgf11|Fgf12|Fgf14|Itpr1|Kcns1|Hpcal4|Nos1|Nrxn1|Nrxn2|Prkcb|Prkcz|Stx1a|Ywhae|Slc30a1|Amigo1|Lrrc55|Lrrc38|Kcne2|Dpp10|Sgk2|Wnk3|Gpd1l|Atp2b4|Vti1b|Cacng3|Cacng4|Ensa|Fxyd7|Arpp19|Fxyd6|Tspan13|Kcnv1|Kcnmb2|Scn2b|Prss8|Pacsin3
376	GOBP_DENDRITE_ARBORIZATION	0.01948588	-1.806986591	Chrna7|Ptn|Sema3a|Zfp365|Phactr1|Tpbg
292	GOBP_NETRIN_ACTIVATED_SIGNALING_PATHWAY	0.01948588	-1.809097719	Unc5b|Dcc|Unc5d|Tubb3|Unc5c|Shtn1|Unc5cl
135	GOCC_DENDRITIC_TREE	0.005275094	-1.814871898	Akap9|Dnm3|Magee1|Grm2|Grm3|Grm5|Slc8a3|Chrna4|Actn2|Adcy8|Adora2a|Alcam|Apba2|Apoe|Arc|Atp2b2|Canx|Cdk5r1|Chrm4|Ckb|Cobl|Crhbp|Asap1|Drd1|Ephb3|Kcnn2|Fzd3|Gabra1|Gabra2|Gabra3|Gabra6|Gabrb1|Gabrd|Gabrg2|Gabrg3|Gap43|Glrb|Gnaz|Gng3|Gria4|Grid2|Grik3|Hcn1|Hcn3|Hrh1|Hspa8|Hsp90aa1|Htr1b|Htr1d|Htr2a|Htr5a|Htr7|Elavl4|Atcay|Kcna2|Kcna4|Kcnc1|Kcnk1|Kif1b|Kif21a|Kif21b|Uhmk1|L1cam|Lrp8|Mme|Map1a|Map1b|…
503	GOCC_PARALLEL_FIBER_TO_PURKINJE_CELL_SYNAPSE	0.022418345	-1.8193557	Atp2b2|Slc6a9|Grid2|Kcnj9|P2rx6|Unc13c|Atp2b3|Cntn6
414	GOBP_RESPONSE_TO_ISOQUINOLINE_ALKALOID	0.017940079	-1.820179204	Adcy8|Cnr1|Drd2|Drd3|Fosb|Oprk1|Pcsk1|Pea15a|Penk|Prkcg|Ppp1r1b|Tacr3|Srr|Map1lc3a|Ppp2r2a
297	GOBP_PHENOL_CONTAINING_COMPOUND_CATABOLIC_PROCESS	0.018774351	-1.823197506	Dio3|Maob|Slc6a3|Dio2|Fah|Moxd1
499	GOBP_CEREBRAL_CORTEX_TANGENTIAL_MIGRATION	0.014031144	-1.826178375	Arx|Reln|Robo1|Slit2
524	GOCC_MITOCHONDRIAL_TRICARBOXYLIC_ACID_CYCLE_ENZYME_COMPLEX	0.021836007	-1.828382336	Bckdhb|Idh3g|Idh3b|Suclg1|Mrps36|Idh3a
761	GOMF_DELAYED_RECTIFIER_POTASSIUM_CHANNEL_ACTIVITY	0.031633871	-1.82987486	Kcna2|Kcna3|Kcna4|Kcna6|Kcnb1|Kcnc1|Kcnh1|Kcns1|Kcng3|Kcns3|Kcng1|Kcne2|Kcnc2|Kcng4|Kcnb2
644	GOBP_NEGATIVE_REGULATION_OF_PEPTIDYL_CYSTEINE_S_NITROSYLATION	0.007432321	-1.834836701	Dmd|Oxr1|Atp2b4
623	GOCC_AXONAL_GROWTH_CONE	0.021836007	-1.837631987	Cobl|Dcc|Fkbp4|Hsp90aa1|L1cam|Neo1|Ptch1|Trpv2|Gpm6a|Myo9a|Rtn4r|Flrt3|Shtn1
214	GOBP_CELL_PART_MORPHOGENESIS	0.005226819	-1.837675328	Dnm3|Unc5b|Adgrb1|Sema3d|Zdhhc15|Prex2|Mcf2|Syt17|Macf1|Chrna7|Dscaml1|Adora2a|Alcam|Rims1|Ank3|Apbb1|Aplp1|Aplp2|Apoe|App|Arc|Rnd2|Arx|Bcl2|Bmpr1b|Bmpr2|Bsg|Ctnna2|Ctnnb1|Cck|Cckar|Cdh11|Cdh2|Cdk5r1|Cdk5r2|Cnp|Cntn1|Cobl|Creb1|Dpysl2|Cux1|Cux2|Dbnl|Dclk1|Dcc|Dlx5|Drd2|Edn3|Efna2|Efna3|Efna5|Efnb1|Efnb2|Efnb3|Emx1|Epb41l3|Epha6|Ephb3|Ephb6|Etv1|Bcl11a|Plxnb3|Fgfr2|Srgap2|Fzd3|Gap43|Gas7|Gdi1|Gli3…
314	GOBP_ADENYLATE_CYCLASE_INHIBITING_G_PROTEIN_COUPLED_GLUTAMATE_RECEPTOR_SIGNALING_PATHWAY	0.014248803	-1.839960626	Grm2|Grm3|Grm5|Grik3|Grm8|Grm4
315	GOMF_G_PROTEIN_COUPLED_GLUTAMATE_RECEPTOR_ACTIVITY	0.027029323	-1.839960626	Grm2|Grm3|Grm5|Grik3|Grm8|Grm4
645	GOBP_SYNAPTIC_MEMBRANE_ADHESION	0.014581122	-1.846355062	Sparcl1|Efna5|Nlgn1|Ptprd|Gpc6|Lrrc4c|Lrrc4b|Flrt3|Slitrk1|Ntng1
777	GOCC_RESPIRATORY_CHAIN_COMPLEX_III	0.017037283	-1.85786938	mt-Co1|Uqcrq|Uqcr10|Cyc1|Uqcrh|Uqcr11|Bcs1l|Uqcrb
420	GOBP_POSITIVE_REGULATION_OF_NEUROTRANSMITTER_SECRETION	0.015869207	-1.857987596	Adora2a|Cnr1|Nlgn1|Snca|Stx1a|Stxbp1|Syt1|Tacr2|Rab3gap1|Stx1b
88	GOCC_EXOCYTIC_VESICLE	0.004268572	-1.860330753	Btbd8|Cbarp|Rab15|Mal2|Scamp1|Syt17|Apba2|Bsn|Calm3|Clcn4|Dnajc5|Doc2a|Drd2|Gabra2|Slc6a9|Kif1b|Sypl2|Mme|Oprd1|Oprk1|Penk|Pick1|Septin5|Septin4|Septin8|Snap25|Snapin|Snap91|Snca|Unc13c|Stx1a|Syn1|Syn2|Syngr1|Syngr3|Syp|Syt1|Syt2|Syt4|Dpysl3|Vamp2|Slc32a1|Vps45|Syt11|Slc6a17|Dmxl2|Cplx3|Sytl5|Bace1|Sytl1|Cttnbp2|Bin1|Apba1|Dgki|Rab26|Syndig1|Vamp4|Syt5|Vti1a|Vti1b|Slc40a1|Gabbr1|Stx1b|Septin6|Sv2…
89	GOCC_NEURON_PROJECTION_TERMINUS	0.004185351	-1.866334984	Btbd8|Sncb|Slc8a3|Adra2a|Ap3d1|Crhbp|Dmd|Drd2|Gad1|Glul|Grik3|Hcn3|Hspa8|Htr1b|Kcna2|Kcna3|Kcna6|Kcnc1|Mme|Ntrk2|Ntsr1|Oprd1|Pcsk1|Pdyn|Penk|Prkcb|Prkcg|Scrg1|Slc1a2|Slc8a1|Snca|Unc13c|Syp|Syt1|Tpbg|Vamp2|Slc32a1|Cplx3|Pacsin1|Kcnc2|Bin1|Flrt1|Vti1a|Septin6|Lrrk2|Flrt3|Slc4a10
324	GOBP_SYNAPTIC_VESICLE_MATURATION	0.014324851	-1.870755335	Zdhhc15|Clcn3|Rab3a|Snapin|Unc13c|Stxbp1|Syp|Unc13b|Unc13a|Zdhhc2
282	GOBP_SUBSTANTIA_NIGRA_DEVELOPMENT	0.010979687	-1.871358189	Ttbk1|Cox6b1|Atp5j|Calm1|Ckb|Cnp|Fgf9|Glud1|Gnb4|Sypl2|Padi2|Plp1|Syngr3|Ina|Ywhae|Ywhaq|Zfp458|Dynll1|Sirt2|Basp1
232	GOMF_ELECTRON_TRANSFER_ACTIVITY	0.00803399	-1.87240904	Gldc|Me2|Maob|Cox6b1|Qdpr|Etfb|Aldh2|Cox5a|Cox6a2|Cox7a1|Cox7a2|Cycs|Ido1|Idh3b|Me1|mt-Co1|mt-Nd2|mt-Nd3|mt-Nd6|Ndufa2|Nqo2|Dhrs3|Ndufs8|Phgdh|Ndufs6|Nox4|Ndufa1|Ndufs5|Asph|Ndufb5|Ndufa3|Ndufa9|Cox7b|Uqcr10|Ndufc1|Ndufa12|Cyc1|Ndufb3|Uqcrh|Uqcr11|Ndufb7|Sdha|Ndufa6|Ndufa13|Ndufb8|Ndufa10|Ndufb2|Ndufa5|Ndufb10|Ndufa8|Glrx2|Dmgdh|Ndufv3|Srd5a1|Cox4i2
728	GOBP_REGULATION_OF_GAMMA_AMINOBUTYRIC_ACID_SECRETION	0.012275402	-1.872956778	Htr1b|Ntsr1|Slc6a1|Abat|Gabbr1|Sv2a
417	GOBP_PREPULSE_INHIBITION	0.014324851	-1.876841272	Adora2a|Ctnna2|Slc6a3|Drd1|Drd2|Drd3|Grid2|Pten|Bace1|Grin3a
689	GOBP_GAMMA_AMINOBUTYRIC_ACID_SIGNALING_PATHWAY	0.013938296	-1.881020644	Gabra1|Gabra2|Gabra3|Gabra6|Gabrb1|Gabrb2|Gabrg2|Gabrg3|Plcl2|Gabbr2|Gabbr1
227	GOBP_RESPONSE_TO_FORSKOLIN	0.01345124	-1.884964991	Adcy3|Adcy8|Ahr|Efna5|Gnai1|Adcy2|Adcy5
795	GOBP_PRESYNAPTIC_MEMBRANE_ORGANIZATION	0.011358261	-1.885746505	Pten|Nlgn1|Ptprd|Lrp4|Nlgn3|Il1rapl1
217	GOBP_REGULATION_OF_SYNAPSE_STRUCTURE_OR_ACTIVITY	0.004052404	-1.894560493	Dnm3|Adgrb1|Apoe|Arc|Ctnna2|Cdh2|Cdk5r1|Cux2|Dbnl|Drd2|Efna5|Ephb3|Grid2|Grin2b|Hspa8|Lrp8|Lrrn1|Lrrn3|Mef2c|Nedd4|Nrxn1|Musk|Ntrk1|Ntrk2|Oxtr|Pafah1b1|Pak3|Pten|Nlgn1|Ptprd|Reln|Sema4a|Sema4d|Snca|Lrrtm3|Tpbg|Tuba1a|Tubb5|Ube3a|Wnt5a|Wnt7a|Ywhaz|Lrp4|Amigo1|Clstn3|Gpm6a|Gpc6|Lzts3|Lingo2|Slitrk4|Nlgn3|Homer1|Lhfpl4|Ephb1|Lrrc4b|Stau2|Cttnbp2|Nrcam|Negr1|Adgrl1|Il1rapl1|Lrrc24|Cdkl5|Colq|Flrt2|Sy…
105	GOBP_HOMOPHILIC_CELL_ADHESION_VIA_PLASMA_MEMBRANE_ADHESION_MOLECULES	0.003866746	-1.896784068	Dchs2|Dscaml1|Pcdh15|Bsg|Cdh1|Cdh11|Cdh15|Cdh2|Cdh3|Cdh6|Cdh9|Pcdha6|Pcdha7|Pcdha11|Dsc2|Dsc3|Dsg3|Plxnb3|Fat1|L1cam|Pcdh10|Pcdha9|Pcdha3|Ptprg|Ptprt|Robo1|Nptn|Igsf11|Pcdh9|Cntn2|Cdh12|Igfn1|Amigo1|Igsf21|Clstn3|Sdk2|Cdh20|Tenm3|Cdh7|Fat2|Cntn4|Fat3|Pcdh19|Cdh18|Cdh10|Pcdhac2|Cntn6|Pcdh7|Hmcn1|Cadm1|Nectin1|Myot|Nectin3|Clstn2|Clstn1|Mypn|Nexn|Pcdh18|Pcdh1|Pcdhgc5|Pcdhga5|Pcdhga8|Pcdhga9|Pcdhga1…
575	GOBP_CEREBRAL_CORTEX_RADIALLY_ORIENTED_CELL_MIGRATION	0.014864711	-1.90862248	Ctnnb1|Cdk5r1|Cdk5r2|Srgap2|Gli3|Adgrg1|Lhx6|Lrp8|Pafah1b1|Pou3f2|Pou3f3|Reln|Nr2e1|Dixdc1|Ccdc141|Bmerb1|Rtn4|P2ry12|Mdga1|Mboat7|Ndel1
821	GOBP_GALACTOLIPID_BIOSYNTHETIC_PROCESS	0.00589308	-1.910797971	Ugt8a|B3galt1|B3galt2|Gal3st1
504	GOCC_DENDRITE_MEMBRANE	0.00806518	-1.911154371	Atp2b2|Gabra1|Gabra2|Gabra3|Gabra6|Gabrg2|Gabrg3|Kcnc1|Oprd1|Tacr3|Thy1|Akap5|Kcnc2|Mpp2|Slc12a5|Shisa9|Lamp5
134	GOBP_SYNAPTIC_SIGNALING	0.005299797	-1.917791277	Akap9|Sncb|Mycbpap|Adgrb1|Celf4|Lin7a|Grm2|Grm3|Grm5|Slc8a3|Erc1|Asic1|Chrna4|Chrna7|Chrne|Adcy8|Adora2a|Adra1a|Adra2a|Rims1|Apba2|Apoe|App|Arc|Atp2a2|Bche|Bsn|Cacna1e|Cacna1g|Cacnb3|Cacnb4|Cacng2|Calm3|Car2|Cask|Ctnnb1|Cdh1|Cdh11|Cdh2|Cdk5r1|Chat|Chrm3|Chrm4|Cnp|Cnr1|Cort|Crh|Crhbp|Dnajc5|Cux2|Cyp46a1|Slc6a3|Dcc|Dlg1|Doc2a|Drd1|Drd2|Drd3|Efnb3|Eif4e|Fgf12|Gabra1|Gabra2|Gabra3|Gabra6|Gabrb1|Gabrb…
693	GOCC_GROWTH_CONE_MEMBRANE	0.007629279	-1.918192634	Gap43|Exoc4|Trpv2|Nectin1|Flrt3|Lamp5
594	GOBP_POSTSYNAPTIC_DENSITY_PROTEIN_95_CLUSTERING	0.007578476	-1.923052868	Cdh2|Nrxn1|Nrxn2|Nlgn1|Reln
419	GOBP_REGULATION_OF_SYNAPTIC_TRANSMISSION_GABAERGIC	0.014886029	-1.930752585	Adora2a|Adra1a|Car2|Cnr1|Drd2|Htr1b|Cntnap4|Oxtr|Pten|Nlgn1|Stxbp1|Plcl2|Npas4|Slc6a1|Usp46
431	GOCC_INTEGRAL_COMPONENT_OF_PRESYNAPTIC_ACTIVE_ZONE_MEMBRANE	0.008752188	-1.938118217	Adra2a|Atp2b2|Canx|Cdh2|Gpm6a|Cdh10|Atp2b4|Nectin1
685	GOMF_GABA_GATED_CHLORIDE_ION_CHANNEL_ACTIVITY	0.014219852	-1.950274539	Gabra1|Gabra2|Gabra3|Gabra6|Gabrb1|Gabrb2|Gabrg2|Gabrg3
765	GOBP_REGULATION_OF_FLAGELLATED_SPERM_MOTILITY	0.007677848	-1.959736261	Kif9|Pgam1|Cfap69|Tacr2|Tacr3|Efcab1|Cfap206
609	GOCC_INHIBITORY_SYNAPSE	0.007685551	-1.975487779	Clcn3|Dtnb|Gabra2|Gabrg2|Gad1|Gad2|Nptn|Slc32a1|Syt11|Igsf21|Nlgn3|Lhfpl4|Cep112
418	GOBP_POSITIVE_REGULATION_OF_SYNAPTIC_TRANSMISSION_GLUTAMATERGIC	0.010689759	-1.978609278	Adora2a|Cacng2|Drd1|Glul|Nrxn1|Ntrk1|Oxtr|Nlgn1|Reln|Stxbp1|Rab3gap1|Tshz3|Nlgn3|Cacng3|Cacng4
375	GOMF_TRANSMITTER_GATED_CHANNEL_ACTIVITY	0.010045883	-1.978788669	Chrna4|Chrna7|Gabra1|Gabra2|Gabra3|Gabra6|Gabrb1|Gabrb2|Gabrd|Gabrg2|Gabrg3|Glrb|Gria4|Grid2|Grik1|Grik3|Grin2b|Grin2c|Glra2|Grin3a
142	GOCC_TRANSPORTER_COMPLEX	0.004556317	-1.98140883	Akap9|Ndufb11|Scn2a|Chrna4|Chrna7|Chrne|Ttyh2|Atp8a1|Atp10a|Cacna1e|Cacna1g|Cacna2d1|Cacnb3|Cacnb4|Cacng2|Calm1|Calm2|Calm3|Casq2|Fkbp1b|Gabra1|Gabra2|Gabra3|Gabra6|Gabrb1|Gabrb2|Gabrd|Gabrg1|Gabrg2|Gabrg3|Glrb|Gria4|Grid2|Grik3|Grin2b|Grin2c|Grin2d|Hcn1|Kcna2|Kcna3|Kcna4|Kcna6|Kcnb1|Kcnc1|Kcnh1|Kcnj11|Kcnj16|Kcnj4|Kcnj5|Kcnk1|Kcnk2|Kcnk4|Kcnma1|Kcnmb1|Kcns1|mt-Co1|mt-Nd2|mt-Nd3|mt-Nd4l|mt-Nd5|mt…
764	GOBP_REGULATION_OF_CILIUM_DEPENDENT_CELL_MOTILITY	0.006201086	-1.98469122	Kif9|Pgam1|Cfap69|Tacr2|Tacr3|Mkks|Efcab1|Cfap206|Cfap45
477	GOBP_POSITIVE_REGULATION_OF_AMPA_RECEPTOR_ACTIVITY	0.004534313	-1.986923081	Arc|Cacng2|Reln|Nlgn3|Cacng3|Cacng4
285	GOBP_MALATE_METABOLIC_PROCESS	0.004534313	-1.987909719	Me2|Fh1|Me1|Mdh1|Mdh1b
791	GOBP_POSITIVE_REGULATION_OF_UTERINE_SMOOTH_MUSCLE_CONTRACTION	0.004534313	-1.992216285	Oxtr|Tacr2|Tacr3|Abat
543	GOMF_BENZODIAZEPINE_RECEPTOR_ACTIVITY	0.01129698	-1.995235359	Tspo|Gabra1|Gabra2|Gabra3|Gabra6|Gabrg2|Gabrg3
233	GOMF_GLYCINE_BINDING	0.009550594	-1.998512921	Gldc|Glrb|Grin2b|Glra2|Grin3a|Srr
93	GOCC_SITE_OF_POLARIZED_GROWTH	0.004185351	-2.015289018	Cbarp|Exoc8|Apbb1|Calm3|Cdk5r1|Cdk5r2|Cnr1|Cobl|Copa|Cxadr|Dcc|Eno2|Fkbp4|Gap43|Hsp90aa1|Elavl4|Itga4|Atcay|Kif21b|L1cam|Map1b|Map2|Mapt|Myo5a|Nefl|Otx2|Pafah1b1|Ptch1|Stmn2|Stmn3|Exoc4|Snap25|Snca|Exoc3|Pcdh9|Thy1|Trpc5|Tubb3|Dpysl3|Unc5c|Usp9x|Nrsn1|Trpv2|Lmtk2|Gdpd5|Gpm6a|Fez1|Tenm2|Tshz3|Myo9a|Adgrl1|Cdkl5|Rufy3|Ngef|Stmn4|Nectin1|Sirt2|Rtn4r|Lrrk2|Basp1|Flrt3|Myh14|Whrn|Lamp5
368	GOBP_TRICARBOXYLIC_ACID_CYCLE	0.009437561	-2.020590021	Aco2|Cs|Fh1|Idh1|Idh3g|Idh3b|Mdh1|Ogdh|Pdha1|Sucla2|Suclg1|Sdhaf2|Mrps36|Sdha|Idh3a|Pdhb|Mdh1b
697	GOMF_DYNEIN_LIGHT_CHAIN_BINDING	0.00777265	-2.027984529	Glul|Wdr63|Wdr78|Hook3|Dnaic2|Dnaic1
574	GOBP_LAYER_FORMATION_IN_CEREBRAL_CORTEX	0.004589552	-2.028479412	Ctnnb1|Cdk5r1|Cdk5r2|Adgrg1|Lrp8|Pafah1b1|Reln|Bmerb1|Mboat7
497	GOBP_FOREBRAIN_CELL_MIGRATION	0.00338944	-2.02990099	Arx|Ctnnb1|Cdk5r1|Cdk5r2|Drd1|Drd2|Egfr|Emx2|Srgap2|Gli3|Adgrg1|Htr6|Lhx6|Lrp8|Ogdh|Pafah1b1|Pou3f2|Reln|Robo1|Cxcl12|Slit2|Nrg1|Cntn2|Tnr|Tyro3|Ccdc141|Fezf2|Lrrk2|Bmerb1|P2ry12|Pex13|Mboat7
435	GOCC_SPERM_PRINCIPAL_PIECE	0.006535948	-2.030182614	Akap3|Ift81|Pfkm|Pgam1|Spa17|Eno4|Ccdc189|Atp2b4|Spag6l|Catspere1|Ift27|Ift172|Efcab2|Enkur|Catsperg2|Slc9b2
686	GOCC_GABA_RECEPTOR_COMPLEX	0.006535948	-2.039854567	Gabra1|Gabra2|Gabra3|Gabra6|Gabrb1|Gabrb2|Gabrd|Gabrg2|Gabrg3|Gabbr2|Gabbr1
286	GOMF_MALATE_DEHYDROGENASE_ACTIVITY	0.00777265	-2.048088904	Me2|Me1|Mdh1|Phgdh|Mdh1b
377	GOBP_POSITIVE_REGULATION_OF_EXCITATORY_POSTSYNAPTIC_POTENTIAL	0.006222354	-2.06194483	Chrna7|Rims1|Cux2|Nrxn1|Prkcz|Pten|Nlgn1|Reln|Stx1a|Wnt7a|Shank1|Nlgn3|Neto1|Stx1b
421	GOBP_REGULATION_OF_SYNAPTIC_VESICLE_EXOCYTOSIS	0.00338944	-2.064077738	Adora2a|Adra1a|Adra2a|Calm3|Cask|Cnr1|Drd1|Drd2|Htr1b|Htr2a|Prkcb|Prkcg|Septin5|Nlgn1|Snapin|Syn1|Syp|Syt1|Syt4|Wnt7a|Rab3gap1|Bace1|Rims4|Grin3a|Rims3|Cspg5|Apba1|Gsk3b|Lrrk2|Gipc1
416	GOCC_AXOLEMMA	0.004185351	-2.076069619	Adora2a|Epb41l3|Kcnc1|Mapt|Slc1a2|Sptbn1|Thy1|Kcnc2|Gabbr1
136	GOCC_POTASSIUM_CHANNEL_COMPLEX	0.004185351	-2.091098458	Akap9|Calm1|Calm2|Calm3|Grik3|Hcn1|Kcna2|Kcna3|Kcna4|Kcna6|Kcnb1|Kcnc1|Kcnj11|Kcnj16|Kcnj4|Kcnk1|Kcnma1|Kcns1|Kcnj14|Kcng3|Kcns3|Lrrc55|Kcng1|Lrrc38|Kcne2|Kcnc2|Dpp10|Kcnh4|Kcnf1|Kcnd3|Kcng4|Kcnv1|Kcnmb2|Abcb8|Kcnn1|Kcnb2
374	GOMF_NEUROTRANSMITTER_RECEPTOR_ACTIVITY_INVOLVED_IN_REGULATION_OF_POSTSYNAPTIC_MEMBRANE_POTENTIAL	0.00777265	-2.095830076	Chrna4|Chrna7|Adrb1|Gabra1|Gabra2|Gabra3|Gabra6|Gabrb1|Gabrb2|Gabrd|Gabrg2|Gabrg3|Glrb|Grid2|Grik1|Grik3|Grin2c|Glra2|Grin3a|Gabbr1
593	GOBP_POSTSYNAPTIC_MEMBRANE_ASSEMBLY	0.003128324	-2.103208771	Cdh2|Nrxn1|Nrxn2|Nlgn1|Lrp4|Nlgn3
139	GOCC_GLUTAMATERGIC_SYNAPSE	0.004490387	-2.104500305	Akap9|Dnm3|Mal2|Grm3|Grm5|Dgkq|Scn2a|Adcy8|Adora2a|Adra1a|Adra2a|Ap2m1|Ap3d1|Apoe|Arc|Atp2b2|Bcan|Bsn|Cacng2|Calb1|Camk4|Canx|Cdh1|Cdh11|Clcn3|Cnr1|Dlg1|Drd1|Drd2|Drd3|Sparcl1|Efnb2|Efnb3|Eif4e|Erbb4|Fzd9|Gabrg2|Grid1|Grid2|Grik3|Grin2c|Grin2d|Grm1|Hras|Hspa8|Htr2a|Elavl4|Kcna3|Kpna1|Ntng2|Napb|Numb|P2rx6|Pak3|Prkci|Prkcz|Plcb1|Ppp1ca|Prkar1a|Prkar1b|Prkar2b|Nlgn1|Lrrc4|Ptprd|Pura|Rgs9|Nptn|Sh3gl…
94	GOCC_DISTAL_AXON	0.004409965	-2.105481415	Cbarp|Exoc8|Sncb|Slc8a3|Adra2a|Apbb1|Calm3|Cdk5r1|Cdk5r2|Cnr1|Cobl|Copa|Crhbp|Cxadr|Dcc|Eno2|Fkbp4|Gad1|Gap43|Glul|Grik3|Hcn3|Hspa8|Hsp90aa1|Htr1b|Elavl4|Itga4|Atcay|Kcna2|Kcna3|Kcna6|Kcnc1|Kif21b|L1cam|Map1b|Map2|Mapt|Myo5a|Nefl|Ntrk2|Ntsr1|Oprd1|Otx2|Pafah1b1|Pcsk1|Pdyn|Penk|Prkcb|Prkcg|Ptch1|Stmn2|Stmn3|Exoc4|Slc8a1|Snap25|Snca|Unc13c|Syp|Exoc3|Pcdh9|Thy1|Tpbg|Trpc5|Tubb3|Dpysl3|Unc5c|Usp9x|Sl…
505	GOMF_PROTON_TRANSPORTING_ATP_SYNTHASE_ACTIVITY_ROTATIONAL_MECHANISM	0.00777265	-2.114052884	Atp5b|Atp5c1|Atp5pb|Atp5j|Atp5k|Atp6v1a|mt-Atp6|mt-Atp8|Atp5l|Atp5o|Atp5j2|Atp5d|Atp5e|Atp5h
506	GOBP_MITOCHONDRIAL_ATP_SYNTHESIS_COUPLED_PROTON_TRANSPORT	0.003146827	-2.137614698	Atp5c1|Atp5j|Atp5k|mt-Atp6|Atp5l|Atp5o|Atp5j2|Dnajc30|Atp5e|Atp5h
57	GOMF_INWARD_RECTIFIER_POTASSIUM_CHANNEL_ACTIVITY	0.00777265	-2.139489927	Kcnj13|Kcnn2|Kcnn3|Kcnj11|Kcnj12|Kcnj16|Kcnj4|Kcnj9|Kcnk1|Kcnh7|Kcnh6|Kcnj14|Kcne2
688	GOMF_INHIBITORY_EXTRACELLULAR_LIGAND_GATED_ION_CHANNEL_ACTIVITY	0.00777265	-2.142338534	Gabra1|Gabra2|Gabra3|Gabra6|Gabrb2|Gabrg2|Gabrg3|Glrb|Glra2
257	GOCC_INTEGRAL_COMPONENT_OF_SYNAPTIC_VESICLE_MEMBRANE	0.004185351	-2.14856692	Mal2|Scamp1|Gabra2|Slc6a9|Oprd1|Stx1a|Syngr1|Syp|Syt1|Syt4|Slc32a1|Slc6a17|Sv2a|Tmem163
65	GOCC_9PLUS2_MOTILE_CILIUM	0.004185351	-2.154894847	Cfap43|Ttll3|Gas8|Flacc1|Dnah5|Dnah1|Ak1|Akap3|Ift81|Dnah11|Drd2|Gstm5|Hspd1|Kif9|Mns1|Pgam1|Prkaca|Septin4|Prkar1a|Rpgr|Spa17|Cfap69|Tacr2|Tacr3|Tcte1|Rsph1|Eno4|Cfap221|Crocc|Ccdc189|Septin7|Tctex1d4|Cetn2|Slc9a3r1|Wdr66|Vps13a|Spef2|Saxo2|Slirp|Atp2b4|Dnaic2|Spag6l|Ccdc39|Septin6|Catspere1|Cfap47|Spag16|Ift27|Ift172|Efcab2|Dcdc2c|Ak8|Dnaic1|Lyzl4|Pacrg|Enkur|Tekt4|Cfap52|Cfap45|Cabcoco1|Ttc29|…
500	GOBP_NEURON_CELL_CELL_ADHESION	0.003146827	-2.156738509	Astn1|Cdk5r1|Ncam2|Nrxn1|Nrxn2|Nlgn1|Tnr|Nlgn3|Cntn4|Ninj2|Astn2
90	GOBP_PRESYNAPTIC_ENDOCYTOSIS	0.00338944	-2.168997832	Btbd8|Dnm3|Sncb|Ap2m1|Calm3|Canx|Nlgn1|Sh3gl2|Snap91|Snca|Stx1a|Synj2|Syp|Syt1|Syt2|Vamp2|4932438A13Rik|Pacsin1|Nlgn3|Bin1|Vamp4|Syt5|Lrrk2|Rab27b
779	GOBP_MITOCHONDRIAL_ELECTRON_TRANSPORT_NADH_TO_UBIQUINONE	0.00338944	-2.240240088	mt-Nd2|mt-Nd3|mt-Nd4l|mt-Nd5|mt-Nd6|Ndufa2|Ndufs4|Snca|Ndufs8|Ndufs6|Ndufa1|Park7|Ndufs5|Ndufb5|Ndufa3|Ndufa9|Dnajc15|Ndufc1|Ndufb3|Ndufb7|Ndufa6|Ndufb8|Ndufa10|Ndufb2|Ndufa5|Ndufb10|Ndufa8|Ndufab1|Ndufv3
64	GOCC_CILIARY_PLASM	0.004185351	-2.247249978	Cfap43|Dnah7c|Ttll3|Gas8|Dnal1|Ccdc65|Dnah5|Dnah1|Dync2h1|Dcx|Gli3|Kifap3|Mak|Mns1|Prkaca|Prkar1a|Rp1|Rsph4a|Wdpcp|Cfap36|Tubb4a|Dnah7b|Septin7|Wdr63|Wdr78|Tctex1d4|Rpgrip1l|Hydin|Wdr66|Maats1|Togaram1|Dnah6|Saxo2|Cfap54|Drc1|Dnah3|Dnaic2|Akap14|Spag6l|Ccdc39|Arl6|Ccdc96|Spag16|Dnaic1|Cfap206|Bbs7|Cfap52|Cfap45|Spag17|Ttc25|Wdr35|Armc4|Dnali1|Rsph9|Lca5|Ccdc151|Cfap61|Ttc30a1|Rsph6a
69	GOBP_SPERM_MOTILITY	0.003605392	-2.278489206	Cfap43|Ttll3|Adcy3|Gas8|Meig1|Dnah5|Dnah1|Ddx4|Kif9|Mns1|Pgam1|Pltp|Septin4|Cfap69|Tacr2|Tacr3|Tcte1|Ube2b|Gm17018|Eno4|Cfap157|4833427G06Rik|Cacna1i|Wdr66|Vps13a|Ttll1|Spef2|Drc7|Pih1h3b|Slirp|Atp2b4|Spag6l|Ccdc39|Cfap47|Dzip1|Spag16|Efcab1|Dnaic1|Ing2|Cfap206|Enkur|Cfap52|Cfap45|Ttll9|Slc9b2
580	GOMF_OXIDOREDUCTASE_ACTIVITY_ACTING_ON_NAD_P_H_QUINONE_OR_SIMILAR_COMPOUND_AS_ACCEPTOR	0.00777265	-2.302707597	Cbr1|Cryz|mt-Nd2|mt-Nd3|mt-Nd4l|mt-Nd5|mt-Nd6|Ndufa2|Nqo2|Ndufs8|Ndufs6|Ndufa1|Ndufs5|Ndufb5|Ndufa3|Ndufa9|Ndufc1|Ndufa12|Ndufb3|Cryzl1|Ndufb7|Ndufa6|Ndufa13|Ndufb8|Ndufa10|Ndufb2|Ndufa5|Ndufb10|Ndufa8|Ndufv3
687	GOBP_INHIBITORY_SYNAPSE_ASSEMBLY	0.003146827	-2.326717884	Gabra1|Gabra2|Gabrb2|Gabrg2|Sema4a|Sema4d|Npas4|Cbln4|Lgi2|Lhfpl4
404	GOCC_INTRINSIC_COMPONENT_OF_POSTSYNAPTIC_DENSITY_MEMBRANE	0.004185351	-2.327905144	Adam22|Adra2a|Atp2b2|Cacng2|Dcc|Drd3|Efnb2|Efnb3|Erbb4|Grid1|Grid2|Grin2d|Oprd1|Lrrc4|Nptn|Lrrtm3|Slc30a1|Plppr4|Clstn3|Lrfn5|Lrrc4c|Grin3a|Neto1|Gsg1l|Lrrc4b|Nrcam|Cacng3|Cacng4|Nectin3|Clstn2|Sorcs3|Shisa9|Slitrk1|Lrfn1
311	GOBP_POSITIVE_REGULATION_OF_SYNAPSE_ASSEMBLY	0.00338944	-2.344018826	Adgrb1|Cux2|Efna5|Ephb3|Grid2|Lrrn1|Lrrn3|Nrxn1|Ntrk1|Ntrk2|Oxtr|Nlgn1|Ptprd|Sema4a|Sema4d|Lrrtm3|Tpbg|Wnt7a|Amigo1|Clstn3|Lingo2|Slitrk4|Nlgn3|Ephb1|Lrrc4b|Stau2|Il1rapl1|Lrrc24|Flrt2|Clstn2|Clstn1|Bhlhb9|Flrt3|Slitrk1
778	GOMF_NADH_DEHYDROGENASE_ACTIVITY	0.00777265	-2.356738158	mt-Nd2|mt-Nd3|mt-Nd4l|mt-Nd5|mt-Nd6|Ndufa2|Ndufs8|Aifm1|Ndufs6|Ndufa1|Ndufs5|Ndufb5|Ndufa3|Ndufa9|Ndufc1|Ndufa12|Ndufb3|Ndufb7|Ndufa6|Ndufa13|Ndufb8|Ndufa10|Ndufb2|Ndufa5|Ndufb10|Ndufa8|Ndufv3
68	GOBP_CILIUM_OR_FLAGELLUM_DEPENDENT_CELL_MOTILITY	0.003739523	-2.375643335	Cfap43|Dnah7c|Ttll3|Adcy3|Gas8|Meig1|Ccdc65|Dnah5|Dnah1|Ddx4|Kif9|Mns1|Pgam1|Pltp|Septin4|Cfap69|Rsph4a|Tacr2|Tacr3|Tcte1|Gm17018|Eno4|Dnah7b|Cfap157|4833427G06Rik|Gas2l2|Cacna1i|Wdr63|Wdr66|Vps13a|Ttll1|Dnah6|Drc7|Pih1h3b|Cfap54|Slirp|Atp2b4|Drc1|Dnah3|Spag6l|Ccdc39|Mkks|Cfap47|Dzip1|Spag16|Efcab1|Dnaic1|Ing2|Cfap206|Enkur|Cfap52|Cfap45|Ttll9|Rsph9|Rsph6a|Slc9b2
331	GOMF_OXIDOREDUCTION_DRIVEN_ACTIVE_TRANSMEMBRANE_TRANSPORTER_ACTIVITY	0.007813087	-2.382148949	Cyb5a|Cox6b1|Cox4i1|Cox5a|Cox6a2|Cox7a1|mt-Co1|mt-Nd2|mt-Nd3|mt-Nd4l|mt-Nd5|mt-Nd6|Ndufa2|Ndufs4|Ndufs8|Ndufs6|Ndufa1|Cyb561d2|Ndufs5|Ndufb5|Ndufa3|Ndufa9|Cox7b|Uqcr10|Ndufc1|Ndufa12|Cyc1|Ndufb3|Uqcrh|Ndufb7|Ndufa6|Ndufa13|Ndufb8|Ndufa10|Ndufb2|Ndufa5|Ndufb10|Ndufa8|Ndufv3|Cox4i2
230	GOCC_NADH_DEHYDROGENASE_COMPLEX	0.004185351	-2.386262515	Ndufb11|mt-Nd2|mt-Nd3|mt-Nd4l|mt-Nd5|mt-Nd6|Ndufa2|Ndufs8|Ndufs6|Ndufa1|Ndufs5|Wdr93|Ndufb5|Ndufa3|Ndufa9|Ndufc1|Ndufa12|Ndufb3|Ndufb7|Ndufa6|Ndufa13|Ndufb8|Ndufa10|Ndufb2|Ndufa5|Ndufb10|Ndufa8|Ndufa11|Ndufab1|Ndufv3
229	GOBP_NADH_DEHYDROGENASE_COMPLEX_ASSEMBLY	0.00338944	-2.417648527	Ndufb11|mt-Nd2|mt-Nd5|mt-Nd6|Ndufa2|Ndufs8|Acad9|Ndufa1|Ndufs5|Ndufb5|Ndufa3|Ndufa9|Ndufc1|Ndufa12|Ndufb3|Ndufaf3|Bcs1l|Ndufb7|Ndufa6|Ndufa13|Ndufb8|Ndufa10|Ndufb2|Ndufa5|Ndufb10|Ndufa8|Tmem126b|Ndufaf5|Ndufa11|Ndufab1|Ndufaf7|Ndufaf2
626	GOBP_ATP_SYNTHESIS_COUPLED_ELECTRON_TRANSPORT	0.003550708	-2.473538702	Cox4i1|Cox5a|Cox6a2|Cox7a1|Cox7a2|Cox7c|Cycs|Chchd2|mt-Co1|mt-Nd2|mt-Nd3|mt-Nd4l|mt-Nd5|mt-Nd6|Ndufa2|Ndufs4|Snca|Afg1l|Uqcrq|Ndufs8|Ndufs6|Ndufa1|Park7|Ndufs5|Ndufb5|Sdhaf2|Ndufa3|Ghitm|Ndufa9|Dnajc15|Uqcr10|Ndufc1|Ndufa12|Cyc1|Ndufb3|Uqcrh|Ndufb7|Sdha|Ndufa6|Ndufb8|Ndufa10|Uqcrb|Coa6|Ndufb2|Ndufa5|Ndufb10|Ndufa8|Ndufab1|Ndufv3|Cox4i2
231	GOCC_RESPIRASOME	0.004185351	-2.502063296	Ndufb11|Cox6b1|Cox5a|Cox6a2|Cox6c|Cox7a1|Cox7a2|Cox7c|Cycs|mt-Co1|mt-Nd2|mt-Nd3|mt-Nd5|mt-Nd6|Ndufa2|Uqcrq|Ndufs8|Ndufs6|Ndufa4l2|Ndufa1|Ndufs5|Wdr93|Ndufb5|Ndufa3|Ndufa9|Cox7b|Uqcr10|Ndufc1|Ndufa12|Cyc1|Ndufb3|Uqcrh|Uqcr11|Bcs1l|Ndufb7|Sdha|Ndufa6|Ndufa13|Ndufb8|Ndufa10|Uqcrb|Coa6|Ndufb2|Ndufa5|Ndufb10|Ndufa8|Ndufa11|Ndufab1|Ttc19|1700066M21Rik|Ndufv3|Cox4i2
430	GOCC_GABA_ERGIC_SYNAPSE	0.004185351	-2.548901161	Adra1a|Adra2a|Atp2b2|Cnr1|Drd1|Efna5|Erbb4|Gabra1|Gabra2|Gabra3|Gabrb1|Gabrb2|Gabrd|Gabrg2|Gabrg3|Gap43|Glrb|Plcb1|Slc32a1|Cbln4|Slc6a17|Slc6a1|Clstn3|Igsf9b|Slc6a11|Cntn5|Nlgn3|Pclo|Cspg5|Atp2b3|Cdh10|Gabbr1|Kcnd3|Gucy1a1|Sv2a|Slitrk1
