# Supplementary material for: Age‐Dependent Regulation of Hippocampal Inflammation by the Mitochondrial Translocator Protein in Mice
Source: Aging Cell. 2025 Apr 24;24(6):e70039. doi: 10.1111/acel.70039 (PMC12151901; doi:10.1111/acel.70039)
Supplement: Supplementary file 1 — Table S1. Differentially expressed gene list for normal aging. Comparison is between WT Aged versus WT Young (reference) under baseline (PBS) conditions. Significance is defined as FDR < 0.05. Upregulation refers to significant genes thresholded at Log2FC ≥ 0.5, while downregulation refers to significant genes thresholded at Log2FC ≤ −0.5. Table S2. fGSEA functional enrichment results from differentially expressed genes of normal aging comparison (Table S1). NES score refers to normalized enrichment score. Leading edge refers to genes annotated with their Entrez IDs being involved in that functional term. Table S3. fGSEA leading edges with gene symbols from Table S2. NES score refers to normalized enrichment score. MGI refers to the overlapping genes involved in the functional term. Table S4. Gene overlap hypergeometric Fischer tests of significant differentially expressed genes between normal aging and inflammatory response in the young. WT PBS Aged versus WT PBS Young is denoted as the normal aging comparison, while WT LPS Young versus WT PBS Young is denoted as the inflammatory response in the young comparison. Each significant differentially expressed gene set is split into either upregulated “up” (Log2FC > 0.5) or downregulated “down” (Log2FC < 0.5). Magnitude of overlap is reflected as odds ratio, while significance threshold is p < 0.05 for the hypergeometric Fischer test. Table S5. fGSEA functional enrichment results from differentially expressed genes of inflammatory response in the young. NES score refers to normalized enrichment score. Leading edge refers to genes annotated with their Entrez IDs being involved in that functional term. Table S6. Differentially expressed gene list for inflammation in the aged brain. Comparison is between WT LPS Aged versus WT PBS Aged conditions. Significance is defined as FDR < 0.05. Upregulation refers to significant genes thresholded at Log2FC ≥ 0.5, while downregulation refers to significant genes thresholded at Log2FC [file ACEL-24-e70039-s003.zip › acel70039-sup-0001-TableS1-S18/TableS11_overlap_KOLOvsWTLO_and_KOLYvsWTLY.xlsx]

## Sheet: genes_within_eachoverlap
lps.young_down.lps.old_down	lps.young_down.lps.old_up	lps.young_up.lps.old_down	lps.young_up.lps.old_up				Legend
Cmss1	Itgb2	Btbd17	Gm16439					Comparison set
Btf3l4	Bcl6b	Grm3	Gm12663				lps.young	TSPOKO LPS Young VS WT LPS Young
Tceanc2	Mx1	Cnp	Gm20075				lps.old	TSPOKO LPS Aged VS WT LPS Aged
Tspo	Hk2	Sgk2
	Cd52	Nefh						Direction of DEG
	Lgals9	Cacng4					Upregulated in that comparison set	_up
	Ltbp2	Shc3					Downregulated in that comparison set	_down
	Spi1	Pkp1
	Rhoc	Slc6a9
	Def6	Slc2a5
	Irf9	Slco1c1
	Tgfb1	Slc7a10
	Hck	Itm2a
	Cyp4f18	Plp1
	Ier3	Pllp
	Cp	Fras1
	Col5a3	Slc39a12
	Ptpn6	Apln
	Hspb1	Lpar1
	Mmp8	Abca8a
	Cyba	Gjc2
	Clic1	Spink10
	Ifi35	C1ql1
	Steap4	H2bc6
	Mlkl	Siglech
	Mcemp1	H1f4
	Cybb	Smyd1
	Cd48	Epha6
	Fcgr1	Mog
	Ncf1	Gm21985
	Cd274
	Ada
	Dhx58
	Cxcl16
	Rab32
	Irak3
	Madcam1
	Upp1
	Myo1g
	Rsad2
	Pecam1
	Rhbdf2
	Pik3r5
	Nfkbia
	Serpina3n
	Tnfaip2
	Aoah
	Fyb
	Psme1
	Tgm1
	Adcy4
	Myc
	Gsdmd
	Hcls1
	Parp9
	Pros1
	Serping1
	Parp3
	Mx2
	Cyp1b1
	C3
	Tapbp
	Psmb8
	Tap2
	Ppic
	Cd74
	Ms4a6b
	Ms4a6d
	Fam111a
	Fosl1
	Fermt3
	Pik3ap1
	Msr1
	Nfkb2
	Mmp19
	Ifitm3
	Irf7
	Tma16
	Stat1
	Slc11a1
	Gpr35
	Cfh
	Marco
	Ncf2
	Ifi211
	Tagln2
	Batf3
	Vim
	Pkn3
	Siglec1
	Cd93
	Zbp1
	Helz2
	Procr
	S100a11
	Tlr2
	Ifi44
	Ecm1
	Gbp3
	Gbp2
	Glipr2
	Plin2
	Tnfrsf1b
	Hspg2
	Tinagl1
	Fgr
	Nos3
	Gbp9
	Cxcl9
	Anxa3
	Oasl2
	Oas1b
	Arpc1b
	Usp18
	Clec4a2
	Arhgdib
	Ltbr
	Tnfrsf1a
	Siglece
	Mvp
	Nupr1
	Itgam
	Adm
	Trim30a
	Elf4
	Msn
	Phka2
	Il2rg
	Mt1
	Ccl22
	Jak3
	Crispld2
	Anxa2
	Stra6
	Uba7
	Rac2
	Rtp4
	Casp4
	Lgals3bp
	Vav1
	Parp14
	Ifit1
	Grn
	Gpsm3
	Cxcl10
	Tmem106a
	Igsf6
	Ccl5
	Slfn8
	Ccl12
	Nfkbiz
	Tgfbi
	Sbno2
	Isg15
	Ggta1
	H2-Q4
	Igfbp7
	Hspb6
	C1qa
	C1qc
	C1qb
	Tap1
	Icam1
	Tgm2
	Ifi206
	Ackr1
	Ddx60
	C1s1
	Stx11
	Ppl
	Saa3
	Emp3
	Gbp7
	Ddx58
	Xaf1
	Milr1
	C3ar1
	Zmynd15
	Cyyr1
	Mmrn2
	Cmklr1
	Stab1
	S100a13
	Ikbke
	Zc3h12a
	Apobr
	Gpr151
	Ifi209
	Mmp3
	Clec4a3
	Tlr1
	Gldn
	Pilra
	Bst2
	Rhoj
	Irgm1
	Arhgap30
	Clec4a1
	Trex1
	Lrrc25
	Ptges
	Fpr2
	Trim30b
	A630001G21Rik
	Oas1a
	Socs3
	Bcl3
	Iigp1
	C1ra
	H2-Q5
	Capg
	Trim30d
	Fcer1g
	Pirb
	Fcgr3
	Tnip2
	H2-Q7
	Ifitm2
	B2m
	H2-K1
	Orm2
	Ifit3b
	Gpr84
	Parp10
	BC023105
	Pilrb2
	Pilrb1
	H2-T23
	Phf11d
	Flnc
	Lyz2
	Irgm2
	Sp110
	Rnf213
	Hrct1
	Cebpd
	Csf2rb
	Csf2rb2
	Ncf4
	Slfn2
	H2-Q6
	H2-D1
	Ifi204
	Ifi207
	Gm4951
	Ecscr
	Nlrc5
	Ehd2
	Ctla2b
	Ifit3
	Igtp
	Ifi47
	Naip2
	Serpina3m
	Ms4a6c
	Gm12250
	Bcl2a1b
	F830016B08Rik
	Gm6548
	Evi2b
	Ms4a4a
	Fbxw23
	Gbp6
	Gbp10
	Gbp5
	Ifi30
	Lilrb4a

## Sheet: odds_ratio_pvalue_overlap
this is the genotype comparison for each age subset.
only for LPS
Odds ratio	lps.young_down	lps.young_up
lps.old_down	0.553256	11.3937
lps.old_up	46.0641	0.352042
Pvalue	lps.young_down	lps.young_up
lps.old_down	0.927427	2.94714e-20
lps.old_up	1.43379e-262	0.9901
