# Supplementary material for: Age‐Dependent Regulation of Hippocampal Inflammation by the Mitochondrial Translocator Protein in Mice
Source: Aging Cell. 2025 Apr 24;24(6):e70039. doi: 10.1111/acel.70039 (PMC12151901; doi:10.1111/acel.70039)
Supplement: Supplementary file 1 — Table S1. Differentially expressed gene list for normal aging. Comparison is between WT Aged versus WT Young (reference) under baseline (PBS) conditions. Significance is defined as FDR < 0.05. Upregulation refers to significant genes thresholded at Log2FC ≥ 0.5, while downregulation refers to significant genes thresholded at Log2FC ≤ −0.5. Table S2. fGSEA functional enrichment results from differentially expressed genes of normal aging comparison (Table S1). NES score refers to normalized enrichment score. Leading edge refers to genes annotated with their Entrez IDs being involved in that functional term. Table S3. fGSEA leading edges with gene symbols from Table S2. NES score refers to normalized enrichment score. MGI refers to the overlapping genes involved in the functional term. Table S4. Gene overlap hypergeometric Fischer tests of significant differentially expressed genes between normal aging and inflammatory response in the young. WT PBS Aged versus WT PBS Young is denoted as the normal aging comparison, while WT LPS Young versus WT PBS Young is denoted as the inflammatory response in the young comparison. Each significant differentially expressed gene set is split into either upregulated “up” (Log2FC > 0.5) or downregulated “down” (Log2FC < 0.5). Magnitude of overlap is reflected as odds ratio, while significance threshold is p < 0.05 for the hypergeometric Fischer test. Table S5. fGSEA functional enrichment results from differentially expressed genes of inflammatory response in the young. NES score refers to normalized enrichment score. Leading edge refers to genes annotated with their Entrez IDs being involved in that functional term. Table S6. Differentially expressed gene list for inflammation in the aged brain. Comparison is between WT LPS Aged versus WT PBS Aged conditions. Significance is defined as FDR < 0.05. Upregulation refers to significant genes thresholded at Log2FC ≥ 0.5, while downregulation refers to significant genes thresholded at Log2FC [file ACEL-24-e70039-s003.zip › acel70039-sup-0001-TableS1-S18/TableS12_enrichment_maincelltypemarkers_LPSgroups.xlsx]

## Sheet: kegg_results_celltype_markers
	ID	Description	GeneRatio	BgRatio	pvalue	p.adjust	qvalue	geneID	Count	celltype
Int7_kegg.mmu04727	mmu04727	GABAergic synapse - Mus musculus (house mouse)	1972-07-01	89/9476	4.56028e-06	0.000720524	0.000609637	14399/22348/14706/14417/14415/14702/232333	7	Int7_kegg
Int7_kegg.mmu04726	mmu04726	Serotonergic synapse - Mus musculus (house mouse)	1972-06-01	131/9476	0.000460757	0.0363998	0.030798	13097/15566/15561/14706/14702/18798	6	Int7_kegg
Int7_kegg.mmu04723	mmu04723	Retrograde endocannabinoid signaling - Mus musculus (house mouse)	1972-06-01	149/9476	0.000909038	0.047876	0.040508	14399/22348/14706/12801/14702/18798	6	Int7_kegg
Int7_kegg.mmu04725	mmu04725	Cholinergic synapse - Mus musculus (house mouse)	1972-05-01	112/9476	0.00157225	0.0621037	0.0525461	60613/14706/11423/14702/18798	5	Int7_kegg
Int7_kegg.mmu04750	mmu04750	Inflammatory mediator regulation of TRP channels - Mus musculus (house mouse)	1972-05-01	127/9476	0.00272928	0.0787527	0.0666329	246788/13097/16000/15465/18798	5	Int7_kegg
Int7_kegg.mmu04020	mmu04020	Calcium signaling pathway - Mus musculus (house mouse)	1972-07-01	253/9476	0.00299061	0.0787527	0.0666329	66402/15566/15465/12426/18798/14164/14680	7	Int7_kegg
Int7_kegg.mmu05032	mmu05032	Morphine addiction - Mus musculus (house mouse)	1972-04-01	91/9476	0.00497935	0.0884163	0.0748093	14399/22348/14706/14702	4	Int7_kegg
Int7_kegg.mmu05224	mmu05224	Breast cancer - Mus musculus (house mouse)	1972-05-01	147/9476	0.00510126	0.0884163	0.0748093	16000/13983/22418/14164/22421	5	Int7_kegg
Int7_kegg.mmu04742	mmu04742	Taste transduction - Mus musculus (house mouse)	1972-04-01	92/9476	0.00517623	0.0884163	0.0748093	14399/15561/18441/18798	4	Int7_kegg
Int7_kegg.mmu04015	mmu04015	Rap1 signaling pathway - Mus musculus (house mouse)	1972-06-01	214/9476	0.00559597	0.0884163	0.0748093	16000/12801/93737/18441/18798/14164	6	Int7_kegg
Int7_kegg.mmu04390	mmu04390	Hippo signaling pathway - Mus musculus (house mouse)	1972-05-01	157/9476	0.00671749	0.0964875	0.0816384	242316/22418/93737/14164/22421	5	Int7_kegg
mgl_kegg.M00892	M00892	UDP-N-acetyl-D-glucosamine biosynthesis, eukaryotes, glucose => UDP-GlcNAc	2024-01-02	12/876	0.027225	0.0602218	0.0158478	15277	1	mgl_kegg
mgl_kegg.M00165	M00165	Reductive pentose phosphate cycle (Calvin cycle)	2024-01-02	17/876	0.0384579	0.0602218	0.0158478	14121	1	mgl_kegg
mgl_kegg.M00003	M00003	Gluconeogenesis, oxaloacetate => fructose-6P	2024-01-02	20/876	0.0451663	0.0602218	0.0158478	14121	1	mgl_kegg
mgl_kegg.M00001	M00001	Glycolysis (Embden-Meyerhof pathway), glucose => pyruvate	2024-01-02	28/876	0.0629406	0.0629406	0.0165633	15277	1	mgl_kegg
mgl_kegg.mmu04380	mmu04380	Osteoclast differentiation - Mus musculus (house mouse)	18/132	135/9476	3.23389e-13	5.88567e-11	4.08491e-11	18727/17969/17970/83433/14283/21943/18383/22177/12229/12978/17972/14131/21812/21682/14129/21926/13057/14130	18	mgl_kegg
mgl_kegg.mmu04061	mmu04061	Viral protein interaction with cytokine and cytokine receptor - Mus musculus (house mouse)	15/132	95/9476	2.76742e-12	2.51835e-10	1.74785e-10	20308/12458/20303/12765/20310/20296/12978/20302/16154/20306/20293/56744/13051/21926/16155	15	mgl_kegg
mgl_kegg.mmu04060	mmu04060	Cytokine-cytokine receptor interaction - Mus musculus (house mouse)	22/132	294/9476	8.69382e-11	5.27425e-09	3.66056e-09	20308/16181/16168/12983/12986/12458/20303/12765/20310/21943/18383/20296/12978/20302/16154/21812/20306/20293/56744/13051/21926/16155	22	mgl_kegg
mgl_kegg.mmu04145	mmu04145	Phagosome - Mus musculus (house mouse)	17/132	179/9476	3.76929e-10	1.71503e-08	1.1903e-08	15007/24088/17969/17970/13040/14972/12475/13058/17972/17533/69142/16409/14131/14129/13057/22146/14130	17	mgl_kegg
mgl_kegg.mmu05140	mmu05140	Leishmaniasis - Mus musculus (house mouse)	11/132	70/9476	2.71073e-09	9.86705e-08	6.84816e-08	24088/17969/17970/13058/17972/16409/14131/14129/15170/21926/13057	11	mgl_kegg
mgl_kegg.mmu04062	mmu04062	Chemokine signaling pathway - Mus musculus (house mouse)	16/132	192/9476	8.68876e-09	2.63559e-07	1.82921e-07	20308/17969/30955/12458/20303/12765/20310/19354/22324/22376/20296/20302/20306/20293/56744/13051	16	mgl_kegg
mgl_kegg.mmu04064	mmu04064	NF-kappa B signaling pathway - Mus musculus (house mouse)	12/132	106/9476	2.33393e-08	6.06822e-07	4.21161e-07	12044/12045/12047/20303/20310/21943/12046/12475/12229/22033/21926/15894	12	mgl_kegg
mgl_kegg.mmu05150	mmu05150	Staphylococcus aureus infection - Mus musculus (house mouse)	12/132	128/9476	1.9409e-07	4.41555e-06	3.06458e-06	20345/12262/12263/12260/12267/12628/12259/16409/14131/14129/15894/14130	12	mgl_kegg
mgl_kegg.mmu05323	mmu05323	Rheumatoid arthritis - Mus musculus (house mouse)	10/132	87/9476	3.1473e-07	6.36455e-06	4.41727e-06	16168/24088/20310/21943/12524/20296/20302/20293/21926/15894	10	mgl_kegg
mgl_kegg.mmu04670	mmu04670	Leukocyte transendothelial migration - Mus musculus (house mouse)	11/132	119/9476	7.40989e-07	1.3486e-05	9.35986e-06	74734/17969/17970/19354/22324/13058/17972/16409/16456/15894/13057	11	mgl_kegg
mgl_kegg.mmu05152	mmu05152	Tuberculosis - Mus musculus (house mouse)	13/132	180/9476	1.22226e-06	2.02229e-05	1.40355e-05	24088/13040/12475/14127/17533/16154/69142/16409/14131/14129/21926/16155/14130	13	mgl_kegg
mgl_kegg.mmu05134	mmu05134	Legionellosis - Mus musculus (house mouse)	8/132	60/9476	1.59554e-06	2.39418e-05	1.66167e-05	53791/24088/17940/20310/17951/12475/16409/21926	8	mgl_kegg
mgl_kegg.mmu05417	mmu05417	Lipid and atherosclerosis - Mus musculus (house mouse)	14/132	216/9476	1.71013e-06	2.39418e-05	1.66167e-05	24088/17969/17970/20310/22324/12475/13058/20296/20302/17972/20293/21926/15894/13057	14	mgl_kegg
mgl_kegg.mmu05221	mmu05221	Acute myeloid leukemia - Mus musculus (house mouse)	8/132	70/9476	5.23859e-06	6.52623e-05	4.52948e-05	12044/12045/12047/12046/12475/12978/16409/14129	8	mgl_kegg
mgl_kegg.mmu04666	mmu04666	Fc gamma R-mediated phagocytosis - Mus musculus (house mouse)	9/132	93/9476	5.37876e-06	6.52623e-05	4.52948e-05	17969/19354/22324/22376/16331/14131/14129/19264/14130	9	mgl_kegg
mgl_kegg.mmu04650	mmu04650	Natural killer cell mediated cytotoxicity - Mus musculus (house mouse)	10/132	122/9476	7.18079e-06	8.16815e-05	5.66904e-05	23900/19354/22324/14972/22177/14127/12506/15170/21926/15894	10	mgl_kegg
mgl_kegg.mmu05142	mmu05142	Chagas disease - Mus musculus (house mouse)	9/132	103/9476	1.2482e-05	0.000133631	9.27455e-05	24088/12262/20296/12260/20302/12259/21812/20293/21926	9	mgl_kegg
mgl_kegg.mmu04662	mmu04662	B cell receptor signaling pathway - Mus musculus (house mouse)	8/132	83/9476	1.88095e-05	0.000190185	0.000131997	18727/19354/22324/12229/16331/15170/26377/14130	8	mgl_kegg
mgl_kegg.mmu04613	mmu04613	Neutrophil extracellular trap formation - Mus musculus (house mouse)	12/132	208/9476	3.15269e-05	0.000301995	0.000209597	24088/17969/17970/20345/12363/19354/13058/17972/16409/14131/14129/13057	12	mgl_kegg
mgl_kegg.mmu05171	mmu05171	Coronavirus disease - COVID-19 - Mus musculus (house mouse)	13/132	249/9476	4.16575e-05	0.000354142	0.00024579	24088/74145/12262/12263/19106/13058/20296/12260/12267/12259/14131/20293/21926	13	mgl_kegg
mgl_kegg.mmu05132	mmu05132	Salmonella infection - Mus musculus (house mouse)	13/132	251/9476	4.52607e-05	0.000354142	0.00024579	74734/53791/24088/17940/30955/72318/17951/12363/12475/105855/21926/19264/22146	13	mgl_kegg
mgl_kegg.mmu04621	mmu04621	NOD-like receptor signaling pathway - Mus musculus (house mouse)	12/132	216/9476	4.5672e-05	0.000354142	0.00024579	17940/20310/17951/12363/71914/13058/20296/22033/20293/56338/21926/13057	12	mgl_kegg
mgl_kegg.mmu04610	mmu04610	Complement and coagulation cascades - Mus musculus (house mouse)	8/132	94/9476	4.67001e-05	0.000354142	0.00024579	74145/12262/12263/12260/12267/12628/12259/16409	8	mgl_kegg
mgl_kegg.mmu04640	mmu04640	Hematopoietic cell lineage - Mus musculus (house mouse)	8/132	94/9476	4.67001e-05	0.000354142	0.00024579	12986/12475/12978/233274/16409/12493/14129/21926	8	mgl_kegg
mgl_kegg.mmu05202	mmu05202	Transcriptional misregulation in cancer - Mus musculus (house mouse)	12/132	224/9476	6.50251e-05	0.000473383	0.000328548	12044/12045/12047/14247/12524/12046/17132/12475/12978/16409/15446/14129	12	mgl_kegg
mgl_kegg.mmu05133	mmu05133	Pertussis - Mus musculus (house mouse)	7/132	77/9476	9.27872e-05	0.000649511	0.000450788	12262/12263/12475/12260/12259/16409/21926	7	mgl_kegg
mgl_kegg.mmu05135	mmu05135	Yersinia infection - Mus musculus (house mouse)	9/132	135/9476	0.00010686	0.000720317	0.000499931	19354/22324/22376/20296/23880/20111/14131/20293/21926	9	mgl_kegg
mgl_kegg.mmu04210	mmu04210	Apoptosis - Mus musculus (house mouse)	9/132	136/9476	0.000113102	0.000735163	0.000510234	12044/12045/12047/12983/13040/13041/12046/21926/22146	9	mgl_kegg
mgl_kegg.mmu05418	mmu05418	Fluid shear stress and atherosclerosis - Mus musculus (house mouse)	9/132	147/9476	0.000204439	0.0012503	0.000867762	17969/17970/19354/20296/103140/20293/21926/15894/13057	9	mgl_kegg
mgl_kegg.mmu05163	mmu05163	Human cytomegalovirus infection - Mus musculus (house mouse)	12/132	253/9476	0.000206093	0.0012503	0.000867762	15007/20303/12765/19354/14972/20296/20302/16154/22033/20293/21926/16155	12	mgl_kegg
mgl_kegg.mmu04664	mmu04664	Fc epsilon RI signaling pathway - Mus musculus (house mouse)	6/132	66/9476	0.000298702	0.00172905	0.00120003	19354/22324/12229/16331/14127/21926	6	mgl_kegg
mgl_kegg.mmu04657	mmu04657	IL-17 signaling pathway - Mus musculus (house mouse)	7/132	93/9476	0.000304009	0.00172905	0.00120003	14283/20310/20296/22033/20306/20293/21926	7	mgl_kegg
mgl_kegg.mmu04620	mmu04620	Toll-like receptor signaling pathway - Mus musculus (house mouse)	7/132	104/9476	0.000600714	0.00331303	0.00229938	53791/24088/20303/12524/12475/20302/21926	7	mgl_kegg
mgl_kegg.mmu04936	mmu04936	Alcoholic liver disease - Mus musculus (house mouse)	8/132	141/9476	0.000769241	0.0041177	0.00285786	20310/12262/12263/12475/12260/12267/12259/21926	8	mgl_kegg
mgl_kegg.mmu04668	mmu04668	TNF signaling pathway - Mus musculus (house mouse)	7/132	114/9476	0.00103735	0.0053942	0.00374381	16168/20310/20296/22033/20293/21926/15894	7	mgl_kegg
mgl_kegg.mmu05322	mmu05322	Systemic lupus erythematosus - Mus musculus (house mouse)	8/132	149/9476	0.00110242	0.00557334	0.00386814	12524/12262/12263/12260/12259/14131/14129/21926	8	mgl_kegg
mgl_kegg.mmu05144	mmu05144	Malaria - Mus musculus (house mouse)	5/132	57/9476	0.00113938	0.00560452	0.00388977	24088/20296/20293/21926/15894	5	mgl_kegg
mgl_kegg.mmu05020	mmu05020	Prion disease - Mus musculus (house mouse)	11/132	268/9476	0.00126619	0.00606437	0.00420893	17969/17970/12262/19354/13058/12260/17972/12259/21926/13057/22146	11	mgl_kegg
mgl_kegg.mmu04611	mmu04611	Platelet activation - Mus musculus (house mouse)	7/132	125/9476	0.00177219	0.00823104	0.00571269	30955/108101/70839/12229/14127/14131/21391	7	mgl_kegg
mgl_kegg.mmu04148	mmu04148	Efferocytosis - Mus musculus (house mouse)	8/132	161/9476	0.00180902	0.00823104	0.00571269	12262/70839/12260/171285/12259/192187/15170/13051	8	mgl_kegg
mgl_kegg.mmu04933	mmu04933	AGE-RAGE signaling pathway in diabetic complications - Mus musculus (house mouse)	6/132	101/9476	0.00280388	0.0124465	0.00863839	13058/20296/21812/20293/21926/15894	6	mgl_kegg
mgl_kegg.mmu04514	mmu04514	Cell adhesion molecules - Mus musculus (house mouse)	8/132	179/9476	0.00349289	0.0151359	0.0105049	15007/20345/12524/14972/16409/16456/19264/15894	8	mgl_kegg
mgl_kegg.mmu05169	mmu05169	Epstein-Barr virus infection - Mus musculus (house mouse)	9/132	228/9476	0.00451985	0.0191305	0.0132774	15007/24088/19106/14972/12495/12229/22033/21926/15894	9	mgl_kegg
mgl_kegg.mmu01523	mmu01523	Antifolate resistance - Mus musculus (house mouse)	3/132	29/9476	0.00740974	0.0306494	0.021272	76408/14276/21926	3	mgl_kegg
mgl_kegg.mmu05415	mmu05415	Diabetic cardiomyopathy - Mus musculus (house mouse)	8/132	212/9476	0.0094818	0.0372153	0.025829	17969/17970/19354/210789/13058/17972/21812/13057	8	mgl_kegg
mgl_kegg.mmu05330	mmu05330	Allograft rejection - Mus musculus (house mouse)	4/132	60/9476	0.00961055	0.0372153	0.025829	15007/12524/14972/21926	4	mgl_kegg
mgl_kegg.mmu05332	mmu05332	Graft-versus-host disease - Mus musculus (house mouse)	4/132	60/9476	0.00961055	0.0372153	0.025829	15007/12524/14972/21926	4	mgl_kegg
mgl_kegg.mmu05416	mmu05416	Viral myocarditis - Mus musculus (house mouse)	5/132	94/9476	0.0099323	0.03766	0.0261376	15007/12524/19354/14972/15894	5	mgl_kegg
mgl_kegg.mmu05321	mmu05321	Inflammatory bowel disease - Mus musculus (house mouse)	4/132	62/9476	0.0107632	0.0399776	0.0277462	53791/24088/17132/21926	4	mgl_kegg
mgl_kegg.mmu05167	mmu05167	Kaposi sarcoma-associated herpesvirus infection - Mus musculus (house mouse)	8/132	221/9476	0.0119912	0.0436479	0.0302935	15007/30955/20310/12524/19106/14972/57781/15894	8	mgl_kegg
mgl_kegg.mmu04940	mmu04940	Type I diabetes mellitus - Mus musculus (house mouse)	4/132	67/9476	0.014025	0.0500501	0.0347369	15007/12524/14972/21926	4	mgl_kegg
mgl_kegg.mmu05146	mmu05146	Amoebiasis - Mus musculus (house mouse)	5/132	107/9476	0.0166858	0.0584003	0.0405323	24088/20310/12475/16409/21926	5	mgl_kegg
mgl_kegg.mmu05145	mmu05145	Toxoplasmosis - Mus musculus (house mouse)	5/132	109/9476	0.017941	0.0616088	0.0427592	24088/30955/16154/21926/16155	5	mgl_kegg
mgl_kegg.mmu04660	mmu04660	T cell receptor signaling pathway - Mus musculus (house mouse)	5/132	122/9476	0.0276325	0.0931319	0.0646375	22324/21682/15170/21926/19264	5	mgl_kegg
oligo1_kegg.M00095	M00095	C5 isoprenoid biosynthesis, mevalonate pathway	2024-03-22	11/876	0.00199524	0.0239428	0.0147017	110460/192156/208715	3	oligo1_kegg
oligo1_kegg.M00032	M00032	Lysine degradation, lysine => saccharopine => acetoacetyl-CoA	2024-02-22	11/876	0.0288851	0.0953695	0.0585602	74147/15107	2	oligo1_kegg
oligo1_kegg.M00087	M00087	beta-Oxidation	2024-02-22	13/876	0.0397373	0.0953695	0.0585602	74147/15107	2	oligo1_kegg
oligo1_kegg.M00101	M00101	Cholesterol biosynthesis, FPP => cholesterol	2024-02-22	13/876	0.0397373	0.0953695	0.0585602	16987/13121	2	oligo1_kegg
oligo1_kegg.M00415	M00415	Fatty acid elongation in endoplasmic reticulum	2024-02-22	13/876	0.0397373	0.0953695	0.0585602	74559/54325	2	oligo1_kegg
oligo1_kegg.mmu04360	mmu04360	Axon guidance - Mus musculus (house mouse)	12/133	181/9476	8.41284e-06	0.00215369	0.00166486	108151/140571/20356/20358/18710/214968/20354/270190/14360/16202/16412/26417	12	oligo1_kegg
oligo1_kegg.mmu04666	mmu04666	Fc gamma R-mediated phagocytosis - Mus musculus (house mouse)	8/133	93/9476	4.56261e-05	0.00440755	0.00340715	230837/16332/18710/17118/18805/11867/18783/26417	8	oligo1_kegg
oligo1_kegg.mmu00565	mmu00565	Ether lipid metabolism - Mus musculus (house mouse)	6/133	48/9476	5.16509e-05	0.00440755	0.00340715	320981/18805/53897/18783/22239/18606	6	oligo1_kegg
oligo1_kegg.mmu04530	mmu04530	Tight junction - Mus musculus (house mouse)	10/133	168/9476	0.00012135	0.00776639	0.00600362	56173/74094/11867/18417/56332/83964/109905/16412/100042785/21873	10	oligo1_kegg
oligo1_kegg.mmu04514	mmu04514	Cell adhesion molecules - Mus musculus (house mouse)	10/133	179/9476	0.000204329	0.0104617	0.00808714	16421/14961/56173/269116/17136/18417/83964/207683/16412/100042785	10	oligo1_kegg
oligo1_kegg.mmu00900	mmu00900	Terpenoid backbone biosynthesis - Mus musculus (house mouse)	4/133	23/9476	0.000267003	0.0113921	0.00880642	110460/192156/14272/208715	4	oligo1_kegg
oligo1_kegg.mmu04014	mmu04014	Ras signaling pathway - Mus musculus (house mouse)	11/133	235/9476	0.000455581	0.0162134	0.0125334	18710/14178/14696/14701/18805/66922/21802/18783/14388/109905/26417	11	oligo1_kegg
oligo1_kegg.mmu00650	mmu00650	Butanoate metabolism - Mus musculus (house mouse)	4/133	27/9476	0.000506669	0.0162134	0.0125334	74147/110460/15107/208715	4	oligo1_kegg
oligo1_kegg.mmu05100	mmu05100	Bacterial invasion of epithelial cells - Mus musculus (house mouse)	6/133	76/9476	0.000667724	0.018993	0.0146821	18710/11867/56212/14388/16202/16412	6	oligo1_kegg
oligo1_kegg.mmu00380	mmu00380	Tryptophan metabolism - Mus musculus (house mouse)	5/133	52/9476	0.000773572	0.0198034	0.0153086	13195/76507/74147/110460/15107	5	oligo1_kegg
oligo1_kegg.mmu00600	mmu00600	Sphingolipid metabolism - Mus musculus (house mouse)	5/133	55/9476	0.00100127	0.0233023	0.0180133	241159/53897/74442/22239/76893	5	oligo1_kegg
oligo1_kegg.mmu04072	mmu04072	Phospholipase D signaling pathway - Mus musculus (house mouse)	8/133	149/9476	0.00115764	0.0246964	0.019091	18710/18805/66922/18783/14388/14360/14745/26417	8	oligo1_kegg
oligo1_kegg.mmu05213	mmu05213	Endometrial cancer - Mus musculus (house mouse)	5/133	58/9476	0.00127536	0.0251147	0.0194143	21416/21415/18710/16202/26417	5	oligo1_kegg
oligo1_kegg.mmu04670	mmu04670	Leukocyte transendothelial migration - Mus musculus (house mouse)	7/133	119/9476	0.00139324	0.0254765	0.019694	56173/18710/18417/83964/109905/16412/100042785	7	oligo1_kegg
oligo1_kegg.mmu04810	mmu04810	Regulation of actin cytoskeleton - Mus musculus (house mouse)	10/133	231/9476	0.00150074	0.0256127	0.0197993	16421/18710/14178/14701/66922/11867/219140/14745/16412/26417	10	oligo1_kegg
oligo1_kegg.mmu01212	mmu01212	Fatty acid metabolism - Mus musculus (house mouse)	5/133	62/9476	0.00172243	0.0275469	0.0212945	74559/74147/110460/54325/15107	5	oligo1_kegg
oligo1_kegg.mmu04611	mmu04611	Platelet activation - Mus musculus (house mouse)	7/133	125/9476	0.00185052	0.0275469	0.0212945	16439/18710/18783/14360/109905/16412/26417	7	oligo1_kegg
oligo1_kegg.mmu04071	mmu04071	Sphingolipid signaling pathway - Mus musculus (house mouse)	7/133	126/9476	0.00193689	0.0275469	0.0212945	18710/18805/74442/14360/94226/26417/76893	7	oligo1_kegg
oligo1_kegg.mmu04510	mmu04510	Focal adhesion - Mus musculus (house mouse)	9/133	202/9476	0.00212148	0.0276813	0.0213984	16421/12841/170736/18710/14360/109905/16202/16412/26417	9	oligo1_kegg
oligo1_kegg.mmu05205	mmu05205	Proteoglycans in cancer - Mus musculus (house mouse)	9/133	203/9476	0.002194	0.0276813	0.0213984	16439/18710/22415/66922/13039/14388/16412/26417/18793	9	oligo1_kegg
oligo1_kegg.mmu04664	mmu04664	Fc epsilon RI signaling pathway - Mus musculus (house mouse)	5/133	66/9476	0.00227502	0.0276813	0.0213984	11689/18710/18783/14360/26417	5	oligo1_kegg
oligo1_kegg.mmu04726	mmu04726	Serotonergic synapse - Mus musculus (house mouse)	7/133	131/9476	0.00241669	0.0276813	0.0213984	13195/11689/16439/14696/14701/18783/26417	7	oligo1_kegg
oligo1_kegg.mmu05231	mmu05231	Choline metabolism in cancer - Mus musculus (house mouse)	6/133	98/9476	0.00250205	0.0276813	0.0213984	56517/18710/100434/18805/18783/26417	6	oligo1_kegg
oligo1_kegg.mmu05211	mmu05211	Renal cell carcinoma - Mus musculus (house mouse)	5/133	68/9476	0.00259512	0.0276813	0.0213984	18710/21802/14388/109905/26417	5	oligo1_kegg
oligo1_kegg.mmu05224	mmu05224	Breast cancer - Mus musculus (house mouse)	7/133	147/9476	0.0045851	0.0466676	0.0360753	21416/21415/12189/18710/14178/22415/26417	7	oligo1_kegg
oligo1_kegg.mmu04725	mmu04725	Cholinergic synapse - Mus musculus (house mouse)	6/133	112/9476	0.0048511	0.0466676	0.0360753	16439/18710/14696/14701/14360/26417	6	oligo1_kegg
oligo1_kegg.mmu04151	mmu04151	PI3K-Akt signaling pathway - Mus musculus (house mouse)	12/133	364/9476	0.0050506	0.0466676	0.0360753	16421/12841/12189/27219/18710/14178/14696/14701/21802/14745/16412/26417	12	oligo1_kegg
oligo1_kegg.mmu05226	mmu05226	Gastric cancer - Mus musculus (house mouse)	7/133	150/9476	0.00511758	0.0466676	0.0360753	21416/21415/18710/14178/22415/14388/26417	7	oligo1_kegg
oligo1_kegg.mmu04724	mmu04724	Glutamatergic synapse - Mus musculus (house mouse)	6/133	114/9476	0.00528656	0.0466676	0.0360753	16439/14696/14701/18805/18783/26417	6	oligo1_kegg
oligo1_kegg.mmu04662	mmu04662	B cell receptor signaling pathway - Mus musculus (house mouse)	5/133	83/9476	0.00611835	0.0522099	0.0403596	18733/16332/18710/26417/12520	5	oligo1_kegg
oligo1_kegg.mmu00330	mmu00330	Arginine and proline metabolism - Mus musculus (house mouse)	4/133	54/9476	0.00682116	0.0563296	0.0435442	76507/14431/66988/67092	4	oligo1_kegg
oligo1_kegg.mmu00062	mmu00062	Fatty acid elongation - Mus musculus (house mouse)	3/133	29/9476	0.00756525	0.060522	0.0467851	74559/54325/15107	3	oligo1_kegg
oligo1_kegg.mmu05210	mmu05210	Colorectal cancer - Mus musculus (house mouse)	5/133	88/9476	0.00781056	0.060591	0.0468384	21416/21415/18710/21802/26417	5	oligo1_kegg
oligo1_kegg.mmu00280	mmu00280	Valine, leucine and isoleucine degradation - Mus musculus (house mouse)	4/133	57/9476	0.00825005	0.062118	0.0480189	74147/110460/15107/208715	4	oligo1_kegg
oligo1_kegg.mmu05132	mmu05132	Salmonella infection - Mus musculus (house mouse)	9/133	251/9476	0.00874821	0.0624299	0.0482599	21416/74568/21415/11867/56212/235406/17920/26417/22153	9	oligo1_kegg
oligo1_kegg.mmu05160	mmu05160	Hepatitis C - Mus musculus (house mouse)	7/133	166/9476	0.0087792	0.0624299	0.0482599	56173/18710/18417/17858/26417/100042785/12520	7	oligo1_kegg
oligo1_kegg.mmu04520	mmu04520	Adherens junction - Mus musculus (house mouse)	5/133	92/9476	0.00938016	0.0649006	0.0501699	21416/21415/14360/109905/26417	5	oligo1_kegg
oligo1_kegg.mmu05225	mmu05225	Hepatocellular carcinoma - Mus musculus (house mouse)	7/133	174/9476	0.0112033	0.0753637	0.0582581	21416/21415/18710/22415/21802/14388/26417	7	oligo1_kegg
oligo1_kegg.mmu05217	mmu05217	Basal cell carcinoma - Mus musculus (house mouse)	4/133	63/9476	0.0116668	0.0753637	0.0582581	21416/21415/22415/15245	4	oligo1_kegg
oligo1_kegg.mmu01040	mmu01040	Biosynthesis of unsaturated fatty acids - Mus musculus (house mouse)	3/133	34/9476	0.0117756	0.0753637	0.0582581	230161/74559/54325	3	oligo1_kegg
oligo1_kegg.mmu00310	mmu00310	Lysine degradation - Mus musculus (house mouse)	4/133	64/9476	0.0123123	0.0768768	0.0594278	74147/110460/15107/18822	4	oligo1_kegg
oligo1_kegg.mmu05215	mmu05215	Prostate cancer - Mus musculus (house mouse)	5/133	99/9476	0.0126277	0.0769688	0.0594989	21416/21415/18710/21802/26417	5	oligo1_kegg
oligo1_kegg.mmu04916	mmu04916	Melanogenesis - Mus musculus (house mouse)	5/133	100/9476	0.0131465	0.0782677	0.060503	13190/21416/21415/22415/26417	5	oligo1_kegg
oligo1_kegg.mmu05216	mmu05216	Thyroid cancer - Mus musculus (house mouse)	3/133	37/9476	0.0148323	0.0862971	0.0667099	21416/21415/26417	3	oligo1_kegg
oligo1_kegg.mmu05221	mmu05221	Acute myeloid leukemia - Mus musculus (house mouse)	4/133	70/9476	0.0166656	0.0948086	0.0732896	21416/21415/18710/26417	4	oligo1_kegg
oligo1_kegg.mmu04928	mmu04928	Parathyroid hormone synthesis, secretion and action - Mus musculus (house mouse)	5/133	108/9476	0.0178233	0.0991904	0.0766768	12097/12374/16439/18805/26417	5	oligo1_kegg
oligo1_kegg.mmu00260	mmu00260	Glycine, serine and threonine metabolism - Mus musculus (house mouse)	3/133	40/9476	0.0182966	0.0996579	0.0770382	14431/107272/67092	3	oligo1_kegg
pvm1_kegg.M00129	M00129	Ascorbate biosynthesis, animals, glucose-1P => ascorbate	2024-02-07	25/876	0.0150499	0.0524194	0.0367855	394432/22236	2	pvm1_kegg
pvm1_kegg.M00014	M00014	Glucuronate pathway (uronate pathway)	2024-02-07	27/876	0.0174731	0.0524194	0.0367855	394432/22236	2	pvm1_kegg
pvm1_kegg.mmu04380	mmu04380	Osteoclast differentiation - Mus musculus (house mouse)	23/199	135/9476	4.91406e-15	1.10566e-12	8.27632e-13	246256/17972/20963/232801/18722/14130/18733/21937/12229/22177/21934/21682/14131/20375/13057/21813/12978/21926/14129/16822/17969/17060/83433	23	pvm1_kegg
pvm1_kegg.mmu04145	mmu04145	Phagosome - Mus musculus (house mouse)	24/199	179/9476	3.01613e-13	3.39315e-11	2.5399e-11	170780/21899/70192/246256/17972/69142/13058/20288/14130/17533/12475/14131/381091/13057/12491/140792/24088/14129/13040/16409/17969/14964/16419/22146	24	pvm1_kegg
pvm1_kegg.mmu04061	mmu04061	Viral protein interaction with cytokine and cytokine receptor - Mus musculus (house mouse)	18/199	95/9476	7.8683e-13	5.90123e-11	4.41729e-11	20293/20306/230979/56221/20296/20307/20310/56744/12768/21937/20305/14825/21938/12978/21926/20302/16155/20303	18	pvm1_kegg
pvm1_kegg.mmu04060	mmu04060	Cytokine-cytokine receptor interaction - Mus musculus (house mouse)	28/199	294/9476	1.47456e-11	8.29439e-10	6.20866e-10	60504/20293/140806/20306/230979/56221/20296/12504/20307/18413/20310/56744/12768/21937/20305/16181/53603/21934/240873/14825/21938/21813/12978/21926/20302/16155/12983/20303	28	pvm1_kegg
pvm1_kegg.mmu05152	mmu05152	Tuberculosis - Mus musculus (house mouse)	20/199	180/9476	9.95414e-10	4.47936e-08	3.35297e-08	170780/21899/70192/246256/69142/20963/14130/17533/12475/21937/14131/381091/14127/21897/24088/21926/14129/13040/16409/16155	20	pvm1_kegg
pvm1_kegg.mmu04662	mmu04662	B cell receptor signaling pathway - Mus musculus (house mouse)	14/199	83/9476	1.52196e-09	5.70735e-08	4.27217e-08	20963/232801/18722/14130/18733/12229/19354/26377/22324/242248/17096/15170/16331/17060	14	pvm1_kegg
pvm1_kegg.mmu04062	mmu04062	Chemokine signaling pathway - Mus musculus (house mouse)	20/199	192/9476	3.11718e-09	1.00195e-07	7.49998e-08	20293/20306/56221/20296/20307/20310/56744/12768/15162/20305/14825/19354/30955/11513/22324/22376/17096/20302/17969/20303	20	pvm1_kegg
pvm1_kegg.mmu05417	mmu05417	Lipid and atherosclerosis - Mus musculus (house mouse)	21/199	216/9476	4.324e-09	1.21612e-07	9.10316e-08	20293/21899/17972/20296/13058/20310/12475/21937/14825/225471/12362/13057/22324/12491/24088/21926/17096/11303/20302/18024/17969	21	pvm1_kegg
pvm1_kegg.mmu04064	mmu04064	NF-kappa B signaling pathway - Mus musculus (house mouse)	15/199	106/9476	4.86623e-09	1.21656e-07	9.1064e-08	20963/12047/20310/12046/12475/21937/12229/21934/14825/225471/217069/21926/17096/17060/20303	15	pvm1_kegg
pvm1_kegg.mmu04666	mmu04666	Fc gamma R-mediated phagocytosis - Mus musculus (house mouse)	14/199	93/9476	7.09876e-09	1.59722e-07	1.19558e-07	246256/20963/19264/14130/15162/14131/19354/22324/22376/17096/14129/17969/16331/242687	14	pvm1_kegg
pvm1_kegg.mmu05140	mmu05140	Leishmaniasis - Mus musculus (house mouse)	12/199	70/9476	1.93348e-08	3.95484e-07	2.96035e-07	246256/17972/13058/14131/381091/13057/24088/21926/15170/14129/16409/17969	12	pvm1_kegg
pvm1_kegg.mmu05150	mmu05150	Staphylococcus aureus infection - Mus musculus (house mouse)	15/199	128/9476	6.61266e-08	1.23987e-06	9.28093e-07	14293/246256/12273/19204/14130/12262/12259/12263/14131/381091/12260/12628/12267/14129/16409	15	pvm1_kegg
pvm1_kegg.mmu04610	mmu04610	Complement and coagulation cascades - Mus musculus (house mouse)	12/199	94/9476	5.58354e-07	9.66382e-06	7.23374e-06	50702/12273/74145/12262/12259/12263/545366/12260/20704/12628/12267/16409	12	pvm1_kegg
pvm1_kegg.mmu04664	mmu04664	Fc epsilon RI signaling pathway - Mus musculus (house mouse)	10/199	66/9476	1.00947e-06	1.62237e-05	1.2144e-05	20963/12229/19354/14127/11690/22324/21926/17096/16822/16331	10	pvm1_kegg
pvm1_kegg.mmu05323	mmu05323	Rheumatoid arthritis - Mus musculus (house mouse)	11/199	87/9476	1.84728e-06	2.77091e-05	2.07413e-05	20293/20296/12487/20310/21934/14825/381091/24088/21926/12524/20302	11	pvm1_kegg
pvm1_kegg.mmu05134	mmu05134	Legionellosis - Mus musculus (house mouse)	9/199	60/9476	3.88195e-06	5.45899e-05	4.08626e-05	17948/20310/12475/14825/12362/24088/17952/21926/16409	9	pvm1_kegg
pvm1_kegg.mmu05133	mmu05133	Pertussis - Mus musculus (house mouse)	10/199	77/9476	4.29474e-06	5.68422e-05	4.25485e-05	12262/15900/12475/12259/12263/225471/12260/12362/21926/16409	10	pvm1_kegg
pvm1_kegg.mmu05171	mmu05171	Coronavirus disease - COVID-19 - Mus musculus (house mouse)	18/199	249/9476	4.68554e-06	5.85693e-05	4.38413e-05	20293/12273/20296/20963/13058/74145/170743/12262/12259/21937/12263/14131/12260/12362/23960/24088/21926/12267	18	pvm1_kegg
pvm1_kegg.mmu04613	mmu04613	Neutrophil extracellular trap formation - Mus musculus (house mouse)	16/199	208/9476	7.37342e-06	8.73169e-05	6.536e-05	14293/246256/12273/17972/20963/13058/170743/14131/19354/12363/12362/13057/24088/14129/16409/17969	16	pvm1_kegg
pvm1_kegg.mmu05142	mmu05142	Chagas disease - Mus musculus (house mouse)	11/199	103/9476	9.81694e-06	0.000110441	8.2669e-05	20293/21899/20296/12262/12259/21937/12260/24088/21813/21926/20302	11	pvm1_kegg
pvm1_kegg.mmu04620	mmu04620	Toll-like receptor signaling pathway - Mus musculus (house mouse)	11/199	104/9476	1.07791e-05	0.000115491	8.64492e-05	21899/170743/12475/27056/225471/21897/24088/21926/12524/20302/20303	11	pvm1_kegg
pvm1_kegg.mmu04621	mmu04621	NOD-like receptor signaling pathway - Mus musculus (house mouse)	16/199	216/9476	1.19013e-05	0.000121718	9.11105e-05	17948/20293/15951/20296/71914/13058/20310/14825/12363/12362/13057/23960/24014/17952/21926/56338	16	pvm1_kegg
pvm1_kegg.mmu05135	mmu05135	Yersinia infection - Mus musculus (house mouse)	12/199	135/9476	2.54786e-05	0.000243484	0.000182257	20293/20296/12504/14131/19354/12362/22324/22376/23880/21926/16822/242687	12	pvm1_kegg
pvm1_kegg.mmu04640	mmu04640	Hematopoietic cell lineage - Mus musculus (house mouse)	10/199	94/9476	2.59716e-05	0.000243484	0.000182257	12504/12475/381091/233274/12493/12491/12978/21926/14129/16409	10	pvm1_kegg
pvm1_kegg.mmu03260	mmu03260	Virion - Human immunodeficiency virus - Mus musculus (house mouse)	4/199	9476-10-01	3.58945e-05	0.000323051	0.000241816	170780/70192/69142/12504	4	pvm1_kegg
pvm1_kegg.mmu04650	mmu04650	Natural killer cell mediated cytotoxicity - Mus musculus (house mouse)	11/199	122/9476	4.88056e-05	0.000422356	0.00031615	246256/20963/12506/22177/19354/14127/22324/21926/15170/16822/14964	11	pvm1_kegg
pvm1_kegg.mmu05221	mmu05221	Acute myeloid leukemia - Mus musculus (house mouse)	8/199	70/9476	0.000101679	0.000847327	0.000634256	12047/12394/12046/12475/20375/12978/14129/16409	8	pvm1_kegg
pvm1_kegg.mmu04625	mmu04625	C-type lectin receptor signaling pathway - Mus musculus (house mouse)	10/199	112/9476	0.0001172	0.000941782	0.000704959	170780/12051/70192/69142/69810/20963/56620/14127/12362/21926	10	pvm1_kegg
pvm1_kegg.mmu04936	mmu04936	Alcoholic liver disease - Mus musculus (house mouse)	11/199	141/9476	0.000180815	0.00140288	0.00105011	12273/20310/12262/12475/12259/21937/12263/14825/12260/21926/12267	11	pvm1_kegg
pvm1_kegg.mmu05322	mmu05322	Systemic lupus erythematosus - Mus musculus (house mouse)	11/199	149/9476	0.000293166	0.00219874	0.00164584	246256/12487/12262/12259/12263/14131/381091/12260/21926/14129/12524	11	pvm1_kegg
pvm1_kegg.mmu04657	mmu04657	IL-17 signaling pathway - Mus musculus (house mouse)	8/199	93/9476	0.00072712	0.00527748	0.0039504	20293/140806/20306/17386/20296/20310/14825/21926	8	pvm1_kegg
pvm1_kegg.mmu05132	mmu05132	Salmonella infection - Mus musculus (house mouse)	14/199	251/9476	0.000816205	0.00573894	0.00429581	17948/21899/19264/12475/21937/30955/12363/12362/72318/24088/105855/17952/21926/22146	14	pvm1_kegg
pvm1_kegg.mmu05202	mmu05202	Transcriptional misregulation in cancer - Mus musculus (house mouse)	13/199	224/9476	0.000867972	0.00591799	0.00442984	12047/12394/12046/12475/15446/20375/14247/21813/12978/17132/14129/12524/16409	13	pvm1_kegg
pvm1_kegg.mmu03264	mmu03264	Virion - Flavivirus - Mus musculus (house mouse)	3/199	9476-10-01	0.0009818	0.00649721	0.00486341	170780/70192/69142	3	pvm1_kegg
pvm1_kegg.mmu05418	mmu05418	Fluid shear stress and atherosclerosis - Mus musculus (house mouse)	10/199	147/9476	0.00104278	0.0067036	0.0050179	20293/20296/21937/19354/13057/17390/63873/21926/18024/17969	10	pvm1_kegg
pvm1_kegg.mmu04611	mmu04611	Platelet activation - Mus musculus (house mouse)	9/199	125/9476	0.00124232	0.00776451	0.00581203	21391/20963/12229/14131/14127/30955/11513/17096/16822	9	pvm1_kegg
pvm1_kegg.mmu04210	mmu04210	Apoptosis - Mus musculus (house mouse)	9/199	136/9476	0.00223246	0.0135758	0.010162	12047/12046/21937/13032/21926/13040/13036/12983/22146	9	pvm1_kegg
pvm1_kegg.mmu05167	mmu05167	Kaposi sarcoma-associated herpesvirus infection - Mus musculus (house mouse)	12/199	221/9476	0.00239275	0.0141676	0.010605	20963/20310/12768/15162/21937/14825/30955/57781/17096/12524/14964/22695	12	pvm1_kegg
pvm1_kegg.mmu04668	mmu04668	TNF signaling pathway - Mus musculus (house mouse)	8/199	114/9476	0.00270419	0.0156011	0.011678	12051/20293/20296/20310/21937/14825/21938/21926	8	pvm1_kegg
pvm1_kegg.mmu05162	mmu05162	Measles - Mus musculus (house mouse)	9/199	145/9476	0.00344117	0.0188917	0.0141411	170780/70192/27218/69142/12487/170743/14130/23960/24088	9	pvm1_kegg
pvm1_kegg.mmu05164	mmu05164	Influenza A - Mus musculus (house mouse)	10/199	173/9476	0.00348759	0.0188917	0.0141411	20293/20296/170743/21937/381091/12362/23960/24014/217069/21926	10	pvm1_kegg
pvm1_kegg.mmu04670	mmu04670	Leukocyte transendothelial migration - Mus musculus (house mouse)	8/199	119/9476	0.00352644	0.0188917	0.0141411	17972/13058/19354/13057/22324/17390/16409/17969	8	pvm1_kegg
pvm1_kegg.mmu04660	mmu04660	T cell receptor signaling pathway - Mus musculus (house mouse)	8/199	122/9476	0.00410556	0.0214826	0.0160805	12487/12504/19264/21682/22324/21926/15170/16822	8	pvm1_kegg
pvm1_kegg.mmu05340	mmu05340	Primary immunodeficiency - Mus musculus (house mouse)	4/199	36/9476	0.00657173	0.0332879	0.0249173	12504/19264/12229/17060	4	pvm1_kegg
pvm1_kegg.mmu05144	mmu05144	Malaria - Mus musculus (house mouse)	5/199	57/9476	0.00671584	0.0332879	0.0249173	20293/20296/12491/24088/21926	5	pvm1_kegg
pvm1_kegg.mmu04148	mmu04148	Efferocytosis - Mus musculus (house mouse)	9/199	161/9476	0.00680553	0.0332879	0.0249173	12262/12259/192187/12260/12362/12491/15170/11303/16419	9	pvm1_kegg
pvm1_kegg.mmu05330	mmu05330	Allograft rejection - Mus musculus (house mouse)	5/199	60/9476	0.00832948	0.0390444	0.0292263	12487/381091/21926/12524/14964	5	pvm1_kegg
pvm1_kegg.mmu05332	mmu05332	Graft-versus-host disease - Mus musculus (house mouse)	5/199	60/9476	0.00832948	0.0390444	0.0292263	12487/381091/21926/12524/14964	5	pvm1_kegg
pvm1_kegg.mmu00590	mmu00590	Arachidonic acid metabolism - Mus musculus (house mouse)	6/199	85/9476	0.0088051	0.0404316	0.0302646	21391/17001/12409/15446/23887/54486	6	pvm1_kegg
pvm1_kegg.mmu05321	mmu05321	Inflammatory bowel disease - Mus musculus (house mouse)	5/199	62/9476	0.00954352	0.0429459	0.0321466	60504/381091/24088/21926/17132	5	pvm1_kegg
pvm1_kegg.mmu04612	mmu04612	Antigen processing and presentation - Mus musculus (house mouse)	6/199	87/9476	0.00982391	0.0433408	0.0324422	12504/65972/381091/21926/13040/14964	6	pvm1_kegg
pvm1_kegg.mmu04940	mmu04940	Type I diabetes mellitus - Mus musculus (house mouse)	5/199	67/9476	0.0130996	0.056681	0.0424279	12487/381091/21926/12524/14964	5	pvm1_kegg
pvm1_kegg.mmu05310	mmu05310	Asthma - Mus musculus (house mouse)	3/199	25/9476	0.0149321	0.0633908	0.0474504	381091/14127/21926	3	pvm1_kegg
pvm1_kegg.mmu05163	mmu05163	Human cytomegalovirus infection - Mus musculus (house mouse)	11/199	253/9476	0.0176663	0.0736098	0.0550997	20293/20296/12768/21937/19354/11513/21926/20302/16155/14964/20303	11	pvm1_kegg
pvm1_kegg.mmu04933	mmu04933	AGE-RAGE signaling pathway in diabetic complications - Mus musculus (house mouse)	6/199	101/9476	0.0194093	0.0794016	0.0594351	20293/20296/13058/17390/21813/21926	6	pvm1_kegg
pvm1_kegg.mmu00520	mmu00520	Amino sugar and nucleotide sugar metabolism - Mus musculus (house mouse)	4/199	51/9476	0.0218747	0.0878893	0.0657884	212032/19703/12763/74091	4	pvm1_kegg
pvm1_kegg.mmu04142	mmu04142	Lysosome - Mus musculus (house mouse)	7/199	135/9476	0.0235333	0.0928947	0.0695352	12514/16792/13032/13040/13036/56722/27029	7	pvm1_kegg
pvm1_kegg.mmu05146	mmu05146	Amoebiasis - Mus musculus (house mouse)	6/199	107/9476	0.0249923	0.0969527	0.0725728	20310/12475/14825/24088/21926/16409	6	pvm1_kegg
pvm2_kegg.mmu04610	mmu04610	Complement and coagulation cascades - Mus musculus (house mouse)	12/143	94/9476	1.45297e-08	3.10845e-06	2.62933e-06	110382/545366/12267/12273/16414/12260/12259/14067/18792/12628/12262/74145	12	pvm2_kegg
pvm2_kegg.mmu04062	mmu04062	Chemokine signaling pathway - Mus musculus (house mouse)	16/143	192/9476	2.7754e-08	3.10845e-06	2.62933e-06	12771/22376/56221/12768/56744/22324/11513/30955/15162/13051/20306/17096/20302/20296/19354/18753	16	pvm2_kegg
pvm2_kegg.mmu04060	mmu04060	Cytokine-cytokine receptor interaction - Mus musculus (house mouse)	19/143	294/9476	8.03453e-08	5.99912e-06	5.07444e-06	16189/12771/53603/56221/12768/56744/16154/240873/12978/12986/23886/21813/13051/20306/69583/16164/20302/20296/16170	19	pvm2_kegg
pvm2_kegg.mmu04380	mmu04380	Osteoclast differentiation - Mus musculus (house mouse)	12/143	135/9476	8.29877e-07	4.45019e-05	3.76426e-05	14131/14130/16822/20375/22177/232801/83433/12978/17060/21813/14129/21682	12	pvm2_kegg
pvm2_kegg.mmu05171	mmu05171	Coronavirus disease - COVID-19 - Mus musculus (house mouse)	16/143	249/9476	9.93345e-07	4.45019e-05	3.76426e-05	110382/14131/21898/23961/12267/23960/12273/170743/12260/12259/13058/66211/12262/74145/20296/17858	16	pvm2_kegg
pvm2_kegg.mmu04061	mmu04061	Viral protein interaction with cytokine and cytokine receptor - Mus musculus (house mouse)	10/143	95/9476	1.51257e-06	5.64694e-05	4.77654e-05	12771/56221/12768/56744/16154/12978/13051/20306/20302/20296	10	pvm2_kegg
pvm2_kegg.mmu04666	mmu04666	Fc gamma R-mediated phagocytosis - Mus musculus (house mouse)	9/143	93/9476	1.03446e-05	0.000331027	0.000280004	22376/14131/14130/22324/15162/14129/17096/19354/18753	9	pvm2_kegg
pvm2_kegg.mmu05152	mmu05152	Tuberculosis - Mus musculus (house mouse)	12/143	180/9476	1.6692e-05	0.000467377	0.000395338	14131/14130/21898/17533/14127/16414/16154/14129/21897/117149/69142/13040	12	pvm2_kegg
pvm2_kegg.mmu05150	mmu05150	Staphylococcus aureus infection - Mus musculus (house mouse)	10/143	128/9476	2.22395e-05	0.000553516	0.0004682	14131/14130/12267/12273/16414/12260/12259/14129/12628/12262	10	pvm2_kegg
pvm2_kegg.mmu04662	mmu04662	B cell receptor signaling pathway - Mus musculus (house mouse)	8/143	83/9476	3.35803e-05	0.000752198	0.000636258	83490/14130/15170/232801/22324/17060/17096/19354	8	pvm2_kegg
pvm2_kegg.mmu04145	mmu04145	Phagosome - Mus musculus (house mouse)	11/143	179/9476	7.99395e-05	0.00155682	0.00131686	14131/14130/21898/17533/16414/13058/14129/140792/12491/69142/13040	11	pvm2_kegg
pvm2_kegg.mmu05140	mmu05140	Leishmaniasis - Mus musculus (house mouse)	7/143	70/9476	8.34012e-05	0.00155682	0.00131686	16189/14131/21898/16414/15170/13058/14129	7	pvm2_kegg
pvm2_kegg.mmu04621	mmu04621	NOD-like receptor signaling pathway - Mus musculus (house mouse)	12/143	216/9476	9.97849e-05	0.00171937	0.00145435	21898/23961/23960/18439/13058/15951/69146/229900/56338/20296/71914/18753	12	pvm2_kegg
pvm2_kegg.mmu05133	mmu05133	Pertussis - Mus musculus (house mouse)	7/143	77/9476	0.000153247	0.00245194	0.00207401	21898/16414/12260/12259/15900/12262/117149	7	pvm2_kegg
pvm2_kegg.mmu04620	mmu04620	Toll-like receptor signaling pathway - Mus musculus (house mouse)	8/143	104/9476	0.00016808	0.00251	0.00212312	20750/53791/21898/170743/20302/27056/21897/117149	8	pvm2_kegg
pvm2_kegg.mmu05135	mmu05135	Yersinia infection - Mus musculus (house mouse)	9/143	135/9476	0.000196765	0.00275471	0.00233012	22376/14131/21898/16822/22324/23880/20296/20111/19354	9	pvm2_kegg
pvm2_kegg.mmu04664	mmu04664	Fc epsilon RI signaling pathway - Mus musculus (house mouse)	6/143	66/9476	0.000458994	0.00604792	0.00511572	16189/14127/16822/22324/17096/19354	6	pvm2_kegg
pvm2_kegg.mmu05202	mmu05202	Transcriptional misregulation in cancer - Mus musculus (house mouse)	11/143	224/9476	0.00056378	0.00701593	0.00593453	15446/20375/12978/17095/21813/14129/18792/15242/17132/12045/16000	11	pvm2_kegg
pvm2_kegg.mmu05142	mmu05142	Chagas disease - Mus musculus (house mouse)	7/143	103/9476	0.000912066	0.0107528	0.0090954	21898/12260/12259/21813/12262/20302/20296	7	pvm2_kegg
pvm2_kegg.mmu04064	mmu04064	NF-kappa B signaling pathway - Mus musculus (house mouse)	7/143	106/9476	0.00108059	0.0121027	0.0102372	21898/217069/17060/18792/17096/117149/12045	7	pvm2_kegg
pvm2_kegg.mmu05162	mmu05162	Measles - Mus musculus (house mouse)	8/143	145/9476	0.00154874	0.0165199	0.0139736	14130/21898/23961/23960/170743/12487/69142/17858	8	pvm2_kegg
pvm2_kegg.mmu05144	mmu05144	Malaria - Mus musculus (house mouse)	5/143	57/9476	0.00162671	0.0165629	0.01401	21898/16414/12491/20296/100503605	5	pvm2_kegg
pvm2_kegg.mmu05323	mmu05323	Rheumatoid arthritis - Mus musculus (house mouse)	6/143	87/9476	0.0019701	0.0191871	0.0162297	21898/16414/12487/69583/20302/20296	6	pvm2_kegg
pvm2_kegg.mmu04650	mmu04650	Natural killer cell mediated cytotoxicity - Mus musculus (house mouse)	7/143	122/9476	0.00243334	0.0227112	0.0192106	14127/16822/22177/16414/15170/22324/19354	7	pvm2_kegg
pvm2_kegg.mmu04611	mmu04611	Platelet activation - Mus musculus (house mouse)	7/143	125/9476	0.00279068	0.0247612	0.0209446	14131/14127/16822/11513/30955/17096/108101	7	pvm2_kegg
pvm2_kegg.mmu04640	mmu04640	Hematopoietic cell lineage - Mus musculus (house mouse)	6/143	94/9476	0.00291519	0.0247612	0.0209446	16189/12489/12978/12986/14129/12491	6	pvm2_kegg
pvm2_kegg.mmu04148	mmu04148	Efferocytosis - Mus musculus (house mouse)	8/143	161/9476	0.00298461	0.0247612	0.0209446	233571/192187/15170/12260/12259/13051/12262/12491	8	pvm2_kegg
pvm2_kegg.mmu04613	mmu04613	Neutrophil extracellular trap formation - Mus musculus (house mouse)	9/143	208/9476	0.0042009	0.0336072	0.0284271	14131/21898/12273/170743/16414/13058/14129/69146/19354	9	pvm2_kegg
pvm2_kegg.mmu04936	mmu04936	Alcoholic liver disease - Mus musculus (house mouse)	7/143	141/9476	0.00542204	0.0418806	0.0354253	21898/12267/12273/12260/12259/12262/117149	7	pvm2_kegg
pvm2_kegg.mmu05322	mmu05322	Systemic lupus erythematosus - Mus musculus (house mouse)	7/143	149/9476	0.00728583	0.0544009	0.0460158	110382/14131/12260/12259/12487/14129/12262	7	pvm2_kegg
pvm2_kegg.mmu04660	mmu04660	T cell receptor signaling pathway - Mus musculus (house mouse)	6/143	122/9476	0.0102812	0.0742903	0.0628395	16189/16822/15170/22324/12487/21682	6	pvm2_kegg
pvm2_kegg.mmu03250	mmu03250	Viral life cycle - HIV-1 - Mus musculus (house mouse)	4/143	61/9476	0.0133518	0.0934624	0.0790565	80287/209387/69550/17858	4	pvm2_kegg
pvm2_kegg.mmu05321	mmu05321	Inflammatory bowel disease - Mus musculus (house mouse)	4/143	62/9476	0.0141093	0.0957723	0.0810104	16189/53791/21898/17132	4	pvm2_kegg
SubPyr_kegg	mmu04080	Neuroactive ligand-receptor interaction - Mus musculus (house mouse)	15/112	391/9476	5.27596e-05	0.0104464	0.0103298	217674/22045/217369/140498/230777/14527/213527/14807/14823/15560/22044/245526/237213/11438/225642	15	SubPyr_kegg
Vend1_kegg.mmu04060	mmu04060	Cytokine-cytokine receptor interaction - Mus musculus (house mouse)	1956-11-01	294/9476	9.128e-07	0.00014331	0.000117223	326623/21949/230979/22035/21933/16186/21940/21939/20310/11482/15945	11	Vend1_kegg
Vend1_kegg.mmu04061	mmu04061	Viral protein interaction with cytokine and cytokine receptor - Mus musculus (house mouse)	1956-06-01	95/9476	1.87728e-05	0.00147366	0.00120541	230979/22035/21933/16186/20310/15945	6	Vend1_kegg
Vend1_kegg.mmu04510	mmu04510	Focal adhesion - Mus musculus (house mouse)	1956-06-01	202/9476	0.00116476	0.0444025	0.0363198	22371/14257/16775/14254/16542/12389	6	Vend1_kegg
Vend1_kegg.mmu04151	mmu04151	PI3K-Akt signaling pathway - Mus musculus (house mouse)	1956-08-01	364/9476	0.00124077	0.0444025	0.0363198	14710/16186/22371/12575/14257/16775/14254/16542	8	Vend1_kegg
Vend1_kegg.mmu04015	mmu04015	Rap1 signaling pathway - Mus musculus (house mouse)	1956-06-01	214/9476	0.00156633	0.0444025	0.0363198	14065/106952/14257/14254/15901/16542	6	Vend1_kegg
Vend1_kegg.mmu05418	mmu05418	Fluid shear stress and atherosclerosis - Mus musculus (house mouse)	1956-05-01	147/9476	0.00169691	0.0444025	0.0363198	103140/13614/16542/12389/16598	5	Vend1_kegg
