# Supplementary material for: Age‐Dependent Regulation of Hippocampal Inflammation by the Mitochondrial Translocator Protein in Mice
Source: Aging Cell. 2025 Apr 24;24(6):e70039. doi: 10.1111/acel.70039 (PMC12151901; doi:10.1111/acel.70039)
Supplement: Supplementary file 1 — Table S1. Differentially expressed gene list for normal aging. Comparison is between WT Aged versus WT Young (reference) under baseline (PBS) conditions. Significance is defined as FDR < 0.05. Upregulation refers to significant genes thresholded at Log2FC ≥ 0.5, while downregulation refers to significant genes thresholded at Log2FC ≤ −0.5. Table S2. fGSEA functional enrichment results from differentially expressed genes of normal aging comparison (Table S1). NES score refers to normalized enrichment score. Leading edge refers to genes annotated with their Entrez IDs being involved in that functional term. Table S3. fGSEA leading edges with gene symbols from Table S2. NES score refers to normalized enrichment score. MGI refers to the overlapping genes involved in the functional term. Table S4. Gene overlap hypergeometric Fischer tests of significant differentially expressed genes between normal aging and inflammatory response in the young. WT PBS Aged versus WT PBS Young is denoted as the normal aging comparison, while WT LPS Young versus WT PBS Young is denoted as the inflammatory response in the young comparison. Each significant differentially expressed gene set is split into either upregulated “up” (Log2FC > 0.5) or downregulated “down” (Log2FC < 0.5). Magnitude of overlap is reflected as odds ratio, while significance threshold is p < 0.05 for the hypergeometric Fischer test. Table S5. fGSEA functional enrichment results from differentially expressed genes of inflammatory response in the young. NES score refers to normalized enrichment score. Leading edge refers to genes annotated with their Entrez IDs being involved in that functional term. Table S6. Differentially expressed gene list for inflammation in the aged brain. Comparison is between WT LPS Aged versus WT PBS Aged conditions. Significance is defined as FDR < 0.05. Upregulation refers to significant genes thresholded at Log2FC ≥ 0.5, while downregulation refers to significant genes thresholded at Log2FC [file ACEL-24-e70039-s003.zip › acel70039-sup-0001-TableS1-S18/TableS13_moduleeigengenes_final.xlsx]

## Sheet: moduleeigengenes_LPSsamples
Module	A5_64	A5_65	A9_LPS	B1_1	B1_2_0	B4_50	B8_IV4	B9_1	B9_2	B9_3	C1_45	C3_50	C3_63	C6_246	D2_37	H3_121
Module_0	0.339099	0.339099	0.0750969	0.118225	-0.0735629	0.339099	0.339099	-0.116691	0.0644495	-0.106044	-0.252201	-0.391828	-0.289438	0.0223312	-0.429065	0.0223312
Module_1	-0.168068	-0.168068	0.387236	0.119433	0.0671197	-0.168068	-0.168068	0.334922	0.359519	0.362638	-0.279217	-0.28341	-0.289163	0.0932765	-0.293356	0.0932765
Module_2	0.202561	0.202561	-0.383645	-0.0556735	-0.0567819	0.202561	0.202561	-0.384754	-0.375274	-0.393125	0.226371	0.292847	0.182885	-0.0562277	0.249362	-0.0562277
Module_3	0.0720315	0.0720315	-0.313034	-0.238554	-0.125099	0.0720315	0.0720315	-0.199579	-0.255772	-0.25684	0.353239	0.233991	0.498211	-0.181827	0.378964	-0.181827
Module_4	0.00991939	0.00991939	-0.270922	-0.295898	-0.122636	0.00991939	0.00991939	-0.0976596	-0.195484	-0.173097	0.380668	0.197112	0.570164	-0.209267	0.386607	-0.209267
Module_5	-0.110375	-0.110375	-0.156993	-0.311905	-0.100711	-0.110375	-0.110375	0.0542006	-0.0616658	-0.041127	0.377902	0.0651617	0.670996	-0.206308	0.358256	-0.206308
Module_6	-0.247703	-0.247703	0.122884	-0.332554	-0.0200776	-0.247703	-0.247703	0.435361	0.248528	0.309717	0.185423	-0.111822	0.401615	-0.176316	0.10437	-0.176316
Module_7	0.169021	0.169021	-0.135409	0.406657	0.144704	0.169021	0.169021	-0.397361	-0.294916	-0.237854	-0.217177	0.0423969	-0.39903	0.275681	-0.139456	0.275681
Module_8	0.205391	0.205391	-0.0329826	0.043527	0.0978014	0.205391	0.205391	0.0212917	0.012808	-0.0244989	-0.231868	0.236007	-0.776427	0.0706642	-0.308553	0.0706642
Module_9	-0.251983	-0.251983	-0.00360309	-0.224562	-0.01684	-0.251983	-0.251983	0.204119	0.0463921	0.154123	0.27471	-0.115975	0.660827	-0.120701	0.270143	-0.120701
Module_10	0.270118	0.270118	-0.221225	0.0391251	0.0949298	0.270118	0.270118	-0.165421	-0.18642	-0.200226	-0.103967	0.331337	-0.618982	0.0670274	-0.183678	0.0670274
Module_11	0.146096	0.146096	0.0310179	0.414084	0.122869	0.146096	0.146096	-0.260197	-0.170802	-0.0583771	-0.32245	-0.0533181	-0.546648	0.268476	-0.277517	0.268476
Module_12	-0.206264	-0.206264	0.0452572	-0.383164	-0.0652228	-0.206264	-0.206264	0.363198	0.189178	0.219277	0.256867	-0.0510771	0.503537	-0.224193	0.195592	-0.224193

## Sheet: sample metadata
names	genotype	agegroup	sex
A9_LPS	WT	Young	M
B9_1	WT	Young	M
B9_2	WT	Young	F
B9_3	WT	Young	F
A5_64	WT	Old	M
A5_65	WT	Old	M
B4_50	WT	Old	F
B8_IV4	WT	Old	F
B1_1	KO	Young	F
B1_2_0	KO	Young	F
C6_246	KO	Young	M
H3_121	KO	Young	M
C1_45	KO	Old	M
C3_50	KO	Old	F
C3_63	KO	Old	F
D2_37	KO	Old	M
A9_LPS	WT	Young	M
B9_1	WT	Young	M
B9_2	WT	Young	F
B9_3	WT	Young	F
A5_64	WT	Old	M
A5_65	WT	Old	M
B4_50	WT	Old	F
B8_IV4	WT	Old	F
B1_1	KO	Young	F
B1_2_0	KO	Young	F
C6_246	KO	Young	M
H3_121	KO	Young	M
C1_45	KO	Old	M
C3_50	KO	Old	F
C3_63	KO	Old	F
D2_37	KO	Old	M
A9_LPS	WT	Young	M
B9_1	WT	Young	M
B9_2	WT	Young	F
B9_3	WT	Young	F
A5_64	WT	Old	M
A5_65	WT	Old	M
B4_50	WT	Old	F
B8_IV4	WT	Old	F
B1_1	KO	Young	F
B1_2_0	KO	Young	F
C6_246	KO	Young	M
H3_121	KO	Young	M
C1_45	KO	Old	M
C3_50	KO	Old	F
C3_63	KO	Old	F
D2_37	KO	Old	M
A9_LPS	WT	Young	M
B9_1	WT	Young	M
B9_2	WT	Young	F
B9_3	WT	Young	F
A5_64	WT	Old	M
A5_65	WT	Old	M
B4_50	WT	Old	F
B8_IV4	WT	Old	F
B1_1	KO	Young	F
B1_2_0	KO	Young	F
C6_246	KO	Young	M
H3_121	KO	Young	M
C1_45	KO	Old	M
C3_50	KO	Old	F
C3_63	KO	Old	F
D2_37	KO	Old	M
A9_LPS	WT	Young	M
B9_1	WT	Young	M
B9_2	WT	Young	F
B9_3	WT	Young	F
A5_64	WT	Old	M
A5_65	WT	Old	M
B4_50	WT	Old	F
B8_IV4	WT	Old	F
B1_1	KO	Young	F
B1_2_0	KO	Young	F
C6_246	KO	Young	M
H3_121	KO	Young	M
C1_45	KO	Old	M
C3_50	KO	Old	F
C3_63	KO	Old	F
D2_37	KO	Old	M
A9_LPS	WT	Young	M
B9_1	WT	Young	M
B9_2	WT	Young	F
B9_3	WT	Young	F
A5_64	WT	Old	M
A5_65	WT	Old	M
B4_50	WT	Old	F
B8_IV4	WT	Old	F
B1_1	KO	Young	F
B1_2_0	KO	Young	F
C6_246	KO	Young	M
H3_121	KO	Young	M
C1_45	KO	Old	M
C3_50	KO	Old	F
C3_63	KO	Old	F
D2_37	KO	Old	M
A9_LPS	WT	Young	M
B9_1	WT	Young	M
B9_2	WT	Young	F
B9_3	WT	Young	F
A5_64	WT	Old	M
A5_65	WT	Old	M
B4_50	WT	Old	F
B8_IV4	WT	Old	F
B1_1	KO	Young	F
B1_2_0	KO	Young	F
C6_246	KO	Young	M
H3_121	KO	Young	M
C1_45	KO	Old	M
C3_50	KO	Old	F
C3_63	KO	Old	F
D2_37	KO	Old	M
A9_LPS	WT	Young	M
B9_1	WT	Young	M
B9_2	WT	Young	F
B9_3	WT	Young	F
A5_64	WT	Old	M
A5_65	WT	Old	M
B4_50	WT	Old	F
B8_IV4	WT	Old	F
B1_1	KO	Young	F
B1_2_0	KO	Young	F
C6_246	KO	Young	M
H3_121	KO	Young	M
C1_45	KO	Old	M
C3_50	KO	Old	F
C3_63	KO	Old	F
D2_37	KO	Old	M
A9_LPS	WT	Young	M
B9_1	WT	Young	M
B9_2	WT	Young	F
B9_3	WT	Young	F
A5_64	WT	Old	M
A5_65	WT	Old	M
B4_50	WT	Old	F
B8_IV4	WT	Old	F
B1_1	KO	Young	F
B1_2_0	KO	Young	F
C6_246	KO	Young	M
H3_121	KO	Young	M
C1_45	KO	Old	M
C3_50	KO	Old	F
C3_63	KO	Old	F
D2_37	KO	Old	M
A9_LPS	WT	Young	M
B9_1	WT	Young	M
B9_2	WT	Young	F
B9_3	WT	Young	F
A5_64	WT	Old	M
A5_65	WT	Old	M
B4_50	WT	Old	F
B8_IV4	WT	Old	F
B1_1	KO	Young	F
B1_2_0	KO	Young	F
C6_246	KO	Young	M
H3_121	KO	Young	M
C1_45	KO	Old	M
C3_50	KO	Old	F
C3_63	KO	Old	F
D2_37	KO	Old	M
A9_LPS	WT	Young	M
B9_1	WT	Young	M
B9_2	WT	Young	F
B9_3	WT	Young	F
A5_64	WT	Old	M
A5_65	WT	Old	M
B4_50	WT	Old	F
B8_IV4	WT	Old	F
B1_1	KO	Young	F
B1_2_0	KO	Young	F
C6_246	KO	Young	M
H3_121	KO	Young	M
C1_45	KO	Old	M
C3_50	KO	Old	F
C3_63	KO	Old	F
D2_37	KO	Old	M
A9_LPS	WT	Young	M
B9_1	WT	Young	M
B9_2	WT	Young	F
B9_3	WT	Young	F
A5_64	WT	Old	M
A5_65	WT	Old	M
B4_50	WT	Old	F
B8_IV4	WT	Old	F
B1_1	KO	Young	F
B1_2_0	KO	Young	F
C6_246	KO	Young	M
H3_121	KO	Young	M
C1_45	KO	Old	M
C3_50	KO	Old	F
C3_63	KO	Old	F
D2_37	KO	Old	M
A9_LPS	WT	Young	M
B9_1	WT	Young	M
B9_2	WT	Young	F
B9_3	WT	Young	F
A5_64	WT	Old	M
A5_65	WT	Old	M
B4_50	WT	Old	F
B8_IV4	WT	Old	F
B1_1	KO	Young	F
B1_2_0	KO	Young	F
C6_246	KO	Young	M
H3_121	KO	Young	M
C1_45	KO	Old	M
C3_50	KO	Old	F
C3_63	KO	Old	F
D2_37	KO	Old	M
A9_LPS	WT	Young	M
B9_1	WT	Young	M
B9_2	WT	Young	F
B9_3	WT	Young	F
A5_64	WT	Old	M
A5_65	WT	Old	M
B4_50	WT	Old	F
B8_IV4	WT	Old	F
B1_1	KO	Young	F
B1_2_0	KO	Young	F
C6_246	KO	Young	M
H3_121	KO	Young	M
C1_45	KO	Old	M
C3_50	KO	Old	F
C3_63	KO	Old	F
D2_37	KO	Old	M
A9_LPS	WT	Young	M
B9_1	WT	Young	M
B9_2	WT	Young	F
B9_3	WT	Young	F
A5_64	WT	Old	M
A5_65	WT	Old	M
B4_50	WT	Old	F
B8_IV4	WT	Old	F
B1_1	KO	Young	F
B1_2_0	KO	Young	F
C6_246	KO	Young	M
H3_121	KO	Young	M
C1_45	KO	Old	M
C3_50	KO	Old	F
C3_63	KO	Old	F
D2_37	KO	Old	M
A9_LPS	WT	Young	M
B9_1	WT	Young	M
B9_2	WT	Young	F
B9_3	WT	Young	F
A5_64	WT	Old	M
A5_65	WT	Old	M
B4_50	WT	Old	F
B8_IV4	WT	Old	F
B1_1	KO	Young	F
B1_2_0	KO	Young	F
C6_246	KO	Young	M
H3_121	KO	Young	M
C1_45	KO	Old	M
C3_50	KO	Old	F
C3_63	KO	Old	F
D2_37	KO	Old	M
A9_LPS	WT	Young	M
B9_1	WT	Young	M
B9_2	WT	Young	F
B9_3	WT	Young	F
A5_64	WT	Old	M
A5_65	WT	Old	M
B4_50	WT	Old	F
B8_IV4	WT	Old	F
B1_1	KO	Young	F
B1_2_0	KO	Young	F
C6_246	KO	Young	M
H3_121	KO	Young	M
C1_45	KO	Old	M
C3_50	KO	Old	F
C3_63	KO	Old	F
D2_37	KO	Old	M
A9_LPS	WT	Young	M
B9_1	WT	Young	M
B9_2	WT	Young	F
B9_3	WT	Young	F
A5_64	WT	Old	M
A5_65	WT	Old	M
B4_50	WT	Old	F
B8_IV4	WT	Old	F
B1_1	KO	Young	F
B1_2_0	KO	Young	F
C6_246	KO	Young	M
H3_121	KO	Young	M
C1_45	KO	Old	M
C3_50	KO	Old	F
C3_63	KO	Old	F
D2_37	KO	Old	M
A9_LPS	WT	Young	M
B9_1	WT	Young	M
B9_2	WT	Young	F
B9_3	WT	Young	F
A5_64	WT	Old	M
A5_65	WT	Old	M
B4_50	WT	Old	F
B8_IV4	WT	Old	F
B1_1	KO	Young	F
B1_2_0	KO	Young	F
C6_246	KO	Young	M
H3_121	KO	Young	M
C1_45	KO	Old	M
C3_50	KO	Old	F
C3_63	KO	Old	F
D2_37	KO	Old	M
A9_LPS	WT	Young	M
B9_1	WT	Young	M
B9_2	WT	Young	F
B9_3	WT	Young	F
A5_64	WT	Old	M
A5_65	WT	Old	M
B4_50	WT	Old	F
B8_IV4	WT	Old	F
B1_1	KO	Young	F
B1_2_0	KO	Young	F
C6_246	KO	Young	M
H3_121	KO	Young	M
C1_45	KO	Old	M
C3_50	KO	Old	F
C3_63	KO	Old	F
D2_37	KO	Old	M
A9_LPS	WT	Young	M
B9_1	WT	Young	M
B9_2	WT	Young	F
B9_3	WT	Young	F
A5_64	WT	Old	M
A5_65	WT	Old	M
B4_50	WT	Old	F
B8_IV4	WT	Old	F
B1_1	KO	Young	F
B1_2_0	KO	Young	F
C6_246	KO	Young	M
H3_121	KO	Young	M
C1_45	KO	Old	M
C3_50	KO	Old	F
C3_63	KO	Old	F
D2_37	KO	Old	M
A9_LPS	WT	Young	M
B9_1	WT	Young	M
B9_2	WT	Young	F
B9_3	WT	Young	F
A5_64	WT	Old	M
A5_65	WT	Old	M
B4_50	WT	Old	F
B8_IV4	WT	Old	F
B1_1	KO	Young	F
B1_2_0	KO	Young	F
C6_246	KO	Young	M
H3_121	KO	Young	M
C1_45	KO	Old	M
C3_50	KO	Old	F
C3_63	KO	Old	F
D2_37	KO	Old	M

## Sheet: posthoc_pairwise_emmeans
Module	contrast	estimate	SE	df	t.ratio	p.value	FDR
Module 1	WT Young - KO Young	0.214145	0.00878437	12	24.3779	1.75103760429032e-11	9.00533625063593e-11
Module 1	WT Young - WT Old	0.427119	0.00878437	12	48.6225	1.12517285953359e-14	2.02531114716046e-13
Module 1	WT Young - KO Old	0.526793	0.00878437	12	59.9693	1.83376146697481e-15	6.60154128110932e-14
Module 1	KO Young - WT Old	0.212974	0.00878437	12	24.2446	1.75103760429032e-11	9.00533625063593e-11
Module 1	KO Young - KO Old	0.312648	0.00878437	12	35.5914	3.09370079729079e-13	2.22746457404937e-12
Module 1	WT Old - KO Old	0.0996743	0.00878437	12	11.3468	8.99962996314764e-08	2.49220522056396e-07
Module 2	WT Young - KO Young	-0.305392	0.0142708	12	-21.3998	1.26453252450668e-10	5.69039636028006e-10
Module 2	WT Young - WT Old	-0.527362	0.0142708	12	-36.9539	2.96775263259721e-13	2.22746457404937e-12
Module 2	WT Young - KO Old	-0.57015	0.0142708	12	-39.9521	2.34394615431616e-13	2.22746457404937e-12
Module 2	KO Young - WT Old	-0.22197	0.0142708	12	-15.5541	3.07799193379747e-09	1.10807709616709e-08
Module 2	KO Young - KO Old	-0.264758	0.0142708	12	-18.5524	5.02065166150346e-10	2.00826066460138e-09
Module 2	WT Old - KO Old	-0.0427873	0.0142708	12	-2.99824	0.011103	0.0142753
Module 3	WT Young - KO Young	-0.0812973	0.0297259	12	-2.7349	0.0181016	0.0217219
Module 3	WT Young - WT Old	-0.246236	0.0297259	12	-8.28354	5.25504357690951e-06	1.18238480480464e-05
Module 3	WT Young - KO Old	-0.45567	0.0297259	12	-15.329	1.81899697586772e-08	5.95308101193072e-08
Module 3	KO Young - WT Old	-0.164939	0.0297259	12	-5.54865	0.000151255	0.000286588
Module 3	KO Young - KO Old	-0.374372	0.0297259	12	-12.5941	8.45232579265352e-08	2.49220522056396e-07
Module 3	WT Old - KO Old	-0.209434	0.0297259	12	-7.04549	2.01900871872309e-05	4.27554787494301e-05
Module 4	WT Young - KO Young	0.00530743	0.0670202	12	0.0791915	0.938186	0.938186
Module 4	WT Young - WT Old	-0.225948	0.0670202	12	-3.37134	0.00666767	0.00889023
Module 4	WT Young - KO Old	-0.62609	0.0670202	12	-9.34181	2.23062138268498e-06	5.35349131844395e-06
Module 4	KO Young - WT Old	-0.231256	0.0670202	12	-3.45053	0.00666767	0.00889023
Module 4	KO Young - KO Old	-0.631397	0.0670202	12	-9.421	2.23062138268498e-06	5.35349131844395e-06
Module 4	WT Old - KO Old	-0.400142	0.0670202	12	-5.97047	0.000130107	0.000260214
Module 5	WT Young - KO Young	0.170368	0.117611	12	1.44858	0.259617	0.292069
Module 5	WT Young - WT Old	0.0502791	0.117611	12	0.427504	0.676583	0.695914
Module 5	WT Young - KO Old	-0.519526	0.117611	12	-4.41733	0.001679	0.002628
Module 5	KO Young - WT Old	-0.120089	0.117611	12	-1.02107	0.392838	0.415946
Module 5	KO Young - KO Old	-0.689894	0.117611	12	-5.86591	0.000458791	0.000825824
Module 5	WT Old - KO Old	-0.569805	0.117611	12	-4.84484	0.00120523	0.00197219
Module 6	WT Young - KO Young	0.355787	0.0794781	12	4.47654	0.00227092	0.00340638
Module 6	WT Young - WT Old	0.42657	0.0794781	12	5.36714	0.00101305	0.00173666
Module 6	WT Young - KO Old	0.120119	0.0794781	12	1.51135	0.187892	0.218197
Module 6	KO Young - WT Old	0.0707828	0.0794781	12	0.890595	0.390653	0.415946
Module 6	KO Young - KO Old	-0.235667	0.0794781	12	-2.96519	0.0177095	0.0217219
Module 6	WT Old - KO Old	-0.30645	0.0794781	12	-3.85578	0.00457212	0.00658385
