# Supplementary material for: Age‐Dependent Regulation of Hippocampal Inflammation by the Mitochondrial Translocator Protein in Mice
Source: Aging Cell. 2025 Apr 24;24(6):e70039. doi: 10.1111/acel.70039 (PMC12151901; doi:10.1111/acel.70039)
Supplement: Supplementary file 1 — Table S1. Differentially expressed gene list for normal aging. Comparison is between WT Aged versus WT Young (reference) under baseline (PBS) conditions. Significance is defined as FDR < 0.05. Upregulation refers to significant genes thresholded at Log2FC ≥ 0.5, while downregulation refers to significant genes thresholded at Log2FC ≤ −0.5. Table S2. fGSEA functional enrichment results from differentially expressed genes of normal aging comparison (Table S1). NES score refers to normalized enrichment score. Leading edge refers to genes annotated with their Entrez IDs being involved in that functional term. Table S3. fGSEA leading edges with gene symbols from Table S2. NES score refers to normalized enrichment score. MGI refers to the overlapping genes involved in the functional term. Table S4. Gene overlap hypergeometric Fischer tests of significant differentially expressed genes between normal aging and inflammatory response in the young. WT PBS Aged versus WT PBS Young is denoted as the normal aging comparison, while WT LPS Young versus WT PBS Young is denoted as the inflammatory response in the young comparison. Each significant differentially expressed gene set is split into either upregulated “up” (Log2FC > 0.5) or downregulated “down” (Log2FC < 0.5). Magnitude of overlap is reflected as odds ratio, while significance threshold is p < 0.05 for the hypergeometric Fischer test. Table S5. fGSEA functional enrichment results from differentially expressed genes of inflammatory response in the young. NES score refers to normalized enrichment score. Leading edge refers to genes annotated with their Entrez IDs being involved in that functional term. Table S6. Differentially expressed gene list for inflammation in the aged brain. Comparison is between WT LPS Aged versus WT PBS Aged conditions. Significance is defined as FDR < 0.05. Upregulation refers to significant genes thresholded at Log2FC ≥ 0.5, while downregulation refers to significant genes thresholded at Log2FC [file ACEL-24-e70039-s003.zip › acel70039-sup-0001-TableS1-S18/TableS15_Intra_module_connectivity_members.xlsx]

## Sheet: README
tabs	contains
all_module_members	all members of each module retrieved from multiWGCNA topNgenes()
intra_module_connectivity	from all_module_members, filter those >0.9 correlation to their respective Module Eigengene & <0.05 p value for correlation score Note: only module 1,3-6(as they are functionally enriched in Gene Ontology)
member_size	number of members within each module of intra_module_connectivity

## Sheet: all_module_members
Module_00	Module_01	Module_02	Module_03	Module_04	Module_05	Module_06	Module_07	Module_08	Module_09	Module_10	Module_11	Module_12
Fbxw7	Bscl2	Gpalpp1	Serp1	Nckap1l	Ifnar2	Klhl21	Fam131c	Mlc1	Irf1	Dnajc18	Olfr1276	Pilra
Cyb5b	Sirt7	Tab3	Mvp	Mpeg1	Ccl5	Clec4a3	Thada	Hepacam	Slc12a7	Gm2a	Zfp398	Gm12250
Cmc1	Vars2	Ankub1	Pcna	Sdcbp	Gm49339	Gbp2	Cacng4	Zfyve21	Cbfb	Slc38a3	Chrna4	Fcgr1
Polr2k	Sh3glb2	Mkln1	H3f3a	Xaf1	Cybb	Iigp1	Agpat5	Decr1	Fosl1	Cldn10	Magee2	Ddx58
Gm14300	Gpr61	Rwdd4a	Med4	Nfxl1	Tnfrsf1b	Trim25	Tmem178b	Ndrg2	Crispld2	Rftn2	Gpc3	Fcgr4
Gm42718	Anapc5	Kdm5a	Zfp36	Fgf2	Pik3ap1	Trim30a	Slc6a9	Atp1a2	Fhl3	Megf10	Gm14325	Psmb8
Gm48786	Pim2	Xpo4	Rbm7	Rab20	Birc3	Tapbpl	Hs6st2	Gpr37l1	Gpr35	Acaa2	Tspan9	Ifit3
	Sphk2	Zfp68	Adam9	Lilrb4a	Lcp2	Parp14	Hdhd2	Ak3	Ptges	Lrrc8a	Adgra3	Cp
	Rabl2	Rfk	Cd302	Arih2	Tlr2	Ms4a6d	Cbx5	Gpam	Pnp	Cyp2j9	Sptbn1	Grb2
	Actl6b	Rrh	Dusp16	Tgif1	Tnfaip2	H2-T23	Mtss1	Gm973	Hck	Ska2	Gm5124	Marco
	Gtf3c1	Gm38393	Lpxn	Tgm1	Tapbp	Gsdmd	Psg23	Timp4	Cd274	Hhatl	Prkra	Tap1
	Trim46	Tnpo1	Cd9	Usp12	Sbno2	Nlrc5	Tmem255a	Scg3	Rsad2	Pla2g7	Fitm2	Adgre1
	Fam136a	Ncoa4	Taf5l	Rhoj	Nfkbiz	H2-Q6	Pkp1	Plpp3	Spty2d1	Ntrk2	Appl2	Ifi209
	Mrpl36	Trim59	Dusp10	Plin2	Myc	H2-Q7	A930017K11Rik	Metrn	Mmp3	Olig1	Egfr	Gbp3
	Snx32	Oga	Nos1ap	Tgfbi	Samsn1	Pirb	Slc6a11	Acsbg1	Zfp146	Etnppl	Dnase1	Fermt3
	Tmem107	Sp9	Elf1	Hnrnpf	Steap4	Camkk1	Nckap5	Klhdc7a	Slfn2	Sorbs3	Gm28036	Ms4a6c
	Map3k12	Prima1	Rev1	Serpina3c	Ncf4	Gpr84	Ntn1	Paqr6	Myd88	Sgsh	Fut2	Gbp6
	BC024978	Tdp2	S100a4	Uhrf1bp1l	Irgm1	Mcoln1	Gm6089	Lgi4	Hvcn1	Folh1	Padi2	H2-T22
	Numa1	Atr	Zfp281	Ptprc	A630001G21Rik	Zmynd15	Rcn2	Aass	Gbp7	Prxl2a	Eps8	Gbp9
	Megf8	Tdrd5	Ppp1r21	Cd53	Acp5	Serpina3i	Mpp6	Gpc5	Mtfr2	Serpine2	Aig1	Parp9
	C2cd3	Pcdhb18	Tbc1d15	Rilpl2	Tcirg1	Gm46223	Tmem47	Atp13a5	Milr1	Papss2	Hic2	Stat1
	Fbxo25	Nhlrc2	Fmnl2	Bcl3	Fpr1	Trip10	Gprin2	Selenop	Loxl1	Susd3	Sc5d	Ppp1r9b
	Stx5a	Socs6	Taf1d	Sat1	Procr	Mlkl	Gm15542	Cyp2d22	Csf2rb	Agpat3	Mgat4c	Parp10
	Ciz1	Arhgef33	Lgals3	Spry1	Pabpc1	Sebox	Hebp2	Itih3	Lamc1	Agmo	Dner	Pik3r5
	Tmem191c	Ice2	P4hb	Stat3	Acod1	Slc31a2	Myom1	Ogdhl	Phf11d	Scd2	Ttc32	Igtp
	Wipi2	Siah1a	Psmc6	Flnc	Bcl2a1a	Dnajc11	Canx	Tprkb	Ifi204	Tsc22d3	Prkg2	Dhx58
	Gpr19	Arsg	Srsf11	Cog5	Cxcl10	Asprv1	Gm20594	Pdgfra	Tarm1	Tmem229a	Ptprf	Ifit1
	Hmces	Chmp4c	Ncstn	Tma16	Ifit3b	Prkca	Grb10	Atp1b2	Bcl6b	Nat1	S1pr1	Itgal
	Mus81	Mtarc1	Rbm22	Wbp1l	Slc39a1	Csf2rb2	Clasp2	Bmx	Syk	Cfap54	P2ry1	Tnfrsf9
	Mlst8	Med21	Il13ra1	Ybx3	BC023105	Pola2	Fam163a	Slc1a2	Stc2	Suclg2	Camk2d	Rpl7
	Akap8l	Paip2b	Abcb1b	Llgl2	Rassf1	Rab32	Kcne1l	Slc1a3	Dram1	Oplah	Gjd2	Pgm2
	Creld1	Tm9sf3	Il1rap	Arl4d	Gmfg	Tagln2	Ndufb5	Ccn5	Ier3	Mboat2	Gm48800	Rps6kb1
	Gtpbp3	Kif1b	Sbf2	Iars2	Cst7	Casp8	Mtmr4	Zfp438	Oas1g	Acads	Adamts15	Psmb9
	Celf3	Dicer1	4930523C07Rik	Clec1a	Bcl2a1b	Tnip2	Oprl1	Scrg1	Pou2f2	Apoe	Slc25a15	Rps18
	Kptn	Scarb2	Abca1	Cflar	Lyn	Il4ra	Ahcyl1	Ddah1	2700049A03Rik	Cd81	Gal3st1	Ap1g2
	Slc7a4	Zfp26	Cd33	Nbl1	Tor3a	2010300C02Rik	Mtx3	Itgb5	Lrrc25	2810459M11Rik	Zfp446	Ada
	Lrrc45	Svip	Tuba1c	Rassf7	Ikbke	Rtp4	Acvr2b	Ptprz1	Glrp1	Pcdhgc3	Slc22a23	Oasl1
	Tchp	Tmem106b	Peli1	Kdm4a	Rhbdf2	Bst2	Epha8	Wnk2	Igsf6	Etfb	Gtf3c4	Rnf213
	Clcn2	Ube4a	Mfsd2b	Nf2	Mx2	Dhx33	Armh4	Cst3	Clec4a1	Cables1	Dhrs3	Nme2
	Sugp2	Gltp	Mad2l2	Gvin1	Filip1l	Olfml2b	Elovl5	Mlxipl	Uhrf1	Pigz	Arhgap6	Dync1i2
	Rfng	3300002I08Rik	Snrpa1	Csrnp1	Lcp1	Ifitm3	Klhdc8a	Lama2	Adm	Mcc	Slc6a20b	Col6a4
	Sh2b1	Impad1	Lsg1	Vav1	Ifi206	Slfn8	Tspan11	Smim1	Mcemp1	Abcg3	3110082J24Rik	Deaf1
	Lysmd4	Cep85l	Arap3	Mafk	Was	Siglec1	Cit	Tns3	Mss51	Fopnl	Cox7a1	Smim40
	Rnf121	Rbm12	Litaf	Zc3h12a	Orm2	Ifi47	Acbd3	Tpmt	Casp4	Tcf7l1	Hydin	Sox2
	Uros	Gbe1	Ninj1	Ccnl1	Cxcl16	Vasp	Prkcq	Zkscan1	Fgr	Snx33	Zdhhc22	Tank
	Pigq	Ncmap	Pla2g4a	Ehf	Plagl2	Usp18	Faap20	Ccdc141	Arpc1b	Abcd3	Ntng1	Hnrnpdl
	Ift22	Alg10b	Pnpt1	Hmox1	Spi1	Nfkb2	Apln	Mad1l1	Mgat4b	Luzp2	Grm4	Gimap5
	Tubd1	Smc5	Wdr33	Flnb	Chmp4b	Timp1	Arhgap18	Ppara	Nupr1	Slc43a2	Gli3	Dok1
	Rab2b	Tmed7	Uba2	Ndst1	Map3k8	Eif2ak2	Cntnap5b	Gstz1	Katna1	Bcar3	Tmem100	Acot5
	Wdr83	Creg1	Tmbim1	Fnbp4	Klk9	Isg15	Zfp521	Rfx4	Ptbp1	E130114P18Rik	Slc25a36	Smim3
	Abcb6	Gosr1	Malt1	Atf6	Eif6	Apobr	Cntn1	Tram1	Ppp3ca	Phgdh	Ndufb7	Zfp646
	Cdk4	Sec22b	Ankrd28	Luc7l3	Siglece	Cyp1b1	Fat1	Pygm	Dtx3l	Tmem138	Ribc2	Ly9
	Mecr	Chic2	Rapgef4	Emp1	Il1b	Samhd1	Plcxd3	Nat8	Naip2	Aqp4	Zcchc12	Cd93
	Sigmar1	Rsbn1l	Nup62cl	Elf4	Hk2	Gm16286	Map3k19	Maob	Nos2	Crot	Sox5	Ms4a4a
	Rgl2	Fpgt	P2ry2	Ikzf1	Ctsc	Gimap6	Kcnk3	Capn2	Saa3	Chchd5	Gm2163	A630010A05Rik
	Pigbos1	Trim24	Ddx5	Atf3	Mmp12	Phc1	Cldn12	Fam20a	Fyb	Blzf1	Mrc2	Abracl
	Fastk	Akap11	Fbxo33	Ddx46	Ifih1	Wdr91	Cmtm5	Sapcd2	Fcer1g	Gstm1	Cmtm4	Glipr2
	Serf2	Mynn	Bpgm	Get4	Lacc1	Tmem38b	Sema6d	Heph	Ripk2	Cyp4f14	Asxl3	H2-Q10
	Alyref2	Usp8	Prpf38b	Csf1	Fga	Gbp10	Pde4d	A430033K04Rik	Gsap	Gabrg1	Slco1c1	Psd4
	Ncbp2	Nfe2l3	Ythdf1	Gcfc2	Ralgds	Grn	Gm14391	Zfp395	Ifi203	Prkd1	Slc41a2	Synrg
	Gga1	Maoa	Cd82	Cdt1	Tes	Tmem106a	Gprasp2	Paqr8	Upp1	Rnf214	Scd4	Naip5
	Vps18	Dennd1b	Mgat2	Mtmr6	Fpr2	Anxa11	Ranbp6	Cpe	Pik3r6	Klhl9	Acsl6	Mcm6
	Atg16l2	Pogk	Tjp2	Adamts1	Cd300lf	Prrt2	Sdsl	Gldc	Npy2r	Slc4a4	Slc35e2	Btg1
	Rab36	Mars2	Ppp6r3	Myl12a	Ppp1r15a	Fam111a	Gmps	Sparcl1	Mdm2	Nat8f4	Idh1	2810025M15Rik
	Cep250	Ckap5	Fbxo32	Clec4e	Clec5a	Ifi44	Fam210a	Aldh1l1	Rph3a	Nqo2	Zfp706	Susd6
	Neurl4	Crybg3	Arf4	Bcl10	Slc39a14	Safb	Uqcrh	Trp53bp2	Ppp1r13b	Paqr4	Anapc13	Capg
	Hdac3	Rnf103	Klhl24	Hid1	Selp	Trafd1	Rab3c	Hsf3	Itgam	Ltc4s	Smo	Stat6
	Inpp5e	Gm49273	Cd200r1	Slc6a6	Msr1	Tpm4	Lhx5	Mrm2	Rplp2	Cuedc1	Entpd7	Myo1f
	Fam207a	Ubr1	Lgals8	Ccl22	Gadd45b	Tgtp1	Slc17a6	Spsb2	Cfb	Casp2	2810408A11Rik	Tmed9
	Crocc	Gpr37	Bcas1	Socs3	Sh3bp2	Ifi35	Myh10	Med18	Il15ra	Atoh8	Gm10310	Mtx1
	Yipf2	Rims2	Plekha1	Ddx21	S1pr3	Chd9	Syt2	Hadhb	H2-Q4	Gpr146	Nox4	Eftud2
	Armc6	Grk4	Pdpn	Nfkbib	Psme2	Txlna	Cacna1g	Sox1	Zfp335	Agl	Cnot4	Skida1
	Ints1	Clcn3	Btg3	Lmna	Nampt	Fhod1	Gm45105	Tspan12	Noxo1	Fam107a	Lifr	Zfp346
	Pygo2	Marchf7	Eif4a3	Prpf39	Slc11a1	9530077C05Rik	Mmp15	Mageh1	Ptpn12	mt-Atp6	Camk1g
	Amz2	Gpx8	Hif1a	Cd63	Ptgs2	Ripk1	Ibsp	Tubb2b	Lmbr1l	Proca1	Efna5
	Lime1	Ptar1	Taf8	Srgn	Hcar2	Coro7	Dnah7a	Lrrc3	Ovgp1	Fam217a	Akap5
	Nit1	Fbxo8	Cul4a	Zfp956	Rac2	Mitd1	Armc3	Eci1	Mndal	Serpind1	Stip1
	Ybx2	Vmn1r-ps144	Klf9	Gtf3c2	Ifrd1	Ube2l6	Mcf2	Pxmp4	Pdzd2	Spon1	Dclk1
	Kctd21	Spaca9	Cavin4	Tinf2	Serpina3m	Zfp811	Lef1	Atp13a4	Mcts1	Rgs17	Vstm2l
	Evi5l	Zfp455	Frrs1	Tbk1	Nmi	Prelid3a	2510009E07Rik	Enho	Ptpn9	Castor1	Gm10571
	Hars2	Yme1l1	Csnk1a1	Parp12	Ppp1r18	Olfr56	Vmn2r112	Tst	Pdcd6ip	Dolk	Cdh22
	Ankrd27	Nkx2-1	Cpd	Rbbp7	Cyba	Elf2	Gria4	Sox6	Phf8	Six1	Rnf217
	Dhx57	Elp4	Srsf5	Nudt6	Tnfaip3	Zfand6	Ccdc24	Nadk2	Ddx11	Birc7	Zfp385b
	Zdhhc8	Amfr	Ctnna1	Apoc2	Hnf1b	Runx2	Gpr137b	Id4	Adgrg2	H2ac19	Musk
	Mrps12	Nqo1	Zfp984	Agpat2	Ifit2	Arhgef17	Ndufs8	Prom1	Eif3b	Rorb
	Pmm1	Abhd18	Phf20l1	Edc4	Nfkbia	Sec24c	Myh15	Cyp2j6	Adora1	Sri
	Dlk2	Mre11a	Mfsd14a	Fth1	Slc38a2	Nudt22	Paqr3	Mcrip2	Gadd45a	Zc2hc1c
	Dcun1d2	Dynlt1b	Sgpl1	Bach1	Samd9l	Snx1	Mmel1	Kctd14	D230025D16Rik	Thap6
	Vwa5b2	Nae1	Cast	Tcp11l2	Zmynd11	Lcn2	Fmn2	Mlh3	Pid1	Lmcd1
	Castor2	Secisbp2l	Ppwd1	Stx11	Slfn9	Irf9	Sox3	Zdhhc15	Zcchc14	Gm9925
	Cluap1	Nufip2	Gtf2b	Tyrobp	Rhoc	Sertad1	Tpd52l1	Pld1	Gm11427	Slc20a2
	Decr2	Nup155	Helq	Ccr1	Znfx1	Il16	Ano4	Tex11	Gnl2	Fgfbp3
	Dmtn	Wwp1	Nup88	Klhl2	Pik3cg	Fcgr3	Ubfd1	Asrgl1	Gm18853	Zan
	Map4k1	Ube2e1	Muc1	Gm4841	Trex1	Kntc1	Cep290	Dglucy	Tmsb4x	Scaper
	Zgpat	Gm49336	Pdcd10	Olfr920	Slc3a2	Svbp	Adra1a	Pnpla7	Rassf4	Kdelr1
	Gorasp1	BC067074	Eda2r	Rnf125	Ptx3	Smoc2	Zbtb4	Pfn4	Lingo3	Kiz
	Rtn4r	Ppm1b	Sec23b	Plek	Ifi207	Ppm1e	Tcf20	Trim13	Gm49405	Kank2
	Chpf2	Zfp91	Ptbp3	Olfr1033	Ptpdc1	Zcchc7	Saxo2	Kcnj16	Nolc1	Hrh3
	Matk	Polr3f	Gatad2a	Arglu1	Arhgdib	Pip5k1b	Tmed8	Spag8	Gar1	Lhcgr
	Zfp524	Gm18609	Cog3	Jpt2	Iqgap2	Taldo1	Gm48850	Pot1a	Mcm3ap	BC034090
	Hgs	Pikfyve	Wdfy1	Rela	Errfi1	Nob1	Gm49328	H2az2	Ubr2	Rarres1
	Poli	Sp4	Otud4	Zfp131	Sp140	Epsti1	Nf1	Zfp85	Ebna1bp2	Fbxw17
	Oxct1	Tmem71	Mtmr2	Ctdp1	Cxcl2	Neurl3	Ttc39a	Timm17b	Sh2d4b	Pdp2
	Iqcc	Evi2a	Slc22a5	Capza2	Noc4l	Asphd2	Lrp8	Mpst	Zbtb7a	Slc25a33
	Pde4a	Nxt2	Mbd2	Zfp207	Surf4	Vcam1	Vmn2r76	Lpar4	Sdc4	Ctdsp1
	Klhdc1	Csde1	Slmap	C3ar1	Tle1	Smtn	Dio3	Slc39a12	Eef1a1	1520401A03Rik
	Nisch	Tmf1	Cndp1	Il10rb	Ctla2b	Acvrl1	Rit2	Hgf	Fscn1	Gpbp1l1
	Wiz	Gm6161	Vamp8	Unc93b1	Iah1	Sipa1l3	Atl2	Elovl2	Iqcg	Mindy4b-ps
	Sumf2	Eif5a2	Arl5c	Tmem123	Tnfsf9	Ogfr	Lrrc1	Zfp775	Csnk1d	Sil1
	Zfp3	Stk39	Smkr-ps	Itpripl2	Oas1b	Fcgbp	Timp2	Retsat	Pttg1ip	Zfp58
	Taf6	Tmem168	Mctp1	Chil1	Pilrb2	Arntl2	Cds2	Chst5	Ahcyl2	Slc37a4
	Vmn2r57	Pkn2	Dek	Slamf1	Il1rn	Atp1a1	Trim67	Hus1	Avpr1a	Abcg1
	Saal1	Fem1c	Mansc4	Lilr4b	Zc3hav1	9930104L06Rik	Rtl8a	Rida	Bhlhe40	Klhl5
	Dgat1	Fbxo30	Rbm25	Arl13b	Adora3	Tfe3	Fras1	Pbx1	Phtf2	Fam171b
	Elp1	Pmp22	Pi4k2b	Rexo1	Cxcl5	Helz2	Galnt13	Clu	Sp5	Pon2
	Ap5z1	Kat2b	Nab1	Msn	Eif1b	Cdk11b	Rgs2	Abcc9	Osbpl7	Nelfe
	Rsrc2	Cul3	Sec14l5	Gna11	Usp25	Cd74	2410004B18Rik	Akr1b10	Foxm1	Cwf19l1
	Rhbdl1	Cpeb2	Tmem243	Taf5	H2-K1	Tpm3	Hs3st5	Kyat1	Fkbp1a	Acad12
	Tmem151b	Car5b	Odc1	Tnfsf8	Acap3	Phka2	Akirin2	Ralbp1	Hagh	Rnf139
	Angptl6	Atxn1l	Ewsr1	Sav1	Uxs1	Cxcl9	Nr2c2	Sycp2	Mrpl53	Cybrd1
	Zfp65	Olfr1393	Fen1	Cpeb4	Slc16a10	Cep44	Asic4	Gm8274	Dclk2	Mdk
	Plec	Gne	Khdc4	Tnfsf11	Ccl9	Cabp7	Tbc1d4	Xrcc5	Zfp740	Wdr93
	Hdac7	Dsn1	Dhx38	Clic5	C1s1	Vsig8	Ankrd42	Crip2	Polr2a	Tarsl2
	Sprn	Brcc3	Atp11a	Ctss	Tnip1	Nfkbie	Tbc1d19	Zcchc3	Cop1	T2
	Ankrd34a	Fip1l1	Seh1l	Tubb6	Tnfrsf12a	Map2k3	Oprm1	Ankrd44	Shisa2	Cat
	Mfap2	Ppp1r36	Pim3	Sra1	Parp3	Tor2a	Msmo1	Nphp3	Tead3	Pcdh10
	Pcdhgc5	Pla2g5	Brap	Abi1	Acot9	Rpl6	Dhcr24	Intu	Grik4	Tmem218
	Pck2	Rasgrp3	Pan2	Tlr13	Snx20	Rasal2	Zfp516	Gm17833	Nsmf
	Mars1	Ly6g6f	Rab11fip2	Tmem189	Il1a	Arap1	Gm19345	Zbtb16	Marchf1
	Metrnl	Hmgb2	Otud7b	Camk1d	Ccl2	Arpc3	Cntnap5a	Naalad2	Itpka
	Ap1m1	Relch	Klk6	Tor1aip2	Nfkb1	Saa1	Myom3	Zfp870	Mtfmt
	Ift80	Mid2	Tc2n	S100a13	Pgap2	Atf5	Zfp644	H2bc4	Etfdh
	Man2c1	Pggt1b	Vps54	Smc4	Cdc45	Pgf	Rspry1	Zfp994	Ube2g1
	Slc52a2	Pls1	Nipsnap3b	Cd86	Lpcat2	Ralb	Olfr767	Dars	B4galnt3
	Nme3	Usp9x	Cpm	Tgfb3	Slc11a2	Rnf216	Gm49858	Galnt15	Clec18a
	Dus2	St7l	Tut7	Snx7	Sp110	Slc50a1	Rtbdn	Gpr108	Rcc1
	Mthfsd	Anp32e	Gnl3	Ppp4r3b	Cdc14a	Ecm1	Blvrb	Glod4	Galnt7
	Nfkbid	Phip	Enpp4	1810020O05Rik	Ptpra	Washc1	Slc2a5	Dele1	Sec24b
	Prrt3	Dop1a	Pde4b	Tm4sf1	Herc6	Cd80	Ebf3	Stambp	Rnf44
	Pcyox1l	Elovl7	Cenph	Irak3	Mx1	Pwwp2b	Rab39	Atp8a1	Gdf7
	Camsap3	Gatm	Ndufs3	Anxa8	H2-D1	Tmem43	Gm48113	Zfp39	Myl1
	Mrps15	Taf1	Slc25a5	Pstpip2	Cd52	Trmt112	Gm12993	Naprt	St6galnac5
	Cul7	Gnmt	Tubgcp5	Osmr	Maff	Glod5	Tnrc6b	Tcta	Polr3c
	Spag1	Lrif1	Krt80	Slc17a8	Trem1	Ripk3	Rtl9	Acvr2a	Mkrn1
	Aifm3	Rad21	Nes	Ddx19a	Il2rg	Rcl1	Ears2	Paxx	Gripap1
	Map11	Zdhhc7	Tnfrsf10b	Igkc	Hcls1	Guf1	Etv5	Zkscan7	Tox4
	Ing4	Senp5	Pik3c3	Rdh10	Git1	Spn	Mpc2	Trpt1	Hnrnph1
	B3galt6	Cdc73	Sytl3	Themis2	Dtwd1	Cpne4	Mrpl42	Thnsl1	Gm47951
	Acaa1a	Mtmr10	Iqgap3	Plscr1	Rpl7a	U2af1	Negr1	Sptlc1	Grpel2
	Tom1l2	Zfr	Pmpcb	Fubp3	Pnisr	Hsd3b7	Zdhhc2	Kndc1	F830016B08Rik
	Surf2	Gm48270	Zdhhc24	Kcnj6	Phactr4	Neurod6	Bcl7c	Spag17	Zrsr2
	Trim9	Rnf13	Selenos	Itprip	Fbxl16	Brpf1	Lypd6	Emc1
	Sppl2b	Nipa1	Eif1	Tor1aip1	Plet1	Rpl10	Esr2	Omg
	Add1	Slc9a6	Gm2274	Vmp1	Cxcl1	Bccip	Gm47356	Abcd2
	U2af1l4	Abca5	Srek1	Csf3	Lrrc32	Rps26	Alk	Pcdhgb7
	Ap3b2	Rlf	Zcchc9	Gmpr	Serpine1	Ptpn1	Kctd6	Acot2
	Taok2	Cpsf3	Rap2c	Nid2	Ctsz	Golm1	Pag1	4933416E14Rik
	Hexim2	Dennd2c	Magef1	S100a6	Arhgap17	Mtmr11	Baiap3	AA413626
	Mettl26	Scai	Gpn3	4930579G24Rik	Mafa	Rpl28	Lca5	Cc2d2b
	Gm49601	Dnaic2	Tnfaip6	Sele	Tap2	Eef1aknmt	Unc119	Vmn1r229
	Exd2	Cfl2	Phf2	Elovl1	Wfdc17	Slfn1	Syt11
	Unc13b	Pcdhb4	Trip6	Slc44a3	Ccnl2	Ptger4	Grip1
	Speg	Rictor	Dstn	Actr3	Mthfd2	Pstpip1	Rnf150
	Lmtk3	Zfx	Reck	Rbfox1	Ptpn6	Slc10a3	Zfp462
	Taf6l	Rbbp4	Gm48365	2700097O09Rik	Trim21	Rmnd5b	Pfkp
	Abcd4	Rsrc1	Afap1l1	Clcf1	Glrx	Rab4b	Spsb4
	Ggcx	Gca	Kcnk13	Chrac1	Tnf	Mink1	Fzd3
	Plpp4	Ttc39b	Exosc3	Ehbp1	Lif	Ncbp1	Acsm3
	Ptprs	Fgf18	Bcl2l11	Rapgef1	Apol9b	Myo1c	Diaph3
	Fbxw9	Mob1b	Cdkn2aip	Rps5	Tgfb1	Vps50	Cfap99
	Gtf2h3	Hmgn2	Malsu1	Ppfibp2	Ebi3	Txnrd2
	Slc25a19	Tax1bp1	Aim2	Gclc	Fcgr2b	Bola2
	Atp13a2	Ctdspl2	Itgb1	Zfp1	Tnfrsf1a	Chgb
	Hikeshi	Aplp2	Tigd2	Ccbe1	Madcam1	Eml2
	Dnal1	Spata6	Cabyr	Exoc3l4	Fam129a	C1qa
	Ocel1	Commd9	Mid1ip1	Hlx	Spp1	Glis3
	Tbc1d25	Ppat	Slc5a10	Birc2	Dgkh	Mlph
	Aptx	Cwf19l2	Arid5a	Fam117a	Rrbp1	Psmd4
	Rabggta	Ackr4	Trp53inp2	Gpr31c	Itga5	Wdr55
	Ccdc151	Arhgap31	Pds5a	Ugdh	Pdlim4	Nop16
	Tctn2	Degs1	Snx2	Gm8995	Fam241a	Gm43802
	Dusp12	Zfp869	Trak2	Scara5	C1ra	Plekhg2
	Mef2d	Slc30a7	Taf9	Xrn2	Hira	Lman2
	Mmaa	Far1	Kif5a	Adamts9	Crybg1	Homer3
	Panx2	Upb1	Svopl	Ehd4	Nlrp3	Fastkd1
	Mrpl24	Zfp24	Srsf1	Batf	Ccl7	Nsmaf
	Zer1	Msx1	Gm3435	Gm10925	Cebpd	Nuak2
	Sema4f	Dnajb9	Tpd52l2	Surf6	Ermard	Kdm6b
	Eif2d	Sypl	Rab6a	Tspan4	Mapkapk2	Gm34583
	Lrrc24	Kcnj13	Api5	Stard13	S100a8	Trim14
	Ddost	1810013L24Rik	Rpl27	Havcr2	Clec2d	Rfxap
	Tufm	Npat	Styk1	Itga8	Bag3	Mmp8
	Ulk2	Faxc	Pawr	Ahcy	Ccl3	Tmem215
	Arhgef18	Gm5466	Apobec1	Mcl1	Arhgap15	Gm4766
	Pigu	Ppargc1a	Pcid2	Ltbr	Mt1	Uspl1
	Bbs1	Ireb2	Gtf2a2	Cnppd1	Txn1	Tsen15
	Olfr506	Nsmce2	Pcf11	Ccrl2	Ifitm2	AA986860
	Taf1c	Ncapg2	Fam189a2	Bcl2a1d	Lama4	Slc7a11
	Stk16	Insig1	Cwc27	Ldlrap1	Rack1	Fam186b
	Cep89	Fundc1	Rnaseh2a	Agrp	Mak16	Cic
	Prcc	Herpud1	Nol8	Cstb	Mylk2	Nxf1
	LTO1	Bbx	Mast4	Cd14	Gm15753	Dkk3
	Pomt1	Gpbp1	AA467197	Cebpb	Mob1a	Sla
	Mfsd4b1	Rbsn	Psmd6	Thoc1	Cpeb1	Calcoco1
	AI413582	Ttc9c	Xlr	Rtca	Rplp0	Phf21a
	L3mbtl3	Pipox	Pfkfb2	Ctsl	Emcn	Atg5
	Atf6b	Rrm1	Vps4b	Dlx4	Clec4a2	Commd3
	Mrps5	Gfm1	Zfp944	Doc2g	Tiparp	Drd5
	Henmt1	Snx6	Atg16l1	Hspb1	Cyfip2	Mrps26
	Fem1b	Kras	Ncoa2	Chfr	Arhgap30	Aspm
	Arl16	Hbq1a	Acot4	Spata13	S100a11	Tulp3
	Ogdh	Cd164	Ercc5	Sec61b	Plaur	Tfpt
	Fam193b	Grk1	Btf3	Man2a1	Kif3c	Erbb3
	H2-DMa	Kdm4d	Kcnab1	Npc1l1	Clec4d	Cfl1
	Tyw1	Vbp1	Brd1	Apod	Chkb	Flvcr2
	Prr12	Vmn2r79	Ppp1r15b	Nup54	Tlr1	Coq8a
	Dpysl4	Large2	Mlh1	Ncf2	Tlr6	Cotl1
	Coa6	Haus2	Rnf115	Ccl17	Bid	Plpp2
	Speer6-ps1	Akr1c13	2300009A05Rik	Fam107b	Fgl2	Tsc1
	Lysmd1	Slc35a3	Snhg4	Cd40	Pim1	Asah1
	Ppil2	Phc3	Crlf2	Cd68	Renbp	Robo2
	Mib2	Knl1	Ssr3	Nxt1	Cd44	Dhx30
	Smim10l2a	Kif13a	Trub1	Slc25a28	Adat3	Eml5
	Fcrls	Tgs1	Sult1c1	Zfp992	Tax1bp3
	Ubxn11	Ppp2ca	Fmnl3	Sirt1	Fam83d
	Gm5559	Exoc5	Ddx50	Stag1	Gm17147
	Cdk10	Zbtb33	Psmb3	Exosc10	Nudcd1
	Tcte2	Klf14	Traf6	Jtb	Clic1
	Tsen2	Dhx36	M6pr	Smg5	Pfkfb3
	Fancl	Sfpq	Kmt2b	Tnfaip8	Spns2
	Prkag2	Ceacam2	Il10ra	Cct2	Mindy3
	Pcnx3	Kcnh2	Wnt11	Gpx3	Dtx2
	Suds3	Fam122b	Yrdc	Rnh1	Piezo1
	Lin7b	Mysm1	Zkscan2	Ccdc86	Nfe2l2
	Zfp658	Gm48541	Ddx59	Rrad	Cmpk2
	Hax1	Zup1	Slc1a5	Abhd17c	Dcaf15
	Wars2	Cbln3	Kif23	Gsr	B4galt6
	Wdr34	Xrcc2	Tlk1	Gk	Itpkc
	Mtg2	Pon3	Tnks2	Snx18	H2-T10
	Slc2a4rg-ps	Vmn1r88	Mtfr1l	Il33	Map3k6
	Rgs11	Rlim	Kif1c	Mt2	Prpf4b
	Stk25	Scaf11	Sec13	Clec7a	Sowaha
	Fbf1	Creb5	Pithd1	Ppp3cb	Lama5
	Slc25a26	Uba3	Gbp11	Eed	Stra6
	Ttc8	Wac	Tfrc	Mia2	Trim56
	Slc16a11	C1d	Tmem259	Hbs1l	Ifi211
	Mrgprf	Zdhhc17	Anapc7	Sgcb	Il6
	Invs	Mcm10	Asb5	Pros1	Map3k11
	Trappc13	Grsf1	Mapk6	Serpina3n	Acap2
	Med16	Zranb2	Cdc42	Eif1a	Eif4g1
	Pusl1	Gm49181	Gtf2h2	Slc9a3	Tnk2
	Retreg3	Th	Stx6	Slc36a4	Rnf114
	Coq2	2610318N02Rik	Znhit3	Gm13597	Erap1
	Recql5	Fyttd1	D16Ertd472e	Gria2	Eif4a1
	Mrpl49	Ube2j1	Elmsan1	Wdhd1	Kdm4c
	Gng3	Atp8b3	Itch	Oxsr1	Relb
	Cbx6	Rad54b	Plekha3	Vmn2r4	Ube2t
	Snx21	Dmxl1	Slc4a11	Fpgs	Gm5431
	Mbd6	Fgfr2	Pkp4	Jak2	Traf3ip2
	Cenpt	Shprh	Tmem88b	Sema4c	Rwdd3
	St3gal2	Pphln1	Twf1	Prss23	Stat2
	Ephb3	Tmx3	Sfrp1	Ctsb	Slc7a6os
	Tle2	Ktn1	Ahctf1	Dnaaf3	Gm49342
	Pnma2	Acbd5	Epha4	Sh3tc1	Kctd13
	Arfgap1	Rttn	Hbb-bs	Gpn2	Gch1
	Nudt16l1	Edil3	Palb2	Pi4k2a	Actn4
	Npr2	Zfyve9	Mamstr	Rnf6	Has2
	Asphd1	Cul4b	Spdef	Tdg	Ifi203-ps
	Spata2l	Ap1g1	Gpx1	Washc2	Evi2b
	Cog1	Mccc1	Cstf2	Zfp664	Klk7
	Drosha	Smcr8	Plekhm2	Srsf6	Rell1
	Irf2bp1	Shld3	Pcbp2	Sema3e	Fas
	Nadsyn1	Brox	Mc3r	Map3k14	Fbxo27
	Ing1	Hpf1	Marchf5	Ufc1	Rpl18
	Polr1b	Golga7	Cep57	Itgb3	Cald1
	Usp21	Prepl	Rpl18a	9530068E07Rik	Rap1b
	Sfi1	Sox4	Rad18	Potegl	Sphk1
	Anks6	Ginm1	Ptgr1	Mtf2	Rhoh
	Txndc15	Pcyt1a	Endod1	Urb1	Plac8
	Zfp853	Zbtb8os	Tmod1	Ap4b1	Mis18a
	Ebf4	Steap2	Mobp	Zfp90	Zc3h7a
	Zfp831	Gm43960	Fbxo4	Slc10a6	Psmd3
	Mettl8	Alyref	H3f3b	Ulbp1	Slamf6
	Trappc9	Smyd3	Rhog	Arf1	Snrpb
	St6galnac4	Ermap	Ubxn4	Gnptab	Cxcl13
	Dgkq	Vamp7	Marchf8	Gpsm3	Ubn1
	2310033P09Rik	Ppp1r3f	Cltrn	Clic4	Dapk1
	Adgrl1	Trappc8	Slc30a4	Aebp1	Gm6548
	Wars	Sec62	Sgms2	Ostf1	Stim2
	Zfp933	Sbds	Gm12689	Spats2	Rpl5
	Gm15446	Dnajc3	Kdm3a	Jak1	Ddx54
	BC017158	Lats1	Dnajb4	Rasl11b	B4galt1
	Dzip3	Kpna3	Olfr1192-ps1	Ddx3x	Pkmyt1
	Map2k2	Nkx2-2	Pmaip1	Il1rl2	Adap2
	Tmem177	Gas6	Usp7	Prkab1	Rps9
	Calm3	Apoc1	Rbbp8	Gm9973	Pip5k1a
	Coa3	Pcm1	Gm48528	Gm10334	Slc12a9
	Fndc4	Trim36	Dbndd2	Angpt2	Ankdd1a
	Rnaseh2c	Mdfi	Synm	Psma1	Trim30d
	Nomo1	Rbm27	Npr1	Tsr1	Pias2
	Cd276	Klf7	Psmd8	Hipk1	Pilrb1
	Gm11620	Mks1	Uqcrfs1	Elk3	Bag4
	Bckdk	Fzd4	Tlr9	Arhgap21	Map3k3
	Gtf2h4	Hhip	Mmadhc	Bin3	Nek6
	Shc2	Fnip1	Gnai3	Pagr1a	Ano3
	Zfp719	Ppig	Cnn3	Maf1	Emp3
	Zfp384	Rbm14	Sap18b	Accsl	Tcf15
	Trmt1l	Mterf3	Lrrc8b	Anxa2	Gpr65
	Npff	Rev3l	Scn3a	Zfp354a	Itgb2
	Trmt44	Sh3d21	Kpna4	Fam216a	Dock10
	Hdac10	Larp4b	Phf10	Lefty1	Brd2
	Ift122	Araf	Tedc2	C5ar1	Rps3
	Rfx1	Gm7818	Ints12	Abraxas1	Robo4
	Rilpl1	Tmem72	Rnf19b	Cog7	Dock8
	Abitram	Ccl25	Gm49037	Eif2b2	Stx3
	Zfp513	Ibtk	Dok2	AB124611	Fam131b
	Slc29a2	Cbx4	Supt6	Alg13	Plat
	Pdf	Lims1	Dnajb6	Aoah	B2m
	Apc2	Mthfs	Adamts4	Kifbp	Trib1
	Cog4	H2ac18	Hbb-bt	Sh2b3	Sash3
	Wsb1	Eid2b	Bag5	F11r	Ampd3
	Prkcsh	Adgb	Gm1980	Fau	Hmgn3
	Slc30a6	Nsd1	Pnn	Csf1r	Lrp10
	Gm48499	Slc18a3	Clic3	Rgs14	Ddx39
	Gtf2i	Tsn	Ccdc115	Serpinb8	Ulk1
	Rubcn	Tex52	Setd5	Myo5b	Icam1
	Pnmal1	Ctnnal1	Hpgds	Tspan18	C3
	Pcdh1	Gm49380	Piwil2	Arf3	Ppp3r1
	Obsl1	Klhl4	Cobll1	Olfr354	Rbfox3
	Olfr1152	Fam199x	Nrg4	Cd48	C130026I21Rik
	Cluh	Dock5	Cdkn1b	Eng	Gm13889
	Car11	Gm45234	Sf3b5	C1qb	Med10
	Telo2	Ly6m	Rap1a	Cks1b	Psmb5
	Gimap1	Gtpbp10	Cndp2	Dlgap1	Slc2a9
	Rnf41	Commd8	Lmo2	Rrp9	Ctsa
	Khsrp	Hectd1	Syap1	Prox1	Map7d1
	Ntng2	Cnga2	Lats2	Sf3b3	A530084C06Rik
	Naa40	Tada2b	Erich1	Pa2g4	1700022I11Rik
	B4galt4	Prps1l3	Gjb1	Rbm3	Sfn
	Abca17	Ubqln1	Stxbp3	Pou3f1	Il17ra
	Mtln	Sephs1	Pagr1b	Zfp46	Lgals3bp
	Kcnk10	Stag2	Kif5c	Per3	Adam17
	Stub1	Fam192a	Lepr	Serpinb9	Psmb4
	AI854703	Gpr137b-ps	Slc7a2	Vps4a	Zfp948
	Ttpal	Aif1l	Orc6	Hk3	Plpbp
	Zfp60	Orc2	Rad1	Sh3bp5	Zyx
	Cars	4930519F16Rik	Trf	Tmem144	S100a10
	2810006K23Rik	Dcun1d5	Lrrc27	Paxip1	Prkce
	Emc4	Onecut2	Nebl	Slc7a8	Arrdc4
	Ccdc120	Olfr539	Bnip1	Slc15a3	Nod1
	Eya3	Plscr2	Cd24a	Rrp8	Trim30b
	Cryzl1	Ggh	Wfikkn2	Col13a1	Tln1
	Cys1	Wbp4	Nepro	Hs3st4	Dusp2
	Sting1	Slain1	Tollip	Nsun2	Stard5
	Pdlim7	Qrsl1	Gabpb1	Rab29	Cldn5
	Fmo2	Gxylt1	Trpc2	Ttl	Magi2
	Trak1	Adgrg3	Tmem63a	Ankrd46	Gdap2
	Fancc	Rbak	Pum2	Thoc6	Maf
	Tmem115	Rdx	Atxn3	Whamm	Ccdc174
	Gale	Apc	Eif1ad	Rbm19	Polr2l
	Mrps21	Ccna2	Golph3	Cd37	Crk
	Atcay	Nipbl	Lsm14a	Hspg2	Rps6
	Ubxn2b	Dazap2	Cdr2	Qsox1	Fgf16
	Serac1	Csmd3	Rapgef6	Kcnh1	Mmp19
	Lrwd1	Lin9	Wasf2	Lrrc20	Setd1a
	Cog8	Eid2	Kpnb1	Glyr1	Cdkn1a
	Fsd1	Gm45665	Cdyl	Chst14	5430427O19Rik
	Parp6	Opa1	Hba-a1	Cnksr2	Stau1
	Lcmt1	Gm20708	Tfdp1	Orc1	Anxa7
	Syn1	Usp24	Coro1c	Cox8a	Tbl3
	Zdhhc16	Greb1	Gm20521	Adamts7	Ier2
	Hps4	Gm49377	Msrb1	Wdr81
	Idua	Chit1	Crnkl1	Etv6
	Gal3st3	Zfp619	Hltf	Wdr44
	Grm2	Map7d2	Psma4	Tmod4
	Gm45380	Aktip	Asxl1	Tcf19
	Ciao1	Ubr7	Eaf1	Sharpin
	5330417C22Rik	Cyld	Mrps9	Plrg1
	Mgat1	Rnf7	Nod2	Egln1
	Bhlha9	1700016K19Rik	Ormdl3	Ppp2r1a
	Tor1b	Tmed2	Abcc12	Gng12
	H2aw	Lss	Ldlr	Cblb
	Anapc2	Ranbp2	Arhgap23	Rnd1
	Mrps25	Kdm8	Krt10	Tanc1
	Agpat1	Slc16a6	Myof	Nrp2
	Snapc2	Mier3	Hes3	Gm7536
	Cul9	Wfikkn1	Cep70	Nfasc
	Zbtb3	Gm5345	Riok2	Mecom
	Fbxo10	Slc35g2	Stat5a	Popdc3
	Phykpl	Sp2	Rras	Uba1
	Adcy2	Dach1	Pgr15l	Myom2
	Zfp692	Igf1	Rbms1	Casp7
	Fam161b	Klhl20	Atxn7	Tpcn2
	B4galt3	Map3k1	Pole2	Jph1
	Sptlc2	Ipp	Ufd1	Gabra5
	Ruvbl2	Gm20422	Gtpbp8	Fance
	C1qtnf6	Nsun3	Arap2	Usp42
	Amigo1	Naa30	Ints14	Socs1
	Mpp2	Picalm	Hba-a2	Cttnbp2nl
	Tpra1	Gprin3	Smn1	Ap2a2
	Eef2kmt	Cnot6	Naip6	Ppp1ccb
	Rrp7a	Kcna1	St18	Vmn2r31
	Mark2	Iws1	Ccno	Gm50387
	Prpf6	Vma21	Dnm2	Lat2
	Calhm2	Hipk2	Edem1	Sgk3
	Ptov1	Thap12	Dcdc2a	Zdhhc13
	Wdcp	Ppp1cb	Dab2	Sdhaf4
	Pnma3	Sfmbt1	2310039H08Rik	Stk3
	Syngr3	Gm7072	Heatr3	Rrp15
	Pla2g6	Papolg	Ly75	Fbxw11
	Zfp282	Ggnbp2	Lyz2	Cpxm2
	Ttyh3	Fbl-ps2	Rps16	Gm45716
	Rps6kb2	Yae1d1	Smug1	Phlda1
	Prr3	Amer1	Nup98	Ppm1g
	Zfhx2	Nup107	Slc39a4	Tcf4
	Proser3	Fundc2	Trmt10c	Ppia
	Ovca2	Hes1	Prim1	Fbxl20
	Cep131	Pik3r3	Psmc1	Stum
	Haghl	Serpinb6a	Esco1	Cldn3
	Adck5	Slc22a4	Ipo13	Plin4
	Nicn1	L3hypdh	Ykt6	Efhd2
	Rtl6	Apol6	Fig4	Pacsin2
	Tomm5	Aga	Ets1	Des
	Ppox	Smu1	Mpv17l	Cep95
	Fbxw5	Scube2	Col2a1	Rpl19
	Gfm2	Rcbtb1	Spata31d1b	Tbrg1
	Dlg3	Gclm	Zeb2	Stk11
	Ring1	Slc26a3	Cln5	Fkbp5
	Lin37	Tas1r1	Arhgap28	Riox1
	Nodal	Pex2	Cdkn1c	Akna
	Gpr85	Pde12	Sec61g	Urm1
	Kcnj9	Entpd1	Acy1	Gtf2h5
	Mapre3	Zfp536	Ap1ar	Lratd2
	Fbxl19	Rapsn	Tedc1	Bola1
	Alg9	Ythdc1	Klhl6	Fhit
	Dusp18	Nbr1	Arhgef6	H2-DMb1
	Syt17	Arhgap5	Vps11	Olfr446
	Inha	Cfap47	Plek2	Nanos2
	Mid1	Car14	Grwd1	Mrps33
	Klhl8	Zdhhc21	Nup93	Cabcoco1
	Thoc5	Ccser2	Sumo3	Eci2
	Xndc1	Krt18	Sdad1	Rabggtb
	Mrps27	Vmn1r236	Kctd1	Phf21b
	Rad51c	Ager	Ciao2a
	Ppp1r1a	Zfp81	Zfp942
	Brd3os	Bmpr2	Cyp3a13
	Prrc2b	Mzt2	Stc1
	Fuom	Zfp275	Prpf38a
	Mfsd12	Gpatch2l	Cops4
	Yipf3	Sgpp1	Isca1
	Ttc7	Nupr1l	Atp6v1e1
	Tmem161a	Atg4a	Tpt1
	Chrd	Tmc7	Nfrkb
	Yipf5	Usp53	Zfp991
	Mfsd9	Cpn1	Rerg
	Isyna1	Gm21119	Trpv4
	Ccnjl	Phf14	Il2ra
	Taz	Poc5	Exosc9
	Ercc2	Lamp1	Cytip
	Ift81	Tgfbr1	Ankrd13a
	Cdpf1	1110059G10Rik	Gm47842
	Col22a1	Nt5dc1	Pik3c2a
	Tango2	Cnot1	Vwa5a
	Fank1	Sp1	Eif2s2
	Inpp5b	Arrdc3	Tomm22
	Nelfb	Derl2	Il6st
	Dvl2	Myef2	Trib3
	Gm6627	Hnrnpa0	Atf1
	Gm10406	Ufl1	Pkd2l1
	Slc37a3	Bpnt1	Osgin2
	Dgcr2	Ppp1r1b	Rhoq
	Ints9	Hps3	Uap1
	Ecd	Cenpi	Dock9
	Jph4	Ranbp17	B3gnt2
	Zfp493	Suco	Rbm46
	Abcg4	Zdhhc20	Gm5641
	Apeh	Cgrrf1	Sgk1
	Wdpcp	Zkscan8	Slc35b1
	Dnaja3	Nudt4	Cpsf2
	Hps1	Smc3	Cd8a
	Prpf40b	St3gal4	Ssrp1
	1700003E16Rik	Ptbp2	Acsl1
	Palm3	Maip1	Ctdsp2
	Olfml3	Ankib1	Arg1
	Cacng8	Arf2	Kmt2e
	Xrcc6	Setd3	Zfp280d
	Tmcc1	Rab5a	Cd109
	Ints3	Reep3	H2-M3
	Gon4l	Gm20498	Ctps
	Usp10	Cd59a	Vezf1
	Man1b1	Ccdc88a	Klc3
	Serf1	Fbxo40	Cacnb2
	2810004N23Rik	Bod1l	Fam205a1
	Gemin8	Vmn2r75	Emilin2
	2310011J03Rik	Rb1cc1	Tjp3
	Lzts3	Igfbp2	Pappa
	Emc10	Tmem59	Nsmce3
	Dtx4	Rsph10b	Rcan1
	Zfp759	Tmod2	Thrap3
	Chrm1	Qser1	Tal2
	Mettl3	Prrt4	Tars
	Srpk1	F5	0610009B22Rik
	Dhps	Scaf8	Ftl1
	Gm11841	Rbp1	Pxk
	Smarca4	Clec12a	Thbs2
	Gas2l1	Vdac2	Psma3
	Ltbp4	Lsm5	Atp11b
	Tbpl1	Wapl	Zbtb7b
	Large1	Prss50	Ncoa1
	Letm2	Strap	Rdh14
	Dzip1	Cwc15	Eif3e
	Ankrd13d	Pcnp	Sik3
	Snta1	6430571L13Rik	Map7
	Fbxo9	Kazn	Strn3
	Colgalt1	Tceanc	Aak1
	Gpn1	Nt5e	Kcnk5
	Plxna3	Nmral1	Trbc2
	Snx25	Fam126b	Eif2ak4
	Pomt2	Lrch2	Brdt
	Gm14296	Cep72	Hilpda
	E4f1	Gpr62	Rnf149
	Cadm3	Spata24	Gm14288
	6430550D23Rik	Atpaf1	Cerk
	Lrfn3	Scn1a	Pfn2
	Tubgcp6	Plekhb1	Odr4
	Rassf5	Itgb1bp1	Ypel5
	Tekt5	Nfatc3	Pdxk
	Nectin2	Mob3b	Eny2
	Oma1	Lhx8	Cited1
	Qpctl	Vsig10	4933428G20Rik
	Abhd6	Ttc23	Nrtn
	Prdm2	Slc16a8	Itsn2
	Bcs1l	Cnep1r1	Il1r2
	Il34	R3hcc1	Rab12
	Fanci	Sytl5	Gnpnat1
	Aldh1a7	Pdlim1	Prdm10
	Limk2	Ppil4	4931440P22Rik
	Ogfod1	Sox10	Rps15a
	Zfp865	Irf4	Apbb1ip
	Nat14	Sptssa	Chil3
	Atp4a	Col8a1	Actr2
	Chtf8	Elac1	Tmtc1
	Syngap1	Sp3	Clcnka
	Gpr68	Nol11	Pdhx
	Preb	Btd	Tcp10b
	Pomgnt1	Cpeb3	G2e3
	Hebp1	Olfr1271	Gtse1
	Src	6030458C11Rik	Denr
	Rnasek	Misp3	Rpl30
	Efnb1	Mpc1	Nelfa
	Add2	Casp8ap2	Parp4
	Tmem246	Zmym2	Cyp21a2-ps
	Dnlz	Dnm1l	Morc2a
	Klc4	Top2b	Recql4
	Zfp61	Rab2a	Lyar
	Cnot9	Afg3l2	Sesn2
	Mast1	Pde8a	Snrnp40
	Zfp579	Tefm	Ctsh
	Rtn4rl2	Lpl	Rdh11
	Ttll1	Tmtc2	Vcp
	Tmem198b	Ccdc15	Srpx
	Adcy6	Trappc6a	Ct55
	Cept1	Mark3	Ilf2
	Sdr39u1	Fmr1	Igbp1
	Lrfn2	Tnks	Frg2f1
	Kat5	Atad2b	Gm48976
	Proser2	Pcdhb14	Fgd3
	Plekhn1	Wipi1	Arhgef5
	Ccdc106	Gm3912	Adgrf5
	Pianp	Asf1a	Edn1
	Capn12	Gm9812	Gm13736
	Eri3	Dazap1	Hspa1l
	Srr	Mybl1	Ola1
	Vmn2r85	6820431F20Rik	Adgrd1
	H2ax	B230219D22Rik	Ackr3
	Gigyf2	Thoc7	Alas2
	Tbx15	Gm42927	Pcgf1
	Zfr2	Lrp6	Brf1
	Ipo4	Pomp	Akr1c18
	Ankzf1	Paics	Ppp1r16b
	Ccdc87	Vmn1r18	Phospho1
	Hdhd5	Sbspon	Rp2
	Trmt2a	Dnajb14	Snrnp25
	Disp3	Fgfr1op	Gm9442
	Slc39a2	Gm6480	Med7
	Ubac1	Scfd1	Pcdha4
	Srfbp1	Pdia3	Tatdn1
	Zdhhc1	Cep295	Lrrc57
	Srprb	Insl6	Ly6d
	Zscan20	Tmem167b	Cd84
	Entr1	Olfr1116	3110053B16Rik
	Pomk	Bmt2	Tex10
	Tmem150a	Pank3	Lix1l
	Mblac1	Dcun1d1	Gns
	Ubxn6	Pafah1b1	Parp8
	Erp29	Ccdc187	Ift57
	Zcchc2	Lmx1a	Onecut1
	Ccdc28a	Camsap2	AI597479
	Ppp4r1l-ps	Mapre1	Wdr62
	Armc2	Elavl1	Evi2
	Dnajc27	Twistnb	Arpc5
	Capn10	Foxp2	Dido1
	Tmem39b	Kif5b	Ubald2
	Bsn	Arl14ep	Hapln4
	Slc25a42	Smim20	Klf6
	Riox2	Hsd17b7	Pkia
	Ambra1	Ptp4a2	Ccdc69
	Nagk	Gosr2	Zgrf1
	Gdpgp1	Cenpn	Ighm
	Rrp36	Zfp451	Anxa4
	Pdcd2	Spata48	Nup153
	Ift172	Ascl4	Mfsd7a
	Olfr1173	Gm6682	Stk26
	Cep78	Rab4a	Uaca
	Cers1	Fzd7	Fut4
	Zc2hc1a	Rcc1l	Pde6b
	Stoml2	Pigm	Ntmt1
	Tmem38a	Olfr635	Epc1
	B3galnt1	Elmo1	Itm2c
	Cabin1	Cldn2	Angel2
	Slc39a3	Eif1ax	Dnajc13
	Pmpca	Fbxo11	Anp32b
	Gga3	Marveld3	Hnrnpr
	Dbn1	Defb1	Klf3
	Acbd4	Pak2	Exosc2
	Mpi	Acer3	Psmd14
	Fam227a	Ldlrad4	Zfp429
	Smim38	Zfp9	Jaml
	Agk	Fscn2	B230217C12Rik
	Cinp	Slc24a5	Hmga2
	Gm8213	En2	Fbxo38
	Ptdss2	Antxr1	Il11
	Cbarp	Tmem248	Cry2
	Atic	Cdc14b	Eif4enif1
	Rad23a	Tcea3	Crtc2
	Agrn	Slc12a2	Fam174a
	Sirt4	Lrrc9	Sntg1
	Mta1	Klhl32	Slf1
	Zfp553	Med23	Postn
	Acd	Atad1	Zfpm1
	AW822252	Mff	Dennd3
	Tnks1bp1	Gm6649	Tlr7
	Scyl1	Cltc	Olfr1160
	Pheta1	F2r	Gm7787
	Pold3	Zfp654	Wnt5b
	Tspyl3	Map3k2	Gng10
	Cnga4	Tut4	Layn
	Tmub1	Nipal4	C1galt1c1
	Sdccag8	Lrrc49	Dut
	Sap30bp	Nr3c1	Maml3
	Fam173a	Ext2	Cryab
	Zfp873	Fbxo7	Ipo5
	Fam118b	Stt3a	Eif5b
	Vmn2r110	Rhobtb3	Ugt1a7c
	Dctn1	Pgm3	Haus6
	Tspan17	Fnta	Slc16a1
	Idh3g	Gm28455	Rab43
	Gpd2	Avl9	Krr1
	Sec61a2	4930550C14Rik	Trim43a
	Rexo4	Gm21985	Psmb7
	Ccnd2	Sft2d3	Phf6
	Wdr90	Ctsd	Bnip2
	Gdf9	Smtnl2	Tafa5
	Cyb561d2	Gm45893	Gart
	Fam174b	Tmem170b	Zfp410
	Tmed1	Lin28b	Casz1
	Spag5	Hyal1	Eqtn
	Zdhhc12	Adgrg6	Prkaa1
	Fads3	Rubcnl	Rbpj
	Bicral	Yif1b	Slc8b1
	Bcorl1	Xiap	Ankra2
	Synj2bp	Scube3	Arg2
	Katnal2	Gdi2	Pex11b
	3110040N11Rik	Cfap53	Amy1
	Gm7367	Fgf14	Ckap2
	Rps6kl1	Yipf6	Rps27a
	Tmem240	Sh3glb1	Hp1bp3
	Gcn1	Bdkrb2	Prpf18
	Pdzd4	Lta4h	Ptpn2
	Ppil3	Cfap97	Nup133
	Btbd2	Thoc2	Inpp5k
	Prrc2a	Lcor	Irak1bp1
	Narf	Defb42	Pcdhb13
	Acta1	Rab11fip5	2510039O18Rik
	Polr3b	Tbc1d12	Fam49a
	Prrt1	Dmrtb1	Plaa
	Cope	Sgip1	Hypk
	Yeats2	Fbxo36	Frmd5
	2210016L21Rik	Gm17555	Ube2e2
	Comtd1	Olfr1336	Loxl4
	Gtpbp6	Atp11c	BC028528
	Sypl2	Miga1	Herc3
	Zfp13	Cnot11	Sqstm1
	Spice1	Etnk1	Tmem8b
	Tsta3	Nr1d2	Gm12663
	Atad3a	Ube3a	Chmp2b
	Ift140	Usp6nl	Ltbp2
	Dda1	Slc35g1	Ell2
	Card10	Lancl3	Aen
	Atg12	Gm28362	Phf12
	Crat	Cfap206	Gm37988
	Ccdc28b	Vhl	Rchy1
	Gtf3c5	Plaat3	Wdr5
	Fzr1	Tle3	Psmg4
	Fbxo46	Eea1	Lsmem2
	Ddx23	Ppp1r2	Lgals4
	Gm8206	Zfp397	Neurog2
	Usf1	Rab39b	Rab5c
	Slx1b	Pvalb	Fbxo34
	Gm10767	Tex15	Fstl1
	Ctc1	Tmem181c-ps	Kdm6a
	Gadd45gip1	Skap2	Kif4
	Fam163b	Ptprm	Tpt1-ps3
	Snx15	Pmel	Cldn1
	Phyhip	Ccdc50	Slc4a7
	Sin3b	Clpx	Memo1
	Dus1l	Med30	Gm10521
	Syt3	Prdx4	Abcc1
	Rps19bp1	Fzd6	Wdr75
	Nts	Ddx42	Ngdn
	Tspoap1	2310057M21Rik	Topors
	Slc4a1ap	Smim14	Rps25
	Gas8	Inmt	Ppp1cc
	Adcy3	Arcn1	Cpox
	Nr2f6	Med13	Gm16439
	Fkbp1b	Polr2b	Cyb5r3
	Ino80e	Pcolce2	Gdf5
	Actl10	Derl1	Mylpf
	Dennd4b	Tra2b	Arhgap44
	Cxxc1	Nup205	Gm10275
	Bag6	Ergic2	Cd177
	Ypel1	Tmcc3	Rbpms
	Emc9	Ro60	Traf5
	Agbl5	Mbnl1	Bud31
	Clec10a	Pcp4l1	Snap23
	Ppm1m	D030056L22Rik	Med15
	Krba1	Cog2	Slc25a45
	Map1a	Rrm2b	Ppcs
	Top1mt	Rnf146	Znrd1
	Slc30a3	Pcdhga1	C920009B18Rik
	Tubb5	Ube2d3	Drap1
	Dyrk1b	Gm37515	Iqsec1
	Sarm1	Rprd2	Xab2
	Plcxd1	Heca	Klhl29
	Brms1l	Lonrf3	Mcm7
	Zfp607b	Clic6	Mtg1
	Hdgfl2	Pip4p2	Vps36
	Dph1	Crbn	Wdr3
	Fam151b	Pno1	Cfap298
	Orai3	Pms1	0610030E20Rik
	Acaa1b	Spopl	Spon2
	Ints7	Spock1	Urah
	Plpp7	Ap5m1	Msh3
	Fbxl18	Hibadh	Cdc40
	Ttc5	Eif3j2	Erf
	Supt3	Slc24a2	Sf1
	Hexdc	Spata17	Ccdc149
	Cntrob	Tmpo	Map6d1
	Gm12216	H2bc21	Fa2h
	C2cd5	Cdk13	Ciita
	Chid1	Skint8	Polr1a
	Kdm4dl	Adra1b	Tnfrsf21
	Msc	Churc1	Eif2s3x
	Pisd-ps1	Gm48493	Icosl
	Mief1	Prpf8	Mrpl20
	Mtor	Fam184a	Shmt1
	Kifc1	Gm4739	Slc5a1
	Slco4c1	Syne3	Il18rap
	Ptp4a3	Il17re	Pcdhac1
	Strip1	Atad2	Gm6939
	Cklf	Scd1	Snrpf
	Gtf3c3	Cyp2j12	Il4i1
	Cyp11a1	Xpa	Pcdhga3
	Sdhaf2	Rbp3	Itgb7
	Tafa1	Ubxn2a	Cltb
	Flad1	Mag	Osbp
	Ppp1r16a	Wdr43	Kctd10
	Rbm10	Dis3l2	4833420G17Rik
	Borcs8	Gm15319	Arhgap11a
	Zfand3	Pcmtd1	Iqgap1
	Ccdc148	Morf4l1	Baiap2l1
	Zfp27	Utp20	Eif2a
	Slx4	Trhr2	Clp1
	Lnx1	Slc31a1	Ube2q2
	Gm11839	Larp4	Gm43580
	Zfp940	Zzz3	Cdk2
	Cars2	Rpl13-ps1	Klhl12
	Scn2b	Apool	Snx9
	Aifm1	Nhlrc3	Dph5
	Apaf1	Rif1	Phf20
	Pnkp	Virma	Klra2
	Pex26	Zfp433	Cdkn2b
	Exoc8	Bmp2k	Ociad2
	Clcn7	Ccdc34	9930111J21Rik2
	Sh3yl1	Wnt10b	Myl4
	Bspry	Lat	9030624G23Rik
	AU022252	Bnip3l	Rnf122
	Kiss1r	Zfp354c	Rbm33
	Cdk15	Braf	Mtmr1
	Jagn1	Pik3ca	Idi1
	Fancg	BC021767	Ubl3
	0610040J01Rik	Syf2	Rpsa
	Ankrd24	Dync1li2	Tsc22d2
	Htra2	Zik1	Gm13306
	Rab11fip3	Pon1	Oacyl
	Gm13305	Dpm1	Gfy
	Zfp329	Rgs3	Hexb
	Coq4	Micu3	Tmcc2
	Dact1	Cdk17	Washc3
	Gm5977	Mbip	Stxbp5
	Miga2	Resf1	Ccl6
	Msto1	Olfr351	Aftph
	Caml	Rc3h1	Rps7
	Mst1r	Rock1	Cd22
	Abt1	Jade1	Rars
	Smim27	Clba1	Nr3c2
	Cep152	Nfic	Sostdc1
	Fam228a	Gm12439	Vcpkmt
	Pnpla6	Ndn	Cldnd1
	Ehbp1l1	2810021J22Rik	Mrpl11
	Zfp235	Hspa9	Amd2
	Nudt5	Dynlt3	Fam167a
	Hrh1	Krt8	Nrbp1
	Zfp784	Inhba	A2m
	Impdh1	Ngly1	Lck
	Atg2a	Tmprss5	A730049H05Rik
	Fam229b	Atrx	1600012H06Rik
	Crlf1	Slc44a1	Bst1
	Slc27a4	Rp9	Cks2
	Nova2	Gm31166	Azin1
	Mamdc4	Asah2	Ccdc125
	Ror2	Magoh	Med27
	Nckap5l	Rab37	Pcdhb2
	Hes6	Gab1	Cpne8
	Mras	Gm19935	Ift88
	Trpa1	Mpp5	Tram2
	Tnrc6c	Taf9b	Alox8
	Lyrm1	Wdr45b	Slc15a2
	Cfap410	Tm7sf3	9030025P20Rik
	Tsen34	Dpp8	2410002F23Rik
	Vps9d1	Atp10d	Gtf2f1
	Klb	Nkx6-2	Slamf9
	Exog	Carnmt1	Chrnb1
	Sptbn4	Kctd18	Actr1a
	Ddhd2	Atad5	Gak
	Aldh18a1	Ppp1r9a	Exosc4
	Faap100	4833427G06Rik	Htr3a
	Dedd	Tcf12	Tomm34
	Usp28	Egf	Mrpl39
	Gskip	Aprt-ps	Asap3
	Mmp17	Gm48418	Cish
	Fam241b	Nop9	Fndc1
	Map1s	Tcea1	Rcor3
	Anxa9	Aldh5a1	Plekha5
	Luc7l	Tent2	Rps14
	Pigc	Bmpr1a	Ngp
	Rabl6	Nktr	Fbxo45
	Sema4a	Cd2ap	Ranbp9
	Snrpa	Zc3h12c	Map4k3
	Cant1	Gm42785	Rgs7bp
	Dynll1	Fbxl3	Loxl2
	Gm4724	Tmem125	Zbtb2
	Shfl	8030462N17Rik	Dct
	Glt8d1	Bicc1	Psmd13
	Rusc1	Zfp971	Usp48
	Lyrm2	Sumf1	Lrrc28
	Dnhd1	Gabpa	Tmtc3
	Naa60	Arfgef3	Phf7
	Ranbp10	Sacs	P2rx4
	Pex6	Tmprss11a	Car13
	Fxyd2	Exoc2	Sh2b2
	Crybb1	Opalin	Ptp4a1
	Sfxn4	Mtcp1	Uck1
	Stpg1	Limd1	Ddx17
	Zfp862-ps	Edar	Rpp21
	Atg4c	Rbm47	Gm49392
	Hbq1b	Lta	Eva1b
	Slc2a6	Wasf3	Sod2
	Faim2	Bpifc	Hspb6
	Rabep2	Enpp6	Ctbp1
	Dalrd3	Efhd1	Gm43302
	Sstr4	Ralgapa1	Sumo2
	Akr7a5	Bzw1	Them6
	Amdhd2	Slc10a4	Ptafr
	Eef1akmt1	Diablo	Gem
	Slc23a4	Slc22a21	Rasa1
	Slc22a2	Gm12161	Mettl18
	Brd9	Cwc22	Cdh5
	Spata33	Rpp30	Anxa3
	Adgrf2	Ppip5k2	Ndor1
	Rab24	Nin	Nip7
	Ilkap	Six3	Klk2-ps
	Crip3	Lpo	Il12a
	Ccdc30	Zfp946	Rps27rt
	Pum1	Atp6ap2	Zfp445
	Hps6	Poldip3	St8sia6
	Kcnb2	Bub3	Trim3
	Vrk3	Ubxn7	Mia
	Eif3k	Stk35	Ttc39c
	Zfp277	Plagl1	Ubash3b
	Gm17018	Pdpr	Ggta1
	Hes5	Prpf4	Fam71f2
	Phrf1	Fech	Sar1a
	Pbx2	Pcp2	Smyd4
	Pick1	Nkx3-1	Gm13423
	Htr1a	Tmprss2	Uqcc1
	Tafa2	Erbin	App
	Dolpp1	Mmab	Rps4x
	Tmem200a	Zfp597	Gtpbp1
	2210408I21Rik	Cnmd	Gm13199
	Nme7	Samd15	Spsb1
	Abcc8	Tardbp	Tmem120a
	Twist2	Wdr20	Acvr1b
	Gm10297	Trpv3	Gemin2
	Pex16	Peg10	Cep162
	Zfp125	Abcc4	Myh1
	Rtel1	Poglut1	4921536K21Rik
	Pkd1l3	Ddx19b	C9orf72
	Tcf25	Man1a2	Aimp2
	Gm3052	Glmn	Tbccd1
	Agbl1	Hbp1	Ipo7
	Mcrip1	Myo1d	Rab11fip1
	Dok4	Tbcel	Irs2
	Brpf3	Ldlrad3	Pla1a
	Mapk1ip1	C1qtnf1	C4b
	Ttc26	Dmkn	Dnah9
	Rin1	Fam160b1	Myo1g
	Zcwpw1	Prr11	Pop4
	Dbnl	Mecp2	Ptpn21
	Trim65	Plekhh2	Zfp74
	Ppfia4	Fam222a	Map2k7
	Wif1	Nova1	Ifnlr1
	Txnl4b	Enpp2	Slc4a8
	Kctd5	Angptl2	Tbc1d9b
	Irf3	Ccdc60	Hmga1
	Zfp707	Rrn3	Pknox1
	Hectd4	Zfp51	Appbp2
	Tvp23a	Calml4	Sec23ip
	Tmppe	Casq1	Acox2
	Dpagt1	Pcdha1	Nxpe3
	Shmt2	Zfp607a	Rel
	Atg101	Spryd4	Col27a1
	Gatc	Sucla2	Tlr3
	Taf1b	Vmn2r90	Tob1
	Lratd1	Lgmn	Gm15459
	Inka2	Sult1c2	Vps26a
	Zfp575	Itpk1	1110017D15Rik
	Golgb1	Pcgf5	Aurka
	Mypop	Mfap1b	Cldn23
	Mymk	Cdr1	Psme4
	Gm50490	Rorc	Slc9a1
	Slc8a2	Uvssa	Gldn
	Cc2d1a	Olfr715b	Gm7334
	Lrrc73	Eif4e	Sec24d
	Gm48789	Nipa2	Tmed5
	Gtf2e1	Scn4b	Usp45
	Slc27a2	Lnpk	Creb3l1
	Tmem94	Oca2	Ccdc63
	Gm49461	Zfp777	Srd5a3
	Il1rl1	Tmem65	Exph5
	Asl	Cldn14	Rtf1
	Prss8	Ermn	Cmtm6
	Gm45062	Prdx1	Polr1e
	Tmem198	Micu2	Nras
	Ganab	Mtap	Casc3
	Jpt1	Klhl15	Nrd1
	4930563E22Rik	Terf2ip	mt-Cytb
	Prkcz	Tgfbr3	Ppic
	Dcdc2b	Ttc19	Pcdhb11
	Nprl2	Spag9	Pcdhga12
	Izumo4	Cse1l	Mrps18b
	Ephb6	Akip1	Bves
	Myl6b	Cd4	Dhx16
	Jmjd8	Prpf40a	Rnf225
	Il17b	Plce1	Pfdn4
	Yars	Atl3	Gng2
	Uckl1	Grhl3	Kcnq3
	Glis2	Mpzl3	Elmo3
	Galt	Scrn3	Spdl1
	Ifngr2	Smad9	Hnrnpab
	Mxd3	Grin3b	Nek2
	Ccdc22	Tmem87b	Arfgef1
	Msrb2	Dcaf10	Gorab
	Fam57a	Plk4	Rgn
	Gm20431	Fam228b	Zbtb20
	Gbp8	Gm16386	Gm16378
	Cpt1c	Baz2b	Psmb2
	Rps6ka4	Ephx1	Gtdc1
	Eefsec	Ddx6	Txnrd1
	Amacr	Rab14	Star
	Fibp	Rad17	Ak6
	Men1	Ppp2cb	Pcdhb3
	Rpusd1	Folr1	Fam129b
	Acrbp	Spg20	Taf2
	Snx19	Stoml3	Srp54b
	Ppm1f	Rpgr	Atl1
	Zfp574	Zfp292	Trappc5
	Zfp964	Nfx1	Rnft1
	Lmbr1	Dok6	Gm45551
	Cnot10	Cacng7	Slc12a4
	Ppp1r3d	Hsf2	Klhl23
	Ppp6r2	Cdkl5	Gm6641
	Pum3	Zfp358	Qtrt2
	Pkn1	Sec11c	Nxpe2
	Gm20481	Fam102a	Actn1
	Astn1	Scamp1	Lrp11
	Adam10	Rxylt1	Kdelr3
	Tfcp2	Gm7240	Zfp64
	Zbtb40	Spcs1	Med22
	Psmg3	Ints2	C130074G19Rik
	Olfr600	Col17a1	Rpl37a
	Gramd1a	Zbtb42	Zfp963
	Phkg2	Dis3	mt-Co2
	Htr5b	Stk24	Chchd7
	Dus4l	Zfp326	Cct3
	Fam185a	Chd2	Gm960
	Gnptg	Cdk19	Tnik
	Abcc10	Ado	Dap
	Gm11578	Phf11c	Arl11
	Dleu7	Htr1d	Cdk8
	Tmem145	Olfr648	Gpr132
	Tbc1d10b	Mcm4	Cdk12
	Lad1	Prox2	Tamm41
	Gm10052	Ddr1	Scpep1
	A830005F24Rik	Fez1	Zc3h12d
	Xrcc1	Nup214	Stard7
	Rasl10a	Krt23	Btk
	Shank1	Sdhd	1500011B03Rik
	Cyb561a3	Ogfrl1	Pcolce
	Rbm6	Ufsp1	Ubtd1
	Rcor2	Cab39	Prim2
	Mogs	Gm9531	Eid1
	Khdc3	Qrich1	Scarb1
	Sptbn2	Tmco4	Arfip2
	Dnajc28	Leo1	Ippk
	Mgat3	Efnb3	Diaph2
	Gtpbp2	Xrn1	Phlda3
	Pear1	Relt	Ern1
	Gmpr2	Ptpn11	Apol7b
	D130043K22Rik	Tspan2	Tial1
	Sorl1	Pltp	Blnk
	Sh3gl1	Rpa2	Trim34a
	Slc35a4	Gm42672	Rxfp2
	Ajm1	Gng11	Pcsk2
	Tymp	Sap30l	Rpf1
	Tmem231	Ubn2	Fndc3b
	Vwa3a	Topbp1	Trpc4ap
	Naxd	Ar	Gm48348
	Klhl18	Olfr1330	Kctd12
	Pirt	Mdfic	Tfpi
	Papolb	Abcb7	Atp8b1
	Gm12537	Rraga	Zfp593
	Pde4c	Emc3	Npm1
	Naa10	Isl1	Eif4g2
	6330549D23Rik	Pigl	C1qc
	D130007C19Rik	Rdh5	Cadps
	Dvl3	Septin4	Hoga1
	Gm20683	Fut7	Irf5
	Gm49396	Tcaf2	Sec31a
	Zfp184	Lmbrd2	Ltf
	Ndufaf7	Ercc4	Lpar6
	Bri3bp	Dennd5b	Rasa4
	Rhobtb2	Ccdc47	Pwp1
	Emid1	Asic3	Mtch2
	Selenov	Ino80d	Mapkapk3
	Tmem8	Tmx1	Rnaseh2b
	Kcnj11	Omp	Krt222
	Sec14l2	Ramac	Isg20l2
	Tpgs2	Vps37a	Tbc1d22a
	Ltk	Slk	Plekhs1
	Wdr61	Prrg4	Npy
	Lins1	Tmem30a	Gm6545
	Mical2	Amn1	Arid3a
	Nabp1	Vta1	Pou2f3
	Lmnb2	2700062C07Rik	Cfh
	Dusp14	Utp6	Tgfb2
	Mrpl4	Smpdl3a	Pou1f1
	Med20	Usp38	Ccnk
	Ccdc71l	Smc6	Tpd52
	Prr13	Lnpep	Imp3
	Mmp24	Ormdl2	Raf1
	Polk	Olfr839-ps1	Ttc17
	Msh4	Blm	Neto1
	Zfp882	Ube2i	Nfyb
	Dnph1	Mreg	Itgax
	3110067C02Rik	Cdc37l1	Csrp2
	Mtfp1	Fgf23	Cutc
	Asb6	Fgd4	Olfr718-ps1
	Atp2c1	Ikzf2	Itga2b
	Lclat1	Fam76b	Cd180
	Col1a1	Itfg1	Npcd
	Best1	Ctcf	Snn
	Efcab12	Naaladl2	Cdhr4
	Scarf2	BC049352	Esd
	Cd209c	Agap1	Nars
	Mettl17	Col14a1	Bok
	Epor	Esrrg	Gm10548
	Plcg1	Gspt1	Glycam1
	Adamts10	P4ha3	Gpr25
	Eps15l1	Stx17	Slbp
	Flot1	AA414768	Car12
	Dscam	Nbeal1	Tm9sf1
	Arc	Veph1	Pqlc2
	Fcsk	Spcs2	Ddx27
	Ccl27a	Matr3	Fnip2
	Gtf2ird2	Etfrf1	Atoh7
	Foxred2	Zfp101	Scamp2
	Plcd3	Jhy	Tmod3
	Rpusd4	Rnf20	Prss16
	Tbxa2r	Ythdc2	Syde1
	Vegfa	Cyp4f17	Exo1
	Otud5	Dnm3	Prkx
	Pitpnm1	Gm9987	Samd4b
	Mrpl28	Aspa	Gm32687
	Zbtb17	Mb21d2	Ptcd1
	Dennd6b	Klf11	Slc45a3
	Xpnpep3	Oxgr1	Ifit1bl2
	Tceal3	Emb	Thyn1
	Rapgefl1	Olfr1122	Usp3
	Gm3164	Trip12	Rrs1
	Shisa7	Hipk3	Acvr1
	Gxylt2	Pole3	Ppa1
	Gm45871	Med6	Slc27a5
	Hivep3	Klhdc2	Col6a6
	Srrm3	Chic1	Baz1a
	Zfp111	Map3k20	Cdcp1
	Tmem109	Nkap	Tns1
	Mrm3	Naf1	Zkscan17
	Slc35a1	4932438A13Rik	Tll1
	Olfr775	Fcho2	Ptk2
	Nwd2	Sorbs1	Cgas
	Fchsd1	Kif27	Id2
	Zfyve19	Mnat1	Pip4k2c
	Gm8615	Fxyd1	Nup85
	Slc4a3	Shroom3	Zbtb7c
	Catsper3	Chm	Ppard
	Pcdhgc4	Msl2	Hp
	Dvl1	Adamtsl4	Larp1b
	1810058I24Rik	Prokr1	Adcy9
	Supt5	Tab2	Alas1
	Ptprn	Zranb1	Nle1
	Pam	Kif21a	Tob2
	Ap2m1	Zpbp	Mfsd13b
	Ccdc177	Slco1a5	Trim12a
	Ints6	S100a16	Serping1
	Gm35339	Abl1	Mbd5
	Zc3h7b	Cops2	Kremen1
	Snip1	Zfp248	Cbx7
	Kctd20	Rcan2	Psenen
	Pla2g4b	Papss1	Dgat2l6
	Smpd5	Cdr2l	Fxr2
	Septin5	Gm3325	Pik3cb
	Alg12	Foxn3	Trnau1ap
	Leng9	Ufm1	Egln3
	Kcnk12	Dnajc25	Mphosph10
	Gm14295	Gm42669	Hpgd
	Vezt	Col8a2	Shisa6
	Zfp772	Zim1	Coq9
	Zfp263	Fbxl4	Pcdhb7
	Tstd2	Alg14	Isy1
	Pnck	Arf6	Lsm11
	Fam222b	Zfp442	2610042L04Rik
	Adamtsl2	Filip1	Gm15500
	Zfp93	P2ry4	Traf3ip3
	Zfp420	Btbd1	Ralgapa2
	Atp23	Mob4	Adam21
	Eef1g	Unc5c	Ngf
	Anpep	Nusap1	Gm13212
	Gm18517	Dennd1c	Fes
	Mpv17	Ntn4	Ctif
	Sstr3	Crybg2	C2cd4b
	Adh1	Bclaf1	Thg1l
	Rnf40	Actr6	Gins1
	Gm5862	Cep128	Treml2
	Ppp1r11	Pura	Cep55
	Med1	Snrnp200	A030005L19Rik
	D11Wsu47e	Olfr804	Zfp787
	Gm3650	Abce1	Nckap1
	Fbh1	Prkdc	Ssr4
	Unc13a	Nedd9	Gm29609
	Gys1	Xpc	Rgcc
	Rdh16f1	Fkbp14	Gm49760
	Zcchc17	Abca4	Nifk
	Prmt8	Arid4b	Rps13
	Celsr3	Dld	Inf2
	Abhd11	Ccar1	Pes1
	Zfp444	Adipor1	Selenoo
	Gpx7	Mbnl2	Spryd3
	Josd2	Unc45b	Ascl2
	Pmvk	Pbrm1	Zfand4
	Mpg	Gm48391	Eif2b1
	Nop2	Adamts20	Napsa
	Prelid1	Map3k7	Paqr9
	Adamts17	Gcc2	Ncl
	Cdc37	Trappc10	Lhfpl1
	Cers6	Mfrp	Tnc
	Ago1	Steap1	Rpl27a
	Pdia5	Rbm26	Actg1
	A430005L14Rik	Nek9	Commd1
	Carmil3	Tpr	Cox6a1
	Rita1	Vmn2r53	Gcnt1
	Dusp4	Atp7a	Tbx3
	Smyd2	Nrap	Ptger2
	Zfat	Bdh2	Plac9b
	Hnrnpu	Tshz1	Psmc2
	Fam53c	Gm49721	Nmd3
	Lrfn1	Ecrg4	Rdh12
	Igsf3	Zfp143	Sdc1
	Zmym3	Arih1	Tango6
	Slitrk1	Ybey	Ubc
	Grik5	Rmnd5a	Rtkn
	Lasp1	Endog	Kin
	Slc35f5	Tbcd	Ska3
	Zfp651	Vdr	Hectd2
	Zfp454	Hjurp	Uqcrc1
	Pop5	Epn3	Taf4b
	Tmem81	Slc30a9	Sertad2
	Ccdc92b	Dnttip2	Syngr2
	Tmem201	Gm47147	Zfc3h1
	Ksr2	Sema6a	Gm14698
	Ydjc	Dhx15	Pitpnb
	Arfrp1	Igbp1b	Tbc1d5
	Stradb	Psmd10	Plcd1
	Pnmal2	Fam91a1	Sun1
	Col20a1	Slc43a3	9930111J21Rik1
	Tarbp2	Ryk	Capns2
	Myadm	Copb2	Phospho2
	Snx16	Penk	Sfr1
	Slc17a7	Lig4	Gsx2
	Gm20605	Aqp1	Gsta3
	Samd11	Gabarapl2	Chaf1a
	Pdzd3	Zc3h14	Popdc2
	Slc38a7	Xlr4a	Rpl13
	Btbd3	Supt16	Vim
	Sugp1	Ier3ip1	Osgin1
	Tmem214	Ssb	Fam98a
	Tmem116	Cxcr4	Abhd11os
	Snrnp70	Mmgt1	Fadd
	Wdr48	P3h4	Inpp5d
	Bhlhe22	Tatdn2	Thsd4
	Pofut2	Slc28a3	Eloa
	Snapc4	Hnrnpll	Scd3
	Enox2	Prr5l	Dbf4
	Armc7	Utp18	Cyth2
	Slc22a17	Sumo1	Uri1
	Cdh15	Tet2	Spats1
	AW209491	Gtpbp4	Insl3
	Tatdn3	Gm20449	Olfr859
	Gpr162	Xpo7	Ubxn8
	Dlg4	Nt5c2	Thsd1
	Tomm6	S100b	Igf1r
	Zswim3	Rgs9bp	Rnf19a
	Ssc4d	Gm17084	Tdrd7
	Prdm9	Tsg101	Armh3
	Vps37b	Zxdb	Tmem268
	Kcnq4	Fam102b	Rasgef1a
	Gm14226	Zc3h6	Cyp4f18
	Safb2	Atp2a1	Gab3
	Alg3	Copb1	Snrpd3
	Ube3b	Sf3b6	Magohb
	1110008P14Rik	Ecpas	Nme4
	Rai1	Rbm39	Slc25a12
	Rabif	Wdr86	Brms1
	Ankmy2	Atp1b3	Wdr60
	Trpv2	Hecw2	Dlg1
	Ube3c	Esrp2	Socs4
	Mtif3	Akirin1	Ppp3cc
	Prr36	Herpud2	Lpcat1
	Phf23	Lin7c	Spc25
	1600029O15Rik	Gm13886	Lman1
	Pla2g4c	Zbtb38	Dlat
	Poc1a	Plekhg1	Ddx60
	Fkbp8	Helb	Hmcn2
	Acp6	Csnk1e	Smagp
	Gnb1l	Mcam	Setd2
	Gm49373	Mtfr1	Akap12
	Col5a1	Armcx5	Vasn
	Stx18	Tapt1	Slc41a1
	Tcea2	Agps	Pkd2
	Hook2	Rasa2	Fhl4
	Lage3	Gpr158	Rps12
	Afmid	Ttn	Zfp608
	Tex2	H2-DMb2	Tmem196
	Yipf1	Plcb4	Orc5
	Fyco1	Fap	Mat2b
	Fgd1	Gde1	Nptn
	Nup210	Arhgef37	B4gat1
	Akap3	Gm47331	Rab28
	Polr2c	Gm10033	Mrpl32
	Sema6c	Prkd3	Kars
	Zscan26	Ido1	Gorasp2
	Pgpep1	Gm4767	Eloc
	Prr14l	Clock	H2-Ab1
	Snupn	Wdr27	Nfyc
	Morc4	H2-Ob	Rps17
	Rhpn1	Gm5067	4930431P19Rik
	Kdm5b	6720489N17Rik	Rpl15
	Mbd3	Cystm1	Armt1
	Mrtfb	Srsf3	Zfp830
	Srrm2	Bloc1s3	Eif4b
	Gcc1	Rps27l	Casc1
	Lrrc42	Def8	Plk3
	Hdac6	Cldn11	Ccdc82
	Retreg2	Olfr344	Gm20695
	Mbd4	Slc4a5	Arhgef10l
	Vwa8	Gopc	Kcnq5
	Kcnj14	Zfp952	Hdlbp
	E2f2	BC024139	Ndufaf4
	Aars2	BC024063	Dnajc7
	Lmf1	Vmn1r197	Rpf2
	Lrp1	Fgfrl1	Agfg2
	Hpdl	Spock3	Cdc42se1
	Tada3	Nup160	Camta1
	Lrrc8c	Txnrd3	Cdiptos
	Khnyn	Adat2	Rps3a1
	Ywhag	Pde1c	Htatsf1
	Sobp	Sqor	Fgf20
	Gm20716	Tulp4	Ifitm7
	Wdr45	Dennd4a	Efcc1
	D17H6S53E	Tgfa	Trpc4
	Banf1	Vcpip1	Znrd2
	Plk5	Pdgfrl	Ppp4r1
	Wdr82	Atp2a2	Mrps34
	Zcwpw2	Zscan25	Kif20b
	Trpc5	Fhdc1	Tas1r3
	Thap2	Rnf43	Cavin1
	Gabrg2	Chaf1b	Bnip3
	Sh3bp5l	Aldh3a2	Haus5
	Aph1a	Naa15	Rpl23
	Tmem141	Sowahc	Trim5
	Galnt18	Olfr1489	Tarbp1
	Gm48035	Eif3m	Nkapl
	Helz	Mbp	Polr1c
	Gm36298	Gm11346	Vps29
	Tnfaip8l1	Xk	Sim2
	C1s2	Reps2	Gna15
	Mas1	Sys1	Insyn2a
	Syt7	Rab9	Rpl24
	Nek3	Tmem181b-ps	Sdf2l1
	Slc25a23	Hspb2	Nectin4
	Ehmt2	Gm8850	Rad9a
	Zfp672	Cers3	Kdsr
	Zfp825	Trim72	Med31
	Scamp4	Sox17	Scn10a
	Zfp977	Ndufs1	B430306N03Rik
	Abcd1	Stam	Nptx2
	Gpc2	Cry1	Ptpn18
	Nckipsd	Rflnb	Ccdc74a
	Gm12397	Vmn2r114	Pcdh17
	Gmppb	P3h2	Rpl8
	Lct	B330016D10Rik	S100a9
	Rnf157	Cnp	Adrm1
	Madd	Tomm70a	Rad51ap1
	AW146154	Mga	Kif3b
	Thsd7b	Pnpla1	Fhad1
	H2-Ke6	Tnfrsf4	Zfp503
	Snf8	Kcnip4	Lox
	Ube2v1	Trpm7	Apbb3
	Pigo	Plcz1	Zfand2a
	Gm18095	Tmem98	A130010J15Rik
	Setx	Prpf19	Sp8
	Scap	Pex1	Irak4
	Kcng1	Slc13a4	Mtf1
	Fry	Gm10038	Sec61a1
	Gsdme	Vrk1	Smc1a
	Cpsf4	Sh3rf2	Ltv1
	Egflam	Lrpprc	2200002D01Rik
	Mycn	Hccs	Ifitm6
	Pigb	Nop58	Katnbl1
	Capn3	Lsm6	Rps24
	Mpnd	Pde7b	Ets2
	Gins2	Nif3l1	Ipmk
	Supt4a	Sar1b	Sncg
	Gramd1b	Smarca5	Matn2
	Adam1a	Gpr155	Tpgs1
	Ptpa	Clvs1	Elk4
	Glmp	Twsg1	Ccdc12
	Csmd2	Psip1	Ndufaf8
	Icam5	Fbxo17	Scg5
	Ppib	Snrpe	Ttll4
	Slc12a5	Zfp638	Olfr1221
	Tppp	Marchf6	Cntf
	Adck2	Kctd16	Cep104
	Rell2	Efcab14	Mbtps1
	Anks3	Ttll7	Exosc8
	Sirt3	Itgb4	Mfsd8
	Epn1	Adnp	Ints6l
	Fam120b	Lbh	Dgkg
	Bmerb1	Card19	Efcab8
	Trap1	Sstr5	Irx3
	Cmtm3	Wdr18	Mcm3
	Capn15	Fam169a	Tcn2
	Hemk1	Art3	Cmc4
	Catsperd	Ddx1	Tsnax
	Mki67	Klhl7	Styx
	Hif1an	Igfbp3	Enox1
	Hmgxb3	Zfp800	Tie1
	Lhpp	Bhmt	Celf1
	Xntrpc	Dnajc10	Psors1c2
	Rap2b	Rmdn2	Traf1
	Mrtfa	Dynlrb2	Dtnbp1
	Det1	Myrf	Bbs4
	Srrd	Ptma	Rpl35a
	Fbxl2	Ndufaf6	Sinhcaf
	Zbtb45	Mfap1a	Cggbp1
	Bin1	Map4k5	Wdr36
	Dnajc2	Arid4a	Rps10
	Lztr1	Cdkn2a	Gp1bb
	Tmem131l	Robo1	Srsf7
	Usp4	Gpkow	Stx12
	Fam78b	Ninj2	Gimap3
	Hdac2	Cd247	Rai14
	Acad10	Rhot1	Trp53rka
	Pxdn	Slc25a16	Rps20
	Aip	Gpx4	Sntb2
	Mrps17	Gng8	Angel1
	Klhl3	Gm17132	Gm21188
	Ssh3	5730455P16Rik	Mfsd10
	Ppp1r13l	1700109H08Rik	Gm5901
	Zmym1	Mastl	Olfr914
	Hmg20a	Ddb1	Fndc3a
	Rac3	Frmpd4	Vstm5
	Ubap2	Grem1	Olfr63
	Cad	Tnfrsf22	Gm17971
	Dynlt1a	Arfgef2	Fam104a
	Lonp1	Bcat1	Wasl
	Cyb5r1	Orc4	Max
	Lrrn4	Fam135a	Hpca
	Rpl10-ps3	Gm49051	Sap30
	Pdcd2l	Naa20	Gm20518
	Vps33b	Ankle2	Fstl3
	Amigo3	Dpy19l4	Slc5a3
	Oscar	Mbtps2	Zp2
	Endov	Ube2k	Gm49486
	Fam3a	Golga5	Cd2bp2
	Mospd3	Nit2	9930021J03Rik
	Tm6sf2	Sned1	Brd4
	Eef1a2	Tipin	Aven
	Wdr46	Rsbn1	Ofd1
	Gramd4	Vash2	Wdr1
	Aarsd1	Gm19026	Def6
	Zfp874b	Znf41-ps	Dipk2a
	Gm27029	A330044P14Rik	Gprc5a
	Tnfaip1	Vgll3	Pcdhb1
	Fam57b	Cdkl3	Kcnj2
	Tmem186	Fan1	Fbxw2
	Myo9b	Srsf10	Ncoa6
	Gm5881	Olfr709-ps1	Sntg2
	Gm14401	Nap1l2	Gm4609
	Cdc5l	Gm43064	Rpl23a
	Gm8108	Zkscan5	BC025920
	Ufsp2	Dqx1	Pecam1
	Slc16a7	Gab2	Washc4
	Gatb	Ace	Yjefn3
	Cacng3	Paxbp1	Foxs1
	Tmco3	Tent5c	Cd6
	Fxyd5	Tdgf1	Rps23
	Lhfpl2	Rnf168	Rgs1
	Cdk2ap2	Atm	Rpl10-ps6
	Ppp4c	Rdh9	Rbmxl1
	Ttc22	Erlin2	Trim2
	1110051M20Rik	Rarb	Socs2
	Trim29	Timm29	Furin
	Gm4631	Crebrf	Zfpm2
	Ascc2	Zfp110	Nrde2
	Atxn7l2	Gm12346	Tmem9
	Gm8707	Pcdha8	Spint2
	Klhdc3	Btaf1	Gm16385
	Nat9	Tfdp2	Gm19001
	Celsr2	Kpna2	Cda
	Pop1	Vps35	Rps13-ps1
	Porcn	Aire	Vps33a
	Cacna1e	Kcp	Nfil3
	Ergic3	Chd1	Rae1
	Mrpl57	Adora2b	Pi15
	Cep164	Plvap	Rnf183
	Aagab	G6pdx	Tmem176a
	Ttk	Stk32a	Eaf2
	Bcat2	Tmprss11g	Sult5a1
	Tcte1	Gm37601	Cdc26
	Rpl7l1	Fam76a	Flywch2
	Stx16	Gm13092	Cox18
	Rab8a	Zfp968-ps	Stox2
	Ahdc1	S1pr5	Ccne2
	Capn1	Spag16	Crcp
	Slc46a1	4931406P16Rik	Aoc2
	Rasgrp4	Ppp2r5e	Hmox2
	Tdrd12	Efhc2	Hpse
	Nadk	Slc25a13	Vps8
	Cyb5d2	Klhl36	Tmem70
	Slc35e4	Cntln	Top1
	Timm13	Mier1	Ube2j2
	Hgh1	Wdr63	Nsmce1
	Ipo9	Atp2b1	Chrna1
	Kdelr2	Col4a3bp	A930017M01Rik
	Gpr137	Hmgb1	Rpl13a
	Prkn	Dnah11	Rem2
	Mien1	Cct8	Itih4
	Fam219b	Rragc	Ddias
	Rexo2	Srpk2	Sec22c
	Ccnf	Mrps31	Sord
	Hsf1	Arl6ip6	1110038F14Rik
	Mafg	Rfc4	Sertad4
	Tmem42	Ttc33	Plod1
	Lenep	Frrs1l	Tcap
	Senp8	Mpp7	Hdgf
	Shroom2	Lrit3	Frmd4b
	Xkrx	Bmp6	Psma7
	Cyren	Bloc1s6	Bet1l
	Ntn3	Lrrcc1	Nsun4
	Vmn2r66	Gk5	Smim4
	Tubb4b	Aatf	Sh3pxd2b
	Ccdc189	Lrp12	Axin1
	Dnase1l3	Scyl3	Scand1
	Mcts2	Pcdh7	Arl8a
	Atp10a	Ooep	Gm49329
	Marchf10	Peg3	Cenpl
	Oaz1-ps	Eps8l2	Gm4779
	4933407L21Rik	Tmem181a	Dusp1
	Tuba4a	Alg6	Nlrc4
	Igsf9	Rnpc3	Dnase2a
	Tsc2	Rab30	E2f7
	Kank3	Top3a	Znrf1
	Lrguk	Rab1a	Rbm15
	Cfp	Chat	Tgds
	Tigd5	Syt14	Rnf169
	Ccs	Tlk2	Ppp5c
	Rtn1	Slc14a1	Rpl22
	Prrx1	Gbx1	Ss18l2
	Sema4b	Ppp2r2d	Retnlg
	Zfp558	Galnt4	Ddx39b
	D430019H16Rik	Actr8	Foxk2
	Pla2g15	Olfr740	Sf3b2
	Trub2	Hs2st1	Epm2a
	Vinac1	Tkt	Pole
	Wdtc1	Rnf152	Ran
	Gm45315	Cnot7	Donson
	Epha3	Esyt2	Amigo2
	Btrc	Coq10b	Cadm2
	Abtb1	Tfg	Ncoa3
	Tpi1	Nek5	Gm10849
	Smpd2	Stmnd1	Mtrf1
	Traf3ip1	Mosmo	Syne2
	Col26a1	Gmeb1	Tmem251
	Dnmt3b	Pink1	Psap
	Has1	Itprid2	Tbc1d23
	Gm10418	Gm47476	Ddx28
	Dgka	Tm2d2	Acsl4
	Gfra4	Ly6g6d	Gm11549
	Gm37095	Tmem41a	Gm15538
	2510002D24Rik	Prmt5	Ripply2
	Ica1l	Rabgap1	Lmo3
	Olfr31	Ubr3	Capza1
	Gm4810	Ptrhd1	Wrnip1
	Mrps36	Hnrnpm	Spx
	Sptb	Pja2	Ing3
	Gpi1	Mtmr7	Gm20075
	Rai2	Mms22l	Spred1
	Scmh1	Nedd1	Tmem199
	Terf2	Thbs1	Csad
	Wdr13	Tcim	Lrrc39
	Reep2	Gad2	Myl12b
	Mfap4	Usp16	Lrrc26
	Aup1	Skor1	Vps53
	Adat1	Mtpap	Pnpla2
	Zfp456	Rffl	Sgo1
	Nlgn3	Nom1	Dnaaf2
	Trim11	Creb3l4	Gimap9
	Atp1a3	Rpap2	Ppm1l
	Herc4	Appl1	B930094E09Rik
	Gpr45	Cpne3	Crtap
	Mea1	Cops3	Hjv
	Ranbp3	Wnt8b	Dnajc1
	Twnk	Cfap161	Dhx9
	Rnf126	Mospd1	Dusp13
	Irgq	Cnbp	Efcab7
	Bean1	Azi2	Ly86
	Ophn1	Serbp1	Cd1d1
	Enkd1	Hhex	Prorp
	Mri1	Riok3	Bcl7b
	B4galt2	Mbd1	Ssr2
	1810055G02Rik	Reps1	Htt
	Adgrl4	Dlst	Fst
	Rtp3	Piga	Phex
	Rogdi	Afdn	Tagap
	Fbxl5	H1f0	Plppr5
	Rnf208	Pex3	Gngt2
	Znrd1as	Gm7278	Pla2g4e
	Gm10493	H2-Oa	Mbtd1
	Eme2	Setdb2	Lmo4
	Spindoc	Wfdc2	Tgfbrap1
	Lxn	Rfc3	Upf3b
	Gm49322	Slc17a9	Per1
	Magi3	Taf13	Zfyve28
	Gpr107	Tnmd	Rmdn3
	Zfp950	Gen1	Gm19056
	Gm6741	Perp	Nbea
	Dnmt1	Cacnb4	Zfp236
	Smpd1	Sec63	Sqle
	Gpt2	Fam92a	Gm5936
	E130208F15Rik	Drd1	Man2b1
	Mrps10	Yaf2	Pkp3
	Hsbp1	Slc2a12	Psmd12
	Gm14322	Galnt6	Pcdha11
	Rab9b	1110004F10Rik	Mrpl33
	Xdh	Slc35b3	Dctn6
	4931414P19Rik	Trmt6	Ybx1
	Plekhm1	Kbtbd2	Fam155a
	Slitrk2	Pcdhac2	Cep135
	Birc5	Vmn1r76	Gm27021
	Guca1b	Avpi1	Brix1
	Car7	Rps6ka6	Taf7
	Cbfa2t3	Trim23	Snap25
	Nab2	Vamp3	Asb11
	Pld2	Chrna2	Mybph
	Ccdc159	Lrig3	Dync2li1
	Slc25a14	Golim4	Olfr713
	Kcnu1	Kmt2c	Tcf7
	Atp6v0e2	Fam45a	Clasp1
	4930402H24Rik	Col4a4	Podxl
	Olfm1	Cbx3	Pdcd11
	4933424G06Rik	Atp5a1	Cdk1
	Slc2a3	Otud6b	Ppp1r42
	Amer3	Bet1	Hars
	Mrpl43	Cstf3	Tmem176b
	Smim24	Cox8b	A4galt
	Zfp648	Loxhd1	Ripor3
	Arrb2	Por	Zscan29
	Mapkbp1	mt-Nd1	Snrpc
	Igfbp5	Macf1	Utp11
	Caskin1	Sgo2a	Gm6483
	Mcph1	Dock1	Ddrgk1
	Tomm7	Scn11a	Kdm7a
	Sec22a	Frmd8	Lmo7
	Echdc2	Gm10282	Wasf1
	Caly	Lamp2	Olfr464
	Mapk11	4930503L19Rik	Cdk5rap3
	Rab26	Smg8	Commd6
	Trerf1	Nfatc2ip	Rpl34
	Tmem165	Cisd2	Elp2
	Tmem132a	Ssr1	Gm10146
	Arhgef1	Tcerg1	Lrrn2
	Taf1a	Pcdhb16	Ubb-ps
	Gja5	Slc26a2	Epha2
	Hpcal4	Olfr1392	Anapc11
	Prtg	Mfsd1	Morf4l2
	Zfp251	Ccni	Fuca1
	Zfp108	Clip4	Rasgef1c
	Abca12	Jup	Iba57
	Fbxo41	Teddm2	Prdx5
	Sirpa	Tbc1d8	Txndc12
	Hc	Rbks	Gm49699
	Stxbp2	Thoc2l	Abra
	Tmem63b	Chn2	Eef1e1
	Hs6st1	Anln	Cbr4
	Dnal4	D1Ertd622e	Ccdc25
	Syn2	Gkap1	Akap13
	Heatr6	Mxd1	Rpl11
	Slc9a3r2	Smchd1	Gfpt2
	Macroh2a2	Cdk7	Otulin
	Gpaa1	Son	Gm35315
	Cdadc1	Plin5	Slc44a2
	Pard6a	Armc10	Gm20336
	Wdr24	Pln	Rps21
	Cdh11	Cdc6	Ubl5
	Strada	Srp54c	4933430I17Rik
	Nbeal2	Naa50	Camk2n1
	Zc3h3	H4f16	Ano1
	Foxf2	Slc23a2	Olfr904
	Alkbh6	Cenps	Lipg
	Zfp821	Efcab2	Rasd1
	Peli3	Fabp5	Cnot2
	Pop7	Slu7	Slc25a37
	Rmdn1	Slc35a5	Jag1
	Smarcc2	Zfp37	Alg5
	Nrip2	Mal	Gm3629
	Mok	Olfr784	Gm37317
	Man1c1	Ift43	Smad1
	Ldhal6b	Mctp2	Umad1
	Cptp	Alkbh3	Adprhl2
	2610044O15Rik8	Inpp5a	Trim41
	Tmem273	Sde2	Rrp1b
	Epha5	Mef2a	Rpl19-ps11
	Tmem269	Eif2ak3	Rgs8
	Kcne3	Sprtn	H1f11-ps
	Skiv2l	Atp13a3	Marveld1
	D430042O09Rik	Zfp804a	Gm43582
	Psrc1	Micu1	Mterf1a
	Clstn3	Pus7	Ndel1
	Ankrd35	Acp2	Yju2
	Dlg5	Runx1	Nfkbil1
	Mrpl55	Skp1a	Chmp7
	Igsf8	Isoc1	Ddc
	Ephb2	Znrf2	Ski
	Oxnad1	Fam47e	Fetub
	Slc35c2	Cct6a	Mllt3
	Trp53rkb	Zrsr1	Gm6136
	Masp1	Ndufb4	Pcdha2
	Mrpl38	Cyp39a1	Acat3
	Dcakd	Ccdc112	Pds5b
	Rgs19	Etaa1	Rps27a-ps2
	D2hgdh	Ube2d1	Cdk3
	Fancb	Slc25a46	Nhp2
	Vps52	Pm20d2	Otop2
	Mrpl52	Gm7785	Lemd2
	Nup37	Dhx32	Uimc1
	Nedd4l	Tpp2	Ccdc155
	Notch4	Hnrnpk	Dym
	Edc3	Me2	Parva
	Plppr2	Olfr46	Ap3s1
	Ano8	Agtrap	H2ac7
	Trim17	Gm6565	Cd46
	Ncln	Rsl1d1	Ptger1
	Fam162a	Cyp26a1	Rad23b
	Dusp5	Usp1	Tnfrsf23
	Dpp6	Ube2n-ps1	Abcb1a
	Tnni3k	Eid3	4933427D14Rik
	Pcgf2	Fubp1	Nectin3
	Sik1	Medag	Cdca4
	Car15	Slc37a2	Puf60
	Zfp932	Tent4b	Epha1
	Fdx2	Phldb1	Ext1
	Rundc3a	Macroh2a1	Neu2
	Plch2	Trim35	Gm10025
	Grap	1700028K03Rik	Nkd2
	Stt3b	Mrps24	Gm17655
	Vwa3b	Kat7	Mta3
	Synpo	Akt1	Icmt
	Fgd2	Nrg3	Pcdha5
	Cstad	Rab18	H2-Q2
	Cd3eap	D7Ertd443e	Zfp995
	Tjap1	Fmn1	Patl1
	Cntnap1	Thumpd1	Trmt61a
	Mrgbp	Snx4	Gm15387
	Islr	Plag1	Ccdc77
	Epg5	Ikbkg	Metap2
	Flii	Gm48269	Ap4s1
	Slc37a1	Pdcd6	Rdh13
	Col3a1	Dnajc6	Prcd
	Grasp	Gstcd	Gm4356
	Zw10	Trappc3	Cops8
	Myo1a	Usp30	Tmem39a
	Utp23	Sp7	Ppme1
	Sgsm3	Ccdc162	Nt5dc3
	Srsf9	Carns1	Rpa3
	Adgrb1	Taok1	Ptgs1
	Ppp1r8	Uxt	Gm28437
	Efl1	Mpdz	Pcdh12
	Fut8	Atp6v1h	Tyr
	Ecsit	Rsc1a1	Fbxo22
	Bbof1	Tfb2m	Gm10775
	Pde4dip	Pcdha7	Nelfcd
	Mrps14	Gm12070	Bsdc1
	Srbd1	Sycp3	Aida
	Ddx56	Ccdc43	Olfr905
	Zfp426	Gm14824	Nek11
	Tada1	Gm6981	Cebpz
	Pnkd	Nutf2	Olfr77
	Tomm40l	Nxf7	Rbm41
	Purg	Itpripl1	Tlcd2
	Zfp28	Zc3hc1	Mybpc3
	Mdga1	Ikzf5	Bambi
	Zfp850	Ino80c	Clec16a
	Pknox2	Fdxacb1	Ddx10
	Ccdc84	Pcdh9	Ralgps2
	Adamts12	Zfp229	Aldh1b1
	Gm5242	Olfm3	Rybp
	Mfsd5	Tprn	Dlgap2
	Ankrd13c	Rassf8	Tgm3
	Ptrh2	Cgnl1	Mroh6
	Sec14l1	Capn6	Psmb6
	Coro1a	Ythdf3	Pus10
	Olfr825	Cacna2d4	Mtpn
	Wdr89	Cep170	Necab3
	Dpf1	Frs2	Zfp993
	Fam189a1	Jmjd1c	Faim
	Ppt2	Vmn1r218	Scrt2
	Gnb5	Ints13	Slc1a6
	Nmbr	Prkch	Pls3
	Runx1t1	Etf1	Synj1
	B4galnt1	Olfr1388	Scamp3
	Arl6ip5	Ccdc180	Prss57
	Egfl7	Rufy2	Dnaaf5
	Gm45268	Prickle4
	Siae	Theg
	Shisa9	Frem3
	Slc26a6	Pus3
	Nuak1	Brd8
	D930048N14Rik	Zfp97
	1700029J07Rik	Orc3
	Pcgf6	Zfp280c
	Nemp1	Psmd1
	Zc3h10	Rad51d
	Rsad1	Lrp2
	Katnb1	Slc5a7
	Arsi	Myt1l
	Tube1	Dnajc24
	Rhot2	Stim1
	Haspin	Zfp185
	Boc	Wipf1
	Dcun1d3	Pola1
	Dusp3	Lpgat1
	Hdac5	Nipsnap2
	Got1l1	Gm38699
	Gm28042	Timm17a
	Htr6	Adra2c
	Zbtb49	Nudt15
	Rfxank	Pifo
	Atat1	Cab39l
	Septin8	Atox1
	Bace1	Esf1
	Rabgef1	Srrm1
	Dmac2	Trdmt1
	Smarcc1	Ndfip1
	G6pc3	Rbbp6
	Septin9	Inpp5f
	Fbxw4	Tmem238
	Gm42742	Morc3
	Chrm3	Klf2
	Dctn3	C1qbp
	Fam13c	H2bc8
	Pank2	Dnajc8
	Pcdha12	Arid1b
	Entpd6	Ccr9
	Minpp1	Mzt1
	Kat2a	Pspc1
	Foxo3	Zfp871
	Crispld1	Pip4k2a
	P4ha1	Pik3r4
	Yeats4	Dennd2d
	Satb1	Optc
	Thap3	Lbr
	Lhx2	Ddx47
	Clk3	Impa1
	Drp2	Rnaset2a
	1700028J19Rik	Wdr49
	Sfswap	Synpo2
	Lysmd2	Erh
	Naa35	Uchl5
	Sgf29	Gpm6b
	Gm7832	Adora2a
	Adgrf4	4930430F08Rik
	Atp6v0a4	Ubxn10
	Engase	Lrrc70
	Mrpl34	Aox1
	Tmem205	Pram1
	Cln8	Nudt19
	Mxi1	Rasd2
	Wdr41	Ccnq
	Lig3	Tmem245
	Ap1b1	Fbxl17
	Atxn2l	Rbmx2
	L3mbtl1	Stxbp5l
	Sympk	Carhsp1
	Mybbp1a	Adamts19
	Farsb	Rasgrp1
	Gm12941	Nhlrc4
	Timmdc1	Olfr75-ps1
	Gpr17	Fblim1
	Tmem223	Magix
	Nln	Mcm8
	Aacs	Hlcs
	Rptor	Gadd45g
	Aldh16a1	Ttr
	Spr-ps1	Lpar1
	Grk6	Rtn4
	Cenpv	Utp15
	Gm2956	Hpn
	Gal3st4	Tlr4
	Atg9b	Rnf181
	Dlx1	Tnfrsf13c
	Cul5	Selenot
	Mtch1	Sh3gl3
	Adam33	Lin54
	Nrarp	Wdr26
	Mfsd6	Hook3
	Dnajb5	Enpep
	Nagpa	Arhgap42
	Olfr107	Ticrr
	Map3k4	Tesk2
	Gm11733	Gna12
	Acot8	Usp47
	Numbl	Dhfr
	Arpc4	Flvcr1
	Ebp	Zfp148
	Lrrc4	Epha6
	Nmrk1	Cbr3
	Ccdc66	Abca6
	Dkk2	Vav2
	Cdkl2	Trip11
	Cx3cl1	Ap4e1
	Gm10109	Gm14122
	Rsph3b	D10Wsu102e
	Kdm5c	Smim15
	Fahd2a	Mapk9
	Cox14	Sulf1
	Rhno1	Fzd5
	Blmh	Vmn2r87
	Dus3l	Maml1
	Cacnb3	Vmn1r72
	Ap3d1	Epb41l3
	Adam22	Hhat
	Rps19-ps3	Tac1
	Trpc6	Kdm3b
	Pcdhgb1	Prlr
	Ninl	Gm47103
	Parvg	Lrrc47
	Pcsk9	Gm14387
	Cyp2u1	Aff3
	Rad52	Gm3448
	Tbc1d17	Slc25a47
	Iqce	Mybl2
	Gm49102	Nradd
	Isoc2b	Tifa
	Tpp1	Bhlhb9
	Akap1	Pdzd8
	Zfp866	Gid8
	Pigs	Aanat
	Map3k9	Lsp1
	Tmem175	Cep76
	Rtn2	Zfp106
	Prph	Dr1
	Trat1	Lysmd3
	Wnt2	Trim7
	Haus8	Chchd2
	Ptprn2	Hsdl2
	Klf16	Gm2011
	Gm17931	Dyrk1a
	Gm11627	Rsph1
	Baz1b	Mrps28
	Zfp655	Zfp457
	Rbm12b2	Cnih1
	Amdhd1	Tbc1d7
	Stx4a	Erich2
	Lancl2	Tmem220
	Spry3	Dcst2
	Ctxn1	Mettl14
	Adnp2	Zfyve26
	Rce1	Prkrip1
	Zcchc8	Epc2
	Gm29695	Clec2l
	Lmf2	Zfp385c
	Col7a1	Olfr398
	Egfem1	Zfp867
	Usp13	Gm21750
	Sars2	Snrpb2
	Rnf207	Olfr1507
	Sema6b	Sf3b1
	Ccar2	Il12rb2
	Zbtb9	Prkar2a
	Plppr4	Wwox
	Dedd2	Wdr72
	Sdf2	Fancf
	Klhdc4	Ing5
	Phf1	Hnrnph2
	Wnt2b	Asb18
	Rnf215	Fnbp1
	B4galnt4	Cep126
	Extl3	Hdgfl3
	Nsfl1c	Cers2
	Zmynd8	Eif2b3
	Rars2	Rab31
	Gask1a	Arnt2
	Gspt2	Exoc3l
	Slc39a7	Crtam
	Prl8a1	Gm19040
	Pan3	Ttc12
	Rpl36al	Gm17809
	Sptan1	Mrpl41
	Rangrf	Tnfrsf11b
	Pdgfc	Gm37102
	Pgbd5	Prrc2c
	Acadvl	Cyp27a1
	Pcnx4	Pde10a
	Rpain	Rap1gap
	Dyrk3	Cpxm1
	Zdhhc23	Igf2
	Nubp1	Smndc1
	Saysd1	Pcdhgb2
	Mov10	Smyd1
	Myo1h	Ndufs2
	Dapk3	Zbtb24
	Mtmr14	Chp1
	Neurod1	Stx7
	Tmem80	2610301B20Rik
	Tnfsf13	Rnls
	Polg	Gin1
	Scaf1	Tmem41b
	Babam1	Tdrd3
	Zfp532	Usp39
	Gm21093	Ppp4r2
	Mn1	Cntnap2
	Rhobtb1	Gm13341
	Stag3	Mettl2
	Eif2b4	Emc7
	Camk1	Zfp639
	Has3	Ccser1
	Psmd7	Sdhc
	Tmem236	Fancm
[truncated: 5,724 more rows]

## Sheet: intra_module_connectivity
members	cor_to_ME	cor_pval	module	members	cor_to_ME	cor_pval	module	members	cor_to_ME	cor_pval	module	members	cor_to_ME	cor_pval	module	members	cor_to_ME	cor_pval	module
Bscl2	0.999388	8.65231442293945e-22	Module_1	Serp1	0.997217	3.43983728300811e-17	Module_3	Ptprc	0.9945	4.02558514804981e-15	Module_4	Ifnar2	0.998739	1.35409030280933e-19	Module_5	Klhl21	0.994544	3.80168222179077e-15	Module_6
Sirt7	0.998989	2.8913635428928e-20	Module_1	Adam9	0.996153	3.30787330631153e-16	Module_3	Tgm1	0.99393	8.01540836598828e-15	Module_4	Ccl5	0.997522	1.52972002538972e-17	Module_5	Clec4a3	0.991957	5.71423198223308e-14	Module_6
Gpr61	0.998919	4.60446865535524e-20	Module_1	Med4	0.995909	5.08977688657934e-16	Module_3	Mpeg1	0.993234	1.70994426804839e-14	Module_4	Gm49339	0.996761	9.93668768127942e-17	Module_5	Gbp2	0.991777	6.66843441617366e-14	Module_6
Vars2	0.99886	6.68335266793928e-20	Module_1	Mvp	0.99511	1.77038613857624e-15	Module_3	Vav1	0.993119	1.92262715224937e-14	Module_4	Cybb	0.994518	3.93381574062676e-15	Module_5	Trim30a	0.987331	1.35827940387097e-12	Module_6
Sh3glb2	0.998844	7.37126675553999e-20	Module_1	H3f3a	0.995009	2.04281304060853e-15	Module_3	Nbl1	0.992895	2.40514732693254e-14	Module_4	Tnfrsf1b	0.994127	6.35963367347355e-15	Module_5	Iigp1	0.987317	1.36883211753078e-12	Module_6
Actl6b	0.998613	2.64251196089609e-19	Module_1	Pcna	0.9947	3.10773460118039e-15	Module_3	Xaf1	0.992339	4.06915580573322e-14	Module_4	Birc3	0.993486	1.31126303933637e-14	Module_5	Trim25	0.987246	1.4234012721855e-12	Module_6
Pim2	0.998472	5.19155335619515e-19	Module_1	Rbm7	0.994292	5.21563463574209e-15	Module_3	Hnrnpf	0.992193	4.64314047734808e-14	Module_4	Pik3ap1	0.992756	2.75424595322888e-14	Module_5	Tapbpl	0.98711	1.5322609082999e-12	Module_6
Fam136a	0.998432	6.21103115301038e-19	Module_1	Cd302	0.99379	9.39323288523884e-15	Module_3	Nfxl1	0.992016	5.43041224095084e-14	Module_4	Tlr2	0.991612	7.66549899830997e-14	Module_5	Ms4a6d	0.986513	2.09998940740356e-12	Module_6
Gtf3c1	0.998411	6.82741081265071e-19	Module_1	Lpxn	0.993603	1.15565483659477e-14	Module_3	Bcl3	0.9919	6.0054583812423e-14	Module_4	Tapbp	0.991258	1.0220793642869e-13	Module_5	H2-T23	0.985751	3.0804935674373e-12	Module_6
Snx32	0.99837	8.16948754982167e-19	Module_1	Zfp36	0.993206	1.75987423841174e-14	Module_3	Cd53	0.991033	1.22057726590176e-13	Module_4	Lcp2	0.991249	1.0294512706296e-13	Module_5	Gsdmd	0.984022	6.83508120527017e-12	Module_6
Anapc5	0.998249	1.34920465672496e-18	Module_1	Dusp10	0.993146	1.87045678208255e-14	Module_3	Ccl22	0.990563	1.74365592969319e-13	Module_4	Tnfaip2	0.99081	1.44907325887863e-13	Module_5	Parp14	0.983705	7.83715802808621e-12	Module_6
Rabl2	0.998234	1.42703035792838e-18	Module_1	S100a4	0.992093	5.07427351068168e-14	Module_3	Mtmr6	0.990341	2.05008244881155e-13	Module_4	Nfkbiz	0.990625	1.66484494666519e-13	Module_5	H2-Q6	0.982769	1.15563179677504e-11	Module_6
Tmem107	0.998208	1.58483072758603e-18	Module_1	Taf5l	0.991859	6.22048868197232e-14	Module_3	Csf1	0.990112	2.41389246757785e-13	Module_4	Sbno2	0.989608	3.4155187278384e-13	Module_5	Nlrc5	0.982137	1.48473580205166e-11	Module_6
Sphk2	0.998206	1.59494928477794e-18	Module_1	Dusp16	0.991554	8.0413611570863e-14	Module_3	Nckap1l	0.989983	2.64360842403758e-13	Module_4	Samsn1	0.989023	5.00203415430019e-13	Module_5	H2-Q7	0.980972	2.30294742902464e-11	Module_6
Mrpl36	0.997933	4.3017914016365e-18	Module_1	Psmc6	0.991458	8.70289563447339e-14	Module_3	Lilrb4a	0.989945	2.71422097706613e-13	Module_4	Irgm1	0.988955	5.22215677100396e-13	Module_5	Pirb	0.977303	7.83540378098732e-11	Module_6
Fbxo25	0.997877	5.18115726802269e-18	Module_1	Srsf11	0.991305	9.84598202540117e-14	Module_3	Rilpl2	0.989828	2.94155209885474e-13	Module_4	Myc	0.988789	5.79603906270649e-13	Module_5	Camkk1	0.971699	3.61818430475382e-10	Module_6
Numa1	0.997774	7.22600911274561e-18	Module_1	Lgals3	0.991169	1.09754609731596e-13	Module_3	Tma16	0.989795	3.00788567546505e-13	Module_4	Steap4	0.988625	6.41364855540978e-13	Module_5	Mcoln1	0.971224	4.06032950563762e-10	Module_6
Trim46	0.997772	7.26849109637529e-18	Module_1	Elf1	0.990912	1.34032593843434e-13	Module_3	Rhoj	0.989538	3.57895387164213e-13	Module_4	Ncf4	0.98859	6.54995299293063e-13	Module_5	Serpina3i	0.970653	4.65165209560369e-10	Module_6
BC024978	0.997685	9.48501422463505e-18	Module_1	Nos1ap	0.990531	1.78447877443547e-13	Module_3	Sdcbp	0.989026	4.99237084189674e-13	Module_4	A630001G21Rik	0.987363	1.3344082411478e-12	Module_5	Gpr84	0.970605	4.70516517884614e-10	Module_6
Map3k12	0.997677	9.73560079281144e-18	Module_1	Rev1	0.990418	1.9389986592239e-13	Module_3	Csrnp1	0.988843	5.6043529939929e-13	Module_4	Acp5	0.987235	1.43152707709782e-12	Module_5	Zmynd15	0.96697	1.05387911203608e-09	Module_6
Tmem191c	0.997619	1.15569034622199e-17	Module_1	Cd9	0.990341	2.050021442795e-13	Module_3	Llgl2	0.988471	7.04350169252484e-13	Module_4	Fpr1	0.986337	2.29863731509563e-12	Module_5	Gm46223	0.966924	1.06406636588358e-09	Module_6
Creld1	0.997541	1.44694123505069e-17	Module_1	Zfp281	0.989496	3.67920424469535e-13	Module_3	Srgn	0.988404	7.33284262076608e-13	Module_4	Pabpc1	0.986205	2.45859019413281e-12	Module_5	Sebox	0.965637	1.38520910934505e-09	Module_6
C2cd3	0.997539	1.45634897211123e-17	Module_1	P4hb	0.989404	3.91090789337127e-13	Module_3	Socs3	0.987799	1.04532901786959e-12	Module_4	Tcirg1	0.985904	2.85700649783574e-12	Module_5	Trip10	0.964097	1.8752113046742e-09	Module_6
Kptn	0.997522	1.52644701491312e-17	Module_1	Tbc1d15	0.989398	3.92625188530098e-13	Module_3	Stx11	0.987259	1.41285595402321e-12	Module_4	Procr	0.985838	2.95145666135083e-12	Module_5	Slc31a2	0.961695	2.93157367023297e-09	Module_6
Megf8	0.99751	1.58087514044941e-17	Module_1	Fmnl2	0.989249	4.32704951610408e-13	Module_3	Tgif1	0.987162	1.49026337624519e-12	Module_4	Bcl2a1a	0.984906	4.59873891869228e-12	Module_5	Mlkl	0.960291	3.75740428135583e-09	Module_6
Wipi2	0.997465	1.790569448832e-17	Module_1	Abcb1b	0.989214	4.42503557641239e-13	Module_3	Stat3	0.986972	1.65038090215811e-12	Module_4	BC023105	0.984072	6.68790044922826e-12	Module_5	Asprv1	0.960243	3.78919403455999e-09	Module_6
Mus81	0.997464	1.79806049158223e-17	Module_1	Ppp1r21	0.988734	5.99475371817084e-13	Module_3	Plin2	0.986837	1.77317286114982e-12	Module_4	Slc39a1	0.98407	6.6926246906286e-12	Module_5	Pola2	0.959226	4.51005711007184e-09	Module_6
Mlst8	0.997463	1.79982076888845e-17	Module_1	Il13ra1	0.988565	6.65168190223472e-13	Module_3	Zc3h12a	0.986677	1.92890084832581e-12	Module_4	Acod1	0.983707	7.83016632510988e-12	Module_5	Prkca	0.95918	4.54480231617969e-09	Module_6
Gpr19	0.997423	2.01157292211749e-17	Module_1	Mfsd2b	0.988527	6.80863257837177e-13	Module_3	Adamts1	0.986339	2.29650291268534e-12	Module_4	Cxcl10	0.983491	8.57871392210667e-12	Module_5	Dnajc11	0.958711	4.91675819437261e-09	Module_6
Stx5a	0.997354	2.41872677276786e-17	Module_1	Arap3	0.988502	6.90917609415623e-13	Module_3	Cflar	0.986048	2.65975385078343e-12	Module_4	Ifit3b	0.983265	9.43225423122792e-12	Module_5	Rab32	0.957206	6.29276399925777e-09	Module_6
Sugp2	0.997317	2.66692116789763e-17	Module_1	Taf1d	0.988075	8.90826381634916e-13	Module_3	Mafk	0.985863	2.91499019542281e-12	Module_4	Rassf1	0.983178	9.77694003780568e-12	Module_5	Csf2rb2	0.956958	6.54726344294628e-09	Module_6
Lysmd4	0.997315	2.68015243976816e-17	Module_1	Ncstn	0.98775	1.07462352645315e-12	Module_3	Msn	0.985853	2.93015903688943e-12	Module_4	Cst7	0.982723	1.17700385149953e-11	Module_5	Tnip2	0.956918	6.58952486177767e-09	Module_6
Wdr83	0.99727	3.0071934258395e-17	Module_1	Litaf	0.987591	1.17592632033262e-12	Module_3	Gtf3c2	0.98579	3.02121151055425e-12	Module_4	Gmfg	0.98247	1.30262934015415e-11	Module_5	Casp8	0.956702	6.82020952587835e-09	Module_6
Celf3	0.997268	3.02702784966028e-17	Module_1	4930523C07Rik	0.987519	1.22427791048514e-12	Module_3	Ikzf1	0.985604	3.30770881290268e-12	Module_4	Tor3a	0.981812	1.68244328441941e-11	Module_5	Tagln2	0.956592	6.9402515437491e-09	Module_6
Hmces	0.997251	3.16190082290844e-17	Module_1	Uba2	0.98735	1.34427424928258e-12	Module_3	Kdm4a	0.985579	3.34831643381638e-12	Module_4	Bcl2a1b	0.981125	2.17749819989999e-11	Module_5	Bst2	0.956419	7.13362412586594e-09	Module_6
Abcb6	0.997239	3.25522841133968e-17	Module_1	Rbm22	0.986792	1.81620411849042e-12	Module_3	C3ar1	0.985396	3.65548657577433e-12	Module_4	Lyn	0.980524	2.70735898896781e-11	Module_5	2010300C02Rik	0.955762	7.90740591032915e-09	Module_6
Uros	0.997222	3.40088893036097e-17	Module_1	Tuba1c	0.98676	1.84697841674719e-12	Module_3	Arih2	0.985117	4.17043104750909e-12	Module_4	Ikbke	0.980193	3.04329418307325e-11	Module_5	Il4ra	0.954621	9.42087259756324e-09	Module_6
Gtpbp3	0.997203	3.56523962870803e-17	Module_1	Snrpa1	0.986752	1.85486157423525e-12	Module_3	Ehf	0.985113	4.17795408065614e-12	Module_4	Rhbdf2	0.979143	4.35740333696212e-11	Module_5	Siglec1	0.953289	1.14957424953177e-08	Module_6
Tchp	0.997182	3.75875939508958e-17	Module_1	Wdr33	0.98664	1.96701340651258e-12	Module_3	Fgf2	0.98493	4.54914330380111e-12	Module_4	Mx2	0.97781	6.6993109305805e-11	Module_5	Dhx33	0.95251	1.28786921883558e-08	Module_6
Clcn2	0.99716	3.9629480596416e-17	Module_1	Il1rap	0.986152	2.52468279007395e-12	Module_3	Cog5	0.984722	5.00313715814095e-12	Module_4	Lcp1	0.977712	6.90685611286495e-11	Module_5	Ifitm3	0.952452	1.29883516904633e-08	Module_6
Sigmar1	0.997144	4.12334839235859e-17	Module_1	Abca1	0.986134	2.54743547272389e-12	Module_3	Tgfbi	0.984691	5.07520595298918e-12	Module_4	Filip1l	0.977364	7.69203294293898e-11	Module_5	Olfml2b	0.952378	1.31263286124552e-08	Module_6
Tubd1	0.997057	5.09125800557222e-17	Module_1	Sbf2	0.985937	2.81097480556891e-12	Module_3	Slamf1	0.983919	7.1463992311902e-12	Module_4	Cxcl16	0.977037	8.49641484914399e-11	Module_5	Rtp4	0.951402	1.50918845341983e-08	Module_6
Rfng	0.997027	5.45681533353783e-17	Module_1	Pnpt1	0.98584	2.94842764097816e-12	Module_3	Rab20	0.983917	7.15372529700409e-12	Module_4	Ifi206	0.976836	9.02510673434836e-11	Module_5	Ifi47	0.951395	1.51053080388287e-08	Module_6
Ift22	0.997002	5.78643250589941e-17	Module_1	Cd33	0.98574	3.0970655485278e-12	Module_3	Usp12	0.983907	7.18459342344007e-12	Module_4	Orm2	0.976763	9.22591129488444e-11	Module_5	Slfn8	0.950697	1.66594403556301e-08	Module_6
Slc7a4	0.996996	5.8767578289605e-17	Module_1	Pla2g4a	0.985604	3.30816082869387e-12	Module_3	Elf4	0.983721	7.78201611314194e-12	Module_4	Spi1	0.976282	1.06358803174269e-10	Module_5	Cyp1b1	0.950429	1.7292673964319e-08	Module_6
Rnf121	0.99694	6.68589314980013e-17	Module_1	Mad2l2	0.985433	3.59166131829602e-12	Module_3	Rassf7	0.983583	8.25418907694739e-12	Module_4	Chmp4b	0.975944	1.17314113655348e-10	Module_5	Timp1	0.949848	1.87332419501044e-08	Module_6
Ciz1	0.996903	7.27036441076753e-17	Module_1	Lsg1	0.985346	3.7432908040892e-12	Module_3	Myl12a	0.983308	9.26315663727432e-12	Module_4	Siglece	0.974816	1.61181977820792e-10	Module_5	Eif2ak2	0.94824	2.32641459887702e-08	Module_6
Pigq	0.996897	7.37396290374881e-17	Module_1	Peli1	0.98517	4.06741438616855e-12	Module_3	Itpripl2	0.983108	1.0064693450891e-11	Module_4	Klk9	0.974801	1.61873043787131e-10	Module_5	Apobr	0.947831	2.45530141021693e-08	Module_6
Alyref2	0.996892	7.45805757690141e-17	Module_1	Bpgm	0.985098	4.20750414730781e-12	Module_3	Serpina3c	0.983065	1.02437677009254e-11	Module_4	Plagl2	0.974292	1.85930807467067e-10	Module_5	Usp18	0.947823	2.45794073193693e-08	Module_6
Rab2b	0.99689	7.48806436053074e-17	Module_1	Ythdf1	0.984623	5.2343444346055e-12	Module_3	Parp12	0.982897	1.09720501231838e-11	Module_4	Was	0.974259	1.87580320062727e-10	Module_5	Vasp	0.946265	3.00765249975061e-08	Module_6
Hdac3	0.996834	8.4831203463043e-17	Module_1	Nup62cl	0.984578	5.34140179686789e-12	Module_3	Sat1	0.982612	1.23100588253263e-11	Module_4	Hk2	0.973766	2.13947294559002e-10	Module_5	Isg15	0.945416	3.34869488626249e-08	Module_6
Fastk	0.996802	9.08767050272184e-17	Module_1	Ninj1	0.98435	5.91592339803107e-12	Module_3	Spry1	0.982608	1.23297215959856e-11	Module_4	Ifih1	0.972971	2.63136326071245e-10	Module_5	Phc1	0.945086	3.4897974618885e-08	Module_6
Rab36	0.996752	1.01397249900909e-16	Module_1	Prpf38b	0.983519	8.47796692773457e-12	Module_3	Nudt6	0.982257	1.41652069165847e-11	Module_4	Eif6	0.972754	2.78139048380791e-10	Module_5	Nfkb2	0.943762	4.10861008352258e-08	Module_6
Fam207a	0.996715	1.09815055254205e-16	Module_1	Rapgef4	0.983429	8.8073311230965e-12	Module_3	Flnb	0.98221	1.44287323752338e-11	Module_4	Map3k8	0.972545	2.93216766877959e-10	Module_5	Gm16286	0.943088	4.45813386962662e-08	Module_6
Sh2b1	0.996702	1.12777738417074e-16	Module_1	Cd200r1	0.983051	1.03025977417545e-11	Module_3	Tnfsf11	0.982019	1.55401465417279e-11	Module_4	Il1b	0.972463	2.9938069158849e-10	Module_5	Samhd1	0.94308	4.46214797763561e-08	Module_6
Yipf2	0.996674	1.19703259225912e-16	Module_1	P2ry2	0.982507	1.28363769629438e-11	Module_3	Wbp1l	0.981535	1.86936337166793e-11	Module_4	Lacc1	0.97243	3.01810632623681e-10	Module_5	Gbp10	0.941927	5.11862158074766e-08	Module_6
Mecr	0.996659	1.23557940544725e-16	Module_1	Klhl24	0.982467	1.30404624794014e-11	Module_3	Slc6a6	0.981465	1.91869881309439e-11	Module_4	Mmp12	0.972262	3.14807198891549e-10	Module_5	Prrt2	0.941218	5.56210050977956e-08	Module_6
Atg16l2	0.996622	1.33493692897954e-16	Module_1	Fbxo32	0.982433	1.32184390135353e-11	Module_3	Clec1a	0.981401	1.96538431221404e-11	Module_4	Ctsc	0.971873	3.46666707795287e-10	Module_5	Wdr91	0.941129	5.62005676759211e-08	Module_6
Akap8l	0.996618	1.34549412971376e-16	Module_1	Tmbim1	0.982384	1.34727578011828e-11	Module_3	Iars2	0.981397	1.96837260050429e-11	Module_4	Ppp1r15a	0.971416	3.87619018101981e-10	Module_5	Tmem106a	0.941036	5.68107929827466e-08	Module_6
Pigbos1	0.996592	1.41853920976913e-16	Module_1	Ankrd28	0.98183	1.67151291063668e-11	Module_3	Tubb6	0.981214	2.10699320795437e-11	Module_4	Selp	0.970487	4.8376005161544e-10	Module_5	Anxa11	0.940165	6.27996119827689e-08	Module_6
Vps18	0.996582	1.44859414631133e-16	Module_1	Malt1	0.981804	1.68778328576455e-11	Module_3	Unc93b1	0.981146	2.16047640574206e-11	Module_4	Clec5a	0.970268	5.091224132e-10	Module_5	Grn	0.939927	6.45307146491173e-08	Module_6
Gga1	0.99657	1.48477436102638e-16	Module_1	Ddx5	0.981095	2.20199026560759e-11	Module_3	Rexo1	0.981117	2.18420988463425e-11	Module_4	Cd300lf	0.969894	5.55075835627683e-10	Module_5	Gimap6	0.938802	7.32594314933878e-08	Module_6
Rgl2	0.996533	1.59880865734497e-16	Module_1	Mgat2	0.98106	2.23031545472123e-11	Module_3	Arl4d	0.981031	2.25412114747174e-11	Module_4	Msr1	0.969304	6.34878864446738e-10	Module_5	Ifi44	0.938387	7.67240901644458e-08	Module_6
Amz2	0.996471	1.81100500237664e-16	Module_1	Btg3	0.980777	2.47183391397308e-11	Module_3	Ybx3	0.980929	2.33920797668762e-11	Module_4	Ralgds	0.969212	6.48120106637246e-10	Module_5	Tmem38b	0.937977	8.02835248180629e-08	Module_6
Lrrc45	0.996417	2.01333477639968e-16	Module_1	Lgals8	0.980593	2.64122345159792e-11	Module_3	Sra1	0.980838	2.41803586541077e-11	Module_4	Fpr2	0.969139	6.58817878851965e-10	Module_5	Fam111a	0.937874	8.11961634547705e-08	Module_6
Crocc	0.996383	2.15071604658781e-16	Module_1	Cd82	0.980517	2.71460042761978e-11	Module_3	Klhl2	0.980743	2.50273502006727e-11	Module_4	S1pr3	0.968873	6.99176160920193e-10	Module_5	Chd9	0.937246	8.69724922468963e-08	Module_6
Pmm1	0.996276	2.63544688829345e-16	Module_1	Fbxo33	0.980391	2.83869877332307e-11	Module_3	Chil1	0.980649	2.58920574473073e-11	Module_4	Fga	0.968527	7.5474025172006e-10	Module_5	Trafd1	0.936077	9.86516207004536e-08	Module_6
Neurl4	0.996212	2.97063954900333e-16	Module_1	Eif4a3	0.979943	3.32091775823248e-11	Module_3	Cdt1	0.980619	2.61688791209282e-11	Module_4	Psme2	0.968458	7.66255700431308e-10	Module_5	Tgtp1	0.935403	1.05979150363074e-07	Module_6
Cdk4	0.996196	3.05905795709421e-16	Module_1	Ppp6r3	0.979469	3.9057305167991e-11	Module_3	Flnc	0.980504	2.72701700442325e-11	Module_4	Tes	0.968216	8.07864089782099e-10	Module_5	Safb	0.933646	1.27270591957172e-07	Module_6
Ybx2	0.996167	3.22766886835101e-16	Module_1	Plekha1	0.979231	4.23074821193741e-11	Module_3	Nf2	0.979773	3.52169646252587e-11	Module_4	Slc39a14	0.968109	8.26833465908177e-10	Module_5	9530077C05Rik	0.932703	1.40135714385488e-07	Module_6
Cep250	0.996133	3.43405926626725e-16	Module_1	Arf4	0.979197	4.28005091473809e-11	Module_3	Jpt2	0.979667	3.6509720953892e-11	Module_4	Nampt	0.967669	9.09071324254228e-10	Module_5	Txlna	0.932502	1.43006475913528e-07	Module_6
Cluap1	0.996113	3.55542370504028e-16	Module_1	Taf8	0.978727	4.99860815451986e-11	Module_3	Snx7	0.979664	3.6554472999384e-11	Module_4	Slc11a1	0.96756	9.30391713649281e-10	Module_5	Coro7	0.932412	1.44306460906673e-07	Module_6
Armc6	0.996057	3.93113778720658e-16	Module_1	Klf9	0.978549	5.29491008047806e-11	Module_3	Uhrf1bp1l	0.979291	4.14740182200768e-11	Module_4	Gadd45b	0.967396	9.63352899833553e-10	Module_5	Ifi35	0.932011	1.50249970812977e-07	Module_6
Map4k1	0.996037	4.07328792391499e-16	Module_1	Bcas1	0.978422	5.5162803897998e-11	Module_3	Tyrobp	0.978536	5.3170527466996e-11	Module_4	Hcar2	0.967321	9.78826705536333e-10	Module_5	Zfp811	0.931495	1.58201000379689e-07	Module_6
Decr2	0.996036	4.07967324363134e-16	Module_1	Pdpn	0.978369	5.61207062431307e-11	Module_3	Rela	0.978518	5.34847581771151e-11	Module_4	Sh3bp2	0.966043	1.27596035172068e-09	Module_5	Fhod1	0.930268	1.78542925180266e-07	Module_6
Inpp5e	0.996015	4.2354718581927e-16	Module_1	Tjp2	0.97836	5.6279716555115e-11	Module_3	Tbk1	0.978187	5.94797684605001e-11	Module_4	Hnf1b	0.965545	1.41110857053471e-09	Module_5	Prelid3a	0.930158	1.80473482674675e-07	Module_6
Serf2	0.995999	4.35423712258275e-16	Module_1	Cog3	0.978105	6.10560602554856e-11	Module_3	Irak3	0.977973	6.36481399819513e-11	Module_4	Ifrd1	0.965349	1.46736056314677e-09	Module_5	Tpm4	0.929849	1.85966929814631e-07	Module_6
Ncbp2	0.99597	4.57635971330044e-16	Module_1	Pdcd10	0.97765	7.04190719388278e-11	Module_3	Clec4e	0.977155	8.19727739578406e-11	Module_4	Ptgs2	0.965207	1.50941178839316e-09	Module_5	Sec24c	0.928766	2.06422597667867e-07	Module_6
Chpf2	0.995958	4.67297412061311e-16	Module_1	Csnk1a1	0.977386	7.64016175789685e-11	Module_3	Ccr1	0.977145	8.22282572880912e-11	Module_4	Nmi	0.965191	1.51436124093976e-09	Module_5	Snx1	0.928374	2.14284008416832e-07	Module_6
Vwa5b2	0.995958	4.67688444148856e-16	Module_1	Srsf5	0.977171	8.15865533205215e-11	Module_3	Atf6	0.976893	8.87196846438853e-11	Module_4	Serpina3m	0.964689	1.67178303904538e-09	Module_5	Ripk1	0.927875	2.24650935021325e-07	Module_6
Kctd21	0.995914	5.04341111189825e-16	Module_1	Helq	0.977044	8.47901055823002e-11	Module_3	Ddx46	0.976874	8.92479270034668e-11	Module_4	Slc38a2	0.964538	1.72183999342892e-09	Module_5	Ube2l6	0.927366	2.35662027575374e-07	Module_6
Castor2	0.995899	5.17817357458035e-16	Module_1	Zfp984	0.97691	8.82708994508584e-11	Module_3	Atf3	0.97517	1.46127083614848e-10	Module_4	Rac2	0.964432	1.75752748724046e-09	Module_5	Olfr56	0.92731	2.36892743211933e-07	Module_6
Dlk2	0.995869	5.44360562060275e-16	Module_1	Cul4a	0.976353	1.04165151455004e-10	Module_3	Gna11	0.975067	1.50364776647289e-10	Module_4	Zmynd11	0.964393	1.77096196290276e-09	Module_5	Elf2	0.924537	3.0557109984892e-07	Module_6
Pygo2	0.995793	6.18949158769337e-16	Module_1	Ctnna1	0.976255	1.0719549838628e-10	Module_3	Luc7l3	0.975008	1.52864939094757e-10	Module_4	Cyba	0.963602	2.06089955726661e-09	Module_5	Nudt22	0.92442	3.08805412572726e-07	Module_6
Ints1	0.995771	6.4171770810458e-16	Module_1	Cast	0.976073	1.13020272438971e-10	Module_3	Bach1	0.974727	1.65187926864248e-10	Module_4	Ppp1r18	0.963529	2.08986406305638e-09	Module_5	Runx2	0.924357	3.10547905980828e-07	Module_6
Dmtn	0.995768	6.44526860749468e-16	Module_1	Hif1a	0.975975	1.16252954119267e-10	Module_3	Lilr4b	0.974484	1.76517737955848e-10	Module_4	Znfx1	0.962563	2.50286883869834e-09	Module_5	Arhgef17	0.923793	3.266232374284e-07	Module_6
Oxct1	0.995762	6.50781124122635e-16	Module_1	Cpd	0.975849	1.2056190696415e-10	Module_3	Nfkbib	0.974404	1.8037773014332e-10	Module_4	Nfkbia	0.961475	3.05003898034527e-09	Module_5	Kntc1	0.923239	3.43103600105311e-07	Module_6
Mrps12	0.995759	6.53777337494422e-16	Module_1	Mctp1	0.975792	1.22562926001893e-10	Module_3	Fnbp4	0.974401	1.80513251146136e-10	Module_4	Trex1	0.961429	3.07518478481528e-09	Module_5	Zfand6	0.923099	3.47379875014191e-07	Module_6
Hgs	0.995759	6.54345986630234e-16	Module_1	Frrs1	0.975791	1.22582270894456e-10	Module_3	Capza2	0.974366	1.82262531829437e-10	Module_4	Ifit2	0.961392	3.09556327819713e-09	Module_5	Lcn2	0.922995	3.50578793101689e-07	Module_6
Pde4a	0.995656	7.7395827499551e-16	Module_1	Cavin4	0.975723	1.24985761136348e-10	Module_3	Gvin1	0.974361	1.82507350362164e-10	Module_4	Tnfaip3	0.961023	3.30526064819329e-09	Module_5	Mitd1	0.92272	3.59185861106449e-07	Module_6
Klhdc1	0.995646	7.86498099820755e-16	Module_1	Cndp1	0.975613	1.28989226563826e-10	Module_3	Hid1	0.974152	1.93048869552408e-10	Module_4	Pik3cg	0.960908	3.37326066251811e-09	Module_5	Pip5k1b	0.922663	3.60996200414553e-07	Module_6
Sumf2	0.995632	8.0374616456519e-16	Module_1	Phf20l1	0.975496	1.33318404488251e-10	Module_3	Gmpr	0.973959	2.0325406073572e-10	Module_4	Slfn9	0.960908	3.37341133486279e-09	Module_5	Sertad1	0.922554	3.64439402499666e-07	Module_6
Zfp3	0.995533	9.40749652840188e-16	Module_1	Mansc4	0.975302	1.40824446618417e-10	Module_3	Zfp207	0.973836	2.10022681806692e-10	Module_4	Samd9l	0.960482	3.63495955688626e-09	Module_5	Smoc2	0.922275	3.73454177792335e-07	Module_6
Rhbdl1	0.995519	9.60548818083221e-16	Module_1	Gtf2b	0.975238	1.43384763023597e-10	Module_3	Gcfc2	0.973703	2.1755866602914e-10	Module_4	Rhoc	0.960128	3.86536130752655e-09	Module_5	Il16	0.919835	4.60608532927711e-07	Module_6
Nit1	0.995493	1.00063550998447e-15	Module_1	Ppwd1	0.975222	1.44032872829602e-10	Module_3	Gpr31c	0.973633	2.21581419273635e-10	Module_4	Ifi207	0.959141	4.5750454032979e-09	Module_5	Irf9	0.919505	4.73611639522806e-07	Module_6
Zfp524	0.995446	1.07605930111316e-15	Module_1	Sgpl1	0.975116	1.483248249842e-10	Module_3	Rnf125	0.973561	2.25811560956274e-10	Module_4	Ptpdc1	0.958809	4.83691058100234e-09	Module_5	Ppm1e	0.919407	4.7753808818797e-07	Module_6
Nisch	0.9954	1.15506924711754e-15	Module_1	Brap	0.975094	1.49259493956527e-10	Module_3	Rbbp7	0.973226	2.4636864196374e-10	Module_4	Slc3a2	0.958394	5.18286175931507e-09	Module_5	Fcgr3	0.918069	5.33964329264074e-07	Module_6
Angptl6	0.995397	1.15969257421912e-15	Module_1	Eda2r	0.974953	1.55215301151063e-10	Module_3	Il10rb	0.97309	2.55234334390029e-10	Module_4	Ptx3	0.957546	5.95612966986294e-09	Module_5	Zcchc7	0.917931	5.40068485103296e-07	Module_6
Evi5l	0.995395	1.16260226622415e-15	Module_1	Muc1	0.9749	1.57490090300993e-10	Module_3	Ccnl1	0.972957	2.64072407498828e-10	Module_4	Iqgap2	0.956639	6.88898494116226e-09	Module_5	Nob1	0.917566	5.5656984734152e-07	Module_6
Dgat1	0.995366	1.21532552348168e-15	Module_1	Nup88	0.974684	1.6716368575604e-10	Module_3	Apoc2	0.97294	2.65253120694763e-10	Module_4	Surf4	0.956431	7.11988965506717e-09	Module_5	Neurl3	0.916667	5.99012603405852e-07	Module_6
Zfp65	0.995364	1.21829049101492e-15	Module_1	Mfsd14a	0.974613	1.70444863417292e-10	Module_3	Tcp11l2	0.972787	2.7580744716145e-10	Module_4	Arhgdib	0.956283	7.2882250778386e-09	Module_5	Svbp	0.916345	6.14860261229825e-07	Module_6
Rtn4r	0.995364	1.21968997471434e-15	Module_1	Vamp8	0.974135	1.93946950752586e-10	Module_3	Lmna	0.972731	2.79732419089283e-10	Module_4	Noc4l	0.956211	7.37151636192508e-09	Module_5	Taldo1	0.915256	6.71129044886801e-07	Module_6
Gorasp1	0.995357	1.23164953310388e-15	Module_1	Gatad2a	0.973978	2.02276029718561e-10	Module_3	Tgfb3	0.972524	2.94814089198042e-10	Module_4	Tle1	0.955918	7.71781468193876e-09	Module_5	Asphd2	0.913438	7.74774405708719e-07	Module_6
Dcun1d2	0.995325	1.29207399707092e-15	Module_1	Sec23b	0.973905	2.06242305991071e-10	Module_3	Ndst1	0.972416	3.02894960200362e-10	Module_4	Sp140	0.955736	7.93903234128806e-09	Module_5	Vcam1	0.913329	7.81438061833927e-07	Module_6
Iqcc	0.995315	1.31293836523839e-15	Module_1	Wdfy1	0.973785	2.12897384110154e-10	Module_3	Tlr13	0.972346	3.08241524690016e-10	Module_4	Iah1	0.955645	8.05206198566432e-09	Module_5	Fcgbp	0.913018	8.00596653980235e-07	Module_6
Zgpat	0.995288	1.36547768577888e-15	Module_1	Nab1	0.973756	2.14527891609004e-10	Module_3	Zfp956	0.972328	3.09656259147891e-10	Module_4	Errfi1	0.955615	8.09033886122639e-09	Module_5	Epsti1	0.912802	8.14144859847878e-07	Module_6
Mfap2	0.99528	1.38261734274605e-15	Module_1	Otud4	0.973572	2.25149859961876e-10	Module_3	Gm4841	0.972139	3.24650332054314e-10	Module_4	Oas1b	0.954308	9.87800461125283e-09	Module_5	Acvrl1	0.911388	9.07660347003776e-07	Module_6
Dhx57	0.995247	1.45040319950294e-15	Module_1	Dek	0.973492	2.2995023273722e-10	Module_3	Exoc3l4	0.972066	3.30585401642853e-10	Module_4	Pilrb2	0.953818	1.06288739970814e-08	Module_5	Atp1a1	0.909141	1.07495832608007e-06	Module_6
Ankrd34a	0.995215	1.51990840059243e-15	Module_1	Ptbp3	0.973446	2.32704526304927e-10	Module_3	Camk1d	0.971941	3.40921684381981e-10	Module_4	Ctla2b	0.953695	1.08261258618743e-08	Module_5	Smtn	0.908033	1.16661239035469e-06	Module_6
Ankrd27	0.995199	1.55759164297286e-15	Module_1	Magef1	0.973411	2.34813772333398e-10	Module_3	Gm8995	0.971809	3.52219207703256e-10	Module_4	Usp25	0.95369	1.08337838115709e-08	Module_5	9930104L06Rik	0.907611	1.20320127715948e-06	Module_6
Lime1	0.995175	1.61187987749132e-15	Module_1	Arl5c	0.973353	2.38401278052338e-10	Module_3	Hmox1	0.971713	3.60566215391097e-10	Module_4	Acap3	0.953389	1.13268555770063e-08	Module_5	Arntl2	0.907368	1.22475944267912e-06	Module_6
Vmn2r57	0.995169	1.62574845453681e-15	Module_1	Dhx38	0.973232	2.46005214615907e-10	Module_3	S100a13	0.971555	3.74744102318215e-10	Module_4	Slc16a10	0.953237	1.15833533514272e-08	Module_5	Sipa1l3	0.907244	1.23581558409246e-06	Module_6
Pcdhgc5	0.995094	1.81085395350585e-15	Module_1	Rbm25	0.97304	2.58496012209353e-10	Module_3	Rbfox1	0.971425	3.86778098647949e-10	Module_4	Adora3	0.952784	1.23762894836035e-08	Module_5	Cxcl9	0.905752	1.37627141408999e-06	Module_6
Ift80	0.995093	1.81333537798036e-15	Module_1	Ewsr1	0.973028	2.59313992648208e-10	Module_3	Batf	0.971315	3.97171782362125e-10	Module_4	Cxcl2	0.95229	1.32940127527247e-08	Module_5	Cd74	0.903743	1.58656471052867e-06	Module_6
Elp1	0.995075	1.86130376935164e-15	Module_1	Tmem243	0.972961	2.63806297892521e-10	Module_3	Chrac1	0.971038	4.24569365623193e-10	Module_4	Tnfsf9	0.952219	1.34311040344139e-08	Module_5	Ogfr	0.903269	1.63991611606698e-06	Module_6
Ap5z1	0.995068	1.87854965918975e-15	Module_1	Slc22a5	0.972936	2.65525600992485e-10	Module_3	Emp1	0.971024	4.26007230251708e-10	Module_4	Uxs1	0.952082	1.36988530247431e-08	Module_5	Tfe3	0.902301	1.75367664599748e-06	Module_6
Zdhhc8	0.995066	1.88504330937671e-15	Module_1	Mbd2	0.972825	2.73106621482593e-10	Module_3	Agpat2	0.97094	4.34643772420109e-10	Module_4	Eif1b	0.95126	1.53962876866688e-08	Module_5	Cdk11b	0.90132	1.87561413479176e-06	Module_6
Hars2	0.995027	1.99140124409117e-15	Module_1	Otud7b	0.972724	2.80213126245816e-10	Module_3	Mcl1	0.970875	4.41412206232298e-10	Module_4	Zc3hav1	0.951148	1.56406778408426e-08	Module_5	Phka2	0.900258	2.01576393498282e-06	Module_6
Nme3	0.995013	2.02965876797917e-15	Module_1	Zcchc9	0.972692	2.8252815567175e-10	Module_3	Birc2	0.970791	4.50297374311685e-10	Module_4	H2-K1	0.951129	1.56821328597703e-08	Module_5
Poli	0.994953	2.20585374829345e-15	Module_1	Slmap	0.972645	2.85917429181224e-10	Module_3	Ctss	0.970722	4.57683209635485e-10	Module_4	Cxcl5	0.950151	1.79685876914579e-08	Module_5
Dus2	0.994937	2.25731176776626e-15	Module_1	Smkr-ps	0.972644	2.85956820716231e-10	Module_3	Cd63	0.970519	4.80084628295423e-10	Module_4	Acot9	0.949549	1.95120793462936e-08	Module_5
Prrt3	0.994934	2.26462853572686e-15	Module_1	Mtmr2	0.972544	2.93305941473709e-10	Module_3	Rps5	0.970256	5.10570126477113e-10	Module_4	Il1rn	0.949363	2.00132478522054e-08	Module_5
B3galt6	0.994934	2.26558058977521e-15	Module_1	Pi4k2b	0.972516	2.95385014480815e-10	Module_3	Abi1	0.970016	5.39729163876682e-10	Module_4	Lpcat2	0.949224	2.0392221561009e-08	Module_5
Hdac7	0.994828	2.61706184601658e-15	Module_1	Pim3	0.972505	2.96179764727299e-10	Module_3	Slc44a3	0.969552	6.00179203858447e-10	Module_4	C1s1	0.949031	2.09313576450409e-08	Module_5
Tom1l2	0.994817	2.65630847952556e-15	Module_1	Pan2	0.972457	2.99790323480039e-10	Module_3	Ugdh	0.969379	6.24248420657816e-10	Module_4	Parp3	0.948798	2.15967178973868e-08	Module_5
Aifm3	0.994796	2.73224323209504e-15	Module_1	Vps54	0.972316	3.1060416182734e-10	Module_3	1810020O05Rik	0.969194	6.50736807007657e-10	Module_4	Pgap2	0.948163	2.35014930352969e-08	Module_5
Pck2	0.99478	2.79302831617475e-15	Module_1	Tubgcp5	0.972185	3.20918938006663e-10	Module_3	Get4	0.968959	6.85875584593803e-10	Module_4	Ptpra	0.948077	2.37701249692179e-08	Module_5
Mrps15	0.994757	2.88188318018058e-15	Module_1	Fen1	0.971923	3.42429174573232e-10	Module_3	Prpf39	0.968565	7.48538273976063e-10	Module_4	Ccl9	0.947706	2.49613413000591e-08	Module_5
Wiz	0.994753	2.89720500555291e-15	Module_1	Nipsnap3b	0.971517	3.78207235427953e-10	Module_3	Smc4	0.968536	7.53207683138572e-10	Module_4	Herc6	0.947663	2.5100185840384e-08	Module_5
Spag1	0.99475	2.90793667757941e-15	Module_1	Reck	0.9713	3.98649952071903e-10	Module_3	Bcl2a1d	0.968393	7.77223937794573e-10	Module_4	Tnip1	0.947625	2.52260959774069e-08	Module_5
Slc52a2	0.994716	3.04090760938869e-15	Module_1	Pik3c3	0.971231	4.05305962848155e-10	Module_3	Cd14	0.968389	7.77990941259146e-10	Module_4	Snx20	0.947294	2.63419643055815e-08	Module_5
Sprn	0.994711	3.0612959878248e-15	Module_1	Afap1l1	0.971217	4.06692192137816e-10	Module_3	Ddx21	0.968109	8.26906862144025e-10	Module_4	Tnfrsf12a	0.947041	2.72193651940263e-08	Module_5
Trim9	0.994705	3.08488784916134e-15	Module_1	Slc25a5	0.971095	4.18801379022154e-10	Module_3	Arglu1	0.967696	9.0371589121193e-10	Module_4	Il1a	0.946807	2.80543525474816e-08	Module_5
Rsrc2	0.994695	3.12820704804019e-15	Module_1	Sec14l5	0.971072	4.21156524828638e-10	Module_3	Fth1	0.967653	9.12076057286275e-10	Module_4	Mx1	0.946543	2.90249909228814e-08	Module_5
Hexim2	0.994686	3.1644541668312e-15	Module_1	Taf9	0.971063	4.22027003888191e-10	Module_3	Anxa8	0.96741	9.60534824027235e-10	Module_4	Nfkb1	0.946147	3.05317886135212e-08	Module_5
Mthfsd	0.994661	3.27056601566734e-15	Module_1	Tc2n	0.970958	4.32743296918632e-10	Module_3	Adamts9	0.967177	1.00914072952105e-09	Module_4	Slc11a2	0.946065	3.08508093060645e-08	Module_5
Plec	0.994655	3.2957406735959e-15	Module_1	Odc1	0.970822	4.46930983208077e-10	Module_3	Bcl10	0.967011	1.0448118738025e-09	Module_4	Cdc45	0.945837	3.17563692641292e-08	Module_5
Ap3b2	0.994645	3.33801886642537e-15	Module_1	Krt80	0.970597	4.71365487008621e-10	Module_3	Olfr920	0.96686	1.07835224093071e-09	Module_4	Pnisr	0.945663	3.24618432879504e-08	Module_5
Tmem151b	0.994617	3.46310197345036e-15	Module_1	Iqgap3	0.970567	4.74686582047544e-10	Module_3	Ahcy	0.966669	1.12209566962966e-09	Module_4	Maff	0.945543	3.29547848727891e-08	Module_5
Saal1	0.994573	3.66267626352514e-15	Module_1	Atp11a	0.970356	4.9877486201715e-10	Module_3	Tmem189	0.966332	1.20279536451003e-09	Module_4	Ccl2	0.945531	3.30053766869535e-08	Module_5
Unc13b	0.994572	3.66871573530698e-15	Module_1	Rab11fip2	0.97019	5.18466485362211e-10	Module_3	Zfp131	0.966282	1.21527221569615e-09	Module_4	Sp110	0.945168	3.45427013119082e-08	Module_5
Metrnl	0.994551	3.76832887785018e-15	Module_1	Tut7	0.970065	5.33652371263436e-10	Module_3	Tnfsf8	0.966255	1.22209061287596e-09	Module_4	Hcls1	0.945036	3.51185230573996e-08	Module_5
Slc25a19	0.994527	3.88832261170195e-15	Module_1	Tigd2	0.970045	5.36097555521922e-10	Module_3	Edc4	0.966192	1.23786938959025e-09	Module_4	Phactr4	0.944018	3.98237749673975e-08	Module_5
Pcyox1l	0.994438	4.35240052624328e-15	Module_1	Pmpcb	0.97002	5.39208433988907e-10	Module_3	Csf3	0.965988	1.2902630362499e-09	Module_4	H2-D1	0.943844	4.06783929380344e-08	Module_5
Plpp4	0.994437	4.35544697114048e-15	Module_1	Cpm	0.97	5.41686774444771e-10	Module_3	Tinf2	0.965372	1.46081777401104e-09	Module_4	Git1	0.943713	4.13330224356014e-08	Module_5
Matk	0.994434	4.37105247405845e-15	Module_1	Ndufs3	0.969718	5.77910735856206e-10	Module_3	Ehd4	0.965363	1.46349627377834e-09	Module_4	Cd52	0.943224	4.38571848342419e-08	Module_5
Mettl26	0.994425	4.42195959061764e-15	Module_1	Khdc4	0.969717	5.78115582032112e-10	Module_3	Hlx	0.965275	1.48935664291559e-09	Module_4	Cdc14a	0.942353	4.86707129594134e-08	Module_5
Taf6	0.994404	4.54130679059973e-15	Module_1	Seh1l	0.969709	5.79109538467318e-10	Module_3	Tnfaip8	0.965231	1.50233824291693e-09	Module_4	Trem1	0.941759	5.22123563640838e-08	Module_5
Add1	0.994388	4.63081485997793e-15	Module_1	Rap2c	0.969663	5.85232461364897e-10	Module_3	Igkc	0.964956	1.58639567335262e-09	Module_4	Plet1	0.941686	5.26569286538984e-08	Module_5
Fbxw9	0.994353	4.8345005967135e-15	Module_1	AA467197	0.969616	5.91537679141141e-10	Module_3	Cstb	0.964716	1.66284626874663e-09	Module_4	Il2rg	0.941637	5.29646414616267e-08	Module_5
Exd2	0.994276	5.31886026123918e-15	Module_1	Tnfrsf10b	0.969519	6.04813931236532e-10	Module_3	Taf5	0.964615	1.69618272717749e-09	Module_4	Rpl7a	0.941399	5.44592747269521e-08	Module_5
Camsap3	0.994267	5.37653262367234e-15	Module_1	Gpn3	0.969261	6.41095903468379e-10	Module_3	Ctdp1	0.964561	1.71409708017296e-09	Module_4	Dtwd1	0.941321	5.4953914173361e-08	Module_5
Tctn2	0.994266	5.37982375633768e-15	Module_1	Nes	0.968992	6.80868628244981e-10	Module_3	Fubp3	0.964505	1.7328636034592e-09	Module_4	Ccnl2	0.941171	5.59254641138919e-08	Module_5
Taf6l	0.99418	5.97220514063843e-15	Module_1	Cenph	0.96899	6.81167478781914e-10	Module_3	Sav1	0.964151	1.85570009486759e-09	Module_4	Fbxl16	0.941013	5.69582783069711e-08	Module_5
Cul7	0.994148	6.20415955162702e-15	Module_1	Malsu1	0.968987	6.81721596152888e-10	Module_3	Clic5	0.963715	2.01719861813089e-09	Module_4	Mafa	0.940948	5.73898674467766e-08	Module_5
Gm49601	0.994112	6.47633091141866e-15	Module_1	Enpp4	0.968957	6.86166558027719e-10	Module_3	Cnppd1	0.963656	2.04012812920436e-09	Module_4	Serpine1	0.940499	6.04464558552224e-08	Module_5
Sema4f	0.994107	6.51609906469032e-15	Module_1	Cwc27	0.968928	6.90645193626066e-10	Module_3	Arl13b	0.963551	2.08093198686141e-09	Module_4	Lrrc32	0.940481	6.05678374613233e-08	Module_5
Acaa1a	0.994087	6.66952742100726e-15	Module_1	Dstn	0.968863	7.00702891502519e-10	Module_3	Elovl1	0.963507	2.09824350211102e-09	Module_4	Mthfd2	0.940108	6.32134922671142e-08	Module_5
Dnal1	0.994043	7.02337534674803e-15	Module_1	Rnaseh2a	0.968851	7.02639122887993e-10	Module_3	Ccrl2	0.963502	2.1003191967982e-09	Module_4	Arhgap17	0.93984	6.51703819766409e-08	Module_5
Ggcx	0.994024	7.18711723698211e-15	Module_1	Slc5a10	0.968793	7.11731303451919e-10	Module_3	Ccbe1	0.963458	2.11789045993972e-09	Module_4	Tgfb1	0.938834	7.29977753755515e-08	Module_5
Ing4	0.99401	7.30377663436941e-15	Module_1	Klk6	0.968739	7.20284851943291e-10	Module_3	Surf6	0.96338	2.14934678269121e-09	Module_4	Cxcl1	0.938735	7.38101359666547e-08	Module_5
Ptprs	0.993998	7.40514504715124e-15	Module_1	Phf2	0.968699	7.26607624603438e-10	Module_3	Vmp1	0.963144	2.24670998280213e-09	Module_4	Tap2	0.938581	7.50871927492948e-08	Module_5
Bbs1	0.993997	7.41484037581923e-15	Module_1	Gnl3	0.968662	7.32607317053654e-10	Module_3	Tmem123	0.963081	2.27340412952572e-09	Module_4	Ptpn6	0.938366	7.69037214980115e-08	Module_5
Abcd4	0.993985	7.52033341751554e-15	Module_1	Crlf2	0.968635	7.37078119909422e-10	Module_3	Clcf1	0.963032	2.29424263797942e-09	Module_4	Glrx	0.938362	7.69354227455346e-08	Module_5
Ddost	0.993978	7.58193263598511e-15	Module_1	Gm2274	0.968627	7.38284067865553e-10	Module_3	Pstpip2	0.963031	2.29469202417499e-09	Module_4	Tnf	0.938216	7.81857963313303e-08	Module_5
Taok2	0.993973	7.62059327026916e-15	Module_1	Rpl27	0.968518	7.56295829666682e-10	Module_3	Cd40	0.963023	2.29809943037411e-09	Module_4	Ctsz	0.93793	8.06951783517464e-08	Module_5
Olfr506	0.993967	7.67280880407835e-15	Module_1	Pde4b	0.968466	7.64923209126543e-10	Module_3	Sele	0.962747	2.41907212499399e-09	Module_4	Pdlim4	0.937738	8.24171042084304e-08	Module_5
Mars1	0.993944	7.88621582290082e-15	Module_1	Gm48365	0.968423	7.72096895169827e-10	Module_3	Plek	0.962604	2.48400622914955e-09	Module_4	Madcam1	0.937685	8.28929189071404e-08	Module_5
Hikeshi	0.993929	8.01946362968882e-15	Module_1	Zdhhc24	0.968403	7.75567151051111e-10	Module_3	Tm4sf1	0.962453	2.55386126729242e-09	Module_4	Ebi3	0.937649	8.32279146443391e-08	Module_5
Mmaa	0.993912	8.17613567799947e-15	Module_1	Selenos	0.968299	7.93295592129607e-10	Module_3	Olfr1033	0.962307	2.62357627068128e-09	Module_4	Wfdc17	0.9375	8.45901042294012e-08	Module_5
Mrps5	0.993911	8.18574121068014e-15	Module_1	Aim2	0.968292	7.94540033204564e-10	Module_3	Cd68	0.962056	2.74643656846914e-09	Module_4	Trim21	0.937276	8.66898538807007e-08	Module_5
Aptx	0.993911	8.19211705448437e-15	Module_1	Snx2	0.967709	9.01303551923862e-10	Module_3	4930579G24Rik	0.962048	2.75008599388717e-09	Module_4	Lif	0.936673	9.25392362311924e-08	Module_5
Panx2	0.993889	8.40112056929866e-15	Module_1	Mlh1	0.967667	9.09373833448979e-10	Module_3	Zfp1	0.962041	2.75402602049356e-09	Module_4	Itga5	0.935864	1.00924621841479e-07	Module_5
Taf1c	0.99386	8.68021624126416e-15	Module_1	Rab6a	0.967656	9.11637732041306e-10	Module_3	Cpeb4	0.961777	2.88876164763169e-09	Module_4	Apol9b	0.935417	1.05821338629237e-07	Module_5
U2af1l4	0.993857	8.70954617091575e-15	Module_1	Sytl3	0.967318	9.79423306149828e-10	Module_3	Ehbp1	0.9614	3.09112146746233e-09	Module_4	Spp1	0.935243	1.0777961503305e-07	Module_5
Mrpl24	0.993822	9.06204923944965e-15	Module_1	Srek1	0.967242	9.95325160582616e-10	Module_3	Itga8	0.960848	3.40902397872769e-09	Module_4	Dgkh	0.934995	1.10629375237327e-07	Module_5
Cep89	0.99382	9.08286405057631e-15	Module_1	Apobec1	0.967162	1.01229791161016e-09	Module_3	Stag1	0.960686	3.50729570640141e-09	Module_4	Clec2d	0.934654	1.14653902944042e-07	Module_5
Map11	0.993793	9.36371898194388e-15	Module_1	Cdkn2aip	0.967153	1.01414524894138e-09	Module_3	Kcnj6	0.960517	3.61269350286404e-09	Module_4	Rrbp1	0.934418	1.17505797594962e-07	Module_5
Arhgef18	0.993775	9.55919543859755e-15	Module_1	Eif1	0.967147	1.01539844895798e-09	Module_3	Cebpb	0.960477	3.63782582472926e-09	Module_4	Fam129a	0.934054	1.22024167776719e-07	Module_5
Ap1m1	0.993713	1.02446253187477e-14	Module_1	Gm3435	0.96714	1.01694349078971e-09	Module_3	Tspan4	0.960352	3.71813056726388e-09	Module_4	Tnfrsf1a	0.93365	1.27220743503806e-07	Module_5
Nfkbid	0.993711	1.02581688691179e-14	Module_1	Gtf2a2	0.96711	1.0234424867096e-09	Module_3	Scara5	0.960178	3.83230341649604e-09	Module_4	S100a8	0.933511	1.29042903891686e-07	Module_5
Dusp12	0.993691	1.04952104352286e-14	Module_1	Trip6	0.967053	1.03573698505481e-09	Module_3	Rdh10	0.959842	4.06066953514907e-09	Module_4	Fcgr2b	0.933194	1.33306598491849e-07	Module_5
Lrrc24	0.99368	1.06254253073545e-14	Module_1	Styk1	0.966984	1.05084358165591e-09	Module_3	S100a6	0.959835	4.06541949030367e-09	Module_4	Lama4	0.932307	1.45848610494508e-07	Module_5
L3mbtl3	0.993669	1.07449130579888e-14	Module_1	Pfkfb2	0.96681	1.08966974854089e-09	Module_3	Ppp3cb	0.959719	4.14696427570137e-09	Module_4	Rack1	0.931981	1.50708923664611e-07	Module_5
Dpysl4	0.993666	1.07809825012672e-14	Module_1	Fmnl3	0.966701	1.1146392310446e-09	Module_3	2700097O09Rik	0.959704	4.15800511836331e-09	Module_4	Hira	0.931932	1.51452657574133e-07	Module_5
H2-DMa	0.993638	1.11252947204999e-14	Module_1	Znhit3	0.966667	1.1226039004604e-09	Module_3	Ppp4r3b	0.95957	4.25424988407305e-09	Module_4	C1ra	0.931837	1.5289423293733e-07	Module_5
Lmtk3	0.99361	1.14720115204273e-14	Module_1	Atg16l1	0.966639	1.12896972933641e-09	Module_3	Doc2g	0.959373	4.39875795692785e-09	Module_4	Gm15753	0.931263	1.61883363950386e-07	Module_5
Coa6	0.993578	1.18787849976686e-14	Module_1	Pawr	0.966546	1.15089355145328e-09	Module_3	Ncf2	0.958925	4.74418778309177e-09	Module_4	Arhgap15	0.931249	1.62102543803247e-07	Module_5
Cdk10	0.99356	1.21050264700141e-14	Module_1	Cabyr	0.966482	1.1663212623879e-09	Module_3	Gclc	0.958864	4.79267793368444e-09	Module_4	Fam241a	0.931237	1.62306720948431e-07	Module_5
Prr12	0.993551	1.22297527319687e-14	Module_1	Bcl2l11	0.966435	1.17763958268678e-09	Module_3	Osmr	0.958785	4.85699828832246e-09	Module_4	Crybg1	0.931049	1.65353405666903e-07	Module_5
Henmt1	0.993548	1.22672516996343e-14	Module_1	Stx6	0.966303	1.21009842141683e-09	Module_3	Spata13	0.958745	4.88932750695274e-09	Module_4	Cebpd	0.930689	1.71320444922151e-07	Module_5
Ulk2	0.993527	1.25541651308492e-14	Module_1	Sult1c1	0.9663	1.21070703628524e-09	Module_3	Fam117a	0.958676	4.94597285221214e-09	Module_4	Nlrp3	0.930657	1.71860824522661e-07	Module_5
Fancl	0.993511	1.27743464314937e-14	Module_1	Trub1	0.96621	1.23329120569073e-09	Module_3	Stard13	0.958641	4.974799885404e-09	Module_4	Cyfip2	0.930233	1.79157283648702e-07	Module_5
Ogdh	0.993508	1.28045109274782e-14	Module_1	Xlr	0.966173	1.24276636411747e-09	Module_3	Gsr	0.95863	4.98370720044559e-09	Module_4	Mt1	0.930108	1.81342848946565e-07	Module_5
Ubxn11	0.993489	1.30759833458351e-14	Module_1	Ercc5	0.966139	1.25130287900675e-09	Module_3	Tor1aip1	0.958591	5.01614513264403e-09	Module_4	Bag3	0.929986	1.83515350010418e-07	Module_5
Mfsd4b1	0.993489	1.30766808121639e-14	Module_1	Mtfr1l	0.966002	1.28673754414612e-09	Module_3	Tor1aip2	0.958547	5.05330648513848e-09	Module_4	Mak16	0.929652	1.89559489602043e-07	Module_5
Man2c1	0.993448	1.36609716165825e-14	Module_1	Tpd52l2	0.965898	1.31419612923299e-09	Module_3	Ddx19a	0.958444	5.14032342741072e-09	Module_4	Ccl7	0.929585	1.9079619564437e-07	Module_5
Gtf2h3	0.993431	1.39048890903141e-14	Module_1	Psmd6	0.965845	1.32820794547152e-09	Module_3	Actr3	0.958315	5.25178332033912e-09	Module_4	Ifitm2	0.929388	1.9446021295091e-07	Module_5
AI413582	0.993429	1.39337506218805e-14	Module_1	Svopl	0.965822	1.33456639335743e-09	Module_3	Abhd17c	0.958309	5.25663056367277e-09	Module_4	Mapkapk2	0.929181	1.9837899241589e-07	Module_5
Tufm	0.993413	1.41741747951044e-14	Module_1	Zfp944	0.965758	1.35187131096413e-09	Module_3	Cd86	0.95818	5.36955142303159e-09	Module_4	Mob1a	0.929159	1.98785637277642e-07	Module_5
Ppil2	0.993386	1.45818035158662e-14	Module_1	Pds5a	0.965524	1.41707668658661e-09	Module_3	Dlx4	0.95792	5.60359188448718e-09	Module_4	Ccl3	0.928253	2.16755774499098e-07	Module_5
Prkag2	0.993383	1.46305707378247e-14	Module_1	Snhg4	0.965424	1.44577703594126e-09	Module_3	Havcr2	0.957368	6.13037587615919e-09	Module_4	Ermard	0.928216	2.17525861221123e-07	Module_5
Eif2d	0.993372	1.48091354388926e-14	Module_1	Exosc3	0.965199	1.51177738839703e-09	Module_3	Slc17a8	0.9572	6.29838237810089e-09	Module_4	Txn1	0.928114	2.19636626721303e-07	Module_5
Ccdc151	0.993339	1.53318697991872e-14	Module_1	Kif5a	0.965195	1.51319687607458e-09	Module_3	Ppfibp2	0.957195	6.30329364563935e-09	Module_4	Cpeb1	0.927801	2.26218134700359e-07	Module_5
Surf2	0.993322	1.56090427203651e-14	Module_1	Trp53inp2	0.965149	1.52701924754107e-09	Module_3	Themis2	0.95717	6.32840321259878e-09	Module_4	Rplp0	0.927561	2.31379020013949e-07	Module_5
Pomt1	0.993302	1.59362929909602e-14	Module_1	Nol8	0.965111	1.53839173757766e-09	Module_3	Man2a1	0.956409	7.14481630307024e-09	Module_4	Clec4a2	0.927191	2.39554129054373e-07	Module_5
Ocel1	0.993285	1.62161167526677e-14	Module_1	Psmb3	0.965042	1.55958175781432e-09	Module_3	Itprip	0.956347	7.21436669614295e-09	Module_4	Mylk2	0.926917	2.45749284474665e-07	Module_5
Fcrls	0.993279	1.63141892476273e-14	Module_1	Ddx59	0.96503	1.5633060274737e-09	Module_3	Nid2	0.956237	7.34077702184995e-09	Module_4	Emcn	0.926154	2.63731791284613e-07	Module_5
Speer6-ps1	0.993276	1.63667458061297e-14	Module_1	Acot4	0.964986	1.57696169872812e-09	Module_3	Serpina3n	0.956011	7.60577351423553e-09	Module_4	Clec4d	0.926154	2.63739704827435e-07	Module_5
Stk16	0.993257	1.66923262478689e-14	Module_1	Vps4b	0.964858	1.61707996852703e-09	Module_3	Gria2	0.955959	7.66840349859917e-09	Module_4	Tlr6	0.925888	2.70269193950119e-07	Module_5
Fem1b	0.993253	1.67706190644181e-14	Module_1	Tnfaip6	0.964706	1.66615852750831e-09	Module_3	Rapgef1	0.95595	7.67862763448441e-09	Module_4	Adat3	0.925878	2.70519433934199e-07	Module_5
Wdr34	0.993186	1.79649981447652e-14	Module_1	Ddx50	0.964666	1.67921559094287e-09	Module_3	Rtca	0.95576	7.90980378637021e-09	Module_4	Tiparp	0.925681	2.7543199927367e-07	Module_5
Tcte2	0.993178	1.81124925524128e-14	Module_1	H3f3b	0.964421	1.76129141083862e-09	Module_3	Nup54	0.955594	8.11661830100813e-09	Module_4	Tlr1	0.925562	2.78441901844462e-07	Module_5
Stk25	0.993146	1.87111384076821e-14	Module_1	2300009A05Rik	0.964376	1.77692851297604e-09	Module_3	Fam107b	0.955477	8.26500852120332e-09	Module_4	Plaur	0.925346	2.84000569626779e-07	Module_5
Ttc8	0.993093	1.97527683347388e-14	Module_1	Kcnk13	0.964372	1.77813833839691e-09	Module_3	Plscr1	0.954765	9.21730740574661e-09	Module_4	S100a11	0.925224	2.87145268456381e-07	Module_5
Sppl2b	0.993084	1.9934944770203e-14	Module_1	Ncoa2	0.964271	1.81312646998915e-09	Module_3	Hspb1	0.954154	1.01080952378638e-08	Module_4	Chkb	0.924905	2.95580785870214e-07	Module_5
Atp13a2	0.993055	2.05265932289679e-14	Module_1	Itgb1	0.964086	1.87898487082275e-09	Module_3	Ltbr	0.953612	1.09598083881719e-08	Module_4	Fam83d	0.924879	2.96280261051519e-07	Module_5
Mrgprf	0.993041	2.08166798783988e-14	Module_1	Trak2	0.963938	1.93315387208325e-09	Module_3	Xrn2	0.95331	1.14604336965743e-08	Module_4	Fgl2	0.924784	2.98843343401753e-07	Module_5
Gng3	0.993008	2.14964927746147e-14	Module_1	Epha4	0.963838	1.97050102512788e-09	Module_3	Gm10925	0.952888	1.21907729402017e-08	Module_4	Kif3c	0.924438	3.0830131035685e-07	Module_5
Fbf1	0.992983	2.20423468600718e-14	Module_1	Cdc42	0.963805	1.98291480028115e-09	Module_3	Nxt1	0.952732	1.24714982709624e-08	Module_4	Bid	0.924367	3.1027895531026e-07	Module_5
Pigu	0.992983	2.2047423877164e-14	Module_1	Btf3	0.963779	1.99274596735594e-09	Module_3	Exosc10	0.952714	1.25036289288684e-08	Module_4	Arhgap30	0.924162	3.1603837354332e-07	Module_5
Smim10l2a	0.992963	2.24816158907259e-14	Module_1	Mid1ip1	0.963676	2.03217194420499e-09	Module_3	Agrp	0.952614	1.26861700615124e-08	Module_4	Piezo1	0.923607	3.32088296075676e-07	Module_5
Pusl1	0.992953	2.27152664934245e-14	Module_1	Pkp4	0.963459	2.11763373457837e-09	Module_3	Thoc1	0.952117	1.36299089406396e-08	Module_4	Cd44	0.923229	3.43423591865198e-07	Module_5
Coq2	0.99295	2.27898990468553e-14	Module_1	Kif1c	0.963412	2.13622304461516e-09	Module_3	Gm13597	0.951669	1.45310415746658e-08	Module_4	Tax1bp3	0.923067	3.4836175231153e-07	Module_5
Mef2d	0.992949	2.28118574069208e-14	Module_1	Rnf115	0.963352	2.16072138948241e-09	Module_3	Mt2	0.951443	1.50040838565084e-08	Module_4	Cmpk2	0.922386	3.69866433598118e-07	Module_5
Speg	0.992938	2.30545828471409e-14	Module_1	Srsf1	0.963346	2.16298692916174e-09	Module_3	Gpx3	0.950966	1.60450229736938e-08	Module_4	Gm17147	0.922216	3.75387880900753e-07	Module_5
Tyw1	0.992868	2.47040092234903e-14	Module_1	Mast4	0.963336	2.16724400277347e-09	Module_3	Prss23	0.950234	1.77634472023323e-08	Module_4	Dcaf15	0.922157	3.77333269526371e-07	Module_5
Pnma2	0.992866	2.47396388879704e-14	Module_1	Rpl18a	0.963289	2.1863332651452e-09	Module_3	Vmn2r4	0.950153	1.79636013908136e-08	Module_4	Spns2	0.922145	3.77735153334382e-07	Module_5
LTO1	0.992857	2.49583916335205e-14	Module_1	Api5	0.963285	2.18796620531398e-09	Module_3	Ccdc86	0.949995	1.83578961795981e-08	Module_4	Clic1	0.922087	3.79628837181297e-07	Module_5
Fam193b	0.992855	2.50074023746644e-14	Module_1	Zkscan2	0.963269	2.1948016062486e-09	Module_3	Sec61b	0.949607	1.93587207499493e-08	Module_4	Renbp	0.921848	3.87606122352348e-07	Module_5
Zer1	0.992848	2.51850626805762e-14	Module_1	Scn3a	0.963225	2.21311951800544e-09	Module_3	Ldlrap1	0.948861	2.14132074100894e-08	Module_4	Nudcd1	0.921577	3.96841315227225e-07	Module_5
Gm5559	0.992828	2.56882571077557e-14	Module_1	Mamstr	0.963101	2.26500642196783e-09	Module_3	Sema4c	0.948856	2.14270184733876e-08	Module_4	Mindy3	0.921097	4.13608196549811e-07	Module_5
Tbc1d25	0.992822	2.58362599507968e-14	Module_1	Arid5a	0.962999	2.30848248123728e-09	Module_3	Ctsl	0.948134	2.35919394199139e-08	Module_4	Sowaha	0.921067	4.14682150320351e-07	Module_5
Trappc13	0.992793	2.65724081066555e-14	Module_1	Pithd1	0.962966	2.32255080884759e-09	Module_3	Apod	0.947752	2.48092205375143e-08	Module_4	B4galt6	0.921001	4.17022184784133e-07	Module_5
Arl16	0.992781	2.68900795385145e-14	Module_1	Pcid2	0.962699	2.44065935915447e-09	Module_3	Pros1	0.947105	2.69950909838806e-08	Module_4	Nfe2l2	0.920665	4.29200666425818e-07	Module_5
Ephb3	0.992772	2.71145201775531e-14	Module_1	Ssr3	0.962625	2.47422603185821e-09	Module_3	Rnf6	0.9471	2.70137754039569e-08	Module_4	Prpf4b	0.920191	4.46911723763661e-07	Module_5
Cenpt	0.992769	2.72033114720767e-14	Module_1	M6pr	0.962484	2.53953740101866e-09	Module_3	Chfr	0.946604	2.87964474792841e-08	Module_4	Pim1	0.920097	4.50516914701032e-07	Module_5
Lin7b	0.992759	2.74469577979021e-14	Module_1	Endod1	0.962272	2.6404020684058e-09	Module_3	Washc2	0.946353	2.97398484734866e-08	Module_4	Lama5	0.919552	4.71772836409947e-07	Module_5
Prcc	0.992729	2.82578756188559e-14	Module_1	Cstf2	0.962253	2.64934676814517e-09	Module_3	Ccl17	0.946226	3.02259772705739e-08	Module_4	Dtx2	0.91949	4.7423871058537e-07	Module_5
Asphd1	0.9926	3.19399460401919e-14	Module_1	Ppp1r15b	0.962122	2.71330072503321e-09	Module_3	Gpn2	0.945828	3.17927707991558e-08	Module_4	Map3k6	0.91927	4.83099580241278e-07	Module_5
Irf2bp1	0.992559	3.32010439732558e-14	Module_1	Lrrc8b	0.962099	2.72491658236914e-09	Module_3	Cct2	0.945721	3.22241650027985e-08	Module_4	Pfkfb3	0.918437	5.17923218430323e-07	Module_5
Snx21	0.992542	3.37469839580119e-14	Module_1	Pcf11	0.962067	2.74106386636725e-09	Module_3	Slc25a28	0.945595	3.27421598710661e-08	Module_4	Stra6	0.918419	5.18674796484374e-07	Module_5
Mrpl49	0.9925	3.50765989366096e-14	Module_1	Anapc7	0.962018	2.76523912625009e-09	Module_3	Wdhd1	0.945534	3.29926535799937e-08	Module_4	H2-T10	0.918088	5.33129033609425e-07	Module_5
Txndc15	0.992474	3.59615217513529e-14	Module_1	Tlk1	0.96201	2.76939463761761e-09	Module_3	Jtb	0.94531	3.39337884293858e-08	Module_4	Map3k11	0.917851	5.4365967813752e-07	Module_5
Mib2	0.992468	3.61552348547845e-14	Module_1	Tnks2	0.962003	2.77300285676438e-09	Module_3	Il33	0.944983	3.53492357826254e-08	Module_4	Itpkc	0.91771	5.49999627597046e-07	Module_5
Invs	0.99244	3.70875809550259e-14	Module_1	Tfrc	0.961907	2.82140074669126e-09	Module_3	Npc1l1	0.944818	3.60813344108005e-08	Module_4	Ifi211	0.917412	5.63648055584898e-07	Module_5
Ing1	0.992423	3.76771807887521e-14	Module_1	Fam189a2	0.961689	2.93511143445265e-09	Module_3	Slc36a4	0.944636	3.69072388875504e-08	Module_4	Ube2t	0.916684	5.98159312240631e-07	Module_5
Ebf4	0.992387	3.89632486617553e-14	Module_1	Sfrp1	0.961658	2.95124951029515e-09	Module_3	Rnh1	0.944325	3.8348363627991e-08	Module_4	Eif4a1	0.916032	6.30610726353875e-07	Module_5
St3gal2	0.992382	3.91426793352185e-14	Module_1	Il10ra	0.961615	2.97432824148179e-09	Module_3	Zfp992	0.944083	3.95048642207364e-08	Module_4	Slc7a6os	0.915323	6.67572337609272e-07	Module_5
BC017158	0.992361	3.98756875951152e-14	Module_1	Plekha3	0.961613	2.97532477131877e-09	Module_3	Sirt1	0.944045	3.96895286028456e-08	Module_4	Eif4g1	0.914581	7.08179011917746e-07	Module_5
Rabggta	0.992332	4.09766471178639e-14	Module_1	D16Ertd472e	0.961563	3.00192237815321e-09	Module_3	Oxsr1	0.943866	4.05683329410168e-08	Module_4	Acap2	0.914175	7.31262558898222e-07	Module_5
Zfp853	0.99233	4.10473462341509e-14	Module_1	Tlr9	0.961553	3.00733927525574e-09	Module_3	Sgcb	0.943688	4.14602441998561e-08	Module_4	Tnk2	0.914145	7.32988113858854e-07	Module_5
Atf6b	0.992317	4.152206662861e-14	Module_1	Fbxo4	0.961546	3.01119900656942e-09	Module_3	Clec7a	0.943271	4.36047272166153e-08	Module_4	Trim56	0.914009	7.40862103299249e-07	Module_5
2310033P09Rik	0.992301	4.21142770335112e-14	Module_1	Slc1a5	0.961518	3.02630985143455e-09	Module_3	Slc9a3	0.943261	4.36578615231461e-08	Module_4	Traf3ip2	0.913874	7.48764718271929e-07	Module_5
Polr1b	0.992295	4.23531268536841e-14	Module_1	Gbp11	0.961468	3.05358193958856e-09	Module_3	Smg5	0.943239	4.37769016896449e-08	Module_4	Rnf114	0.913858	7.49736128832939e-07	Module_5
Zfp658	0.992294	4.24018339839695e-14	Module_1	Usp7	0.961391	3.09617231495107e-09	Module_3	Zfp664	0.942947	4.53428267761056e-08	Module_4	Relb	0.913478	7.72358676635294e-07	Module_5
Pcnx3	0.99229	4.25343946319684e-14	Module_1	Asb5	0.961354	3.11658357706484e-09	Module_3	Ufc1	0.942904	4.55738288746611e-08	Module_4	Gm49342	0.91321	7.88689320876952e-07	Module_5
Wars	0.992286	4.27240366016679e-14	Module_1	Elmsan1	0.961285	3.15480183866692e-09	Module_3	Gk	0.942831	4.59760774490552e-08	Module_4	Kdm4c	0.913105	7.95186192984238e-07	Module_5
Gm15446	0.99223	4.49032661193386e-14	Module_1	Traf6	0.961242	3.17921058805854e-09	Module_3	Dnaaf3	0.942434	4.82077773526023e-08	Module_4	Stat2	0.91235	8.43083377255944e-07	Module_5
Coa3	0.992221	4.52856153121748e-14	Module_1	Synm	0.961234	3.18390689639448e-09	Module_3	Tdg	0.942406	4.83640500013668e-08	Module_4	Il6	0.911963	8.68607821993731e-07	Module_5
Suds3	0.992218	4.53965160697361e-14	Module_1	Npr1	0.961106	3.25692443297359e-09	Module_3	Rrad	0.942361	4.86278870850776e-08	Module_4	Erap1	0.911148	9.2443960429743e-07	Module_5
Tsen2	0.992194	4.64066976883691e-14	Module_1	Kcnab1	0.960961	3.34189100601915e-09	Module_3	Eed	0.942103	5.01331907770557e-08	Module_4	Fbxo27	0.910458	9.74027141894683e-07	Module_5
Bckdk	0.992186	4.67113723636707e-14	Module_1	Kmt2b	0.960956	3.34458542407577e-09	Module_3	Zfp90	0.941873	5.15160393684248e-08	Module_4	Gm5431	0.910346	9.82296807486842e-07	Module_5
Nadsyn1	0.992137	4.88072508099354e-14	Module_1	Gpx1	0.960841	3.41316768338713e-09	Module_3	Aebp1	0.941303	5.50704387775551e-08	Module_4	Rwdd3	0.910235	9.90509804397045e-07	Module_5
Lysmd1	0.992042	5.30898689060219e-14	Module_1	Yrdc	0.96079	3.44403073919881e-09	Module_3	Mia2	0.941259	5.53530341190938e-08	Module_4	Ifi203-ps	0.910032	1.00577936963969e-06	Module_5
Med16	0.992018	5.42118621662405e-14	Module_1	Hbb-bs	0.960773	3.45404251720749e-09	Module_3	Itgb3	0.941211	5.56657978004364e-08	Module_4	Klk7	0.909664	1.03383245593489e-06	Module_5
Trappc9	0.992003	5.49209359602026e-14	Module_1	Supt6	0.960761	3.46144339839796e-09	Module_3	Gpsm3	0.941086	5.64826908476262e-08	Module_4	Kctd13	0.909066	1.08096733391733e-06	Module_5
Sfi1	0.992002	5.49492825279247e-14	Module_1	Palb2	0.960749	3.46857526061867e-09	Module_3	Sema3e	0.940908	5.765654323306e-08	Module_4	Evi2b	0.908363	1.13864493596079e-06	Module_5
Tle2	0.991999	5.51065946305827e-14	Module_1	Kif23	0.960736	3.47708425090852e-09	Module_3	Fpgs	0.940734	5.88271779299157e-08	Module_4	Gch1	0.908106	1.16042025472012e-06	Module_5
Drosha	0.991967	5.66707253043415e-14	Module_1	Brd1	0.960679	3.51151337679426e-09	Module_3	Jak2	0.940706	5.90175603710226e-08	Module_4	Dapk1	0.907773	1.18905037725868e-06	Module_5
Hdac10	0.991953	5.73713888651806e-14	Module_1	Ptgr1	0.960586	3.56937337305384e-09	Module_3	Eif1a	0.940316	6.17253138042699e-08	Module_4	Actn4	0.907337	1.22754188106063e-06	Module_5
Calm3	0.991946	5.76829718887245e-14	Module_1	Tmod1	0.960521	3.61041709329227e-09	Module_3	Mtf2	0.94	6.39969515741848e-08	Module_4	Has2	0.906384	1.31526633849062e-06	Module_5
Arfgap1	0.99193	5.85109239329453e-14	Module_1	Rad18	0.960266	3.77427895350903e-09	Module_3	Snx18	0.939774	6.56658126723409e-08	Module_4	Fas	0.906368	1.31671949395417e-06	Module_5
Cbx6	0.991884	6.08685975389188e-14	Module_1	Sec13	0.960234	3.79484875338016e-09	Module_3	Gnptab	0.939229	6.98353240108367e-08	Module_4	Slamf6	0.906236	1.3293421855579e-06	Module_5
Ift122	0.991858	6.22412529704016e-14	Module_1	Psmd8	0.96021	3.81060840125799e-09	Module_3	Ctsb	0.938766	7.35553488540182e-08	Module_4	Stim2	0.906215	1.33137101351648e-06	Module_5
Mtg2	0.991838	6.33421180754187e-14	Module_1	Gm12689	0.960151	3.84996964954862e-09	Module_3	Rasl11b	0.938558	7.52808260794626e-08	Module_4	Rhoh	0.906113	1.34113279963378e-06	Module_5
Nudt16l1	0.991823	6.41600658319163e-14	Module_1	Cep57	0.960123	3.86867746509066e-09	Module_3	Hbs1l	0.938474	7.59824009463277e-08	Module_4	Psmd3	0.905776	1.37392654422985e-06	Module_5
Hax1	0.991816	6.45044084119556e-14	Module_1	Dnajb6	0.960093	3.88850821909431e-09	Module_3	Arf1	0.937874	8.11967301468798e-08	Module_4	Rpl18	0.905626	1.3887834838532e-06	Module_5
Fndc4	0.991745	6.85184543451074e-14	Module_1	Gtf2h2	0.960031	3.93037015267934e-09	Module_3	9530068E07Rik	0.937693	8.28201834580028e-08	Module_4	Cxcl13	0.90485	1.46753052962486e-06	Module_5
Zfp719	0.991735	6.91197108217759e-14	Module_1	Uqcrfs1	0.959915	4.00980261676899e-09	Module_3	Urb1	0.937411	8.54196932023252e-08	Module_4	Mis18a	0.904548	1.49927051230928e-06	Module_5
Slc30a6	0.991694	7.15753476506469e-14	Module_1	Nrg4	0.959748	4.1268855474453e-09	Module_3	Sh3tc1	0.937358	8.59184485141341e-08	Module_4	Adap2	0.904149	1.54200730986424e-06	Module_5
Kcnk10	0.991668	7.31520809875752e-14	Module_1	Tmem259	0.959651	4.19525158825467e-09	Module_3	Pi4k2a	0.9365	9.42798708978335e-08	Module_4	Pkmyt1	0.903733	1.5876747291106e-06	Module_5
Slc2a4rg-ps	0.99163	7.54560396633562e-14	Module_1	Twf1	0.959529	4.28381675830449e-09	Module_3	Potegl	0.936457	9.47166745376387e-08	Module_4	Ddx54	0.903584	1.60431202053983e-06	Module_5
Anks6	0.991612	7.66031815945789e-14	Module_1	Phf10	0.959292	4.45950402471657e-09	Module_3	Psma1	0.936378	9.55219240825218e-08	Module_4	Cald1	0.903521	1.61130817938537e-06	Module_5
Gtf2h4	0.991603	7.72065075560048e-14	Module_1	Slc4a11	0.959267	4.47837806282231e-09	Module_3	Spats2	0.936303	9.629198825354e-08	Module_4	Rell1	0.903389	1.62621534200965e-06	Module_5
Slc16a11	0.9916	7.74159509959896e-14	Module_1	Wnt11	0.959224	4.51158428102249e-09	Module_3	Ostf1	0.936209	9.7268180422149e-08	Module_4	Rpl5	0.903045	1.6656945970629e-06	Module_5
Pnmal1	0.991586	7.8294551063076e-14	Module_1	Gm48528	0.959192	4.53581125692311e-09	Module_3	Gm9973	0.933666	1.27014643804693e-07	Module_4	Plac8	0.902931	1.67888386618382e-06	Module_5
Apc2	0.991581	7.8618311876976e-14	Module_1	Cdkn1b	0.959134	4.579989372423e-09	Module_3	Prkab1	0.9336	1.27877744584525e-07	Module_4	Rap1b	0.902569	1.72153228179644e-06	Module_5
Stub1	0.991563	7.98130358696433e-14	Module_1	Sap18b	0.95912	4.5910542434811e-09	Module_3	Il1rl2	0.933492	1.29306460300046e-07	Module_4	B4galt1	0.902272	1.75718634251016e-06	Module_5
Rgs11	0.991553	8.04579787478976e-14	Module_1	Rhog	0.959051	4.64514846391708e-09	Module_3	Map3k14	0.933123	1.34273275729544e-07	Module_4	Rps9	0.902069	1.78187806550805e-06	Module_5
Dgkq	0.991547	8.08909267821471e-14	Module_1	Mapk6	0.959026	4.66456203210822e-09	Module_3	Ap4b1	0.931962	1.50989288423929e-07	Module_4	Sphk1	0.901524	1.84968554194129e-06	Module_5
Adgrl1	0.99152	8.26795864022789e-14	Module_1	Spdef	0.959009	4.67801575392075e-09	Module_3	Srsf6	0.931733	1.54492351885086e-07	Module_4	Snrpb	0.901142	1.89849277362076e-06	Module_5
Rnf41	0.991505	8.37176405982675e-14	Module_1	Slc30a4	0.958819	4.82888023371921e-09	Module_3	Tsr1	0.931688	1.55191729366101e-07	Module_4	Zc3h7a	0.901091	1.90509408013496e-06	Module_5
Zfp933	0.991478	8.55891066342239e-14	Module_1	Plekhm2	0.958806	4.84000540884899e-09	Module_3	Ulbp1	0.931249	1.62117490656904e-07	Module_4	Pip5k1a	0.900457	1.98879748563394e-06	Module_5
Retreg3	0.991477	8.56546146976179e-14	Module_1	Marchf5	0.958752	4.8837492410201e-09	Module_3	Jak1	0.930628	1.72344598267936e-07	Module_4
Nomo1	0.991471	8.60417959758838e-14	Module_1	Itch	0.958711	4.91734273853475e-09	Module_3	Angpt2	0.929649	1.8962260343517e-07	Module_4
Npr2	0.991461	8.68002916712435e-14	Module_1	Ccdc115	0.958598	5.01021969420836e-09	Module_3	Hipk1	0.929565	1.91162535393858e-07	Module_4
Prkcsh	0.991452	8.74159036308388e-14	Module_1	Ahctf1	0.958267	5.29342770539901e-09	Module_3	Slc10a6	0.928631	2.0910025959637e-07	Module_4
B4galt4	0.99145	8.75602473548745e-14	Module_1	Pcbp2	0.958133	5.41176648299215e-09	Module_3	Ddx3x	0.927373	2.35511886305053e-07	Module_4
Zfp831	0.991442	8.81663646977263e-14	Module_1	Tedc2	0.958092	5.44796937043144e-09	Module_3	Clic4	0.926067	2.65861042129946e-07	Module_4
Gm48499	0.9914	9.11860228889788e-14	Module_1	Pmaip1	0.957977	5.55158432881967e-09	Module_3	Gm10334	0.925298	2.85240024712876e-07	Module_4
Dzip3	0.991392	9.1795366137189e-14	Module_1	Mmadhc	0.957872	5.64796130952166e-09	Module_3
Tmem177	0.991391	9.18391284825516e-14	Module_1	Mobp	0.957675	5.83214027845002e-09	Module_3
Spata2l	0.991387	9.21421485398606e-14	Module_1	Cndp2	0.957575	5.92780971423828e-09	Module_3
Obsl1	0.991351	9.48895193762136e-14	Module_1	Gm1980	0.957544	5.95787882675734e-09	Module_3
Zfp384	0.991328	9.6674517465543e-14	Module_1	Marchf8	0.957505	5.99565465873446e-09	Module_3
Recql5	0.991317	9.75125926384908e-14	Module_1	Olfr1192-ps1	0.957454	6.04518162136288e-09	Module_3
Wars2	0.991314	9.77962303275749e-14	Module_1	Lrrc27	0.957278	6.22002223896022e-09	Module_3
Mbd6	0.991302	9.86768138463612e-14	Module_1	Tmem88b	0.957025	6.47797183652016e-09	Module_3
Cryzl1	0.991298	9.90398043135248e-14	Module_1	Dbndd2	0.957006	6.49757718865092e-09	Module_3
Slc25a26	0.991298	9.90465796726052e-14	Module_1	Dok2	0.95689	6.61883703932974e-09	Module_3
Fmo2	0.991275	1.00843525099122e-13	Module_1	Orc6	0.956879	6.63111536776471e-09	Module_3
Ntng2	0.991269	1.01350249618966e-13	Module_1	Lats2	0.956839	6.67372424188484e-09	Module_3
Car11	0.991264	1.01755920611923e-13	Module_1	Bag5	0.956818	6.69583618779963e-09	Module_3
St6galnac4	0.99124	1.03755649994679e-13	Module_1	Stat5a	0.956805	6.70939155273117e-09	Module_3
Cd276	0.991237	1.03974561651143e-13	Module_1	Ints12	0.956691	6.83207356100444e-09	Module_3
Trmt44	0.99121	1.06183109579153e-13	Module_1	Sf3b5	0.956606	6.9250817155261e-09	Module_3
Pcdh1	0.991204	1.06736220017026e-13	Module_1	Clic3	0.956388	7.16786148207000e-09	Module_3
Cluh	0.991202	1.06908001043504e-13	Module_1	Gabpb1	0.956369	7.18950185856723e-09	Module_3
Ttpal	0.991192	1.07786459824573e-13	Module_1	Gm49037	0.956254	7.32146598411888e-09	Module_3
Cog8	0.991189	1.08009893839956e-13	Module_1	Adamts4	0.956224	7.3556268780374e-09	Module_3
Lcmt1	0.991181	1.08666998280664e-13	Module_1	Rbbp8	0.956179	7.40765075887746e-09	Module_3
Olfr1152	0.991127	1.13401880569617e-13	Module_1	Eif1ad	0.956173	7.41475383125151e-09	Module_3
Zfp60	0.991109	1.15075320534785e-13	Module_1	Mc3r	0.956159	7.43160626705211e-09	Module_3
Syn1	0.991096	1.16187893275805e-13	Module_1	Smn1	0.956132	7.46278193042931e-09	Module_3
Tmem115	0.991095	1.16340198017647e-13	Module_1	Hbb-bt	0.956082	7.52159749546344e-09	Module_3
Gal3st3	0.991087	1.17012370240052e-13	Module_1	Sgms2	0.956037	7.57513133411515e-09	Module_3
Gimap1	0.991073	1.1834406478942e-13	Module_1	Cnn3	0.956006	7.61144045682366e-09	Module_3
Emc4	0.991067	1.18918351019412e-13	Module_1	Trpc2	0.955948	7.68057121316088e-09	Module_3
Usp21	0.990979	1.27308450421652e-13	Module_1	Msrb1	0.955899	7.74063622105948e-09	Module_3
Khsrp	0.990958	1.2933792151066e-13	Module_1	Cltrn	0.955697	7.9869173110505e-09	Module_3
Abca17	0.99094	1.31193621564539e-13	Module_1	Setd5	0.95549	8.24814190447386e-09	Module_3
Gm11620	0.990923	1.32953397106862e-13	Module_1	Nebl	0.955262	8.54267994355914e-09	Module_3
Npff	0.990905	1.34803913564318e-13	Module_1	Bnip1	0.955039	8.84058451349786e-09	Module_3
Telo2	0.990904	1.34902396761537e-13	Module_1	Erich1	0.954976	8.92553651471703e-09	Module_3
Cog1	0.990896	1.35685947574025e-13	Module_1	Kdm3a	0.954961	8.94630498442264e-09	Module_3
Mpp2	0.990894	1.35853215623511e-13	Module_1	Lepr	0.954932	8.98648106490901e-09	Module_3
Parp6	0.990894	1.35948025879645e-13	Module_1	Rad1	0.954877	9.06139549889411e-09	Module_3
Atcay	0.990866	1.38808074536916e-13	Module_1	Dnajb4	0.954822	9.13813720999402e-09	Module_3
Trmt1l	0.990858	1.39713816830096e-13	Module_1	Ubxn4	0.954674	9.34620810127639e-09	Module_3
Mtln	0.990834	1.42257865751364e-13	Module_1	Stxbp3	0.954611	9.43577509596119e-09	Module_3
AI854703	0.99082	1.43771289161915e-13	Module_1	Pnn	0.954584	9.47441636178234e-09	Module_3
Ccdc120	0.990788	1.47304306554718e-13	Module_1	Cobll1	0.954552	9.52041163494677e-09	Module_3
Fsd1	0.990782	1.47963977210542e-13	Module_1	Psma4	0.954456	9.6588665287116e-09	Module_3
Prpf6	0.990778	1.48474738580262e-13	Module_1	Rras	0.954435	9.68993048580643e-09	Module_3
Bhlha9	0.990766	1.49802341823731e-13	Module_1	Myof	0.954243	9.97447131364746e-09	Module_3
2810006K23Rik	0.990763	1.50166946655022e-13	Module_1	Hpgds	0.954115	1.01676000922845e-08	Module_3
Rrp7a	0.990752	1.51390398126967e-13	Module_1	Asxl1	0.953988	1.03638282659523e-08	Module_3
Cars	0.990725	1.54475011437753e-13	Module_1	Wfikkn2	0.953914	1.04784839236258e-08	Module_3
Eya3	0.99071	1.56251469301315e-13	Module_1	Gnai3	0.953755	1.07300009354956e-08	Module_3
Pnma3	0.990709	1.56383229254595e-13	Module_1	Gjb1	0.953656	1.08885347894973e-08	Module_3
Zbtb3	0.990692	1.58397031431919e-13	Module_1	Atxn3	0.953599	1.0981434666225e-08	Module_3
Grm2	0.990683	1.59459856618005e-13	Module_1	Coro1c	0.953588	1.09985211861247e-08	Module_3
Pdf	0.990669	1.61104972087277e-13	Module_1	Wasf2	0.953559	1.10453170682839e-08	Module_3
Mgat1	0.99065	1.63439801991116e-13	Module_1	Mrps9	0.953307	1.14652187157148e-08	Module_3
Mettl8	0.990621	1.6698880031945e-13	Module_1	Arhgef6	0.953246	1.15684974309119e-08	Module_3
C1qtnf6	0.990616	1.67654426619501e-13	Module_1	Tollip	0.952804	1.23413211821763e-08	Module_3
Mrps21	0.990611	1.6828029332437e-13	Module_1	Ykt6	0.952779	1.23852254400876e-08	Module_3
Cys1	0.990602	1.6940406751451e-13	Module_1	Hba-a1	0.952777	1.23888330819536e-08	Module_3
Calhm2	0.990563	1.74363117790272e-13	Module_1	Syap1	0.952692	1.25441115703097e-08	Module_3
Gm45380	0.990543	1.76972898547707e-13	Module_1	Kpna4	0.952672	1.25797075188821e-08	Module_3
Wsb1	0.990539	1.77456572753929e-13	Module_1	Ints14	0.952573	1.27627399611727e-08	Module_3
Idua	0.990466	1.87212189141182e-13	Module_1	Dcdc2a	0.952551	1.28030778960598e-08	Module_3
Tpra1	0.990466	1.87267725683579e-13	Module_1	Hes3	0.952443	1.3005541217753e-08	Module_3
Naa40	0.990412	1.94778893892555e-13	Module_1	Gm20521	0.952415	1.30564457109186e-08	Module_3
Slc29a2	0.990389	1.97983892089578e-13	Module_1	Riok2	0.952291	1.32930717983311e-08	Module_3
5330417C22Rik	0.990388	1.9822436318629e-13	Module_1	Pagr1b	0.952194	1.34805216047163e-08	Module_3
Phykpl	0.990381	1.99116430901028e-13	Module_1	Rps16	0.952058	1.37461777862132e-08	Module_3
Rubcn	0.990379	1.99526951397333e-13	Module_1	Rnf19b	0.952027	1.38059681670971e-08	Module_3
Anapc2	0.990373	2.00279759346147e-13	Module_1	Nod2	0.952017	1.38256883198052e-08	Module_3
Trak1	0.990317	2.08545393077089e-13	Module_1	Spata31d1b	0.951905	1.40503253637436e-08	Module_3
Mrps25	0.990311	2.0948616298242e-13	Module_1	Pum2	0.951882	1.40956767381559e-08	Module_3
Rfx1	0.990299	2.11368596393774e-13	Module_1	Kif5c	0.951754	1.4356037284814e-08	Module_3
Fancc	0.990292	2.12419683444063e-13	Module_1	Psmc1	0.95171	1.44453915440932e-08	Module_3
Mark2	0.990259	2.17501629538751e-13	Module_1	Rapgef6	0.95161	1.46516723830866e-08	Module_3
Syt17	0.990196	2.27490262598456e-13	Module_1	Cops4	0.951594	1.46866915371955e-08	Module_3
Sting1	0.990192	2.28112029245043e-13	Module_1	Cep70	0.9515	1.48821864806306e-08	Module_3
Hps4	0.990192	2.28218559790593e-13	Module_1	Col2a1	0.951463	1.49604674419285e-08	Module_3
Fbxw5	0.990112	2.41354316090044e-13	Module_1	Sec61g	0.951361	1.51781631296915e-08	Module_3
Alg9	0.990047	2.52801183111119e-13	Module_1	Naip6	0.951206	1.55129796196616e-08	Module_3
Syngr3	0.990044	2.53281464965635e-13	Module_1	Crnkl1	0.951088	1.57740551268691e-08	Module_3
Fam161b	0.990038	2.5424359538225e-13	Module_1	Hba-a2	0.951047	1.58655298002517e-08	Module_3
Kcnj9	0.99003	2.55785732582454e-13	Module_1	Ccno	0.951039	1.58814085391396e-08	Module_3
Zdhhc16	0.990015	2.58410244533615e-13	Module_1	Rap1a	0.951001	1.59679453712729e-08	Module_3
Fuom	0.990012	2.59070466855316e-13	Module_1	Gtpbp8	0.950998	1.59739588536127e-08	Module_3
Rad51c	0.990011	2.59182212132291e-13	Module_1	Hltf	0.950847	1.63147566106125e-08	Module_3
Cog4	0.989983	2.64263675152469e-13	Module_1	Tfdp1	0.950818	1.6381019453992e-08	Module_3
Ttyh3	0.989983	2.64291940614557e-13	Module_1	Tpt1	0.950723	1.66000041710507e-08	Module_3
Shc2	0.989971	2.6650942206865e-13	Module_1	2310039H08Rik	0.950672	1.67191332422821e-08	Module_3
Serac1	0.989958	2.68860480280141e-13	Module_1	Arap2	0.950597	1.68939829069805e-08	Module_3
Fbxo10	0.98995	2.70383837668175e-13	Module_1	Cdyl	0.950589	1.69134742550156e-08	Module_3
Yipf3	0.989945	2.71387350526306e-13	Module_1	Piwil2	0.95052	1.70762853602375e-08	Module_3
Abitram	0.989942	2.71909962364651e-13	Module_1	Slc7a2	0.950361	1.74566614389866e-08	Module_3
Gpr85	0.98992	2.76136905103237e-13	Module_1	Zeb2	0.950166	1.79327740024311e-08	Module_3
Rilpl1	0.989908	2.78313903388038e-13	Module_1	Ufd1	0.95015	1.79718783213148e-08	Module_3
Zfp513	0.989888	2.82185029494496e-13	Module_1	Atf1	0.950137	1.8004616056461e-08	Module_3
Gale	0.989871	2.85663416833239e-13	Module_1	Nepro	0.950068	1.81763762726344e-08	Module_3
Map2k2	0.98987	2.85751916854991e-13	Module_1	Trf	0.950031	1.82680386895852e-08	Module_3
Eef2kmt	0.989816	2.96633282941129e-13	Module_1	Smug1	0.949845	1.87393276823221e-08	Module_3
H2aw	0.989812	2.97302658278527e-13	Module_1	Lmo2	0.94973	1.90363383920252e-08	Module_3
Brd3os	0.989802	2.99397830056001e-13	Module_1	Grwd1	0.949729	1.90395413359389e-08	Module_3
Adcy2	0.989786	3.02645862993815e-13	Module_1	Kpnb1	0.949345	2.00609538494638e-08	Module_3
Agpat1	0.989711	3.18585226079272e-13	Module_1	Pgr15l	0.949323	2.01209190832723e-08	Module_3
Prr3	0.989703	3.20278723651508e-13	Module_1	Trmt10c	0.949044	2.08929272030569e-08	Module_3
Nicn1	0.989697	3.21549198370221e-13	Module_1	Golph3	0.948929	2.12202590357409e-08	Module_3
Sptlc2	0.989682	3.24775666201219e-13	Module_1	Zfp942	0.948914	2.12627687358751e-08	Module_3
Amigo1	0.989652	3.31567956492934e-13	Module_1	Dnm2	0.948844	2.14633190221331e-08	Module_3
Rnaseh2c	0.98962	3.38726020258889e-13	Module_1	Lyz2	0.948789	2.16226261255719e-08	Module_3
Klhl8	0.989618	3.39192925079747e-13	Module_1	Cd24a	0.948712	2.18456144151148e-08	Module_3
Nodal	0.989591	3.45477855656381e-13	Module_1	Tmem63a	0.948654	2.20156630627495e-08	Module_3
Ift81	0.98958	3.48004270225497e-13	Module_1	Tedc1	0.948607	2.21544184245075e-08	Module_3
Pdlim7	0.98957	3.5034333375467e-13	Module_1	Arhgap28	0.948494	2.24921438756397e-08	Module_3
Gtf2i	0.989549	3.55240767287334e-13	Module_1	St18	0.948486	2.25160936358855e-08	Module_3
Ring1	0.989536	3.58268415812327e-13	Module_1	Trib3	0.948328	2.29920484116725e-08	Module_3
Cep131	0.989518	3.62742340285926e-13	Module_1	Ormdl3	0.948206	2.33676050196099e-08	Module_3
Taz	0.989504	3.66031797138456e-13	Module_1	Lsm14a	0.948172	2.34732723311432e-08	Module_3
Rtl6	0.989495	3.68294711943374e-13	Module_1	Ldlr	0.947957	2.41503760897522e-08	Module_3
Proser3	0.989478	3.72389028826986e-13	Module_1	Slc39a4	0.947915	2.42841524521484e-08	Module_3
Mfsd9	0.989445	3.80727325818416e-13	Module_1	Ly75	0.947871	2.44247605075344e-08	Module_3
Lrwd1	0.989424	3.85977818386939e-13	Module_1	Cdr2	0.947818	2.45963619606953e-08	Module_3
Slc37a3	0.989422	3.86415294820839e-13	Module_1	Ets1	0.94757	2.54073118729253e-08	Module_3
Ubxn2b	0.989417	3.87595696864819e-13	Module_1	Prpf38a	0.947438	2.58514603745776e-08	Module_3
Inha	0.989388	3.95113616856133e-13	Module_1	Zfp991	0.947339	2.61878279745363e-08	Module_3
Zfp692	0.989327	4.11329873817333e-13	Module_1	Kctd1	0.947085	2.7066947771774e-08	Module_3
Gm6627	0.989306	4.17076932505475e-13	Module_1	Krt10	0.947021	2.7290331365406e-08	Module_3
Chrd	0.989253	4.31584704932724e-13	Module_1	Fig4	0.946746	2.82758533640573e-08	Module_3
Fbxl19	0.989233	4.3727169840456e-13	Module_1	Edem1	0.946744	2.82828492733963e-08	Module_3
Ecd	0.989214	4.42622497665646e-13	Module_1	Eaf1	0.946738	2.83051436294574e-08	Module_3
Palm3	0.989205	4.45264198927947e-13	Module_1	Sumo3	0.946677	2.85274547291107e-08	Module_3
Ruvbl2	0.989201	4.46383070108812e-13	Module_1	Mpv17l	0.946641	2.8660084729064e-08	Module_3
Ttc7	0.989199	4.46834190355355e-13	Module_1	Rdh14	0.94649	2.92229469206139e-08	Module_3
Thoc5	0.989194	4.48341834551773e-13	Module_1	Ftl1	0.946479	2.9264296066478e-08	Module_3
Mid1	0.989193	4.48640208359393e-13	Module_1	Tjp3	0.946445	2.93903822878317e-08	Module_3
Prrc2b	0.989191	4.49337706298496e-13	Module_1	Tomm22	0.946429	2.94499870351496e-08	Module_3
1700003E16Rik	0.989168	4.5590822600381e-13	Module_1	Arhgap23	0.94639	2.9597148139665e-08	Module_3
Wdcp	0.989156	4.59467412757359e-13	Module_1	Rerg	0.946384	2.96209357673098e-08	Module_3
B4galt3	0.989128	4.67735985632223e-13	Module_1	Atxn7	0.946328	2.98356225171533e-08	Module_3
Ints9	0.989108	4.73954363553259e-13	Module_1	Abcc12	0.946309	2.99079105421681e-08	Module_3
Ppp1r1a	0.989091	4.79058383371172e-13	Module_1	Prim1	0.946247	3.01458245201585e-08	Module_3
Dtx4	0.989069	4.8566731951616e-13	Module_1	Heatr3	0.946079	3.07948770586666e-08	Module_3
Tmem161a	0.989027	4.98817898278351e-13	Module_1	Acy1	0.945885	3.15626722011837e-08	Module_3
Wdpcp	0.989018	5.01714105046789e-13	Module_1	Pole2	0.945847	3.17171395791033e-08	Module_3
Yipf5	0.989017	5.0219964964512e-13	Module_1	Ciao2a	0.9457	3.23096276724609e-08	Module_3
Jph4	0.989017	5.02251451805045e-13	Module_1	Klhl6	0.945366	3.36963680877328e-08	Module_3
Mrps27	0.988984	5.12899515714863e-13	Module_1	Cytip	0.945356	3.37418686817285e-08	Module_3
Ovca2	0.988975	5.15817143246994e-13	Module_1	Ipo13	0.94525	3.4190025723202e-08	Module_3
Snapc2	0.988968	5.18086417349013e-13	Module_1	Dab2	0.945229	3.42827281476446e-08	Module_3
Zfp493	0.98896	5.20687481041028e-13	Module_1	Cyp3a13	0.945151	3.46165514623064e-08	Module_3
Cul9	0.988953	5.22971649662208e-13	Module_1	Vps11	0.945104	3.48196482384605e-08	Module_3
Ccnjl	0.988939	5.27487295444208e-13	Module_1	Atp6v1e1	0.945098	3.48482230813349e-08	Module_3
Gm10406	0.988921	5.33570780589248e-13	Module_1	Osgin2	0.944932	3.55732317433302e-08	Module_3
Tango2	0.988886	5.45538226411913e-13	Module_1	Isca1	0.944869	3.58567006281164e-08	Module_3
Mfsd12	0.98887	5.51084630399074e-13	Module_1	Pkd2l1	0.944844	3.59654054776338e-08	Module_3
Haghl	0.988841	5.60984221483202e-13	Module_1	Cln5	0.94477	3.62982229243296e-08	Module_3
Dusp18	0.988779	5.83167739079903e-13	Module_1	Ap1ar	0.94471	3.65691361900407e-08	Module_3
Tmcc1	0.98877	5.8649832320436e-13	Module_1	Rbms1	0.944632	3.69229787187736e-08	Module_3
Gemin8	0.98876	5.90100510508984e-13	Module_1	Esco1	0.944625	3.69561644781675e-08	Module_3
Dgcr2	0.988729	6.01317016378352e-13	Module_1	Nup93	0.944395	3.80195035217887e-08	Module_3
Cdpf1	0.98872	6.04634260010723e-13	Module_1	Slc35b1	0.94426	3.86567699161534e-08	Module_3
Tbpl1	0.988699	6.12636451405376e-13	Module_1	Gm47842	0.944171	3.90812524784092e-08	Module_3
Lin37	0.988693	6.15081397729753e-13	Module_1	Eif2s2	0.943973	4.00422069970901e-08	Module_3
Zfp282	0.988689	6.16531448168372e-13	Module_1	Trbc2	0.943917	4.0319168775535e-08	Module_3
Man1b1	0.988688	6.16860838228088e-13	Module_1	Plek2	0.943872	4.05386979955892e-08	Module_3
Ppox	0.988675	6.21813240357898e-13	Module_1	Ssrp1	0.943863	4.05835875311762e-08	Module_3
Abcg4	0.988668	6.24694311074793e-13	Module_1	Ankrd13a	0.943863	4.05851944061831e-08	Module_3
Dhps	0.988659	6.27811607352487e-13	Module_1	Exosc9	0.943584	4.19871079705204e-08	Module_3
Nelfb	0.988641	6.34995429501781e-13	Module_1	Vwa5a	0.943339	4.32500842380435e-08	Module_3
Tekt5	0.988623	6.42041215377446e-13	Module_1	Sgk1	0.943248	4.37296505975445e-08	Module_3
Tor1b	0.988564	6.65477507948963e-13	Module_1	Emilin2	0.943245	4.37426007125885e-08	Module_3
Fank1	0.988564	6.65636765187638e-13	Module_1	Ncoa1	0.943133	4.43400141646096e-08	Module_3
Olfml3	0.988546	6.7307932026546e-13	Module_1	Gtse1	0.943009	4.50053110003353e-08	Module_3
Col22a1	0.988483	6.99076554731114e-13	Module_1	Nelfa	0.942894	4.56317420153719e-08	Module_3
Hps1	0.988482	6.99666018737843e-13	Module_1	Dock9	0.942718	4.66009343015012e-08	Module_3
Zfhx2	0.988438	7.18275683813832e-13	Module_1	Arg1	0.942712	4.66321927151119e-08	Module_3
Oma1	0.988436	7.19347553954642e-13	Module_1	Itsn2	0.942614	4.71817462587891e-08	Module_3
Zfp759	0.988417	7.27722709575017e-13	Module_1	Nfrkb	0.94254	4.76037300289215e-08	Module_3
Il34	0.988363	7.51283294618363e-13	Module_1	Cdkn1c	0.942485	4.79152854862192e-08	Module_3
Large1	0.988335	7.64108278267479e-13	Module_1	Zbtb7b	0.942469	4.80030830147368e-08	Module_3
Bcs1l	0.988334	7.64514807234885e-13	Module_1	Rbm46	0.942401	4.83933248583232e-08	Module_3
Mapre3	0.988303	7.79110301891919e-13	Module_1	Acsl1	0.942329	4.88086329509656e-08	Module_3
Ptov1	0.988281	7.88965959275625e-13	Module_1	Il2ra	0.942183	4.96624480109345e-08	Module_3
Fbxo9	0.988279	7.90223843569151e-13	Module_1	Gm5641	0.942139	4.99207624543407e-08	Module_3
Gfm2	0.988275	7.91772107872282e-13	Module_1	Gnpnat1	0.942124	5.00137663773544e-08	Module_3
Lrfn3	0.988261	7.98541268144814e-13	Module_1	Nup98	0.94206	5.03919741460151e-08	Module_3
Lzts3	0.988258	7.99943874804677e-13	Module_1	Zfp280d	0.942017	5.06492315405156e-08	Module_3
Ciao1	0.988191	8.32210686469227e-13	Module_1	Tal2	0.941951	5.10420830023127e-08	Module_3
Qpctl	0.988189	8.33338644760483e-13	Module_1	Nsmce3	0.941859	5.16023391612056e-08	Module_3
Serf1	0.988126	8.65090521007779e-13	Module_1	Ctdsp2	0.941651	5.28787363375708e-08	Module_3
Emc10	0.988104	8.76120339763612e-13	Module_1	Rcan1	0.941598	5.32081321143055e-08	Module_3
Xndc1	0.988098	8.79140927381831e-13	Module_1	Rps15a	0.941588	5.327110509248e-08	Module_3
Inpp5b	0.988094	8.81236130185741e-13	Module_1	Ctps	0.941585	5.32877098077168e-08	Module_3
Ercc2	0.988062	8.97893556283255e-13	Module_1	Thrap3	0.941507	5.3774105063968e-08	Module_3
Snx25	0.988015	9.2268549892111e-13	Module_1	Thbs2	0.941042	5.676952671479e-08	Module_3
Gpn1	0.988002	9.29790457947087e-13	Module_1	Sesn2	0.940853	5.80261272952423e-08	Module_3
Gm11841	0.987974	9.44767027598917e-13	Module_1	Stc1	0.940676	5.92276708226119e-08	Module_3
Srpk1	0.987972	9.46224407361733e-13	Module_1	Cpsf2	0.940656	5.93585594761823e-08	Module_3
Kat5	0.987952	9.56972514524295e-13	Module_1	Cd109	0.940472	6.06331010946673e-08	Module_3
Cacng8	0.987943	9.62030624196211e-13	Module_1	Trpv4	0.940472	6.06338210387415e-08	Module_3
Adck5	0.987918	9.75888283707392e-13	Module_1	Chil3	0.940469	6.06550998358047e-08	Module_3
Pla2g6	0.987909	9.81213756664299e-13	Module_1	Tars	0.940432	6.09135411747936e-08	Module_3
Nat14	0.987906	9.82923800136912e-13	Module_1	Klc3	0.940192	6.2611804418239e-08	Module_3
Pomgnt1	0.987904	9.83854065483859e-13	Module_1	Il6st	0.940104	6.32392092268608e-08	Module_3
Rassf5	0.987898	9.87312165953749e-13	Module_1	Uap1	0.940083	6.33937269642254e-08	Module_3
Gm14296	0.987895	9.89257288027231e-13	Module_1	Kcnk5	0.940004	6.39680042160477e-08	Module_3
Nectin2	0.987872	1.00248066634701e-12	Module_1	0610009B22Rik	0.939974	6.41870685454796e-08	Module_3
Mast1	0.987838	1.02187312866964e-12	Module_1	Eny2	0.939919	6.45933533618762e-08	Module_3
Syngap1	0.987812	1.03731415837236e-12	Module_1	Eif3e	0.939811	6.53853376349183e-08	Module_3
Aldh1a7	0.987778	1.0579469338121e-12	Module_1	H2-M3	0.939779	6.56272300739781e-08	Module_3
Tmem246	0.987776	1.0588162953545e-12	Module_1	Rnf149	0.939769	6.56997052517497e-08	Module_3
Preb	0.98777	1.06283310280137e-12	Module_1	Brdt	0.939681	6.63602387692193e-08	Module_3
Abhd6	0.987769	1.06288481874783e-12	Module_1	Il1r2	0.939522	6.75626307693813e-08	Module_3
Chrm1	0.987704	1.10291253869967e-12	Module_1	Edn1	0.939358	6.88258787583163e-08	Module_3
Letm2	0.987691	1.1114048144773e-12	Module_1	Kmt2e	0.939325	6.90858154303787e-08	Module_3
Chtf8	0.987687	1.11411811252813e-12	Module_1	Clcnka	0.939138	7.05560110756281e-08	Module_3
Limk2	0.987656	1.13341992769821e-12	Module_1	Sdad1	0.938873	7.26778050083708e-08	Module_3
Vmn2r85	0.987654	1.13483836062491e-12	Module_1	Aak1	0.938832	7.30156851298423e-08	Module_3
Tomm5	0.987652	1.13601709680448e-12	Module_1	Cd8a	0.938701	7.40878189363057e-08	Module_3
Ankrd13d	0.987651	1.1365041359235e-12	Module_1	Pik3c2a	0.938488	7.5866573791723e-08	Module_3
Ccdc106	0.987591	1.17594957133976e-12	Module_1	Atp11b	0.938246	7.79269196423056e-08	Module_3
Snta1	0.98759	1.17660451667987e-12	Module_1	Pfn2	0.938234	7.8035434745145e-08	Module_3
Pomt2	0.987576	1.18578697397431e-12	Module_1	Cacnb2	0.938232	7.80531045182243e-08	Module_3
Atp4a	0.987564	1.19390991297436e-12	Module_1	Ighm	0.937989	8.01716522540193e-08	Module_3
Usp10	0.987531	1.21601683346206e-12	Module_1	Fam205a1	0.937693	8.28258172073577e-08	Module_3
Dlg3	0.987524	1.22059026693455e-12	Module_1	Pdhx	0.937477	8.48063323087953e-08	Module_3
Hebp1	0.987522	1.22185780102096e-12	Module_1	Srpx	0.937439	8.51559908054063e-08	Module_3
Plxna3	0.987502	1.23579128840513e-12	Module_1	Ctsh	0.937194	8.74636783111349e-08	Module_3
Klc4	0.987477	1.25323095483362e-12	Module_1	Hilpda	0.937092	8.84345141643149e-08	Module_3
Apeh	0.987471	1.25725118446636e-12	Module_1	Frg2f1	0.937064	8.87100951208327e-08	Module_3
Dnaja3	0.98743	1.28619762177735e-12	Module_1	Pappa	0.936743	9.18448999807502e-08	Module_3
Gigyf2	0.987421	1.29277326517504e-12	Module_1	Sik3	0.936735	9.19268349823623e-08	Module_3
Rps6kb2	0.987416	1.2960511261389e-12	Module_1	Psma3	0.936701	9.2264246834094e-08	Module_3
2310011J03Rik	0.987415	1.29680857603417e-12	Module_1	Snrnp40	0.936469	9.45984456347267e-08	Module_3
E4f1	0.987406	1.30376435598101e-12	Module_1	Apbb1ip	0.93641	9.51917742824471e-08	Module_3
Dvl2	0.987384	1.31910672714742e-12	Module_1	Vcp	0.936409	9.52062225005583e-08	Module_3
Eri3	0.987379	1.32273474077119e-12	Module_1	Wdr62	0.936013	9.93252652861833e-08	Module_3
Xrcc6	0.987356	1.34002842874417e-12	Module_1	Odr4	0.936002	9.94448154237705e-08	Module_3
Ltbp4	0.987334	1.35627220787966e-12	Module_1	Lrrc57	0.935998	9.94905223853432e-08	Module_3
Srprb	0.987294	1.38666926264797e-12	Module_1	Tcp10b	0.935835	1.01229403054721e-07	Module_3
Tmem198b	0.987292	1.38782162144115e-12	Module_1	Ypel5	0.935835	1.01230777572397e-07	Module_3
Src	0.987288	1.3911868896089e-12	Module_1	Map7	0.935806	1.01546843205168e-07	Module_3
Dzip1	0.987261	1.41148663722621e-12	Module_1	Ola1	0.935794	1.01676545798802e-07	Module_3
Mettl3	0.987236	1.43138332519189e-12	Module_1	Gm14288	0.935696	1.02742064056847e-07	Module_3
Srr	0.987233	1.43361569692282e-12	Module_1	Pde6b	0.93558	1.04006239198945e-07	Module_3
Cadm3	0.987226	1.43924767887727e-12	Module_1	Parp4	0.93525	1.07702051168094e-07	Module_3
Srfbp1	0.98721	1.45167934350658e-12	Module_1	4933428G20Rik	0.935241	1.07806043771076e-07	Module_3
6430550D23Rik	0.987206	1.45443814342656e-12	Module_1	Rab12	0.935198	1.08297761353694e-07	Module_3
Ccdc87	0.987201	1.45899093944803e-12	Module_1	Arpc5	0.935173	1.08573165683427e-07	Module_3
Isyna1	0.987156	1.49459504312786e-12	Module_1	Rhoq	0.935122	1.09166715576283e-07	Module_3
Sdr39u1	0.98713	1.51557418257624e-12	Module_1	Lyar	0.93486	1.1220879831452e-07	Module_3
Rrp36	0.987129	1.51646494466994e-12	Module_1	Nrtn	0.934829	1.12576651554331e-07	Module_3
Ccdc28a	0.987124	1.52113995316526e-12	Module_1	B3gnt2	0.934733	1.13711000983904e-07	Module_3
Smarca4	0.987099	1.54130952184449e-12	Module_1	Vezf1	0.934586	1.15463839466729e-07	Module_3
Ambra1	0.987069	1.56689531425946e-12	Module_1	4931440P22Rik	0.934087	1.21608047821069e-07	Module_3
Pmpca	0.987031	1.59936373243817e-12	Module_1	Prdm10	0.934036	1.22253277547315e-07	Module_3
B3galnt1	0.987024	1.60544733386863e-12	Module_1	Cyp21a2-ps	0.933977	1.23007782116376e-07	Module_3
Adcy6	0.987008	1.61917655960469e-12	Module_1	Ly6d	0.933934	1.23549994229529e-07	Module_3
Efnb1	0.987008	1.61922533934773e-12	Module_1	Ct55	0.933933	1.23558711292771e-07	Module_3
Pianp	0.987001	1.62532676848444e-12	Module_1	Eif2ak4	0.933796	1.25318285487547e-07	Module_3
Mblac1	0.986992	1.63307834070028e-12	Module_1	Pdxk	0.93376	1.2578815213952e-07	Module_3
Tmem38a	0.986965	1.6569018995304e-12	Module_1	Actr2	0.933759	1.25806361641756e-07	Module_3
Plekhn1	0.986918	1.69907753850905e-12	Module_1	Postn	0.933627	1.27518377467772e-07	Module_3
Capn12	0.986888	1.72621554200833e-12	Module_1	Fbxo38	0.93332	1.3160228893816e-07	Module_3
Zfr2	0.986833	1.77727364331902e-12	Module_1	Morc2a	0.933097	1.34627015943715e-07	Module_3
Ogfod1	0.98674	1.86623205941551e-12	Module_1	Psmd14	0.932859	1.37926781114794e-07	Module_3
Riox2	0.986734	1.87200245095023e-12	Module_1	Rpl30	0.932194	1.47516386730553e-07	Module_3
Ttll1	0.986731	1.87553728093712e-12	Module_1	Gm48976	0.932034	1.49905674961784e-07	Module_3
AW822252	0.986677	1.92915405217564e-12	Module_1	Eif4enif1	0.932025	1.50044074331612e-07	Module_3
Zfp579	0.98667	1.93587374148586e-12	Module_1	Pcdha4	0.93191	1.51780360945381e-07	Module_3
Cinp	0.986638	1.96849857780792e-12	Module_1	Hapln4	0.931907	1.51826728755911e-07	Module_3
Gon4l	0.986619	1.9884347728046e-12	Module_1	Gm13736	0.93184	1.52843411963403e-07	Module_3
2810004N23Rik	0.986592	2.0161858317419e-12	Module_1	Denr	0.931734	1.54479154116545e-07	Module_3
Ints3	0.986589	2.01898956177619e-12	Module_1	Itm2c	0.931556	1.57241203978139e-07	Module_3
Proser2	0.986531	2.08132443877579e-12	Module_1	Igbp1	0.931521	1.57788926004153e-07	Module_3
Slc39a3	0.986525	2.08805129768638e-12	Module_1	Tmtc1	0.931284	1.61547650129848e-07	Module_3
Prpf40b	0.98652	2.09257367026668e-12	Module_1	Pxk	0.931156	1.63610578988543e-07	Module_3
Dnlz	0.986508	2.10619764283479e-12	Module_1	Ntmt1	0.931137	1.63911663019608e-07	Module_3
Rnasek	0.986484	2.1324359789743e-12	Module_1	Stk26	0.930774	1.69889415643214e-07	Module_3
Gdpgp1	0.986469	2.14917062982736e-12	Module_1	Exosc2	0.930744	1.7039739200088e-07	Module_3
Smim38	0.986434	2.18811708827401e-12	Module_1	Strn3	0.930633	1.72264360139643e-07	Module_3
Zfp61	0.986414	2.21008836987969e-12	Module_1	Akr1c18	0.930608	1.72692665486979e-07	Module_3
Rtn4rl2	0.986408	2.21681544148002e-12	Module_1	AI597479	0.930548	1.73715614207031e-07	Module_3
Dnajc27	0.986396	2.23051550361723e-12	Module_1	Rdh11	0.93024	1.79035121971379e-07	Module_3
Scyl1	0.986394	2.23295890842664e-12	Module_1	Nup133	0.930178	1.80118590901082e-07	Module_3
Tspyl3	0.986379	2.25072250113719e-12	Module_1	Alas2	0.930011	1.83067828161016e-07	Module_3
Ift172	0.986371	2.25960715115779e-12	Module_1	Zfp429	0.929904	1.84988925154409e-07	Module_3
Cnga4	0.986342	2.29286412954577e-12	Module_1	Adgrd1	0.929889	1.85260278024204e-07	Module_3
Rad23a	0.9863	2.34273018072439e-12	Module_1	Hnrnpr	0.929862	1.85734197684903e-07	Module_3
Zscan20	0.986285	2.36053300049851e-12	Module_1	Lix1l	0.929729	1.88153962642817e-07	Module_3
Tspan17	0.986281	2.36557222493294e-12	Module_1	Phospho1	0.929693	1.88806058046428e-07	Module_3
Ppp4r1l-ps	0.986266	2.38333511439337e-12	Module_1	Ubald2	0.92966	1.89417769716156e-07	Module_3
Tmub1	0.986259	2.39210949119134e-12	Module_1	Gm9442	0.929451	1.93283972913872e-07	Module_3
Acbd4	0.986243	2.41159382697602e-12	Module_1	Snrnp25	0.929339	1.9537942378303e-07	Module_3
Zdhhc1	0.98623	2.42720116812526e-12	Module_1	Dnajc13	0.929322	1.95703756595963e-07	Module_3
Dctn1	0.986224	2.43421822550297e-12	Module_1	Uaca	0.929249	1.97085864564599e-07	Module_3
Gpd2	0.986218	2.44259657177708e-12	Module_1	Evi2	0.92911	1.99727016553956e-07	Module_3
Acd	0.986209	2.45320384879430e-12	Module_1	Ilf2	0.929099	1.99942882366922e-07	Module_3
Prdm2	0.98615	2.52668885996577e-12	Module_1	Klf6	0.92899	2.02035447229099e-07	Module_3
Sap30bp	0.986123	2.56184186894905e-12	Module_1	Pcgf1	0.928872	2.04334925557046e-07	Module_3
Hdhd5	0.986113	2.57485960156678e-12	Module_1	G2e3	0.928841	2.04953985679379e-07	Module_3
Sec61a2	0.986079	2.61888973349614e-12	Module_1	Cerk	0.928787	2.05999962688734e-07	Module_3
Ubac1	0.986065	2.63674971310958e-12	Module_1	Ift57	0.928639	2.08947009787805e-07	Module_3
Tmem39b	0.986038	2.67239492030842e-12	Module_1	Jaml	0.928461	2.12518362313424e-07	Module_3
Zc2hc1a	0.986021	2.69552990804754e-12	Module_1	Ccdc69	0.928458	2.12578627403492e-07	Module_3
Tmed1	0.985997	2.72783360306126e-12	Module_1	Rp2	0.92844	2.12939766695947e-07	Module_3
Fanci	0.985993	2.73342746677808e-12	Module_1	Il11	0.927967	2.22712663281738e-07	Module_3
Sdccag8	0.985983	2.74750287128224e-12	Module_1	Gng10	0.927884	2.24458940461103e-07	Module_3
Lrfn2	0.985934	2.81480340711815e-12	Module_1	Recql4	0.927615	2.30217505272724e-07	Module_3
Olfr1173	0.985922	2.83198431051612e-12	Module_1	Dennd3	0.927357	2.35850044559818e-07	Module_3
Fads3	0.985918	2.83689919809772e-12	Module_1	Tatdn1	0.92723	2.3868128236721e-07	Module_3
Cept1	0.985908	2.85126770270246e-12	Module_1	Crtc2	0.92716	2.40232902450646e-07	Module_3
3110040N11Rik	0.98588	2.89121854891949e-12	Module_1	Cited1	0.927159	2.40257963571052e-07	Module_3
Tubgcp6	0.985866	2.91104737497991e-12	Module_1	Rps27a	0.926963	2.44692420509996e-07	Module_3
Colgalt1	0.985801	3.00506231661111e-12	Module_1	Aen	0.926798	2.48477750839988e-07	Module_3
Capn10	0.985791	3.01950200292742e-12	Module_1	Brf1	0.92679	2.48656376777328e-07	Module_3
Fam173a	0.985766	3.05705434956949e-12	Module_1	Anp32b	0.926733	2.4999787447372e-07	Module_3
Zcchc2	0.985763	3.06132533129541e-12	Module_1	Zfp410	0.92672	2.50299226541126e-07	Module_3
Btbd2	0.985759	3.06748464064115e-12	Module_1	Arhgef5	0.92669	2.50987359441852e-07	Module_3
Acta1	0.985754	3.07612400697817e-12	Module_1	Hspa1l	0.926612	2.52809590262971e-07	Module_3
Tbx15	0.985749	3.08327520875564e-12	Module_1	Pkia	0.926556	2.5411538164779e-07	Module_3
Card10	0.985744	3.09050312912647e-12	Module_1	Epc1	0.926546	2.54357723091171e-07	Module_3
Fam227a	0.985738	3.09989539148463e-12	Module_1	Layn	0.926264	2.61075681242536e-07	Module_3
H2ax	0.985718	3.1295565469491e-12	Module_1	Ell2	0.926217	2.62206330540187e-07	Module_3
Nagk	0.985694	3.166977697671e-12	Module_1	3110053B16Rik	0.926123	2.64487249971181e-07	Module_3
Armc2	0.985694	3.16712501981007e-12	Module_1	Gns	0.925991	2.6772805843707e-07	Module_3
Idh3g	0.985686	3.17830383267701e-12	Module_1	Cd84	0.925952	2.68676642812048e-07	Module_3
Stoml2	0.98566	3.21931233970705e-12	Module_1	Onecut1	0.925827	2.71789721947623e-07	Module_3
Ankzf1	0.985644	3.24418091446906e-12	Module_1	Ppp1r16b	0.925819	2.71977542225208e-07	Module_3
Zfp553	0.985626	3.27363437124345e-12	Module_1	Ankra2	0.925799	2.72474351826227e-07	Module_3
Ddx23	0.985625	3.2748874292794e-12	Module_1	Hmga2	0.92572	2.74453278842472e-07	Module_3
Vmn2r110	0.985623	3.27844947750613e-12	Module_1	Adgrf5	0.925627	2.76795069637668e-07	Module_3
Ppil3	0.98561	3.29894299333349e-12	Module_1	Gm37988	0.925407	2.82411060365082e-07	Module_3
Fam174b	0.985599	3.31592902759267e-12	Module_1	Fam174a	0.92519	2.8805063702117e-07	Module_3
Bsn	0.985584	3.34084224032067e-12	Module_1	Olfr1160	0.925117	2.89958007558639e-07	Module_3
Gas2l1	0.985584	3.34085395431027e-12	Module_1	Rbpj	0.925076	2.91052851420575e-07	Module_3
Ubxn6	0.985561	3.37807658059740e-12	Module_1	Tlr7	0.924864	2.96691777245567e-07	Module_3
Erp29	0.985558	3.38272671643453e-12	Module_1	B230217C12Rik	0.924808	2.98188105997668e-07	Module_3
Slc25a42	0.985548	3.39869747895764e-12	Module_1	Anxa4	0.924788	2.98729731941853e-07	Module_3
Slc39a2	0.985507	3.46583709567155e-12	Module_1	Angel2	0.92474	3.00027249954582e-07	Module_3
Cep78	0.985428	3.60045251289601e-12	Module_1	Eif5b	0.924719	3.0061001672976e-07	Module_3
Rps6kl1	0.985394	3.65935718328285e-12	Module_1	Slf1	0.924701	3.0108281791302e-07	Module_3
Pomk	0.985392	3.66328159568875e-12	Module_1	Ltbp2	0.924618	3.0335456411429e-07	Module_3
Gpr68	0.985385	3.67527469627036e-12	Module_1	Tafa5	0.92444	3.0825323843315e-07	Module_3
Tsta3	0.985368	3.70485949926091e-12	Module_1	Dido1	0.924405	3.09230574675518e-07	Module_3
Atic	0.985351	3.73461715799824e-12	Module_1	Med7	0.924252	3.13501786880326e-07	Module_3
Dbn1	0.985342	3.74995545116641e-12	Module_1	Tex10	0.924144	3.16561859915391e-07	Module_3
Cnot9	0.985281	3.86066438090438e-12	Module_1	Fgd3	0.923082	3.47900648491695e-07	Module_3
2210016L21Rik	0.98523	3.95509971273164e-12	Module_1	Cry2	0.923029	3.49539590099917e-07	Module_3
Gcn1	0.985202	4.00716961770689e-12	Module_1	Gm10275	0.922961	3.51649654940694e-07	Module_3
Ptdss2	0.985195	4.02113794420895e-12	Module_1	Ipo5	0.922393	3.69611820744107e-07	Module_3
Disp3	0.98518	4.04845729083567e-12	Module_1	Bnip2	0.922247	3.74380115318832e-07	Module_3
Cbarp	0.98517	4.06789594665153e-12	Module_1	Arg2	0.922114	3.78749078467356e-07	Module_3
Fzr1	0.985163	4.08177958268146e-12	Module_1	Mfsd7a	0.922105	3.7903557678635e-07	Module_3
Gtf3c5	0.985153	4.09995777098921e-12	Module_1	Sntg1	0.922005	3.82355934950417e-07	Module_3
Spag5	0.985134	4.13711873712032e-12	Module_1	Zgrf1	0.921901	3.85815319788365e-07	Module_3
Zfp873	0.985134	4.13788828237986e-12	Module_1	Slc8b1	0.921506	3.99261978644435e-07	Module_3
Add2	0.985128	4.14855443278733e-12	Module_1	Fut4	0.921446	4.01353412211796e-07	Module_3
Katnal2	0.985098	4.2068181805629e-12	Module_1	Wnt5b	0.921344	4.04891480005847e-07	Module_3
Zfp865	0.985075	4.25326389105763e-12	Module_1	Zfpm1	0.921201	4.0992630399654e-07	Module_3
Fbxo46	0.98504	4.32340713853264e-12	Module_1	Eqtn	0.921137	4.1218038363906e-07	Module_3
Syt3	0.98503	4.34281589650838e-12	Module_1	C1galt1c1	0.921132	4.12357317940191e-07	Module_3
Gtpbp6	0.985001	4.40222716782899e-12	Module_1	Nup153	0.920694	4.28146537869064e-07	Module_3
Ccnd2	0.984991	4.42219291217346e-12	Module_1	Topors	0.920608	4.31294089088111e-07	Module_3
Comtd1	0.984976	4.45391050643501e-12	Module_1	Fam49a	0.920532	4.34118614808977e-07	Module_3
Crat	0.984964	4.47733816074703e-12	Module_1	Klf3	0.92044	4.37559264443292e-07	Module_3
Gm7367	0.98494	4.52718382755459e-12	Module_1	Frmd5	0.920259	4.44351743199547e-07	Module_3
Pdzd4	0.984927	4.55543792503525e-12	Module_1	Gart	0.920238	4.45121285407794e-07	Module_3
Cers1	0.984906	4.59909990905769e-12	Module_1	Ackr3	0.920135	4.49047158065197e-07	Module_3
Sypl2	0.984882	4.65015691433595e-12	Module_1	Herc3	0.920014	4.53666942559265e-07	Module_3
Fam118b	0.984872	4.67312421806946e-12	Module_1	Ube2e2	0.920006	4.53975319986536e-07	Module_3
Gadd45gip1	0.984855	4.70880107044629e-12	Module_1	Mcm7	0.919964	4.55611497863976e-07	Module_3
Prrt1	0.98485	4.7199853139236e-12	Module_1	Parp8	0.919723	4.65012949756907e-07	Module_3
Actl10	0.984823	4.77756234696578e-12	Module_1	Erf	0.919719	4.65156251089816e-07	Module_3
Bcorl1	0.984818	4.78932371736768e-12	Module_1	Ngdn	0.919438	4.76304343004297e-07	Module_3
Tmem240	0.984795	4.83963176366524e-12	Module_1	Hypk	0.919386	4.78412834257369e-07	Module_3
Pdcd2	0.984776	4.88277057251769e-12	Module_1	Maml3	0.91896	4.95816708742816e-07	Module_3
Krba1	0.984748	4.94419622459901e-12	Module_1	Gdf5	0.918948	4.96314784161402e-07	Module_3
Mpi	0.984708	5.03518274589725e-12	Module_1	Krr1	0.91894	4.96619247031767e-07	Module_3
Gdf9	0.984674	5.114447910579e-12	Module_1	Sqstm1	0.918855	5.00168762394449e-07	Module_3
Pheta1	0.984668	5.12750526636488e-12	Module_1	Prkaa1	0.918709	5.06315055791596e-07	Module_3
Agk	0.984657	5.15431427443211e-12	Module_1	Traf5	0.918465	5.1671554473445e-07	Module_3
Cyb561d2	0.984625	5.23036201865556e-12	Module_1	Vps36	0.918454	5.1716276152515e-07	Module_3
Sin3b	0.984619	5.24418940144175e-12	Module_1	Ppp1cc	0.918217	5.27450570395145e-07	Module_3
Map1a	0.984595	5.30148948989176e-12	Module_1	Trim43a	0.918156	5.30104285242589e-07	Module_3
Gm8206	0.984568	5.36558940687712e-12	Module_1	Pcdhac1	0.917936	5.39853395920898e-07	Module_3
Gm8213	0.984539	5.43742181987773e-12	Module_1	Wdr75	0.917773	5.47174981938459e-07	Module_3
Gga3	0.984511	5.50621470607107e-12	Module_1	Chmp2b	0.917717	5.49696311361318e-07	Module_3
Zdhhc12	0.984467	5.61484118347885e-12	Module_1	Med15	0.917593	5.55346718091186e-07	Module_3
Ypel1	0.984466	5.61857557260705e-12	Module_1	Psmb7	0.917536	5.57945663714385e-07	Module_3
Adcy3	0.984412	5.7539395768331e-12	Module_1	Haus6	0.917452	5.61807886246453e-07	Module_3
Nts	0.984411	5.75770336644884e-12	Module_1	Bud31	0.917043	5.80941303866564e-07	Module_3
Fam151b	0.9844	5.78664433257075e-12	Module_1	Neurog2	0.916988	5.83549187849072e-07	Module_3
Gm10767	0.984397	5.79256650902426e-12	Module_1	Dut	0.91672	5.96430553707168e-07	Module_3
Ipo4	0.984396	5.79496258145514e-12	Module_1	Urah	0.916714	5.96708052348985e-07	Module_3
Snx15	0.984392	5.80728845089832e-12	Module_1	Lgals4	0.916701	5.97360422514734e-07	Module_3
Sirt4	0.98434	5.94256455917186e-12	Module_1	Irak1bp1	0.916565	6.03996767202956e-07	Module_3
Atad3a	0.984329	5.97283145840601e-12	Module_1	Ckap2	0.916545	6.04945359999401e-07	Module_3
Tmem150a	0.98431	6.02263152300408e-12	Module_1	Tmem8b	0.916419	6.11206106064895e-07	Module_3
Synj2bp	0.98428	6.10287840145245e-12	Module_1	Ugt1a7c	0.916298	6.17177240861779e-07	Module_3
Trmt2a	0.9842	6.32357341326303e-12	Module_1	Gm10521	0.916194	6.22412524008076e-07	Module_3
Atg12	0.984147	6.4725120049715e-12	Module_1	Xab2	0.916097	6.27322216097449e-07	Module_3
Mta1	0.984143	6.48363016919781e-12	Module_1	Rab43	0.91596	6.34275949781333e-07	Module_3
Gas8	0.984094	6.62436770470019e-12	Module_1	Loxl4	0.915821	6.41418785626212e-07	Module_3
Polr3b	0.984079	6.66708943042876e-12	Module_1	Plaa	0.915728	6.46225469793157e-07	Module_3
Plcxd1	0.984078	6.67038265546891e-12	Module_1	Phf12	0.915663	6.49603891183452e-07	Module_3
Emc9	0.984074	6.68241888978564e-12	Module_1	Gm7787	0.915365	6.6531247477445e-07	Module_3
Msc	0.984022	6.8355458883248e-12	Module_1	Ptpn2	0.915171	6.75695212960609e-07	Module_3
Pold3	0.983986	6.94194646355756e-12	Module_1	Prpf18	0.915093	6.79945152447858e-07	Module_3
Sdhaf2	0.983982	6.95422669622749e-12	Module_1	Arhgap44	0.914795	6.96259425410014e-07	Module_3
Cope	0.983965	7.0052372509009e-12	Module_1	Pcdhb13	0.914733	6.99655877605059e-07	Module_3
Jagn1	0.983953	7.0439898416902e-12	Module_1	Hp1bp3	0.914621	7.05918118079129e-07	Module_3
Rps19bp1	0.983951	7.04919477639106e-12	Module_1	Amy1	0.9145	7.12693686239711e-07	Module_3
Cxxc1	0.983851	7.36159394126022e-12	Module_1	Tpt1-ps3	0.914336	7.22014329908529e-07	Module_3
Ttc5	0.983841	7.392287502315e-12	Module_1	Cldn1	0.914329	7.22415518467035e-07	Module_3
Cyp11a1	0.983825	7.4432929314141e-12	Module_1	Ccdc149	0.914225	7.28387301222754e-07	Module_3
Tnks1bp1	0.983809	7.49512204899184e-12	Module_1	Klhl29	0.914107	7.35192873604215e-07	Module_3
Pisd-ps1	0.983807	7.4993340168157e-12	Module_1	Pex11b	0.914091	7.36131115583068e-07	Module_3
Cabin1	0.983781	7.58553800923629e-12	Module_1	Mtmr1	0.913957	7.43936382670153e-07	Module_3
Fkbp1b	0.983774	7.60683484685538e-12	Module_1	Wdr5	0.913859	7.49639292992503e-07	Module_3
Mst1r	0.983761	7.65101445344365e-12	Module_1	Slc4a7	0.91333	7.81344053121506e-07	Module_3
Top1mt	0.983729	7.75433881219677e-12	Module_1	Fbxo34	0.913064	7.9770571020644e-07	Module_3
Lnx1	0.983714	7.80526661140118e-12	Module_1	Inpp5k	0.912981	8.02911469142459e-07	Module_3
Borcs8	0.98371	7.81893450641047e-12	Module_1	Clp1	0.912811	8.1353206327192e-07	Module_3
Zfp607b	0.983699	7.85577146761163e-12	Module_1	BC028528	0.912807	8.13798754453061e-07	Module_3
Coq4	0.983677	7.9290843997905e-12	Module_1	Rab5c	0.912594	8.27370475355264e-07	Module_3
Zfp235	0.983629	8.09302862172546e-12	Module_1	Gm6939	0.912315	8.45354274830299e-07	Module_3
Bicral	0.983592	8.22109688834382e-12	Module_1	Rchy1	0.912157	8.55705563587177e-07	Module_3
Rexo4	0.983536	8.42028704912834e-12	Module_1	Slc16a1	0.911728	8.84409167414364e-07	Module_3
Entr1	0.983529	8.4443622336993e-12	Module_1	0610030E20Rik	0.911642	8.90202080582098e-07	Module_3
Cntrob	0.983528	8.4461167014181e-12	Module_1	Klra2	0.911613	8.92194119925876e-07	Module_3
Slc4a1ap	0.983521	8.47389057889874e-12	Module_1	Cd177	0.91143	9.04774028179858e-07	Module_3
Agbl5	0.983517	8.48693181965934e-12	Module_1	Rps25	0.911393	9.07334378881395e-07	Module_3
Zfp13	0.983512	8.50359149779269e-12	Module_1	Phf6	0.911151	9.24231914674765e-07	Module_3
Ints7	0.983471	8.65278828283785e-12	Module_1	Polr1a	0.910737	9.53715157197949e-07	Module_3
AU022252	0.983453	8.71799786688867e-12	Module_1	Fstl1	0.910669	9.58600604620984e-07	Module_3
Caml	0.98344	8.76481098057502e-12	Module_1	Kdm6a	0.910579	9.65125530903432e-07	Module_3
Agrn	0.98344	8.76567151740494e-12	Module_1	Ciita	0.909702	1.03095703309891e-06	Module_3
Gm13305	0.98342	8.84039754910262e-12	Module_1	Mrpl20	0.909634	1.03622073229036e-06	Module_3
Spice1	0.983413	8.86672328474331e-12	Module_1	Cpox	0.909618	1.03745076333519e-06	Module_3
Cdk15	0.983393	8.9408147059784e-12	Module_1	Cryab	0.909503	1.04639729197624e-06	Module_3
Gtf3c3	0.983388	8.95898535118702e-12	Module_1	Il4i1	0.909478	1.04830953496181e-06	Module_3
Ctc1	0.983376	9.00412677614004e-12	Module_1	Drap1	0.909205	1.069854886484e-06	Module_3
Cklf	0.983375	9.00999361654865e-12	Module_1	Rpsa	0.90917	1.07267946481141e-06	Module_3
Ppm1m	0.983346	9.11898981172734e-12	Module_1	Mtg1	0.909095	1.07866522053111e-06	Module_3
Wdr90	0.983344	9.12612168223839e-12	Module_1	Msh3	0.909093	1.0788106949428e-06	Module_3
Apaf1	0.98333	9.17999043598214e-12	Module_1	Slc25a45	0.908825	1.10045702713156e-06	Module_3
Fam229b	0.983327	9.19061957570179e-12	Module_1	Znrd1	0.908812	1.10148773961031e-06	Module_3
Phyhip	0.983317	9.2295076099066e-12	Module_1	Snx9	0.908774	1.10464952068526e-06	Module_3
Orai3	0.983297	9.30552181300854e-12	Module_1	Casz1	0.908675	1.11278721321851e-06	Module_3
Tubb5	0.983288	9.34063129002434e-12	Module_1	Cdc40	0.908358	1.13910892690799e-06	Module_3
Pnkp	0.983283	9.36126732440455e-12	Module_1	Rbpms	0.908351	1.13967490121907e-06	Module_3
Acaa1b	0.983274	9.39503669969996e-12	Module_1	Cyb5r3	0.908219	1.15078590019656e-06	Module_3
Supt3	0.983268	9.42130146274132e-12	Module_1	2510039O18Rik	0.908086	1.16210542773099e-06	Module_3
Ift140	0.983258	9.45897426083705e-12	Module_1	Snap23	0.907779	1.18851165400529e-06	Module_3
Yeats2	0.983254	9.47514748404198e-12	Module_1	Pcdhga3	0.907656	1.19930793131906e-06	Module_3
Smim27	0.983221	9.60636430669077e-12	Module_1	Abcc1	0.907648	1.19996009362757e-06	Module_3
Dyrk1b	0.983132	9.96629116186481e-12	Module_1	Mylpf	0.907404	1.22150760645283e-06	Module_3
Mras	0.983121	1.00086012062175e-11	Module_1	C920009B18Rik	0.907131	1.24609628036465e-06	Module_3
C2cd5	0.983105	1.00766781101035e-11	Module_1	Slc5a1	0.907127	1.24645224156683e-06	Module_3
Fam241b	0.983092	1.01288552185779e-11	Module_1	Psmg4	0.906978	1.26000926657525e-06	Module_3
Ccdc148	0.983066	1.02402801956655e-11	Module_1	Osbp	0.906674	1.2880423467198e-06	Module_3
Lyrm1	0.983058	1.027532221803e-11	Module_1	Lsmem2	0.90664	1.29116848823657e-06	Module_3
Hrh1	0.983055	1.02844609415223e-11	Module_1	Kif4	0.906584	1.29638101891976e-06	Module_3
Usf1	0.983047	1.03201471951181e-11	Module_1	Phf20	0.90654	1.30050187888368e-06	Module_3
Ppp1r16a	0.983039	1.0353541362961e-11	Module_1	Cfap298	0.906326	1.32076946370498e-06	Module_3
Narf	0.983035	1.0369782172391e-11	Module_1	Gm12663	0.90631	1.32222690248576e-06	Module_3
Mief1	0.983009	1.04803770107742e-11	Module_1	Cltb	0.905824	1.36926177127596e-06	Module_3
Impdh1	0.982988	1.05737981378061e-11	Module_1	Cdk2	0.905781	1.37343278108074e-06	Module_3
Mtor	0.982944	1.0764165038603e-11	Module_1	Med27	0.905657	1.38565033749902e-06	Module_3
Clec10a	0.982933	1.08130711100517e-11	Module_1	Arhgap11a	0.905549	1.39644004847302e-06	Module_3
Ccdc28b	0.982932	1.08152744002888e-11	Module_1	Washc3	0.905423	1.40900374980612e-06	Module_3
Bspry	0.982921	1.08634325236496e-11	Module_1	9030624G23Rik	0.905146	1.43711979675579e-06	Module_3
Stpg1	0.982838	1.1237104158799e-11	Module_1	Ppcs	0.905106	1.44118731896119e-06	Module_3
Kifc1	0.982805	1.13892178619731e-11	Module_1	Dph5	0.90475	1.47797587088522e-06	Module_3
Hexdc	0.982794	1.14413879540634e-11	Module_1	Snrpf	0.904689	1.48442918296696e-06	Module_3
Hbq1b	0.982743	1.16776074942846e-11	Module_1	Shmt1	0.904607	1.49297536107249e-06	Module_3
Kiss1r	0.982726	1.17563010788721e-11	Module_1	A730049H05Rik	0.904382	1.51687310248168e-06	Module_3
Nr2f6	0.982717	1.18005299592614e-11	Module_1	Stxbp5	0.904144	1.5425172432869e-06	Module_3
Fxyd2	0.982711	1.18275908326981e-11	Module_1	4833420G17Rik	0.903361	1.62950139130375e-06	Module_3
Naa60	0.982689	1.19332448901969e-11	Module_1	Kctd10	0.903269	1.63991860798206e-06	Module_3
Zfand3	0.982664	1.20548715837896e-11	Module_1	Eif2a	0.903012	1.66945259352014e-06	Module_3
Nova2	0.982639	1.21771150824434e-11	Module_1	Memo1	0.902955	1.67615309006994e-06	Module_3
Trpa1	0.982637	1.21849158242787e-11	Module_1	Baiap2l1	0.902846	1.68880065417282e-06	Module_3
Tsen34	0.982545	1.264294142589e-11	Module_1	Il18rap	0.902824	1.6914426957837e-06	Module_3
Tmem200a	0.982531	1.27140775082505e-11	Module_1	Ube2q2	0.902689	1.70729713776762e-06	Module_3
Cant1	0.982477	1.29877276460038e-11	Module_1	Map4k3	0.902664	1.71021723030176e-06	Module_3
Eef1akmt1	0.982461	1.30692987202291e-11	Module_1	Sf1	0.9025	1.72969889238039e-06	Module_3
Fbxl18	0.98243	1.32347718766392e-11	Module_1	Icosl	0.902321	1.75125643430363e-06	Module_3
Zfp27	0.98241	1.3337424880467e-11	Module_1	Eif2s3x	0.902282	1.75598856904079e-06	Module_3
Dda1	0.982408	1.33493559847862e-11	Module_1	Rbm33	0.902064	1.78254509724031e-06	Module_3
Plpp7	0.982391	1.34370973389197e-11	Module_1	Spon2	0.901972	1.79386334201824e-06	Module_3
Tcf25	0.982385	1.34682174908859e-11	Module_1	Myl4	0.90165	1.83384414290137e-06	Module_3
Prrc2a	0.982329	1.37678858008364e-11	Module_1	Iqsec1	0.901462	1.85752068992965e-06	Module_3
Dynll1	0.982321	1.38128952100686e-11	Module_1	Ccdc125	0.901409	1.86427741076592e-06	Module_3
Slc30a3	0.982306	1.38928897623396e-11	Module_1	Ociad2	0.901379	1.86809902728466e-06	Module_3
Pex26	0.982296	1.39516400114976e-11	Module_1	Itgb7	0.901367	1.86963361064005e-06	Module_3
Spata33	0.982255	1.41744716132392e-11	Module_1	Gm16439	0.901293	1.8790768277943e-06	Module_3
Fam163b	0.982247	1.4222664771053e-11	Module_1	Usp48	0.901196	1.89159324832315e-06	Module_3
Slx1b	0.982244	1.42372572919302e-11	Module_1	Wdr3	0.901152	1.89720869677237e-06	Module_3
Fam228a	0.982233	1.43015988785952e-11	Module_1	Tnfrsf21	0.900382	1.99889292743859e-06	Module_3
Dennd4b	0.982212	1.44148562462929e-11	Module_1
Cfap410	0.982204	1.44643560990744e-11	Module_1
Pex16	0.982197	1.45001110498413e-11	Module_1
Chid1	0.982188	1.45504958728496e-11	Module_1
Snrpa	0.982183	1.45812396681437e-11	Module_1
Flad1	0.982165	1.468338825181e-11	Module_1
Ptp4a3	0.98214	1.48283706425552e-11	Module_1
Zfp277	0.982127	1.49025021227877e-11	Module_1
Gm17018	0.982126	1.49059446526529e-11	Module_1
Hes6	0.982123	1.49273937216557e-11	Module_1
Klb	0.98212	1.4942258274585e-11	Module_1
Lyrm2	0.982117	1.49583098219448e-11	Module_1
Nme7	0.982117	1.49626182779333e-11	Module_1
Tspoap1	0.982095	1.5086541498256e-11	Module_1
Dph1	0.982082	1.5164724710552e-11	Module_1
Gskip	0.982071	1.5228275173325e-11	Module_1
Rabl6	0.982051	1.53517214766601e-11	Module_1
Exog	0.982047	1.53730611893795e-11	Module_1
Dbnl	0.982035	1.54431112834806e-11	Module_1
Kdm4dl	0.982004	1.56293933915477e-11	Module_1
Zfp329	0.982003	1.56363873819529e-11	Module_1
Gm10297	0.982	1.56526509654912e-11	Module_1
Hdgfl2	0.981996	1.56780078547105e-11	Module_1
Dact1	0.981959	1.59021379705825e-11	Module_1
Dus1l	0.981957	1.59171586384075e-11	Module_1
Slc22a2	0.98194	1.60190471122153e-11	Module_1
Kcnb2	0.981904	1.62476105259825e-11	Module_1
Eif3k	0.981896	1.6297107045485e-11	Module_1
Slc23a4	0.981887	1.6348434994524e-11	Module_1
Akr7a5	0.981872	1.6443724834427e-11	Module_1
Cars2	0.981864	1.64931082381617e-11	Module_1
Mamdc4	0.981813	1.68190631734371e-11	Module_1
Tafa2	0.981812	1.68268086701106e-11	Module_1
Slco4c1	0.981812	1.68278463483505e-11	Module_1
Amdhd2	0.981774	1.70710419308488e-11	Module_1
Txnl4b	0.981768	1.71095710893115e-11	Module_1
Ccdc30	0.981756	1.71920295996609e-11	Module_1
Sstr4	0.981756	1.71928719121186e-11	Module_1
Pbx2	0.981734	1.73329251709759e-11	Module_1
Lrrc73	0.981712	1.74835053309476e-11	Module_1
2210408I21Rik	0.981689	1.76331373394748e-11	Module_1
Hps6	0.981669	1.77693901600425e-11	Module_1
Zfp707	0.981668	1.77728129204677e-11	Module_1
Adgrf2	0.981659	1.78361244425111e-11	Module_1
Msto1	0.981638	1.79807857276681e-11	Module_1
Zfp940	0.981612	1.81584229992759e-11	Module_1
Aldh18a1	0.981603	1.8219337892423e-11	Module_1
Rab24	0.981598	1.82554266267001e-11	Module_1
Sfxn4	0.98157	1.84466966099438e-11	Module_1
Dnhd1	0.981563	1.84992013179125e-11	Module_1
Gatc	0.981562	1.85007540928159e-11	Module_1
Cep152	0.981558	1.85315266224287e-11	Module_1
Il1rl1	0.981541	1.86471833705223e-11	Module_1
Tvp23a	0.981527	1.87461720120708e-11	Module_1
Usp28	0.981503	1.89179223153436e-11	Module_1
Cc2d1a	0.981483	1.90586888687973e-11	Module_1
Zfp784	0.981472	1.91408838827987e-11	Module_1
Dedd	0.981415	1.95525791110353e-11	Module_1
Abt1	0.981408	1.96055229552863e-11	Module_1
Gm12216	0.981389	1.97403395754502e-11	Module_1
Exoc8	0.981384	1.97836288624687e-11	Module_1
4930563E22Rik	0.981376	1.98393087298779e-11	Module_1
Dpagt1	0.981373	1.98592822483195e-11	Module_1
Pex6	0.98135	2.00359435250179e-11	Module_1
Gm4724	0.981345	2.006997941382e-11	Module_1
Ror2	0.981344	2.00815999831139e-11	Module_1
Bag6	0.98134	2.01082683387259e-11	Module_1
Faap100	0.981314	2.02999258608279e-11	Module_1
Ddhd2	0.981311	2.03271588577893e-11	Module_1
Slx4	0.981297	2.04351721578236e-11	Module_1
Ephb6	0.981294	2.04554333493446e-11	Module_1
Nudt5	0.981272	2.06198551234451e-11	Module_1
Ankrd24	0.981261	2.07096362441226e-11	Module_1
Pnpla6	0.981248	2.080480904239e-11	Module_1
Mxd3	0.981225	2.09877513944354e-11	Module_1
Scn2b	0.981191	2.12519557309163e-11	Module_1
Dcdc2b	0.981181	2.1328125201228e-11	Module_1
Ino80e	0.981173	2.13914196123689e-11	Module_1
Wif1	0.981131	2.17267369288188e-11	Module_1
Prkcz	0.98112	2.18159387020176e-11	Module_1
Ganab	0.981107	2.1920848947613e-11	Module_1
Jmjd8	0.981106	2.19307581610503e-11	Module_1
Fibp	0.981075	2.21782457521723e-11	Module_1
Gm3052	0.981073	2.21910369676709e-11	Module_1
Zfp862-ps	0.981073	2.2191730634147e-11	Module_1
Mcrip1	0.981071	2.22084124121717e-11	Module_1
Ppfia4	0.98107	2.22231826079165e-11	Module_1
Miga2	0.981062	2.22813954068775e-11	Module_1
Dalrd3	0.981059	2.2305408075393e-11	Module_1
Tafa1	0.981046	2.24180528238549e-11	Module_1
Slc27a4	0.981022	2.2610835678501e-11	Module_1
Kctd5	0.981019	2.26395261358282e-11	Module_1
Rtel1	0.981003	2.27693323303017e-11	Module_1
Msrb2	0.981002	2.27829935509322e-11	Module_1
Crip3	0.980997	2.28184164881973e-11	Module_1
Gm5977	0.980982	2.29431694717331e-11	Module_1
Zcwpw1	0.980966	2.30796807795632e-11	Module_1
Twist2	0.980959	2.31412111588738e-11	Module_1
Il17b	0.980953	2.31940139580296e-11	Module_1
Mymk	0.980943	2.32745556354498e-11	Module_1
Pick1	0.98094	2.32985083372617e-11	Module_1
Brd9	0.980907	2.3584729114683e-11	Module_1
Rbm10	0.980868	2.3917463482651e-11	Module_1
Slc27a2	0.980862	2.39681179150897e-11	Module_1
Trim65	0.980841	2.41527842514542e-11	Module_1
Crlf1	0.980836	2.42023349151586e-11	Module_1
0610040J01Rik	0.980823	2.43122002119333e-11	Module_1
Sema4a	0.980787	2.46335540938381e-11	Module_1
Pigc	0.980775	2.47383238277868e-11	Module_1
Faim2	0.980754	2.49286129266977e-11	Module_1
Zfp575	0.980702	2.54010501940533e-11	Module_1
Aifm1	0.980693	2.54785401247555e-11	Module_1
Olfr600	0.980645	2.59217786813231e-11	Module_1
Glt8d1	0.980642	2.59548808454102e-11	Module_1
Glis2	0.980613	2.62221082759705e-11	Module_1
Golgb1	0.980597	2.63775902819864e-11	Module_1
Anxa9	0.980559	2.67357389657615e-11	Module_1
Htra2	0.980555	2.67709055476789e-11	Module_1
Yars	0.980547	2.68501974996555e-11	Module_1
Phkg2	0.980533	2.69865765686175e-11	Module_1
Sarm1	0.980524	2.70744675529551e-11	Module_1
Htr5b	0.98052	2.71127303077103e-11	Module_1
Map1s	0.980497	2.73379675428975e-11	Module_1
Crybb1	0.980477	2.75343371055704e-11	Module_1
Brms1l	0.98043	2.79953931910711e-11	Module_1
Vps9d1	0.980427	2.80219777394008e-11	Module_1
Prss8	0.980424	2.80572347377106e-11	Module_1
Sh3yl1	0.98039	2.83932874683178e-11	Module_1
Htr1a	0.980373	2.85664693368392e-11	Module_1
Gtf2e1	0.98031	2.9208111207841e-11	Module_1
Ppp6r2	0.980271	2.96108226544192e-11	Module_1
A830005F24Rik	0.980258	2.97497852970785e-11	Module_1
Gm11839	0.980219	3.01635323001929e-11	Module_1
Rusc1	0.980204	3.03231370599091e-11	Module_1
Rasl10a	0.980172	3.06639072957242e-11	Module_1
Strip1	0.980144	3.09600840030621e-11	Module_1
Adam10	0.980105	3.13905140245917e-11	Module_1
Gnptg	0.980095	3.14941019476746e-11	Module_1
Lmbr1	0.980093	3.15210900682144e-11	Module_1
Gm49461	0.980079	3.16797407791382e-11	Module_1
Dleu7	0.98007	3.1779177067252e-11	Module_1
Mypop	0.980013	3.24134417925537e-11	Module_1
Gm48789	0.980011	3.24335816682923e-11	Module_1
Ilkap	0.979977	3.2819867898532e-11	Module_1
Mgat3	0.979973	3.28641141069273e-11	Module_1
Hes5	0.979967	3.29372052503915e-11	Module_1
Amacr	0.979955	3.30672335413607e-11	Module_1
Dok4	0.979948	3.31467275816159e-11	Module_1
Cnot10	0.979945	3.31897017308006e-11	Module_1
Agbl1	0.979941	3.32331881930501e-11	Module_1
Dolpp1	0.979927	3.33931403650881e-11	Module_1
Atg101	0.979914	3.35425402159333e-11	Module_1
Izumo4	0.979894	3.37805276462591e-11	Module_1
Nckap5l	0.979854	3.42446540859532e-11	Module_1
Pear1	0.979851	3.42767737471145e-11	Module_1
Naxd	0.979819	3.46634017331518e-11	Module_1
Zfp964	0.979787	3.50471218786043e-11	Module_1
Hectd4	0.979772	3.52254586194784e-11	Module_1
Tmppe	0.979753	3.54572462405846e-11	Module_1
Tmem145	0.97965	3.67295128483758e-11	Module_1
Pirt	0.979642	3.68265928973379e-11	Module_1
Men1	0.979639	3.68627756725992e-11	Module_1
Gm50490	0.979569	3.77496325583412e-11	Module_1
Prr13	0.979558	3.78961102131476e-11	Module_1
Atg4c	0.979556	3.79164853075224e-11	Module_1
Gm10052	0.979554	3.79517902654944e-11	Module_1
Zfp125	0.979544	3.80765255915356e-11	Module_1
Rpusd1	0.979508	3.8541186843237e-11	Module_1
Clcn7	0.979505	3.85871260307261e-11	Module_1
Fancg	0.979504	3.86039188427362e-11	Module_1
Gm20431	0.979469	3.90533347280636e-11	Module_1
Ehbp1l1	0.979452	3.9282996197217e-11	Module_1
Sptbn4	0.979434	3.95184918709027e-11	Module_1
Rab11fip3	0.979428	3.96059784461831e-11	Module_1
Ltk	0.979414	3.97914898561154e-11	Module_1
Ranbp10	0.979408	3.98674128508409e-11	Module_1
Shfl	0.979404	3.99309783563907e-11	Module_1
Tmem94	0.979349	4.0676194505944e-11	Module_1
Tnrc6c	0.979347	4.06965309993471e-11	Module_1
Atg2a	0.979343	4.07469233691142e-11	Module_1
Ifngr2	0.979301	4.133648687051e-11	Module_1
Klhl18	0.979294	4.14356708453721e-11	Module_1
Ttc26	0.97928	4.16200639805409e-11	Module_1
Eefsec	0.979276	4.16758554049605e-11	Module_1
Snx19	0.979269	4.17778641468456e-11	Module_1
6330549D23Rik	0.979236	4.22350907244171e-11	Module_1
Myl6b	0.979234	4.2270490757311e-11	Module_1
Zfp574	0.979229	4.2341814132492e-11	Module_1
Abcc10	0.979204	4.26935497135027e-11	Module_1
Dusp14	0.979202	4.27256389089474e-11	Module_1
Rin1	0.979147	4.35218896939157e-11	Module_1
Kcnj11	0.979095	4.42716516403136e-11	Module_1
Pde4c	0.979068	4.46787898816653e-11	Module_1
Zbtb40	0.978988	4.58690439072497e-11	Module_1
Ndufaf7	0.978981	4.59794618105313e-11	Module_1
Acrbp	0.978979	4.6008850622187e-11	Module_1
Shank1	0.978978	4.6022208677354e-11	Module_1
Dus4l	0.978971	4.61312920155181e-11	Module_1
Rabep2	0.97895	4.64449606151449e-11	Module_1
Tmem198	0.978947	4.64993489306056e-11	Module_1
Slc2a6	0.978917	4.69629903278517e-11	Module_1
Luc7l	0.978909	4.70893718138471e-11	Module_1
Best1	0.978821	4.84637788538856e-11	Module_1
Jpt1	0.978751	4.95852863302543e-11	Module_1
Mmp17	0.978742	4.97369139803596e-11	Module_1
Tymp	0.978738	4.98008228942908e-11	Module_1
Ppp1r3d	0.978686	5.065790408818e-11	Module_1
Dnajc28	0.97863	5.1586828094782e-11	Module_1
Naa10	0.978592	5.22278028661068e-11	Module_1
Fam57a	0.978564	5.27065975750051e-11	Module_1
Lclat1	0.978556	5.28331976352276e-11	Module_1
Selenov	0.978526	5.33442774380782e-11	Module_1
Tpgs2	0.978525	5.33695398086895e-11	Module_1
Gbp8	0.978505	5.37147284158696e-11	Module_1
Cd209c	0.978478	5.41776074737886e-11	Module_1
Inka2	0.978403	5.55043078078558e-11	Module_1
Phrf1	0.978397	5.56104797390765e-11	Module_1
Asl	0.978376	5.59950024182322e-11	Module_1
Plcd3	0.978369	5.61245711392742e-11	Module_1
D130007C19Rik	0.978358	5.63116627528797e-11	Module_1
Emid1	0.978356	5.63508463441579e-11	Module_1
Tmem231	0.978348	5.64893652400182e-11	Module_1
Alg12	0.978339	5.6665505703979e-11	Module_1
Lratd1	0.978329	5.68483798673397e-11	Module_1
Mrpl28	0.978328	5.68684617284254e-11	Module_1
Vwa3a	0.978323	5.69572184972131e-11	Module_1
Ppm1f	0.978304	5.72990913064696e-11	Module_1
Gm11578	0.978291	5.75424827031119e-11	Module_1
Tceal3	0.978286	5.76360391861863e-11	Module_1
Mtfp1	0.978278	5.77779975689357e-11	Module_1
Pcdhgc4	0.978232	5.86279430953726e-11	Module_1
Brpf3	0.978179	5.96393768273407e-11	Module_1
Dnph1	0.978178	5.96574745558895e-11	Module_1
Gm20683	0.978147	6.02500428195272e-11	Module_1
Pum1	0.978125	6.06594294094561e-11	Module_1
Tfcp2	0.978111	6.09405186856391e-11	Module_1
Fam185a	0.97805	6.21266299510939e-11	Module_1
Astn1	0.978039	6.23372375262368e-11	Module_1
Xpnpep3	0.978018	6.27500141294611e-11	Module_1
Irf3	0.978017	6.27667775878775e-11	Module_1
Mapk1ip1	0.977982	6.3465886420078e-11	Module_1
Tbxa2r	0.97798	6.35002453977351e-11	Module_1
Efcab12	0.977962	6.38681672615564e-11	Module_1
Fchsd1	0.97796	6.39204198875362e-11	Module_1
Zfp111	0.97795	6.41047215167714e-11	Module_1
Gm3164	0.977947	6.4177209885573e-11	Module_1
Mpv17	0.977937	6.4369787214491e-11	Module_1
Sorl1	0.977936	6.44032066453046e-11	Module_1
Papolb	0.977931	6.44923571504984e-11	Module_1
Col1a1	0.977924	6.46438229227767e-11	Module_1
Ccl27a	0.977914	6.48448547209892e-11	Module_1
Septin5	0.9779	6.51190461116922e-11	Module_1
Nwd2	0.977899	6.51474772050969e-11	Module_1
Gm8615	0.977883	6.54839580045532e-11	Module_1
Scarf2	0.977872	6.57142976856939e-11	Module_1
Polk	0.977859	6.59715923580867e-11	Module_1
Taf1b	0.977814	6.69011780036865e-11	Module_1
Mogs	0.977789	6.74327190777496e-11	Module_1
Pkn1	0.977782	6.75875008642125e-11	Module_1
Rps6ka4	0.97774	6.84674873744693e-11	Module_1
Otud5	0.977738	6.85155047337744e-11	Module_1
Smpd5	0.977734	6.86074228232387e-11	Module_1
Shisa7	0.977723	6.88323374964333e-11	Module_1
Catsper3	0.977697	6.94036202247619e-11	Module_1
Olfr775	0.977691	6.95254529380858e-11	Module_1
Rhobtb2	0.977665	7.00872642325459e-11	Module_1
Zfp184	0.977664	7.01205257896066e-11	Module_1
Pkd1l3	0.977664	7.01221080520396e-11	Module_1
Tbc1d10b	0.977641	7.06130086072785e-11	Module_1
Khdc3	0.977625	7.09578638167349e-11	Module_1
Dvl3	0.977569	7.22125400646445e-11	Module_1
Abcc8	0.977535	7.29649302811870e-11	Module_1
Gm14295	0.977532	7.30354862531476e-11	Module_1
Mrm3	0.977525	7.318732800319e-11	Module_1
Mrpl4	0.977501	7.37381796287181e-11	Module_1
Sec14l2	0.977501	7.37484808494601e-11	Module_1
Snip1	0.977481	7.4190902120339e-11	Module_1
Slc35f5	0.977431	7.5353489368211e-11	Module_1
Eef1g	0.97741	7.58481665401663e-11	Module_1
Tmem109	0.977398	7.61264099113491e-11	Module_1
Zfp882	0.97739	7.62930217552369e-11	Module_1
Vrk3	0.977379	7.65503039921286e-11	Module_1
Gm20481	0.977369	7.68011855315338e-11	Module_1
Uckl1	0.977275	7.9036183053549e-11	Module_1
Psmg3	0.977263	7.93196141608147e-11	Module_1
Ap2m1	0.977211	8.06013035388118e-11	Module_1
Gmpr2	0.977173	8.15412624512098e-11	Module_1
Cpt1c	0.977158	8.19038184238122e-11	Module_1
Msh4	0.977144	8.22577742834012e-11	Module_1
Lad1	0.977129	8.26364171124873e-11	Module_1
D130043K22Rik	0.977117	8.29321815187974e-11	Module_1
Mical2	0.9771	8.33722654330207e-11	Module_1
Adamtsl2	0.977075	8.39945606945167e-11	Module_1
Smyd2	0.977074	8.40138259860345e-11	Module_1
Slc8a2	0.977057	8.44594306824578e-11	Module_1
Srrm3	0.977044	8.47920874946389e-11	Module_1
Slc35a4	0.977036	8.49909022073657e-11	Module_1
Galt	0.976995	8.60483116669505e-11	Module_1
Tstd2	0.976994	8.60629036506039e-11	Module_1
Adh1	0.976967	8.67815250395418e-11	Module_1
3110067C02Rik	0.976951	8.71891073349341e-11	Module_1
Cyb561a3	0.97695	8.72316285091562e-11	Module_1
Ptprn	0.976943	8.74085934735844e-11	Module_1
Pitpnm1	0.976941	8.74594952376291e-11	Module_1
Ccdc71l	0.976927	8.78343821361599e-11	Module_1
Gm18517	0.976896	8.86455375558517e-11	Module_1
Plcg1	0.976877	8.91715684113288e-11	Module_1
Zfp263	0.976867	8.94352925523218e-11	Module_1
Fbh1	0.976865	8.94927993214564e-11	Module_1
Pam	0.976832	9.03752030078048e-11	Module_1
Epor	0.976824	9.05978245187848e-11	Module_1
Gpx7	0.976793	9.14224649017611e-11	Module_1
Gramd1a	0.976787	9.15893049896988e-11	Module_1
Arc	0.976753	9.25168747621666e-11	Module_1
Lrfn1	0.976722	9.33898718099271e-11	Module_1
Gm45062	0.976701	9.39886065498869e-11	Module_1
Prelid1	0.976688	9.43433090262363e-11	Module_1
Nprl2	0.976669	9.48647090804661e-11	Module_1
Gys1	0.976643	9.56015128046476e-11	Module_1
Bri3bp	0.976637	9.57874132192359e-11	Module_1
Ccdc22	0.976629	9.59985897573592e-11	Module_1
Shmt2	0.976607	9.66465998451313e-11	Module_1
Pla2g4b	0.97659	9.71313573933083e-11	Module_1
Pnmal2	0.976579	9.74356070311813e-11	Module_1
Abhd11	0.976548	9.83323021266203e-11	Module_1
Hivep3	0.976495	9.98828252789082e-11	Module_1
Rbm6	0.976491	9.99964292541834e-11	Module_1
Zc3h7b	0.976475	1.00469915003988e-10	Module_1
Cdc37	0.976451	1.01192031712885e-10	Module_1
Gm49396	0.97643	1.0181073768117e-10	Module_1
Lins1	0.976385	1.03176697628632e-10	Module_1
Zcchc17	0.976372	1.03587220332356e-10	Module_1
Flot1	0.97635	1.04262134289113e-10	Module_1
Stradb	0.976348	1.04313967790386e-10	Module_1
Ydjc	0.976343	1.04461823388171e-10	Module_1
1810058I24Rik	0.976291	1.06066919215268e-10	Module_1
Zfat	0.976267	1.06810251225411e-10	Module_1
Foxred2	0.976237	1.07740348426579e-10	Module_1
Gm12537	0.976232	1.07896853721133e-10	Module_1
Kcnk12	0.976231	1.0794297246468e-10	Module_1
Med20	0.976193	1.09131305165409e-10	Module_1
Gm5862	0.976179	1.09603311500813e-10	Module_1
Pnck	0.976166	1.09991224722391e-10	Module_1
Tmem81	0.976156	1.10333557938329e-10	Module_1
Sptbn2	0.976131	1.11138784619812e-10	Module_1
Slc38a7	0.976128	1.11230281001044e-10	Module_1
Asb6	0.976125	1.11337049733643e-10	Module_1
Gxylt2	0.976113	1.11699227575933e-10	Module_1
Ppp1r11	0.976103	1.12048946138326e-10	Module_1
Gtf2ird2	0.9761	1.12144736169147e-10	Module_1
Atp23	0.976086	1.12576904655091e-10	Module_1
Rita1	0.976075	1.12939860646629e-10	Module_1
Sstr3	0.976075	1.1295082227113e-10	Module_1
Slc35a1	0.976074	1.12997911022842e-10	Module_1
Kcnq4	0.976068	1.13176731863152e-10	Module_1
Rpusd4	0.976013	1.14984698773521e-10	Module_1
Lasp1	0.975967	1.16519630559919e-10	Module_1
Mpg	0.975929	1.17814049488121e-10	Module_1
Ssc4d	0.975928	1.17840827298959e-10	Module_1
Gm45871	0.975914	1.18318781419657e-10	Module_1
Tmem8	0.975898	1.1886858056154e-10	Module_1
Supt5	0.975889	1.1917849269272e-10	Module_1
Slitrk1	0.975875	1.19654090942151e-10	Module_1
1110008P14Rik	0.975821	1.21536966765093e-10	Module_1
Zmym3	0.975815	1.21735430928835e-10	Module_1
AW209491	0.975772	1.23253809427767e-10	Module_1
Zfp420	0.975734	1.24592143607151e-10	Module_1
1600029O15Rik	0.975716	1.25246473900718e-10	Module_1
Tmem116	0.975711	1.25437559772656e-10	Module_1
Pum3	0.975679	1.26588858444712e-10	Module_1
Kctd20	0.975677	1.26649988625041e-10	Module_1
Cers6	0.97567	1.26913784539137e-10	Module_1
Gtpbp2	0.975662	1.27198078337482e-10	Module_1
Adamts10	0.975634	1.28196021739992e-10	Module_1
Vegfa	0.975596	1.29615732213368e-10	Module_1
Med1	0.97558	1.30193808188443e-10	Module_1
Slc4a3	0.975578	1.30277757851852e-10	Module_1
Zfp772	0.975543	1.31582293399423e-10	Module_1
Wdr61	0.97553	1.32059055150262e-10	Module_1
Gcc1	0.97553	1.32059361961391e-10	Module_1
Slc22a17	0.975509	1.32835782284599e-10	Module_1
Fam222b	0.975492	1.33463208246891e-10	Module_1
Zfyve19	0.975488	1.33627896341315e-10	Module_1
Rcor2	0.975469	1.34344397441393e-10	Module_1
Mmp24	0.975468	1.34398355676693e-10	Module_1
Vezt	0.975465	1.34492312995053e-10	Module_1
Hnrnpu	0.975434	1.35675969924382e-10	Module_1
Zswim3	0.975423	1.36113437099646e-10	Module_1
Lmnb2	0.975323	1.40005625794599e-10	Module_1
Pmvk	0.975317	1.40227008194902e-10	Module_1
Dscam	0.975295	1.41083314229666e-10	Module_1
Igsf3	0.975278	1.41790960070792e-10	Module_1
Atp2c1	0.975272	1.42028918871026e-10	Module_1
Stx18	0.975268	1.42190056861849e-10	Module_1
Prdm9	0.975259	1.42527844420632e-10	Module_1
Col5a1	0.97522	1.44085862695575e-10	Module_1
A430005L14Rik	0.975177	1.45835952705368e-10	Module_1
Poc1a	0.975162	1.46460009984589e-10	Module_1
Ajm1	0.97515	1.4692864758022e-10	Module_1
Prmt8	0.975147	1.47051556631508e-10	Module_1
Polr2c	0.975137	1.47473680865508e-10	Module_1
Yipf1	0.975109	1.48641751583728e-10	Module_1
Mettl17	0.975037	1.51623018890826e-10	Module_1
Arfrp1	0.975036	1.5166409533368e-10	Module_1
Dvl1	0.974993	1.53505462944938e-10	Module_1
Ccdc92b	0.974982	1.53969374417402e-10	Module_1
Snx16	0.974962	1.54820563737582e-10	Module_1
Nabp1	0.974953	1.55227774082417e-10	Module_1
Xrcc1	0.974945	1.55550795657864e-10	Module_1
Fam53c	0.974937	1.55896034139929e-10	Module_1
Fkbp8	0.974929	1.56240255280928e-10	Module_1
Eps15l1	0.974921	1.56583628820383e-10	Module_1
Myadm	0.974895	1.57724544867202e-10	Module_1
Sh3gl1	0.97489	1.57942210441732e-10	Module_1
Lage3	0.974883	1.58238796811029e-10	Module_1
Adamts17	0.974877	1.5852509488521e-10	Module_1
Gnb1l	0.97486	1.59271786656538e-10	Module_1
Ksr2	0.974804	1.61735911640911e-10	Module_1
Tmem141	0.974798	1.61990189494703e-10	Module_1
Cdh15	0.974724	1.6530517242282e-10	Module_1
Leng9	0.974688	1.66948556019195e-10	Module_1
D11Wsu47e	0.97467	1.67794517251647e-10	Module_1
Rhpn1	0.974626	1.69798861260049e-10	Module_1
Pgpep1	0.974625	1.69880866972615e-10	Module_1
Tomm6	0.974588	1.71598186017173e-10	Module_1
Prr36	0.974512	1.75176144512083e-10	Module_1
Trpv2	0.974473	1.77059242546036e-10	Module_1
Josd2	0.974434	1.78911682177305e-10	Module_1
Pdzd3	0.97442	1.7962826062193e-10	Module_1
Retreg2	0.97441	1.80105008875252e-10	Module_1
Rai1	0.974402	1.80475828558559e-10	Module_1
Anpep	0.9744	1.8060222903713e-10	Module_1
Mbd3	0.974384	1.81388525695892e-10	Module_1
Rnf40	0.974344	1.83329906427735e-10	Module_1
Galnt18	0.97434	1.83561226615134e-10	Module_1
Vwa8	0.974338	1.83659334981468e-10	Module_1
Tmem201	0.97429	1.86012257907141e-10	Module_1
Wdr48	0.974268	1.87115025803476e-10	Module_1
Zfp444	0.974226	1.8925229835495e-10	Module_1
Nek3	0.974206	1.90309035643715e-10	Module_1
Zcwpw2	0.974195	1.90861034659739e-10	Module_1
Rdh16f1	0.974181	1.91591440435477e-10	Module_1
Capn3	0.974045	1.98690189554784e-10	Module_1
Alg3	0.974044	1.98716057974661e-10	Module_1
Lmf1	0.974043	1.98805781855294e-10	Module_1
Carmil3	0.974042	1.98833389021662e-10	Module_1
Gabrg2	0.974035	1.99206771781595e-10	Module_1
Mrtfb	0.97403	1.99488702903305e-10	Module_1
Zfp651	0.974027	1.99612071800777e-10	Module_1
Sobp	0.974008	2.00671431403091e-10	Module_1
Afmid	0.973986	2.01831335214875e-10	Module_1
Snrnp70	0.973973	2.02500195765965e-10	Module_1
Fcsk	0.973951	2.03715439758318e-10	Module_1
D17H6S53E	0.973929	2.04884402812045e-10	Module_1
Gm12397	0.973916	2.05595061100324e-10	Module_1
Dusp4	0.973915	2.0567794363435e-10	Module_1
Mtif3	0.973914	2.05702842324771e-10	Module_1
Zfp454	0.973907	2.06121465148165e-10	Module_1
Vps37b	0.973723	2.16398661530278e-10	Module_1
Tmem214	0.973715	2.1686143025105e-10	Module_1
Ccdc177	0.973685	2.18583559964801e-10	Module_1
Trpc5	0.97366	2.20045427437436e-10	Module_1
Gm3650	0.973636	2.21396205344015e-10	Module_1
Ints6	0.973634	2.21502803985468e-10	Module_1
Zbtb17	0.973624	2.22088999821122e-10	Module_1
Lrp1	0.973601	2.2343479548323e-10	Module_1
Gm20716	0.973587	2.24255152000413e-10	Module_1
Unc13a	0.973581	2.24659562580576e-10	Module_1
Setx	0.973577	2.24843732489703e-10	Module_1
Mas1	0.973574	2.25045591216246e-10	Module_1
Zfp977	0.973573	2.25127543349153e-10	Module_1
Kcnj14	0.973554	2.2625124324925e-10	Module_1
Wdr82	0.97355	2.26482828273187e-10	Module_1
Tppp	0.973543	2.2688317188827e-10	Module_1
Pla2g4c	0.973531	2.27570797484165e-10	Module_1
Ankmy2	0.973525	2.27937694922314e-10	Module_1
Snf8	0.973522	2.28122578571089e-10	Module_1
Gm35339	0.973498	2.29597031583842e-10	Module_1
Slc17a7	0.973496	2.29672464014885e-10	Module_1
Tatdn3	0.973491	2.29995257351587e-10	Module_1
Tnfaip8l1	0.973483	2.30473952538626e-10	Module_1
Mbd4	0.973475	2.30972021154689e-10	Module_1
Scamp4	0.973454	2.32205723433522e-10	Module_1
Fgd1	0.973453	2.3230807212493e-10	Module_1
Ywhag	0.973449	2.32531784868184e-10	Module_1
H2-Ke6	0.973433	2.33496062736177e-10	Module_1
Mpnd	0.973431	2.33634494103493e-10	Module_1
Samd11	0.973405	2.35198023247839e-10	Module_1
Glmp	0.973402	2.35393958954166e-10	Module_1
Akap3	0.973356	2.3821875948336e-10	Module_1
Rapgefl1	0.973348	2.38719527119632e-10	Module_1
Grik5	0.973311	2.41003830309651e-10	Module_1
Thap2	0.973305	2.41395496722074e-10	Module_1
Sugp1	0.973261	2.44196440286672e-10	Module_1
Pofut2	0.973242	2.45407878442287e-10	Module_1
Lrrc42	0.973228	2.46262277200514e-10	Module_1
Zbtb45	0.973186	2.48971027429349e-10	Module_1
Ago1	0.97318	2.4936934965735e-10	Module_1
Thsd7b	0.973144	2.51654475507962e-10	Module_1
Gpr162	0.973137	2.52159626304237e-10	Module_1
Gm36298	0.973132	2.52459054625876e-10	Module_1
Wdr45	0.973089	2.55295826278045e-10	Module_1
Ube2v1	0.973082	2.55758099675867e-10	Module_1
Pdia5	0.973065	2.56858045914921e-10	Module_1
Gm18095	0.973057	2.57375924532868e-10	Module_1
Bhlhe22	0.973014	2.60223172036921e-10	Module_1
Btbd3	0.972995	2.61538923059977e-10	Module_1
Hmg20a	0.972946	2.64833307476163e-10	Module_1
Zfp825	0.972929	2.65983707846883e-10	Module_1
Rap2b	0.972901	2.67860273348707e-10	Module_1
Gmppb	0.972892	2.68487414373831e-10	Module_1
Det1	0.972858	2.70831733969843e-10	Module_1
Dennd6b	0.972853	2.71183956711628e-10	Module_1
Nup210	0.972849	2.71442203485463e-10	Module_1
Tex2	0.972842	2.71973470983078e-10	Module_1
Usp4	0.972813	2.73992156414994e-10	Module_1
Supt4a	0.97281	2.74208497123275e-10	Module_1
Prr14l	0.972768	2.77104176345581e-10	Module_1
Gm49373	0.972747	2.78619492877426e-10	Module_1
Gm48035	0.972734	2.79498868379534e-10	Module_1
Dlg4	0.972711	2.81152609781088e-10	Module_1
Abcd1	0.972689	2.827328628636e-10	Module_1
Pigo	0.972688	2.82827036316054e-10	Module_1
Gm14226	0.972682	2.83217693470439e-10	Module_1
Catsperd	0.972643	2.86087607064567e-10	Module_1
Armc7	0.972634	2.86740312153574e-10	Module_1
Oscar	0.972596	2.89465818233455e-10	Module_1
Slc25a23	0.972546	2.93190369971766e-10	Module_1
E2f2	0.97249	2.97347834457968e-10	Module_1
Fyco1	0.972481	2.98008645000624e-10	Module_1
Nop2	0.972443	3.00847889759625e-10	Module_1
Rpl10-ps3	0.972443	3.00869182704095e-10	Module_1
Bmerb1	0.972376	3.05933324089914e-10	Module_1
Xntrpc	0.972326	3.09814494464204e-10	Module_1
Gatb	0.972309	3.1111487341882e-10	Module_1
Zscan26	0.972205	3.19345811697137e-10	Module_1
Hdac6	0.972203	3.19507651469113e-10	Module_1
Aars2	0.972173	3.2186705274321e-10	Module_1
Gm14401	0.972171	3.22065758124729e-10	Module_1
Celsr3	0.972159	3.22976929302528e-10	Module_1
Cmtm3	0.972153	3.23526357990588e-10	Module_1
Snupn	0.972146	3.24030480614936e-10	Module_1
Zfp874b	0.972083	3.29174339805707e-10	Module_1
Adck2	0.972082	3.29265262953211e-10	Module_1
Lrrn4	0.972074	3.29921965686267e-10	Module_1
Zfp93	0.972072	3.30054104884828e-10	Module_1
Aip	0.97204	3.32715827157536e-10	Module_1
Rabif	0.972039	3.32746104944024e-10	Module_1
Tarbp2	0.972026	3.33886077593746e-10	Module_1
Lhfpl2	0.971994	3.36495067530328e-10	Module_1
Bin1	0.971963	3.39105951101563e-10	Module_1
Gsdme	0.971956	3.39690793800178e-10	Module_1
Helz	0.971943	3.40773610784228e-10	Module_1
Hemk1	0.971885	3.45712830571855e-10	Module_1
Pop5	0.971875	3.46497189583992e-10	Module_1
Cad	0.971792	3.53687119493706e-10	Module_1
Hpdl	0.971747	3.57624377156891e-10	Module_1
Plk5	0.971739	3.58305775703011e-10	Module_1
Tcea2	0.971725	3.5949511973882e-10	Module_1
Lenep	0.971713	3.60563936606908e-10	Module_1
Zmym1	0.971707	3.61129331463025e-10	Module_1
Kdm5b	0.971688	3.62759309965783e-10	Module_1
Phf23	0.971685	3.6309922864288e-10	Module_1
Hook2	0.971639	3.6716283878592e-10	Module_1
Vmn2r66	0.971628	3.68137268175979e-10	Module_1
Gm8108	0.971616	3.6920220665353e-10	Module_1
Dnajc2	0.971614	3.69422218080008e-10	Module_1
Acad10	0.971564	3.73917533198485e-10	Module_1
Amigo3	0.97153	3.77101175547538e-10	Module_1
Srrd	0.971515	3.78460895759925e-10	Module_1
Nat9	0.971511	3.78839173643182e-10	Module_1
Tcte1	0.971472	3.82453475423179e-10	Module_1
Rab8a	0.971407	3.88473937501763e-10	Module_1
Aph1a	0.971402	3.88942270046327e-10	Module_1
Fry	0.971366	3.92314485339639e-10	Module_1
Slc12a5	0.971365	3.9246242775901e-10	Module_1
Gm20605	0.97134	3.9487038467395e-10	Module_1
Kcng1	0.971333	3.95465392168209e-10	Module_1
Aarsd1	0.971329	3.95863640400192e-10	Module_1
Tdrd12	0.971303	3.98344255685511e-10	Module_1
Klhl3	0.971301	3.98532529054691e-10	Module_1
Adam1a	0.971271	4.01500812536834e-10	Module_1
Sirt3	0.971265	4.02001764606405e-10	Module_1
Mrpl57	0.97126	4.0256452820998e-10	Module_1
Pigb	0.971247	4.03756004624809e-10	Module_1
1110051M20Rik	0.971218	4.06658555888713e-10	Module_1
Ube3b	0.971208	4.07581067917465e-10	Module_1
Acp6	0.971189	4.09458244344004e-10	Module_1
Cacng3	0.971188	4.09576288971763e-10	Module_1
Snapc4	0.971157	4.12569306410835e-10	Module_1
Ptpa	0.971127	4.15622309160225e-10	Module_1
Pxdn	0.9711	4.18323244385035e-10	Module_1
Mrps17	0.971062	4.221104653844e-10	Module_1
Cacna1e	0.97105	4.23321501386254e-10	Module_1
Gpc2	0.97101	4.27379930628152e-10	Module_1
Khnyn	0.970962	4.32296934438865e-10	Module_1
Banf1	0.970943	4.34322852520498e-10	Module_1
Gramd1b	0.970932	4.35405629604153e-10	Module_1
Ergic3	0.970925	4.36141493761476e-10	Module_1
Zfp672	0.9709	4.38703701946196e-10	Module_1
Pdcd2l	0.97089	4.39818831640859e-10	Module_1
C1s2	0.970858	4.43198577671317e-10	Module_1
Gins2	0.970816	4.47570233289468e-10	Module_1
Col20a1	0.970786	4.50826836054908e-10	Module_1
Dynlt1a	0.970744	4.5527405909284e-10	Module_1
Rell2	0.970743	4.55432135836557e-10	Module_1
Trub2	0.970734	4.56350200278537e-10	Module_1
Trim29	0.970733	4.56475531975164e-10	Module_1
Hmgxb3	0.970713	4.58667433499978e-10	Module_1
Egflam	0.970711	4.58819363909234e-10	Module_1
Csmd2	0.970699	4.60182029820965e-10	Module_1
Enox2	0.97059	4.72191960450568e-10	Module_1
Sh3bp5l	0.970589	4.72270711055942e-10	Module_1
Ube3c	0.970519	4.80114333073856e-10	Module_1
Tmem42	0.970495	4.82797892906209e-10	Module_1
Morc4	0.970437	4.89449509721082e-10	Module_1
Eef1a2	0.970397	4.94053584292823e-10	Module_1
Mien1	0.970366	4.97574697738179e-10	Module_1
2510002D24Rik	0.970361	4.98212476581027e-10	Module_1
Celsr2	0.970338	5.00910828411726e-10	Module_1
Gm27029	0.97031	5.04123792685455e-10	Module_1
Fam3a	0.970308	5.04402210891889e-10	Module_1
Cpsf4	0.970298	5.05540871501943e-10	Module_1
Rnf157	0.970292	5.06238225521297e-10	Module_1
Fam78b	0.970288	5.06791688648947e-10	Module_1
Rasgrp4	0.970268	5.09100596154193e-10	Module_1
Ccdc189	0.97024	5.12376363572708e-10	Module_1
Has1	0.970226	5.14142220722369e-10	Module_1
D430019H16Rik	0.970204	5.16764865183803e-10	Module_1
Safb2	0.9702	5.17242067938439e-10	Module_1
Dnase1l3	0.970112	5.27919972736026e-10	Module_1
Fam120b	0.970069	5.33164981367684e-10	Module_1
Gramd4	0.97006	5.3429436613493e-10	Module_1
Slc35e4	0.970009	5.40588693989425e-10	Module_1
Fxyd5	0.969937	5.49636987886469e-10	Module_1
Rac3	0.969919	5.51919656528148e-10	Module_1
Fam219b	0.969917	5.52137178979019e-10	Module_1
Marchf10	0.969888	5.55824086232416e-10	Module_1
Ccs	0.969881	5.56740350426316e-10	Module_1
Fbxl2	0.969866	5.58665895481112e-10	Module_1
Hif1an	0.969857	5.59799029368787e-10	Module_1
Klhdc3	0.969857	5.59884946711516e-10	Module_1
Slc16a7	0.96982	5.64585536287453e-10	Module_1
Srrm2	0.969817	5.65026181366416e-10	Module_1
Prrx1	0.96977	5.71059442782581e-10	Module_1
Tm6sf2	0.969739	5.75219947739154e-10	Module_1
Zfp558	0.969671	5.84167084028806e-10	Module_1
Senp8	0.969669	5.84462577897434e-10	Module_1
Enkd1	0.969665	5.84991395631126e-10	Module_1
Pla2g15	0.969654	5.86413796856139e-10	Module_1
Kank3	0.969653	5.86625742957664e-10	Module_1
Lhpp	0.969651	5.86837746912838e-10	Module_1
Madd	0.969645	5.87729896307227e-10	Module_1
Lrrc8c	0.969621	5.90933524460571e-10	Module_1
Icam5	0.969618	5.91273192168676e-10	Module_1
Oaz1-ps	0.969594	5.9452696776988e-10	Module_1
Rtn1	0.969537	6.02248100190545e-10	Module_1
Gm5881	0.969534	6.02687695770603e-10	Module_1
Mycn	0.969489	6.08863456317167e-10	Module_1
Nckipsd	0.96947	6.11572075732166e-10	Module_1
Sema6c	0.969425	6.17783736248237e-10	Module_1
Ttc22	0.969406	6.20396202057382e-10	Module_1
Herc4	0.969364	6.2635943152122e-10	Module_1
Rai2	0.969305	6.3471476099786e-10	Module_1
Tuba4a	0.969302	6.35185308358364e-10	Module_1
Mcts2	0.969251	6.42487276857369e-10	Module_1
Tada3	0.969246	6.43197070810303e-10	Module_1
Olfr31	0.969224	6.46359754810062e-10	Module_1
Gm10493	0.9692	6.49856161334994e-10	Module_1
Bcat2	0.969186	6.51970584864646e-10	Module_1
E130208F15Rik	0.969177	6.53329823687954e-10	Module_1
Atp1a3	0.969167	6.5473221223607e-10	Module_1
Anks3	0.96913	6.6025611394646e-10	Module_1
Porcn	0.969121	6.61569414537985e-10	Module_1
Igsf9	0.969118	6.62039842002548e-10	Module_1
Lct	0.969086	6.66692417502082e-10	Module_1
Cep164	0.969057	6.71126467253888e-10	Module_1
Gm8707	0.969041	6.7353481589072e-10	Module_1
Cyb5r1	0.969036	6.74168329393835e-10	Module_1
Gm45315	0.969016	6.77285740350587e-10	Module_1
Trap1	0.969006	6.78819477150597e-10	Module_1
Ubap2	0.968996	6.8025556678259e-10	Module_1
Hdac2	0.968991	6.80983940251434e-10	Module_1
Kdelr2	0.968975	6.83481269882092e-10	Module_1
Ntn3	0.96896	6.85770157467305e-10	Module_1
Ahdc1	0.96894	6.88812725015179e-10	Module_1
Bean1	0.96894	6.88831853591315e-10	Module_1
Timm13	0.968916	6.9251530781627e-10	Module_1
AW146154	0.968915	6.92646047400706e-10	Module_1
Btrc	0.968909	6.93611865487035e-10	Module_1
Syt7	0.968896	6.95569413605583e-10	Module_1
Tmco3	0.968891	6.96429522399961e-10	Module_1
Reep2	0.968859	7.01387872355181e-10	Module_1
Smpd2	0.968829	7.06117745925188e-10	Module_1
Rtp3	0.968823	7.06930178698663e-10	Module_1
4933407L21Rik	0.968818	7.07743658624145e-10	Module_1
Abtb1	0.968802	7.1028076686699e-10	Module_1
Adgrl4	0.968772	7.15011239441832e-10	Module_1
Rab26	0.968749	7.1865940288655e-10	Module_1
Slitrk2	0.968736	7.20701482662269e-10	Module_1
Shroom2	0.968702	7.26132039736167e-10	Module_1
Gpr137	0.968681	7.29569861417806e-10	Module_1
Dnmt1	0.968673	7.30802229925745e-10	Module_1
Gm14322	0.968664	7.32348421891151e-10	Module_1
Ccnf	0.968653	7.34128884449023e-10	Module_1
Cyb5d2	0.968638	7.36465202625792e-10	Module_1
Ppib	0.968638	7.36574102381405e-10	Module_1
Ttk	0.968634	7.37182237869558e-10	Module_1
Vps33b	0.968628	7.38172974204806e-10	Module_1
Gm37095	0.968604	7.42113597588534e-10	Module_1
B4galt2	0.968597	7.43213894801252e-10	Module_1
Gm4810	0.968578	7.46387075933615e-10	Module_1
Tpi1	0.968557	7.49739996987441e-10	Module_1
Ophn1	0.968554	7.50228045476777e-10	Module_1
Mki67	0.968546	7.51662484676811e-10	Module_1
Scmh1	0.968545	7.51714995260243e-10	Module_1
Endov	0.968507	7.57998998835411e-10	Module_1
Stx16	0.968496	7.5985547339514e-10	Module_1
Capn15	0.968478	7.6282486603077e-10	Module_1
Cyren	0.968416	7.73315508846189e-10	Module_1
Igfbp5	0.968404	7.7539073644696e-10	Module_1
Epn1	0.968399	7.76151142370565e-10	Module_1
Dnmt3b	0.968381	7.79334572510289e-10	Module_1
Sema4b	0.968349	7.84754679861723e-10	Module_1
Mospd3	0.968328	7.88327317264655e-10	Module_1
Znrd1as	0.968316	7.90470540883354e-10	Module_1
Tmem131l	0.968307	7.9193815413523e-10	Module_1
Fbxl5	0.968227	8.0598682143325e-10	Module_1
Traf3ip1	0.968212	8.0853053317257e-10	Module_1
Tmem186	0.96818	8.14173732083609e-10	Module_1
Gm4631	0.968164	8.16965762690859e-10	Module_1
Tubb4b	0.968157	8.18237663305398e-10	Module_1
Zfp648	0.968138	8.21705392162284e-10	Module_1
Atp6v0e2	0.968048	8.37819130163896e-10	Module_1
Hsbp1	0.968012	8.44305962549487e-10	Module_1
Rnf208	0.967909	8.63421158256344e-10	Module_1
Xdh	0.9679	8.65000019917223e-10	Module_1
Mcph1	0.967872	8.70364578322344e-10	Module_1
Ehmt2	0.967849	8.74685841162415e-10	Module_1
Smim24	0.967816	8.80784475641536e-10	Module_1
Nrip2	0.967804	8.83089517388476e-10	Module_1
Cdh11	0.967798	8.84204125870753e-10	Module_1
Prtg	0.967751	8.9314117479004e-10	Module_1
Cptp	0.967749	8.93566352767662e-10	Module_1
Tigd5	0.967693	9.04280603741906e-10	Module_1
Ufsp2	0.96769	9.05004432666775e-10	Module_1
Adat1	0.967678	9.07360468563153e-10	Module_1
Hpcal4	0.967654	9.12003535051604e-10	Module_1
Zfp950	0.967639	9.14943361437907e-10	Module_1
Xkrx	0.967632	9.1625929249941e-10	Module_1
Scap	0.967609	9.20645306007293e-10	Module_1
Tmem132a	0.967588	9.24782509833913e-10	Module_1
Lrguk	0.967573	9.27888197499797e-10	Module_1
Mrpl43	0.967569	9.28710708073026e-10	Module_1
Col26a1	0.967564	9.2965527353426e-10	Module_1
Myo9b	0.967447	9.53075200681383e-10	Module_1
Fam57b	0.967442	9.54005014882781e-10	Module_1
Tnfaip1	0.96744	9.54430707244832e-10	Module_1
Dnal4	0.967368	9.69223138976418e-10	Module_1
Capn1	0.967365	9.69694822871258e-10	Module_1
Gpt2	0.967358	9.71254285812265e-10	Module_1
Vinac1	0.967339	9.75157662583085e-10	Module_1
Ppp4c	0.967322	9.78565401458702e-10	Module_1
Guca1b	0.967298	9.83674980105417e-10	Module_1
Ssh3	0.967286	9.86205101836882e-10	Module_1
Slc46a1	0.967275	9.88445688569663e-10	Module_1
Mrps36	0.967265	9.90535741499376e-10	Module_1
Cdadc1	0.967229	9.98014696161212e-10	Module_1
Slc25a14	0.967226	9.98732327840968e-10	Module_1
Trerf1	0.967194	1.00547010556945e-09	Module_1
Rab9b	0.967184	1.00767339524799e-09	Module_1
Smarcc2	0.96717	1.01062728362067e-09	Module_1
Atp10a	0.967158	1.01310647792659e-09	Module_1
Caly	0.967111	1.02312386789869e-09	Module_1
Nadk	0.967023	1.04229953491032e-09	Module_1
Syn2	0.967002	1.04691190845623e-09	Module_1
Cfp	0.966957	1.05676408109681e-09	Module_1
Mrps10	0.966913	1.06647524393193e-09	Module_1
Smpd1	0.966907	1.06790928607115e-09	Module_1
Slc2a3	0.966898	1.06986359246359e-09	Module_1
Gm6741	0.966878	1.07432720773691e-09	Module_1
Mafg	0.966837	1.08351946626475e-09	Module_1
Pld2	0.966829	1.08532389465498e-09	Module_1
Eme2	0.966825	1.08619428868534e-09	Module_1
Mfap4	0.966817	1.08816377787777e-09	Module_1
4933424G06Rik	0.966809	1.08981195936869e-09	Module_1
Magi3	0.966805	1.0908268205171e-09	Module_1
Gm10418	0.966779	1.09678943040306e-09	Module_1
Ldhal6b	0.966771	1.0986223508743e-09	Module_1
Rnf126	0.966765	1.09989314455159e-09	Module_1
Mapk11	0.966758	1.10142346636813e-09	Module_1
Hsf1	0.966754	1.10235622178244e-09	Module_1
2610044O15Rik8	0.966725	1.10906849863784e-09	Module_1
Vps52	0.966711	1.11234181861963e-09	Module_1
Mrtfa	0.966696	1.1157439156994e-09	Module_1
Ascc2	0.966692	1.11674954598616e-09	Module_1
Pop1	0.966666	1.12280096879955e-09	Module_1
Gja5	0.966639	1.12895927752978e-09	Module_1
Prkn	0.966558	1.14803472627451e-09	Module_1
Hs6st1	0.96654	1.15253543604067e-09	Module_1
Zfp108	0.966531	1.15464644391475e-09	Module_1
Wdr46	0.966488	1.16493688141492e-09	Module_1
Cdk2ap2	0.966454	1.172978673012e-09	Module_1
Spindoc	0.966434	1.17788373357937e-09	Module_1
Sec22a	0.966395	1.18743267261017e-09	Module_1
Rmdn1	0.966346	1.19936292999705e-09	Module_1
Ncln	0.966328	1.20376255147796e-09	Module_1
Ano8	0.966326	1.20444412585524e-09	Module_1
Foxf2	0.966321	1.20563308653933e-09	Module_1
Igsf8	0.966286	1.21426272687634e-09	Module_1
Gpi1	0.966259	1.22110365279385e-09	Module_1
Epha3	0.966244	1.22478051688897e-09	Module_1
Gfra4	0.966229	1.2285026127501e-09	Module_1
Terf2	0.966227	1.22897322470682e-09	Module_1
Man1c1	0.966204	1.23493350026101e-09	Module_1
Islr	0.966185	1.23961717560299e-09	Module_1
Rexo2	0.966185	1.23970098535668e-09	Module_1
Ankrd35	0.966163	1.24512020510025e-09	Module_1
Mrpl52	0.966122	1.25565299347581e-09	Module_1
Edc3	0.966111	1.25837273804081e-09	Module_1
Cdc5l	0.966107	1.25940563763982e-09	Module_1
Ppp1r13l	0.96609	1.26392005836367e-09	Module_1
Fdx2	0.966086	1.2649369087869e-09	Module_1
Ica1l	0.966069	1.26932039007491e-09	Module_1
Epg5	0.966045	1.27541942157965e-09	Module_1
Pop7	0.966037	1.27748875556866e-09	Module_1
Gpr107	0.966034	1.27837534752724e-09	Module_1
Oxnad1	0.966022	1.28146036799658e-09	Module_1
Amer3	0.966019	1.28236074702528e-09	Module_1
Aagab	0.966005	1.28606756149525e-09	Module_1
Lztr1	0.965996	1.28824624289425e-09	Module_1
Sirpa	0.965995	1.288478862983e-09	Module_1
Mea1	0.965942	1.30254461509245e-09	Module_1
Tomm7	0.965925	1.30711663990067e-09	Module_1
Caskin1	0.965882	1.31847623461875e-09	Module_1
Twnk	0.96587	1.32176326682811e-09	Module_1
Plch2	0.965782	1.34533934033878e-09	Module_1
Abca12	0.965766	1.34969549375069e-09	Module_1
Nlgn3	0.965727	1.36047936580478e-09	Module_1
Fam162a	0.965712	1.36457278663416e-09	Module_1
Tnni3k	0.965585	1.39988273578278e-09	Module_1
Nup37	0.965536	1.41375456878959e-09	Module_1
Car15	0.965534	1.41411530734924e-09	Module_1
Lonp1	0.965534	1.4141414485944e-09	Module_1
Cstad	0.965516	1.41938443466372e-09	Module_1
D2hgdh	0.965498	1.4243677417235e-09	Module_1
Psrc1	0.965476	1.4307420591841e-09	Module_1
Zfp821	0.965457	1.43613684443573e-09	Module_1
Pknox2	0.965342	1.46936911705255e-09	Module_1
Zfp426	0.965281	1.48750641243517e-09	Module_1
Rogdi	0.965259	1.49392687008825e-09	Module_1
Peli3	0.965257	1.49451009478025e-09	Module_1
Trp53rkb	0.965257	1.49465402162142e-09	Module_1
Zfp456	0.965225	1.50415991907047e-09	Module_1
Sptb	0.965222	1.50504835211739e-09	Module_1
Mri1	0.965212	1.5079068074425e-09	Module_1
Hgh1	0.965193	1.51365135111721e-09	Module_1
Cbfa2t3	0.965174	1.51943245987963e-09	Module_1
1810055G02Rik	0.965151	1.52647254556764e-09	Module_1
Irgq	0.965107	1.53979731150606e-09	Module_1
Olfr825	0.965075	1.54957144749561e-09	Module_1
Taf1a	0.965056	1.55525952474495e-09	Module_1
Birc5	0.965033	1.56232686796769e-09	Module_1
Sik1	0.964903	1.60284192010397e-09	Module_1
Gm49322	0.964898	1.6046506596335e-09	Module_1
Grasp	0.964886	1.60847278207313e-09	Module_1
Wdr13	0.964843	1.62200580740386e-09	Module_1
Ddx56	0.964823	1.62854877047458e-09	Module_1
Bbof1	0.964797	1.63662698495123e-09	Module_1
Fancb	0.964793	1.63798272451466e-09	Module_1
Tmem273	0.964786	1.64021453430123e-09	Module_1
Gm45268	0.964777	1.64321779254638e-09	Module_1
Atxn7l2	0.96475	1.65182454741946e-09	Module_1
Pcgf2	0.964741	1.65473020555073e-09	Module_1
Car7	0.964683	1.67353136380278e-09	Module_1
Dgka	0.964669	1.67841566758045e-09	Module_1
Kcnu1	0.964668	1.67850920150316e-09	Module_1
Rpl7l1	0.96466	1.68106841400497e-09	Module_1
Gpaa1	0.96465	1.6845179538783e-09	Module_1
Ccdc159	0.964636	1.6892546071632e-09	Module_1
Echdc2	0.964587	1.70522892850588e-09	Module_1
Fam189a1	0.964569	1.71145325264452e-09	Module_1
Epha5	0.964448	1.75211511759282e-09	Module_1
Dusp3	0.964422	1.76094199258318e-09	Module_1
Tmem165	0.964376	1.77685613378633e-09	Module_1
4930402H24Rik	0.964376	1.77689135733276e-09	Module_1
Gpr45	0.964357	1.78347357877877e-09	Module_1
Zbtb49	0.964291	1.80619059043424e-09	Module_1
Lxn	0.964278	1.81074304721677e-09	Module_1
Alkbh6	0.964226	1.82901373959423e-09	Module_1
Dmac2	0.964214	1.83316982238433e-09	Module_1
Masp1	0.964113	1.86920194348581e-09	Module_1
Entpd6	0.964094	1.87633202708402e-09	Module_1
Aup1	0.964082	1.88035478297702e-09	Module_1
Dcakd	0.964081	1.8807871287174e-09	Module_1
Ipo9	0.964051	1.89178846558933e-09	Module_1
Slc9a3r2	0.964028	1.90007257364337e-09	Module_1
Gm5242	0.964024	1.90149054063117e-09	Module_1
B4galnt1	0.96401	1.90682973562123e-09	Module_1
Rfxank	0.964009	1.90695881668661e-09	Module_1
Notch4	0.963999	1.91058856614602e-09	Module_1
Wdtc1	0.963955	1.92696155669456e-09	Module_1
Septin9	0.96393	1.93606629593703e-09	Module_1
Adamts12	0.963918	1.94041930469516e-09	Module_1
Nab2	0.963912	1.94294087293271e-09	Module_1
Mapkbp1	0.963855	1.96410008249071e-09	Module_1
Fgd2	0.963851	1.96558793329026e-09	Module_1
Pnkd	0.963811	1.98063745664639e-09	Module_1
Zc3h3	0.963797	1.98591076161253e-09	Module_1
Ecsit	0.963777	1.99371734301781e-09	Module_1
Gm7832	0.96372	2.0153401008025e-09	Module_1
Got1l1	0.963715	2.01742483680095e-09	Module_1
Septin8	0.963702	2.02230458078981e-09	Module_1
Atp6v0a4	0.963656	2.04007859514569e-09	Module_1
Tsc2	0.963641	2.04575568500908e-09	Module_1
4931414P19Rik	0.963641	2.04576134945886e-09	Module_1
Dlg5	0.963625	2.05188575539742e-09	Module_1
D930048N14Rik	0.963611	2.05744876122567e-09	Module_1
Trim17	0.963601	2.06132552807101e-09	Module_1
Trim11	0.9636	2.06172573951861e-09	Module_1
Ranbp3	0.963571	2.07324784423575e-09	Module_1
1700029J07Rik	0.963453	2.11999303482861e-09	Module_1
Crispld1	0.963401	2.14092005518002e-09	Module_1
Cntnap1	0.963393	2.1442435132336e-09	Module_1
Zfp251	0.963382	2.14874375295222e-09	Module_1
Col3a1	0.963337	2.16688020512545e-09	Module_1
Minpp1	0.963309	2.17808537623071e-09	Module_1
Mrpl55	0.963287	2.18715885505039e-09	Module_1
Macroh2a2	0.963222	2.21418718925273e-09	Module_1
Boc	0.963189	2.22799257978916e-09	Module_1
Siae	0.96312	2.25707585418955e-09	Module_1
Tube1	0.963064	2.28063610519756e-09	Module_1
Dpp6	0.963064	2.28071917547943e-09	Module_1
Adgrf4	0.963045	2.28875046860495e-09	Module_1
Strada	0.963031	2.2946813687478e-09	Module_1
Adgrb1	0.962993	2.31115622755799e-09	Module_1
Clstn3	0.962986	2.3139690079928e-09	Module_1
Pard6a	0.962978	2.31776211282725e-09	Module_1
Slc26a6	0.962975	2.31877737001049e-09	Module_1
Haspin	0.962972	2.32004201776855e-09	Module_1
Drp2	0.962957	2.32680159638286e-09	Module_1
Zfp28	0.962886	2.35745011115888e-09	Module_1
Ppp1r8	0.962841	2.37723661237621e-09	Module_1
Tmem63b	0.9628	2.39570790001061e-09	Module_1
Mok	0.962796	2.39755487487292e-09	Module_1
Foxo3	0.962759	2.41394869867972e-09	Module_1
Ptrh2	0.962749	2.41845577476337e-09	Module_1
Satb1	0.96272	2.4311772532945e-09	Module_1
Egfl7	0.962666	2.45596877136694e-09	Module_1
Ap1b1	0.962654	2.46114774505998e-09	Module_1
Stxbp2	0.962642	2.46646634705519e-09	Module_1
Hc	0.962633	2.4708263275388e-09	Module_1
D430042O09Rik	0.962618	2.47777842535395e-09	Module_1
Rps19-ps3	0.9626	2.48602140707573e-09	Module_1
Nbeal2	0.962593	2.48920000152904e-09	Module_1
Mrps14	0.962575	2.49739671809154e-09	Module_1
Cenpv	0.962536	2.51542171330739e-09	Module_1
Trat1	0.962517	2.52399962153452e-09	Module_1
G6pc3	0.962499	2.53239879647556e-09	Module_1
Tada1	0.962495	2.53428309649266e-09	Module_1
Arl6ip5	0.962493	2.53526315094135e-09	Module_1
Ephb2	0.962466	2.54804399155164e-09	Module_1
Nln	0.962461	2.55013114115065e-09	Module_1
Dctn3	0.962459	2.55105911951503e-09	Module_1
Mdga1	0.962451	2.55498746691863e-09	Module_1
Tmem205	0.96243	2.56471134198834e-09	Module_1
Tjap1	0.962358	2.5988804630065e-09	Module_1
Gnb5	0.962299	2.6270925215816e-09	Module_1
Slc35c2	0.962282	2.63548964111663e-09	Module_1
Isoc2b	0.962258	2.64717744125291e-09	Module_1
Wdr41	0.962235	2.65802961425562e-09	Module_1
Fam13c	0.962223	2.66417743934757e-09	Module_1
Fbxo41	0.962147	2.7014157052645e-09	Module_1
Sgsm3	0.962103	2.72312308215081e-09	Module_1
Zfp850	0.962064	2.74234861714236e-09	Module_1
Smarcc1	0.962056	2.74642927411047e-09	Module_1
Engase	0.962039	2.75474894963134e-09	Module_1
Ankrd13c	0.962019	2.76504117625771e-09	Module_1
Mfsd5	0.962009	2.76974016871912e-09	Module_1
Kcne3	0.962008	2.77021478811212e-09	Module_1
Tomm40l	0.961978	2.78560967929524e-09	Module_1
Rhot2	0.961962	2.79336029585063e-09	Module_1
Cd3eap	0.961948	2.80075507330228e-09	Module_1
Spr-ps1	0.961925	2.81217466635271e-09	Module_1
Rundc3a	0.961917	2.81660944261961e-09	Module_1
Nmbr	0.961887	2.83164163494553e-09	Module_1
Dusp5	0.96186	2.84547115579313e-09	Module_1
Heatr6	0.961849	2.85119142905934e-09	Module_1
Fut8	0.961787	2.88369105777958e-09	Module_1
Srsf9	0.961766	2.89442322580639e-09	Module_1
Dcun1d3	0.961762	2.89633452194438e-09	Module_1
Blmh	0.961757	2.89931310649424e-09	Module_1
Trpc6	0.961755	2.9002660394297e-09	Module_1
Plppr2	0.961727	2.91498315469677e-09	Module_1
Nuak1	0.961705	2.92634107049529e-09	Module_1
Olfr107	0.961703	2.92745772451831e-09	Module_1
Slc37a1	0.961684	2.93742990768411e-09	Module_1
Myo1a	0.961675	2.94207424521639e-09	Module_1
Plekhm1	0.961667	2.94673902330951e-09	Module_1
Mrpl34	0.961629	2.96679795888364e-09	Module_1
Dpf1	0.961564	3.00150459909031e-09	Module_1
Sars2	0.961527	3.02145754919827e-09	Module_1
Mrpl38	0.961521	3.02476443672568e-09	Module_1
Stt3b	0.96152	3.02505434915984e-09	Module_1
Acot8	0.961506	3.03306087116815e-09	Module_1
Gm28042	0.961506	3.03318732703387e-09	Module_1
Mxi1	0.961452	3.06217425997056e-09	Module_1
Ppt2	0.961433	3.07256810773909e-09	Module_1
Atat1	0.961387	3.09838176113854e-09	Module_1
Thap3	0.961382	3.10093335179934e-09	Module_1
Aldh16a1	0.961366	3.10989634620747e-09	Module_1
Olfm1	0.961316	3.13744771687463e-09	Module_1
Srbd1	0.961278	3.1587460388996e-09	Module_1
Nmrk1	0.961203	3.20167723671496e-09	Module_1
Rtn2	0.961196	3.20517680739389e-09	Module_1
Gm2956	0.961187	3.21030539854421e-09	Module_1
Hdac5	0.961158	3.22735912331846e-09	Module_1
Wdr24	0.961149	3.2324209931315e-09	Module_1
Gm12941	0.961122	3.24797220806586e-09	Module_1
Farsb	0.961078	3.27307516119822e-09	Module_1
Ctxn1	0.960974	3.33420226068406e-09	Module_1
Tmem223	0.960922	3.36493305660358e-09	Module_1
Gm10109	0.960922	3.36495547355061e-09	Module_1
Gm29695	0.960878	3.39102075369055e-09	Module_1
Purg	0.96087	3.39559451795066e-09	Module_1
Htr6	0.96087	3.39608553080861e-09	Module_1
Naa35	0.960865	3.3987255206009e-09	Module_1
Tbc1d17	0.96085	3.40764609897842e-09	Module_1
Vwa3b	0.960847	3.40929699189238e-09	Module_1
Gm11733	0.960828	3.42112896384871e-09	Module_1
1700028J19Rik	0.960819	3.42648168459745e-09	Module_1
Ccdc66	0.960788	3.44515092037081e-09	Module_1
Dlx1	0.960787	3.44594026151293e-09	Module_1
Pcgf6	0.960775	3.45296913161051e-09	Module_1
Pcsk9	0.960765	3.45931130206937e-09	Module_1
Sptan1	0.960688	3.50643692895259e-09	Module_1
Rptor	0.960567	3.58154900942636e-09	Module_1
Katnb1	0.960529	3.60498318416139e-09	Module_1
Prl8a1	0.960508	3.61859671104077e-09	Module_1
Lancl2	0.960505	3.62039558320374e-09	Module_1
Rsph3b	0.960457	3.6510604861627e-09	Module_1
Lmf2	0.960416	3.67680988509046e-09	Module_1
Arhgef1	0.960372	3.70540508659698e-09	Module_1
Wdr89	0.960334	3.72974445373532e-09	Module_1
Atg9b	0.960289	3.75920056509529e-09	Module_1
Tmem11	0.96024	3.79129677727897e-09	Module_1
Cx3cl1	0.960225	3.800698984115e-09	Module_1
Arsi	0.960216	3.80697672976032e-09	Module_1
Arrb2	0.960198	3.81877130764252e-09	Module_1
Rsad1	0.96016	3.84371482110834e-09	Module_1
Nsfl1c	0.960144	3.85492120986895e-09	Module_1
Fahd2a	0.960143	3.8551256737266e-09	Module_1
Ptprn2	0.960128	3.86508695699598e-09	Module_1
Gal3st4	0.960086	3.89362473794328e-09	Module_1
Gm49102	0.960066	3.90678606830691e-09	Module_1
Mfsd6	0.960063	3.90905244646564e-09	Module_1
Pcdhgb1	0.960048	3.91912067171761e-09	Module_1
Tpp1	0.96004	3.92447669034079e-09	Module_1
Mindy4	0.960017	3.94029842271578e-09	Module_1
Flii	0.959979	3.9663063092061e-09	Module_1
Baz1b	0.95988	4.0341306900957e-09	Module_1
Mrgbp	0.959874	4.0386201823892e-09	Module_1
L3mbtl1	0.959807	4.08503642629752e-09	Module_1
Rnf215	0.959805	4.08626190402685e-09	Module_1
Zw10	0.959775	4.10781969072288e-09	Module_1
Zfp655	0.959748	4.12669737127038e-09	Module_1
Camk1	0.959743	4.1298708821534e-09	Module_1
Rgs19	0.959712	4.15218676197944e-09	Module_1
P4ha1	0.959672	4.18038949535033e-09	Module_1
Parvg	0.959664	4.18639891071748e-09	Module_1
Lysmd2	0.959659	4.19006994532626e-09	Module_1
Rabgef1	0.959643	4.20135205253918e-09	Module_1
Nrarp	0.959639	4.20443779376795e-09	Module_1
Fbxw4	0.959638	4.20492694581726e-09	Module_1
Dyrk3	0.95961	4.22473056300773e-09	Module_1
Amdhd1	0.959605	4.22830207391113e-09	Module_1
Tmem175	0.959596	4.23505102837404e-09	Module_1
Tmem269	0.959554	4.26524716308007e-09	Module_1
Cul5	0.959548	4.26985465659911e-09	Module_1
Utp23	0.959473	4.32476994372436e-09	Module_1
Grk6	0.959445	4.34510920031708e-09	Module_1
Ninl	0.959399	4.37935154945062e-09	Module_1
Lhx2	0.95938	4.39380332492677e-09	Module_1
Palm	0.959373	4.39924344242797e-09	Module_1
Synpo	0.95936	4.40876901619094e-09	Module_1
Pank2	0.959358	4.41037586095193e-09	Module_1
Dnajb3	0.959353	4.41348508232e-09	Module_1
Pde4dip	0.959316	4.44180727797097e-09	Module_1
Klf16	0.9593	4.45365158010885e-09	Module_1
Iqce	0.959298	4.45533759318171e-09	Module_1
Runx1t1	0.959235	4.50276084491878e-09	Module_1
Egfem1	0.959224	4.51140623282101e-09	Module_1
Coro1a	0.959198	4.53129326148846e-09	Module_1
Shisa9	0.959192	4.53565002224005e-09	Module_1
Stag3	0.959186	4.54024825064238e-09	Module_1
Pcdha12	0.959161	4.55942668481153e-09	Module_1
Gm42742	0.95916	4.5603927159569e-09	Module_1
Rmnd1	0.959086	4.61770900796889e-09	Module_1
Ebp	0.959063	4.63541469237922e-09	Module_1
Tnfsf13	0.958959	4.7172193018245e-09	Module_1
Zfp932	0.958923	4.74587400000356e-09	Module_1
Dnajb5	0.958915	4.75247831698433e-09	Module_1
Zfp866	0.958886	4.77508528286552e-09	Module_1
Zfp532	0.958859	4.79663215570066e-09	Module_1
Plppr4	0.958843	4.80954427693799e-09	Module_1
Gm17931	0.958796	4.84773660624778e-09	Module_1
Dapk3	0.958775	4.86516760006625e-09	Module_1
Grap	0.958751	4.88443876795391e-09	Module_1
Pan3	0.95875	4.88507764582056e-09	Module_1
Pdgfc	0.958744	4.89008290799776e-09	Module_1
Nptxr	0.958739	4.89447941311437e-09	Module_1
Plekhh3	0.958704	4.92289774529664e-09	Module_1
Rars2	0.958683	4.94015023104359e-09	Module_1
Bace1	0.958659	4.95964116732683e-09	Module_1
Nedd4l	0.95859	5.01760584393839e-09	Module_1
Zc3h10	0.95855	5.05117869784077e-09	Module_1
Cdkl2	0.95854	5.05953962577414e-09	Module_1
Cacnb3	0.958492	5.10001460309531e-09	Module_1
Haus8	0.958476	5.11345065535214e-09	Module_1
Babam1	0.958433	5.14996635035312e-09	Module_1
Prph	0.958427	5.15453605983183e-09	Module_1
Gm21093	0.958424	5.15764877604099e-09	Module_1
Timmdc1	0.958289	5.27422780814305e-09	Module_1
Skiv2l	0.958252	5.30619881551149e-09	Module_1
Chrm3	0.958243	5.31396121789718e-09	Module_1
Cln8	0.958172	5.37635562349123e-09	Module_1
Phf1	0.958161	5.38609641983677e-09	Module_1
Gas7	0.958136	5.40831379142834e-09	Module_1
Apoh	0.958121	5.42195674233124e-09	Module_1
Ap3d1	0.958082	5.45716077548307e-09	Module_1
Efl1	0.958063	5.47410803416204e-09	Module_1
Sgf29	0.958037	5.49781289341723e-09	Module_1
Cnpy2	0.958017	5.51515224896015e-09	Module_1
Rbm12b2	0.957995	5.53558404947927e-09	Module_1
Sco2	0.957991	5.53930082633967e-09	Module_1
Cox14	0.957961	5.56654813032839e-09	Module_1
Dkk2	0.957908	5.61478619770195e-09	Module_1
Nemp1	0.957898	5.62393299763311e-09	Module_1
Myh13	0.95789	5.63127095333297e-09	Module_1
Tmem28	0.957882	5.63877338150438e-09	Module_1
Rcbtb2	0.957878	5.64269714793707e-09	Module_1
Cyp2u1	0.95786	5.65903538114483e-09	Module_1
Aacs	0.957839	5.67819029081017e-09	Module_1
Rce1	0.95781	5.70532768854278e-09	Module_1
Stk4	0.957791	5.7233755187324e-09	Module_1
Mn1	0.957768	5.74458341566316e-09	Module_1
Mlip	0.957747	5.76421403274156e-09	Module_1
Scaf1	0.957747	5.76440170471599e-09	Module_1
Gm47932	0.957711	5.79836118238237e-09	Module_1
Sec14l1	0.957528	5.97302661372727e-09	Module_1
Map3k9	0.95752	5.98137924506677e-09	Module_1
Acadvl	0.957494	6.0066744345772e-09	Module_1
Pld3	0.95749	6.01024058004774e-09	Module_1
Stard8	0.957446	6.05342887034689e-09	Module_1
Cacna1f	0.957416	6.08278795230154e-09	Module_1
Dedd2	0.957333	6.16528220149715e-09	Module_1
Yeats4	0.957314	6.18410086200419e-09	Module_1
Kif26b	0.957305	6.19277630215665e-09	Module_1
Sema6b	0.957281	6.21641718400469e-09	Module_1
Irs3	0.957271	6.22710313381355e-09	Module_1
Zswim1	0.957262	6.23570635770828e-09	Module_1
Gm15501	0.957244	6.25374634099915e-09	Module_1
Mtch1	0.957236	6.26169144602512e-09	Module_1
Svop	0.957211	6.28752728111039e-09	Module_1
Zcchc8	0.957155	6.34406175538541e-09	Module_1
Lrp3	0.957154	6.34525933792295e-09	Module_1
Stx4a	0.957137	6.36217137299952e-09	Module_1
Neurod1	0.957121	6.37859957285352e-09	Module_1
Fn3krp	0.957121	6.37891220877941e-09	Module_1
Nrep	0.957115	6.3853561912891e-09	Module_1
Ccar2	0.957096	6.40415835557003e-09	Module_1
Tmem80	0.957078	6.42290160599183e-09	Module_1
Mob2	0.957017	6.4864267627825e-09	Module_1
Tmem53	0.956996	6.50764685898718e-09	Module_1
Col7a1	0.956971	6.5343226185065e-09	Module_1
Abcc2	0.956906	6.60281925404558e-09	Module_1
Lig3	0.956871	6.6398089525027e-09	Module_1
Spry3	0.956864	6.64634672971949e-09	Module_1
Syp	0.956849	6.66259133521867e-09	Module_1
Gper1	0.956767	6.75053490226891e-09	Module_1
Wnt2	0.956766	6.75185848605273e-09	Module_1
Kcnn1	0.956742	6.77773221800001e-09	Module_1
Apba2	0.956732	6.78829879079387e-09	Module_1
Rhno1	0.956727	6.79350627106121e-09	Module_1
Gm10269	0.956716	6.8057604194648e-09	Module_1
Ccdc84	0.9567	6.82279858719753e-09	Module_1
Zdhhc23	0.956688	6.83568837861832e-09	Module_1
Kdm5c	0.956669	6.8558868959906e-09	Module_1
Gpr17	0.956549	6.98809514638556e-09	Module_1
Pigs	0.956544	6.99405094724459e-09	Module_1
Zfp592	0.956512	7.02956578903016e-09	Module_1
Adam22	0.956509	7.03233813171406e-09	Module_1
Arpc4	0.956499	7.04331303945355e-09	Module_1
Zbtb9	0.956456	7.09186574398345e-09	Module_1
Gm11627	0.956366	7.19345139543634e-09	Module_1
Atxn2l	0.956355	7.20595435451935e-09	Module_1
Adam33	0.956341	7.22123972016704e-09	Module_1
Lrrc4	0.956311	7.25615177838878e-09	Module_1
Cyp4x1	0.956264	7.31001416586471e-09	Module_1
Usf2-ps1	0.956231	7.34760077112808e-09	Module_1
[truncated: 1,555 more rows]

## Sheet: member_size
Module_size	Module
4	Module_00
3554	Module_01
2853	Module_02
799	Module_03
301	Module_04
294	Module_05
118	Module_06
66	Module_07
97	Module_08
73	Module_09
68	Module_10
44	Module_11
58	Module_12
