# Supplementary material for: Age‐Dependent Regulation of Hippocampal Inflammation by the Mitochondrial Translocator Protein in Mice
Source: Aging Cell. 2025 Apr 24;24(6):e70039. doi: 10.1111/acel.70039 (PMC12151901; doi:10.1111/acel.70039)
Supplement: Supplementary file 1 — Table S1. Differentially expressed gene list for normal aging. Comparison is between WT Aged versus WT Young (reference) under baseline (PBS) conditions. Significance is defined as FDR < 0.05. Upregulation refers to significant genes thresholded at Log2FC ≥ 0.5, while downregulation refers to significant genes thresholded at Log2FC ≤ −0.5. Table S2. fGSEA functional enrichment results from differentially expressed genes of normal aging comparison (Table S1). NES score refers to normalized enrichment score. Leading edge refers to genes annotated with their Entrez IDs being involved in that functional term. Table S3. fGSEA leading edges with gene symbols from Table S2. NES score refers to normalized enrichment score. MGI refers to the overlapping genes involved in the functional term. Table S4. Gene overlap hypergeometric Fischer tests of significant differentially expressed genes between normal aging and inflammatory response in the young. WT PBS Aged versus WT PBS Young is denoted as the normal aging comparison, while WT LPS Young versus WT PBS Young is denoted as the inflammatory response in the young comparison. Each significant differentially expressed gene set is split into either upregulated “up” (Log2FC > 0.5) or downregulated “down” (Log2FC < 0.5). Magnitude of overlap is reflected as odds ratio, while significance threshold is p < 0.05 for the hypergeometric Fischer test. Table S5. fGSEA functional enrichment results from differentially expressed genes of inflammatory response in the young. NES score refers to normalized enrichment score. Leading edge refers to genes annotated with their Entrez IDs being involved in that functional term. Table S6. Differentially expressed gene list for inflammation in the aged brain. Comparison is between WT LPS Aged versus WT PBS Aged conditions. Significance is defined as FDR < 0.05. Upregulation refers to significant genes thresholded at Log2FC ≥ 0.5, while downregulation refers to significant genes thresholded at Log2FC [file ACEL-24-e70039-s003.zip › acel70039-sup-0001-TableS1-S18/TableS16_Network_Mod5.xlsx]

## Sheet: homer_motifs
Motif Name	Consensus	P-value	Log P-value	q-value (Benjamini)
ISRE(IRF)/ThioMac-LPS-Expression(GSE23622)/Homer	AGTTTCASTTTC	1.00E-08	-19.7	0		Color legend:
IRF1(IRF)/PBMC-IRF1-ChIP-Seq(GSE43036)/Homer	GAAAGTGAAAGT	1.00E-07	-17.9	0			refers to significantly enriched transcription factor motifs
IRF3(IRF)/BMDM-Irf3-ChIP-Seq(GSE67343)/Homer	AGTTTCAKTTTC	1.00E-05	-12.6	0.0005
NFkB-p65-Rel(RHD)/ThioMac-LPS-Expression(GSE23622)/Homer	GGAAATTCCC	1.00E-05	-12.3	0.0005
IRF8(IRF)/BMDM-IRF8-ChIP-Seq(GSE77884)/Homer	GRAASTGAAAST	1.00E-05	-11.9	0.0006
IRF2(IRF)/Erythroblas-IRF2-ChIP-Seq(GSE36985)/Homer	GAAASYGAAASY	1.00E-04	-11.1	0.0011
PU.1(ETS)/ThioMac-PU.1-ChIP-Seq(GSE21512)/Homer	AGAGGAAGTG	1.00E-03	-9.1	0.007
SpiB(ETS)/OCILY3-SPIB-ChIP-Seq(GSE56857)/Homer	AAAGRGGAAGTG	1.00E-03	-9.04	0.007
CTCF(Zf)/CD4+-CTCF-ChIP-Seq(Barski_et_al.)/Homer	AYAGTGCCMYCTRGTGGCCA	1.00E-03	-7.04	0.0427
TEAD3(TEA)/HepG2-TEAD3-ChIP-Seq(Encode)/Homer	TRCATTCCAG	1.00E-02	-6.59	0.0608
Olig2(bHLH)/Neuron-Olig2-ChIP-Seq(GSE30882)/Homer	RCCATMTGTT	1.00E-02	-6.34	0.0709
Bcl11a(Zf)/HSPC-BCL11A-ChIP-Seq(GSE104676)/Homer	TYTGACCASWRG	1.00E-02	-5.57	0.1395
NFkB-p65(RHD)/GM12787-p65-ChIP-Seq(GSE19485)/Homer	WGGGGATTTCCC	1.00E-02	-5.45	0.1459
PU.1:IRF8(ETS:IRF)/pDC-Irf8-ChIP-Seq(GSE66899)/Homer	GGAAGTGAAAST	1.00E-02	-5.41	0.1459
Fra2(bZIP)/Striatum-Fra2-ChIP-Seq(GSE43429)/Homer	GGATGACTCATC	1.00E-02	-5.25	0.1536
CLOCK(bHLH)/Liver-Clock-ChIP-Seq(GSE39860)/Homer	GHCACGTG	1.00E-02	-5.15	0.1598
Max(bHLH)/K562-Max-ChIP-Seq(GSE31477)/Homer	RCCACGTGGYYN	1.00E-02	-5.14	0.1598
AP-1(bZIP)/ThioMac-PU.1-ChIP-Seq(GSE21512)/Homer	VTGACTCATC	1.00E-02	-5.03	0.1607
Atf3(bZIP)/GBM-ATF3-ChIP-Seq(GSE33912)/Homer	DATGASTCATHN	1.00E-02	-5	0.1607
TEAD(TEA)/Fibroblast-PU.1-ChIP-Seq(Unpublished)/Homer	YCWGGAATGY	1.00E-01	-4.56	0.2307
ETS:RUNX(ETS,Runt)/Jurkat-RUNX1-ChIP-Seq(GSE17954)/Homer	RCAGGATGTGGT	1.00E-01	-4.55	0.2307
Fos(bZIP)/TSC-Fos-ChIP-Seq(GSE110950)/Homer	NDATGASTCAYN	1.00E-01	-4.5	0.2307
Fli1(ETS)/CD8-FLI-ChIP-Seq(GSE20898)/Homer	NRYTTCCGGH	1.00E-01	-4.42	0.2307
ETS1(ETS)/Jurkat-ETS1-ChIP-Seq(GSE17954)/Homer	ACAGGAAGTG	1.00E-01	-4.28	0.2549
p53(p53)/mES-cMyc-ChIP-Seq(GSE11431)/Homer	ACATGCCCGGGCAT	1.00E-01	-4.26	0.2549
ETV4(ETS)/HepG2-ETV4-ChIP-Seq(ENCODE)/Homer	ACCGGAAGTG	1.00E-01	-4.11	0.2772
T1ISRE(IRF)/ThioMac-Ifnb-Expression/Homer	ACTTTCGTTTCT	1.00E-01	-4.01	0.2971
HINFP(Zf)/K562-HINFP.eGFP-ChIP-Seq(Encode)/Homer	TWVGGTCCGC	1.00E-01	-3.96	0.2991
JunB(bZIP)/DendriticCells-Junb-ChIP-Seq(GSE36099)/Homer	RATGASTCAT	1.00E-01	-3.91	0.3031
Fra1(bZIP)/BT549-Fra1-ChIP-Seq(GSE46166)/Homer	NNATGASTCATH	1.00E-01	-3.88	0.3031
IRF:BATF(IRF:bZIP)/pDC-Irf8-ChIP-Seq(GSE66899)/Homer	CTTTCANTATGACTV	1.00E-01	-3.84	0.3044
Jun-AP1(bZIP)/K562-cJun-ChIP-Seq(GSE31477)/Homer	GATGASTCATCN	1.00E-01	-3.83	0.3044
c-Myc(bHLH)/LNCAP-cMyc-ChIP-Seq(Unpublished)/Homer	VCCACGTG	1.00E-01	-3.77	0.3076
GATA:SCL(Zf,bHLH)/Ter119-SCL-ChIP-Seq(GSE18720)/Homer	CRGCTGBNGNSNNSAGATAA	1.00E-01	-3.76	0.3076
NeuroG2(bHLH)/Fibroblast-NeuroG2-ChIP-Seq(GSE75910)/Homer	ACCATCTGTT	1.00E-01	-3.66	0.3233
Usf2(bHLH)/C2C12-Usf2-ChIP-Seq(GSE36030)/Homer	GTCACGTGGT	1.00E-01	-3.46	0.3854
NF-E2(bZIP)/K562-NFE2-ChIP-Seq(GSE31477)/Homer	GATGACTCAGCA	1.00E-01	-3.43	0.3854
Fosl2(bZIP)/3T3L1-Fosl2-ChIP-Seq(GSE56872)/Homer	NATGASTCABNN	1.00E-01	-3.4	0.3854
TEAD1(TEAD)/HepG2-TEAD1-ChIP-Seq(Encode)/Homer	CYRCATTCCA	1.00E-01	-3.39	0.3854
Tcf21(bHLH)/ArterySmoothMuscle-Tcf21-ChIP-Seq(GSE61369)/Homer	NAACAGCTGG	1.00E-01	-3.36	0.3854
ZNF528(Zf)/HEK293-ZNF528.GFP-ChIP-Seq(GSE58341)/Homer	AGAAATGACTTCCCT	1.00E-01	-3.34	0.3854
USF1(bHLH)/GM12878-Usf1-ChIP-Seq(GSE32465)/Homer	SGTCACGTGR	1.00E-01	-3.19	0.4304
ZNF143|STAF(Zf)/CUTLL-ZNF143-ChIP-Seq(GSE29600)/Homer	ATTTCCCAGVAKSCY	1.00E-01	-3.17	0.4317
ETV1(ETS)/GIST48-ETV1-ChIP-Seq(GSE22441)/Homer	AACCGGAAGT	1.00E-01	-3.14	0.4324
Ptf1a(bHLH)/Panc1-Ptf1a-ChIP-Seq(GSE47459)/Homer	ACAGCTGTTN	1.00E-01	-3.14	0.4324
Ets1-distal(ETS)/CD4+-PolII-ChIP-Seq(Barski_et_al.)/Homer	MACAGGAAGT	1.00E-01	-3.12	0.4324
SPDEF(ETS)/VCaP-SPDEF-ChIP-Seq(SRA014231)/Homer	ASWTCCTGBT	1.00E-01	-3.1	0.4324
bHLHE40(bHLH)/HepG2-BHLHE40-ChIP-Seq(GSE31477)/Homer	KCACGTGMCN	1.00E-01	-3.09	0.4324
PU.1-IRF(ETS:IRF)/Bcell-PU.1-ChIP-Seq(GSE21512)/Homer	MGGAAGTGAAAC	1.00E-01	-3.05	0.4324
COUP-TFII(NR)/K562-NR2F1-ChIP-Seq(Encode)/Homer	GKBCARAGGTCA	1.00E-01	-3.05	0.4324
Oct11(POU,Homeobox)/NCIH1048-POU2F3-ChIP-seq(GSE115123)/Homer	GATTTGCATA	1.00E-01	-2.99	0.4352
GATA(Zf),IR3/iTreg-Gata3-ChIP-Seq(GSE20898)/Homer	NNNNNBAGATAWYATCTVHN	1.00E-01	-2.98	0.4352
NFE2L2(bZIP)/HepG2-NFE2L2-ChIP-Seq(Encode)/Homer	AWWWTGCTGAGTCAT	1.00E-01	-2.96	0.4352
Ap4(bHLH)/AML-Tfap4-ChIP-Seq(GSE45738)/Homer	NAHCAGCTGD	1.00E-01	-2.92	0.4408
Atf4(bZIP)/MEF-Atf4-ChIP-Seq(GSE35681)/Homer	MTGATGCAAT	1.00E-01	-2.91	0.4408
Gata2(Zf)/K562-GATA2-ChIP-Seq(GSE18829)/Homer	BBCTTATCTS	1.00E-01	-2.89	0.4408
E2F3(E2F)/MEF-E2F3-ChIP-Seq(GSE71376)/Homer	BTKGGCGGGAAA	1.00E-01	-2.8	0.4704
TEAD4(TEA)/Tropoblast-Tead4-ChIP-Seq(GSE37350)/Homer	CCWGGAATGY	1.00E-01	-2.78	0.4704
Bach2(bZIP)/OCILy7-Bach2-ChIP-Seq(GSE44420)/Homer	TGCTGAGTCA	1.00E-01	-2.67	0.5152
MNT(bHLH)/HepG2-MNT-ChIP-Seq(Encode)/Homer	DGCACACGTG	1.00E-01	-2.63	0.5307
bZIP:IRF(bZIP,IRF)/Th17-BatF-ChIP-Seq(GSE39756)/Homer	NAGTTTCABTHTGACTNW	1.00E-01	-2.62	0.5307
BATF(bZIP)/Th17-BATF-ChIP-Seq(GSE39756)/Homer	DATGASTCAT	1.00E-01	-2.6	0.5307
NFkB-p50,p52(RHD)/Monocyte-p50-ChIP-Chip(Schreiber_et_al.)/Homer	GGGGGAATCCCC	1.00E-01	-2.56	0.5397
Oct2(POU,Homeobox)/Bcell-Oct2-ChIP-Seq(GSE21512)/Homer	ATATGCAAAT	1.00E-01	-2.56	0.5397
Nrf2(bZIP)/Lymphoblast-Nrf2-ChIP-Seq(GSE37589)/Homer	HTGCTGAGTCAT	1.00E-01	-2.52	0.5428
ELF5(ETS)/T47D-ELF5-ChIP-Seq(GSE30407)/Homer	ACVAGGAAGT	1.00E-01	-2.49	0.5537
Tbet(T-box)/CD8-Tbet-ChIP-Seq(GSE33802)/Homer	AGGTGTGAAM	1.00E-01	-2.48	0.5537
BMYB(HTH)/Hela-BMYB-ChIP-Seq(GSE27030)/Homer	NHAACBGYYV	1.00E-01	-2.46	0.5537
TRPS1(Zf)/MCF7-TRPS1-ChIP-Seq(GSE107013)/Homer	AGATAAGANN	1.00E-01	-2.46	0.5537
TEAD2(TEA)/Py2T-Tead2-ChIP-Seq(GSE55709)/Homer	CCWGGAATGY	1.00E-01	-2.44	0.5537
BORIS(Zf)/K562-CTCFL-ChIP-Seq(GSE32465)/Homer	CNNBRGCGCCCCCTGSTGGC	1.00E-01	-2.39	0.5698
EWS:ERG-fusion(ETS)/CADO_ES1-EWS:ERG-ChIP-Seq(SRA014231)/Homer	ATTTCCTGTN	1.00E-01	-2.38	0.5698
GATA(Zf),IR4/iTreg-Gata3-ChIP-Seq(GSE20898)/Homer	NAGATWNBNATCTNN	1.00E-01	-2.38	0.5698
Tbr1(T-box)/Cortex-Tbr1-ChIP-Seq(GSE71384)/Homer	AAGGTGTKAA	1.00E-01	-2.36	0.5698
Chop(bZIP)/MEF-Chop-ChIP-Seq(GSE35681)/Homer	ATTGCATCAT	1.00E-01	-2.36	0.5698
TR4(NR),DR1/Hela-TR4-ChIP-Seq(GSE24685)/Homer	GAGGTCAAAGGTCA	1.00E-01	-2.35	0.5698
HEB(bHLH)/mES-Heb-ChIP-Seq(GSE53233)/Homer	VCAGCTGBNN	1.00E-01	-2.35	0.5698
BHLHA15(bHLH)/NIH3T3-BHLHB8.HA-ChIP-Seq(GSE119782)/Homer	NAMCAGCTGK	1.00E-01	-2.34	0.5698
ZBTB18(Zf)/HEK293-ZBTB18.GFP-ChIP-Seq(GSE58341)/Homer	AACATCTGGA	1.00E+00	-2.3	0.5698
PRDM1(Zf)/Hela-PRDM1-ChIP-Seq(GSE31477)/Homer	ACTTTCACTTTC	1.00E+00	-2.18	0.6218
Elf4(ETS)/BMDM-Elf4-ChIP-Seq(GSE88699)/Homer	ACTTCCKGKT	1.00E+00	-2.12	0.6526
AP-2alpha(AP2)/Hela-AP2alpha-ChIP-Seq(GSE31477)/Homer	ATGCCCTGAGGC	1.00E+00	-2.1	0.6576
Etv2(ETS)/ES-ER71-ChIP-Seq(GSE59402)/Homer	NNAYTTCCTGHN	1.00E+00	-2.07	0.6698
ARE(NR)/LNCAP-AR-ChIP-Seq(GSE27824)/Homer	RGRACASNSTGTYCYB	1.00E+00	-2.07	0.6698
c-Myc(bHLH)/mES-cMyc-ChIP-Seq(GSE11431)/Homer	VVCCACGTGG	1.00E+00	-2.05	0.6698
MyoG(bHLH)/C2C12-MyoG-ChIP-Seq(GSE36024)/Homer	AACAGCTG	1.00E+00	-2.01	0.6842
Myf5(bHLH)/GM-Myf5-ChIP-Seq(GSE24852)/Homer	BAACAGCTGT	1.00E+00	-2.01	0.6842
LHX9(Homeobox)/Hct116-LHX9.V5-ChIP-Seq(GSE116822)/Homer	NGCTAATTAG	1.00E+00	-2.01	0.6842
STAT4(Stat)/CD4-Stat4-ChIP-Seq(GSE22104)/Homer	NYTTCCWGGAAR	1.00E+00	-2.01	0.6842
Sp1(Zf)/Promoter/Homer	GGCCCCGCCCCC	1.00E+00	-2	0.6842
ELF3(ETS)/PDAC-ELF3-ChIP-Seq(GSE64557)/Homer	ANCAGGAAGT	1.00E+00	-1.99	0.6842
FXR(NR),IR1/Liver-FXR-ChIP-Seq(Chong_et_al.)/Homer	AGGTCANTGACCTB	1.00E+00	-1.99	0.6842
Klf4(Zf)/mES-Klf4-ChIP-Seq(GSE11431)/Homer	GCCACACCCA	1.00E+00	-1.97	0.6842
E-box(bHLH)/Promoter/Homer	SSGGTCACGTGA	1.00E+00	-1.97	0.6842
n-Myc(bHLH)/mES-nMyc-ChIP-Seq(GSE11431)/Homer	VRCCACGTGG	1.00E+00	-1.96	0.6842
ZNF322(Zf)/HEK293-ZNF322.GFP-ChIP-Seq(GSE58341)/Homer	GAGCCTGGTACTGWGCCTGR	1.00E+00	-1.94	0.6842
TFE3(bHLH)/MEF-TFE3-ChIP-Seq(GSE75757)/Homer	GTCACGTGACYV	1.00E+00	-1.83	0.73
ELF1(ETS)/Jurkat-ELF1-ChIP-Seq(SRA014231)/Homer	AVCCGGAAGT	1.00E+00	-1.8	0.7405
PR(NR)/T47D-PR-ChIP-Seq(GSE31130)/Homer	VAGRACAKNCTGTBC	1.00E+00	-1.78	0.7486
GRE(NR),IR3/A549-GR-ChIP-Seq(GSE32465)/Homer	NRGVACABNVTGTYCY	1.00E+00	-1.78	0.7486
NPAS(bHLH)/Liver-NPAS-ChIP-Seq(GSE39860)/Homer	NVCACGTG	1.00E+00	-1.77	0.7486
FOXK2(Forkhead)/U2OS-FOXK2-ChIP-Seq(E-MTAB-2204)/Homer	SCHTGTTTACAT	1.00E+00	-1.77	0.7486
CArG(MADS)/PUER-Srf-ChIP-Seq(Sullivan_et_al.)/Homer	CCATATATGGNM	1.00E+00	-1.75	0.7486
Gata6(Zf)/HUG1N-GATA6-ChIP-Seq(GSE51936)/Homer	YCTTATCTBN	1.00E+00	-1.72	0.7588
Nkx6.1(Homeobox)/Islet-Nkx6.1-ChIP-Seq(GSE40975)/Homer	GKTAATGR	1.00E+00	-1.7	0.766
Eomes(T-box)/H9-Eomes-ChIP-Seq(GSE26097)/Homer	ATTAACACCT	1.00E+00	-1.67	0.7857
PGR(NR)/EndoStromal-PGR-ChIP-Seq(GSE69539)/Homer	AAGAACATWHTGTTC	1.00E+00	-1.66	0.7857
GABPA(ETS)/Jurkat-GABPa-ChIP-Seq(GSE17954)/Homer	RACCGGAAGT	1.00E+00	-1.65	0.7857
Brn1(POU,Homeobox)/NPC-Brn1-ChIP-Seq(GSE35496)/Homer	TATGCWAATBAV	1.00E+00	-1.64	0.7857
VDR(NR),DR3/GM10855-VDR+vitD-ChIP-Seq(GSE22484)/Homer	ARAGGTCANWGAGTTCANNN	1.00E+00	-1.62	0.79
ZNF519(Zf)/HEK293-ZNF519.GFP-ChIP-Seq(GSE58341)/Homer	GAGSCCGAGC	1.00E+00	-1.61	0.7948
MafK(bZIP)/C2C12-MafK-ChIP-Seq(GSE36030)/Homer	GCTGASTCAGCA	1.00E+00	-1.56	0.8225
Atoh1(bHLH)/Cerebellum-Atoh1-ChIP-Seq(GSE22111)/Homer	VNRVCAGCTGGY	1.00E+00	-1.55	0.8285
E2F6(E2F)/Hela-E2F6-ChIP-Seq(GSE31477)/Homer	GGCGGGAARN	1.00E+00	-1.53	0.8325
CRX(Homeobox)/Retina-Crx-ChIP-Seq(GSE20012)/Homer	GCTAATCC	1.00E+00	-1.53	0.8325
IRF4(IRF)/GM12878-IRF4-ChIP-Seq(GSE32465)/Homer	ACTGAAACCA	1.00E+00	-1.53	0.8325
RUNX-AML(Runt)/CD4+-PolII-ChIP-Seq(Barski_et_al.)/Homer	GCTGTGGTTW	1.00E+00	-1.48	0.8584
EBF1(EBF)/Near-E2A-ChIP-Seq(GSE21512)/Homer	GTCCCCWGGGGA	1.00E+00	-1.48	0.8584
DMRT1(DM)/Testis-DMRT1-ChIP-Seq(GSE64892)/Homer	TWGHWACAWTGTWDC	1.00E+00	-1.47	0.8584
Twist2(bHLH)/Myoblast-Twist2.Ty1-ChIP-Seq(GSE127998)/Homer	MCAGCTGBYH	1.00E+00	-1.47	0.8584
LRF(Zf)/Erythroblasts-ZBTB7A-ChIP-Seq(GSE74977)/Homer	AAGACCCYYN	1.00E+00	-1.46	0.8584
STAT1(Stat)/HelaS3-STAT1-ChIP-Seq(GSE12782)/Homer	NATTTCCNGGAAAT	1.00E+00	-1.46	0.8584
ZNF768(Zf)/Rajj-ZNF768-ChIP-Seq(GSE111879)/Homer	RHHCAGAGAGGB	1.00E+00	-1.44	0.8584
Hnf6b(Homeobox)/LNCaP-Hnf6b-ChIP-Seq(GSE106305)/Homer	TATTGAYY	1.00E+00	-1.42	0.8619
RUNX1(Runt)/Jurkat-RUNX1-ChIP-Seq(GSE29180)/Homer	AAACCACARM	1.00E+00	-1.39	0.8782
Unknown-ESC-element(?)/mES-Nanog-ChIP-Seq(GSE11724)/Homer	CACAGCAGGGGG	1.00E+00	-1.38	0.8782
Nanog(Homeobox)/mES-Nanog-ChIP-Seq(GSE11724)/Homer	RGCCATTAAC	1.00E+00	-1.38	0.8782
ZNF264(Zf)/HEK293-ZNF264.GFP-ChIP-Seq(GSE58341)/Homer	RGGGCACTAACY	1.00E+00	-1.37	0.8782
FOXM1(Forkhead)/MCF7-FOXM1-ChIP-Seq(GSE72977)/Homer	TRTTTACTTW	1.00E+00	-1.37	0.8782
Tbx5(T-box)/HL1-Tbx5.biotin-ChIP-Seq(GSE21529)/Homer	AGGTGTCA	1.00E+00	-1.36	0.8782
Pax8(Paired,Homeobox)/Thyroid-Pax8-ChIP-Seq(GSE26938)/Homer	GTCATGCHTGRCTGS	1.00E+00	-1.35	0.8782
Oct6(POU,Homeobox)/NPC-Pou3f1-ChIP-Seq(GSE35496)/Homer	WATGCAAATGAG	1.00E+00	-1.34	0.8782
EAR2(NR)/K562-NR2F6-ChIP-Seq(Encode)/Homer	NRBCARRGGTCA	1.00E+00	-1.31	0.8947
Hnf1(Homeobox)/Liver-Foxa2-Chip-Seq(GSE25694)/Homer	GGTTAAWCATTAA	1.00E+00	-1.31	0.8947
Pax7(Paired,Homeobox),long/Myoblast-Pax7-ChIP-Seq(GSE25064)/Homer	TAATCHGATTAC	1.00E+00	-1.3	0.8947
ZFX(Zf)/mES-Zfx-ChIP-Seq(GSE11431)/Homer	AGGCCTRG	1.00E+00	-1.26	0.9139
RUNX(Runt)/HPC7-Runx1-ChIP-Seq(GSE22178)/Homer	SAAACCACAG	1.00E+00	-1.26	0.9139
Gata1(Zf)/K562-GATA1-ChIP-Seq(GSE18829)/Homer	SAGATAAGRV	1.00E+00	-1.26	0.9139
CHR(?)/Hela-CellCycle-Expression/Homer	SRGTTTCAAA	1.00E+00	-1.25	0.9139
HNF4a(NR),DR1/HepG2-HNF4a-ChIP-Seq(GSE25021)/Homer	CARRGKBCAAAGTYCA	1.00E+00	-1.25	0.9139
TCF4(bHLH)/SHSY5Y-TCF4-ChIP-Seq(GSE96915)/Homer	SMCATCTGKH	1.00E+00	-1.24	0.9139
Elk1(ETS)/Hela-Elk1-ChIP-Seq(GSE31477)/Homer	HACTTCCGGY	1.00E+00	-1.24	0.9139
GATA3(Zf)/iTreg-Gata3-ChIP-Seq(GSE20898)/Homer	AGATAASR	1.00E+00	-1.23	0.9139
MafB(bZIP)/BMM-Mafb-ChIP-Seq(GSE75722)/Homer	WNTGCTGASTCAGCANWTTY	1.00E+00	-1.2	0.9201
ZNF341(Zf)/EBV-ZNF341-ChIP-Seq(GSE113194)/Homer	GGAACAGCCG	1.00E+00	-1.2	0.9201
PRDM9(Zf)/Testis-DMC1-ChIP-Seq(GSE35498)/Homer	ADGGYAGYAGCATCT	1.00E+00	-1.19	0.9201
ERRg(NR)/Kidney-ESRRG-ChIP-Seq(GSE104905)/Homer	GTGACCTTGRVN	1.00E+00	-1.17	0.9287
CEBP:AP1(bZIP)/ThioMac-CEBPb-ChIP-Seq(GSE21512)/Homer	DRTGTTGCAA	1.00E+00	-1.17	0.9287
GATA3(Zf),DR8/iTreg-Gata3-ChIP-Seq(GSE20898)/Homer	AGATSTNDNNDSAGATAASN	1.00E+00	-1.16	0.9287
PRDM10(Zf)/HEK293-PRDM10.eGFP-ChIP-Seq(Encode)/Homer	TGGTACATTCCA	1.00E+00	-1.15	0.9323
ZNF467(Zf)/HEK293-ZNF467.GFP-ChIP-Seq(GSE58341)/Homer	TGGGGAAGGGCM	1.00E+00	-1.14	0.9323
Brachyury(T-box)/Mesoendoderm-Brachyury-ChIP-exo(GSE54963)/Homer	ANTTMRCASBNNNGTGYKAAN	1.00E+00	-1.13	0.933
RAR:RXR(NR),DR5/ES-RAR-ChIP-Seq(GSE56893)/Homer	RGGTCADNNAGAGGTCAV	1.00E+00	-1.13	0.933
PPARa(NR),DR1/Liver-Ppara-ChIP-Seq(GSE47954)/Homer	VNAGGKCAAAGGTCA	1.00E+00	-1.1	0.9472
Egr2(Zf)/Thymocytes-Egr2-ChIP-Seq(GSE34254)/Homer	NGCGTGGGCGGR	1.00E+00	-1.1	0.9472
HLF(bZIP)/HSC-HLF.Flag-ChIP-Seq(GSE69817)/Homer	RTTATGYAAB	1.00E+00	-1.1	0.9472
Nkx2.5(Homeobox)/HL1-Nkx2.5.biotin-ChIP-Seq(GSE21529)/Homer	RRSCACTYAA	1.00E+00	-1.09	0.9472
ZKSCAN1(Zf)/HepG2-ZKSCAN1-ChIP-Seq(Encode)/Homer	GCACAYAGTAGGKCY	1.00E+00	-1.09	0.9472
Zfp809(Zf)/ES-Zfp809-ChIP-Seq(GSE70799)/Homer	GGGGCTYGKCTGGGA	1.00E+00	-1.08	0.9472
GLI3(Zf)/Limb-GLI3-ChIP-Chip(GSE11077)/Homer	CGTGGGTGGTCC	1.00E+00	-1.07	0.9472
Isl1(Homeobox)/Neuron-Isl1-ChIP-Seq(GSE31456)/Homer	CTAATKGV	1.00E+00	-1.06	0.951
NeuroD1(bHLH)/Islet-NeuroD1-ChIP-Seq(GSE30298)/Homer	GCCATCTGTT	1.00E+00	-1.05	0.951
FOXA1(Forkhead)/LNCAP-FOXA1-ChIP-Seq(GSE27824)/Homer	WAAGTAAACA	1.00E+00	-1.05	0.951
NF1:FOXA1(CTF,Forkhead)/LNCAP-FOXA1-ChIP-Seq(GSE27824)/Homer	WNTGTTTRYTTTGGCA	1.00E+00	-1.03	0.958
Tcf12(bHLH)/GM12878-Tcf12-ChIP-Seq(GSE32465)/Homer	VCAGCTGYTG	1.00E+00	-1.02	0.9586
Pitx1(Homeobox)/Chicken-Pitx1-ChIP-Seq(GSE38910)/Homer	TAATCCCN	1.00E+00	-1.02	0.9586
E2A(bHLH)/proBcell-E2A-ChIP-Seq(GSE21978)/Homer	DNRCAGCTGY	1.00E+00	-1.01	0.9594
EHF(ETS)/LoVo-EHF-ChIP-Seq(GSE49402)/Homer	AVCAGGAAGT	1.00E+00	-1	0.9638
GRHL2(CP2)/HBE-GRHL2-ChIP-Seq(GSE46194)/Homer	AAACYKGTTWDACMRGTTTB	1.00E+00	-0.996	0.9638
MafF(bZIP)/HepG2-MafF-ChIP-Seq(GSE31477)/Homer	HWWGTCAGCAWWTTT	1.00E+00	-0.982	0.9691
Elk4(ETS)/Hela-Elk4-ChIP-Seq(GSE31477)/Homer	NRYTTCCGGY	1.00E+00	-0.981	0.9691
ERG(ETS)/VCaP-ERG-ChIP-Seq(GSE14097)/Homer	ACAGGAAGTG	1.00E+00	-0.963	0.9766
Brn2(POU,Homeobox)/NPC-Brn2-ChIP-Seq(GSE35496)/Homer	ATGAATATTC	1.00E+00	-0.959	0.9766
FOXA1:AR(Forkhead,NR)/LNCAP-AR-ChIP-Seq(GSE27824)/Homer	AGTAAACAAAAAAGAACAND	1.00E+00	-0.957	0.9766
Tbx21(T-box)/GM12878-TBX21-ChIP-Seq(Encode)/Homer	AGGTGTGAAA	1.00E+00	-0.955	0.9766
Ascl1(bHLH)/NeuralTubes-Ascl1-ChIP-Seq(GSE55840)/Homer	NNVVCAGCTGBN	1.00E+00	-0.952	0.9766
ZSCAN22(Zf)/HEK293-ZSCAN22.GFP-ChIP-Seq(GSE58341)/Homer	SMCAGTCWGAKGGAGGAGGC	1.00E+00	-0.935	0.9766
Stat3+il21(Stat)/CD4-Stat3-ChIP-Seq(GSE19198)/Homer	SVYTTCCNGGAARB	1.00E+00	-0.93	0.9766
Pit1(Homeobox)/GCrat-Pit1-ChIP-Seq(GSE58009)/Homer	ATGMATATDC	1.00E+00	-0.917	0.9827
THRb(NR)/HepG2-THRb.Flag-ChIP-Seq(Encode)/Homer	GGTCACCTGAGGTCA	1.00E+00	-0.917	0.9827
En1(Homeobox)/SUM149-EN1-ChIP-Seq(GSE120957)/Homer	NDCTAATTAS	1.00E+00	-0.909	0.9827
HIF-1b(HLH)/T47D-HIF1b-ChIP-Seq(GSE59937)/Homer	RTACGTGC	1.00E+00	-0.894	0.9887
Rbpj1(?)/Panc1-Rbpj1-ChIP-Seq(GSE47459)/Homer	HTTTCCCASG	1.00E+00	-0.887	0.9909
Lhx3(Homeobox)/Neuron-Lhx3-ChIP-Seq(GSE31456)/Homer	ADBTAATTAR	1.00E+00	-0.881	0.9909
EBF2(EBF)/BrownAdipose-EBF2-ChIP-Seq(GSE97114)/Homer	NABTCCCWDGGGAVH	1.00E+00	-0.877	0.9909
Hoxd10(Homeobox)/ChickenMSG-Hoxd10.Flag-ChIP-Seq(GSE86088)/Homer	GGCMATGAAA	1.00E+00	-0.844	1
GRE(NR),IR3/RAW264.7-GRE-ChIP-Seq(Unpublished)/Homer	VAGRACAKWCTGTYC	1.00E+00	-0.827	1
Reverb(NR),DR2/RAW-Reverba.biotin-ChIP-Seq(GSE45914)/Homer	GTRGGTCASTGGGTCA	1.00E+00	-0.81	1
Pitx1:Ebox(Homeobox,bHLH)/Hindlimb-Pitx1-ChIP-Seq(GSE41591)/Homer	YTAATTRAWWCCAGATGT	1.00E+00	-0.808	1
Zac1(Zf)/Neuro2A-Plagl1-ChIP-Seq(GSE75942)/Homer	HAWGRGGCCM	1.00E+00	-0.802	1
AR-halfsite(NR)/LNCaP-AR-ChIP-Seq(GSE27824)/Homer	CCAGGAACAG	1.00E+00	-0.788	1
EKLF(Zf)/Erythrocyte-Klf1-ChIP-Seq(GSE20478)/Homer	NWGGGTGTGGCY	1.00E+00	-0.772	1
ZNF165(Zf)/WHIM12-ZNF165-ChIP-Seq(GSE65937)/Homer	AAGGKGRCGCAGGCA	1.00E+00	-0.766	1
Zic3(Zf)/mES-Zic3-ChIP-Seq(GSE37889)/Homer	GGCCYCCTGCTGDGH	1.00E+00	-0.746	1
ZNF711(Zf)/SHSY5Y-ZNF711-ChIP-Seq(GSE20673)/Homer	AGGCCTAG	1.00E+00	-0.745	1
E2F1(E2F)/Hela-E2F1-ChIP-Seq(GSE22478)/Homer	CWGGCGGGAA	1.00E+00	-0.74	1
Maz(Zf)/HepG2-Maz-ChIP-Seq(GSE31477)/Homer	GGGGGGGG	1.00E+00	-0.735	1
GATA3(Zf),DR4/iTreg-Gata3-ChIP-Seq(GSE20898)/Homer	AGATGKDGAGATAAG	1.00E+00	-0.735	1
Bach1(bZIP)/K562-Bach1-ChIP-Seq(GSE31477)/Homer	AWWNTGCTGAGTCAT	1.00E+00	-0.732	1
Bapx1(Homeobox)/VertebralCol-Bapx1-ChIP-Seq(GSE36672)/Homer	TTRAGTGSYK	1.00E+00	-0.727	1
Barx1(Homeobox)/Stomach-Barx1.3xFlag-ChIP-Seq(GSE69483)/Homer	AAACMATTAN	1.00E+00	-0.72	1
NFAT(RHD)/Jurkat-NFATC1-ChIP-Seq(Jolma_et_al.)/Homer	ATTTTCCATT	1.00E+00	-0.719	1
MyoD(bHLH)/Myotube-MyoD-ChIP-Seq(GSE21614)/Homer	RRCAGCTGYTSY	1.00E+00	-0.719	1
OCT:OCT(POU,Homeobox)/NPC-OCT6-ChIP-Seq(GSE43916)/Homer	YATGCATATRCATRT	1.00E+00	-0.714	1
ZNF415(Zf)/HEK293-ZNF415.GFP-ChIP-Seq(GSE58341)/Homer	GRTGMTRGAGCC	1.00E+00	-0.707	1
SCRT1(Zf)/HEK293-SCRT1.eGFP-ChIP-Seq(Encode)/Homer	GCAACAGGTG	1.00E+00	-0.701	1
EWS:FLI1-fusion(ETS)/SK_N_MC-EWS:FLI1-ChIP-Seq(SRA014231)/Homer	VACAGGAAAT	1.00E+00	-0.696	1
Tbx6(T-box)/ESC-Tbx6-ChIP-Seq(GSE93524)/Homer	DAGGTGTBAA	1.00E+00	-0.692	1
Gata4(Zf)/Heart-Gata4-ChIP-Seq(GSE35151)/Homer	NBWGATAAGR	1.00E+00	-0.69	1
Six2(Homeobox)/NephronProgenitor-Six2-ChIP-Seq(GSE39837)/Homer	GWAAYHTGAKMC	1.00E+00	-0.689	1
ETS:E-box(ETS,bHLH)/HPC7-Scl-ChIP-Seq(GSE22178)/Homer	AGGAARCAGCTG	1.00E+00	-0.684	1
MITF(bHLH)/MastCells-MITF-ChIP-Seq(GSE48085)/Homer	RTCATGTGAC	1.00E+00	-0.683	1
NFY(CCAAT)/Promoter/Homer	RGCCAATSRG	1.00E+00	-0.682	1
HNF1b(Homeobox)/PDAC-HNF1B-ChIP-Seq(GSE64557)/Homer	GTTAATNATTAA	1.00E+00	-0.67	1
Zfp281(Zf)/ES-Zfp281-ChIP-Seq(GSE81042)/Homer	CCCCTCCCCCAC	1.00E+00	-0.668	1
Hoxd12(Homeobox)/ChickenMSG-Hoxd12.Flag-ChIP-Seq(GSE86088)/Homer	HDGYAATGAAAN	1.00E+00	-0.665	1
Cux2(Homeobox)/Liver-Cux2-ChIP-Seq(GSE35985)/Homer	HNRAATCAAT	1.00E+00	-0.664	1
AMYB(HTH)/Testes-AMYB-ChIP-Seq(GSE44588)/Homer	TGGCAGTTGG	1.00E+00	-0.663	1
NPAS2(bHLH)/Liver-NPAS2-ChIP-Seq(GSE39860)/Homer	KCCACGTGAC	1.00E+00	-0.662	1
HNF6(Homeobox)/Liver-Hnf6-ChIP-Seq(ERP000394)/Homer	NTATYGATCH	1.00E+00	-0.66	1
Mef2c(MADS)/GM12878-Mef2c-ChIP-Seq(GSE32465)/Homer	DCYAAAAATAGM	1.00E+00	-0.641	1
Hoxd11(Homeobox)/ChickenMSG-Hoxd11.Flag-ChIP-Seq(GSE86088)/Homer	VGCCATAAAA	1.00E+00	-0.637	1
HOXB13(Homeobox)/ProstateTumor-HOXB13-ChIP-Seq(GSE56288)/Homer	TTTTATKRGG	1.00E+00	-0.635	1
CDX4(Homeobox)/ZebrafishEmbryos-Cdx4.Myc-ChIP-Seq(GSE48254)/Homer	NGYCATAAAWCH	1.00E+00	-0.635	1
Zic(Zf)/Cerebellum-ZIC1.2-ChIP-Seq(GSE60731)/Homer	CCTGCTGAGH	1.00E+00	-0.632	1
Gli2(Zf)/GM2-Gli2-ChIP-Chip(GSE112702)/Homer	YSTGGGTGGTCT	1.00E+00	-0.615	1
BMAL1(bHLH)/Liver-Bmal1-ChIP-Seq(GSE39860)/Homer	GNCACGTG	1.00E+00	-0.609	1
Hoxa11(Homeobox)/ChickenMSG-Hoxa11.Flag-ChIP-Seq(GSE86088)/Homer	TTTTATGGCM	1.00E+00	-0.608	1
TATA-Box(TBP)/Promoter/Homer	CCTTTTAWAGSC	1.00E+00	-0.607	1
FOXK1(Forkhead)/HEK293-FOXK1-ChIP-Seq(GSE51673)/Homer	NVWTGTTTAC	1.00E+00	-0.607	1
TCFL2(HMG)/K562-TCF7L2-ChIP-Seq(GSE29196)/Homer	ACWTCAAAGG	1.00E+00	-0.591	1
ZNF416(Zf)/HEK293-ZNF416.GFP-ChIP-Seq(GSE58341)/Homer	WDNCTGGGCA	1.00E+00	-0.588	1
AP-2gamma(AP2)/MCF7-TFAP2C-ChIP-Seq(GSE21234)/Homer	SCCTSAGGSCAW	1.00E+00	-0.576	1
ZNF692(Zf)/HEK293-ZNF692.GFP-ChIP-Seq(GSE58341)/Homer	GTGGGCCCCA	1.00E+00	-0.559	1
OCT:OCT(POU,Homeobox,IR1)/NPC-Brn2-ChIP-Seq(GSE35496)/Homer	ATGAATWATTCATGA	1.00E+00	-0.555	1
Pbx3(Homeobox)/GM12878-PBX3-ChIP-Seq(GSE32465)/Homer	SCTGTCAMTCAN	1.00E+00	-0.552	1
Foxf1(Forkhead)/Lung-Foxf1-ChIP-Seq(GSE77951)/Homer	WWATRTAAACAN	1.00E+00	-0.542	1
ZBTB12(Zf)/HEK293-ZBTB12.GFP-ChIP-Seq(GSE58341)/Homer	NGNTCTAGAACCNGV	1.00E+00	-0.54	1
STAT5(Stat)/mCD4+-Stat5-ChIP-Seq(GSE12346)/Homer	RTTTCTNAGAAA	1.00E+00	-0.538	1
Nkx2.1(Homeobox)/LungAC-Nkx2.1-ChIP-Seq(GSE43252)/Homer	RSCACTYRAG	1.00E+00	-0.529	1
HRE(HSF)/Striatum-HSF1-ChIP-Seq(GSE38000)/Homer	TTCTAGAABNTTCTA	1.00E+00	-0.526	1
LEF1(HMG)/H1-LEF1-ChIP-Seq(GSE64758)/Homer	CCTTTGATST	1.00E+00	-0.523	1
PPARE(NR),DR1/3T3L1-Pparg-ChIP-Seq(GSE13511)/Homer	TGACCTTTGCCCCA	1.00E+00	-0.518	1
ZNF189(Zf)/HEK293-ZNF189.GFP-ChIP-Seq(GSE58341)/Homer	TGGAACAGMA	1.00E+00	-0.511	1
CUX1(Homeobox)/K562-CUX1-ChIP-Seq(GSE92882)/Homer	TATCGATNAN	1.00E+00	-0.506	1
PRDM15(Zf)/ESC-Prdm15-ChIP-Seq(GSE73694)/Homer	YCCDNTCCAGGTTTT	1.00E+00	-0.505	1
COUP-TFII(NR)/Artia-Nr2f2-ChIP-Seq(GSE46497)/Homer	AGRGGTCA	1.00E+00	-0.5	1
Pdx1(Homeobox)/Islet-Pdx1-ChIP-Seq(SRA008281)/Homer	YCATYAATCA	1.00E+00	-0.5	1
Oct4(POU,Homeobox)/mES-Oct4-ChIP-Seq(GSE11431)/Homer	ATTTGCATAW	1.00E+00	-0.499	1
p53(p53)/Saos-p53-ChIP-Seq(GSE15780)/Homer	RRCATGYCYRGRCATGYYYN	1.00E+00	-0.491	1
p53(p53)/Saos-p53-ChIP-Seq/Homer	RRCATGYCYRGRCATGYYYN	1.00E+00	-0.491	1
Smad4(MAD)/ESC-SMAD4-ChIP-Seq(GSE29422)/Homer	VBSYGTCTGG	1.00E+00	-0.49	1
GLIS3(Zf)/Thyroid-Glis3.GFP-ChIP-Seq(GSE103297)/Homer	CTCCCTGGGAGGCCN	1.00E+00	-0.484	1
Mouse_Recombination_Hotspot(Zf)/Testis-DMC1-ChIP-Seq(GSE24438)/Homer	ACTYKNATTCGTGNTACTTC	1.00E+00	-0.483	1
HIC1(Zf)/Treg-ZBTB29-ChIP-Seq(GSE99889)/Homer	TGCCAGCB	1.00E+00	-0.478	1
Atf1(bZIP)/K562-ATF1-ChIP-Seq(GSE31477)/Homer	GATGACGTCA	1.00E+00	-0.474	1
Zic2(Zf)/ESC-Zic2-ChIP-Seq(SRP197560)/Homer	CHCAGCRGGRGG	1.00E+00	-0.467	1
Stat3(Stat)/mES-Stat3-ChIP-Seq(GSE11431)/Homer	CTTCCGGGAA	1.00E+00	-0.46	1
p63(p53)/Keratinocyte-p63-ChIP-Seq(GSE17611)/Homer	NNDRCATGYCYNRRCATGYH	1.00E+00	-0.458	1
FOXA1(Forkhead)/MCF7-FOXA1-ChIP-Seq(GSE26831)/Homer	WAAGTAAACA	1.00E+00	-0.454	1
DMRT6(DM)/Testis-DMRT6-ChIP-Seq(GSE60440)/Homer	YDGHTACAWTGTADC	1.00E+00	-0.451	1
Fox:Ebox(Forkhead,bHLH)/Panc1-Foxa2-ChIP-Seq(GSE47459)/Homer	NNNVCTGWGYAAACASN	1.00E+00	-0.451	1
ETS(ETS)/Promoter/Homer	AACCGGAAGT	1.00E+00	-0.441	1
OCT:OCT-short(POU,Homeobox)/NPC-OCT6-ChIP-Seq(GSE43916)/Homer	ATGCATWATGCATRW	1.00E+00	-0.439	1
THRa(NR)/C17.2-THRa-ChIP-Seq(GSE38347)/Homer	GGTCANYTGAGGWCA	1.00E+00	-0.439	1
Zfp57(Zf)/H1-ZFP57.HA-ChIP-Seq(GSE115387)/Homer	NANTGCSGCA	1.00E+00	-0.436	1
bHLHE41(bHLH)/proB-Bhlhe41-ChIP-Seq(GSE93764)/Homer	KCACGTGMCN	1.00E+00	-0.435	1
THRb(NR)/Liver-NR1A2-ChIP-Seq(GSE52613)/Homer	TRAGGTCA	1.00E+00	-0.431	1
Znf263(Zf)/K562-Znf263-ChIP-Seq(GSE31477)/Homer	CVGTSCTCCC	1.00E+00	-0.421	1
KLF3(Zf)/MEF-Klf3-ChIP-Seq(GSE44748)/Homer	NRGCCCCRCCCHBNN	1.00E+00	-0.416	1
Foxa2(Forkhead)/Liver-Foxa2-ChIP-Seq(GSE25694)/Homer	CYTGTTTACWYW	1.00E+00	-0.414	1
Mef2d(MADS)/Retina-Mef2d-ChIP-Seq(GSE61391)/Homer	GCTATTTTTAGC	1.00E+00	-0.409	1
NFAT:AP1(RHD,bZIP)/Jurkat-NFATC1-ChIP-Seq(Jolma_et_al.)/Homer	SARTGGAAAAWRTGAGTCAB	1.00E+00	-0.406	1
Smad2(MAD)/ES-SMAD2-ChIP-Seq(GSE29422)/Homer	CTGTCTGG	1.00E+00	-0.404	1
Tgif1(Homeobox)/mES-Tgif1-ChIP-Seq(GSE55404)/Homer	YTGWCADY	1.00E+00	-0.404	1
Pknox1(Homeobox)/ES-Prep1-ChIP-Seq(GSE63282)/Homer	SCTGTCAVTCAV	1.00E+00	-0.404	1
MYNN(Zf)/HEK293-MYNN.eGFP-ChIP-Seq(Encode)/Homer	TTCAAAWTAAAAGTC	1.00E+00	-0.404	1
Sox6(HMG)/Myotubes-Sox6-ChIP-Seq(GSE32627)/Homer	CCATTGTTNY	1.00E+00	-0.402	1
Sp2(Zf)/HEK293-Sp2.eGFP-ChIP-Seq(Encode)/Homer	YGGCCCCGCCCC	1.00E+00	-0.401	1
Tbx20(T-box)/Heart-Tbx20-ChIP-Seq(GSE29636)/Homer	GGTGYTGACAGS	1.00E+00	-0.4	1
E2F(E2F)/Hela-CellCycle-Expression/Homer	TTSGCGCGAAAA	1.00E+00	-0.397	1
Mef2b(MADS)/HEK293-Mef2b.V5-ChIP-Seq(GSE67450)/Homer	GCTATTTTTGGM	1.00E+00	-0.396	1
Gfi1b(Zf)/HPC7-Gfi1b-ChIP-Seq(GSE22178)/Homer	MAATCACTGC	1.00E+00	-0.394	1
DLX2(Homeobox)/BasalGanglia-Dlx2-ChIP-seq(GSE124936)/Homer	NNNTAATTAS	1.00E+00	-0.393	1
Nkx2.2(Homeobox)/NPC-Nkx2.2-ChIP-Seq(GSE61673)/Homer	BTBRAGTGSN	1.00E+00	-0.387	1
EBNA1(EBV-virus)/Raji-EBNA1-ChIP-Seq(GSE30709)/Homer	GGYAGCAYDTGCTDCCCNNN	1.00E+00	-0.386	1
EBF(EBF)/proBcell-EBF-ChIP-Seq(GSE21978)/Homer	DGTCCCYRGGGA	1.00E+00	-0.385	1
Slug(Zf)/Mesoderm-Snai2-ChIP-Seq(GSE61475)/Homer	SNGCACCTGCHS	1.00E+00	-0.385	1
RUNX2(Runt)/PCa-RUNX2-ChIP-Seq(GSE33889)/Homer	NWAACCACADNN	1.00E+00	-0.38	1
SF1(NR)/H295R-Nr5a1-ChIP-Seq(GSE44220)/Homer	CAAGGHCANV	1.00E+00	-0.379	1
Meis1(Homeobox)/MastCells-Meis1-ChIP-Seq(GSE48085)/Homer	VGCTGWCAVB	1.00E+00	-0.374	1
Unknown(Homeobox)/Limb-p300-ChIP-Seq/Homer	SSCMATWAAA	1.00E+00	-0.364	1
Phox2b(Homeobox)/CLBGA-PHOX2B-ChIP-Seq(GSE90683)/Homer	TTAATTNAATTA	1.00E+00	-0.359	1
WT1(Zf)/Kidney-WT1-ChIP-Seq(GSE90016)/Homer	MCTCCCMCRCAB	1.00E+00	-0.356	1
Snail1(Zf)/LS174T-SNAIL1.HA-ChIP-Seq(GSE127183)/Homer	TRCACCTGCY	1.00E+00	-0.355	1
Mef2a(MADS)/HL1-Mef2a.biotin-ChIP-Seq(GSE21529)/Homer	CYAAAAATAG	1.00E+00	-0.353	1
FoxD3(forkhead)/ZebrafishEmbryo-Foxd3.biotin-ChIP-seq(GSE106676)/Homer	TGTTTAYTTAGC	1.00E+00	-0.345	1
STAT6(Stat)/CD4-Stat6-ChIP-Seq(GSE22104)/Homer	ABTTCYYRRGAA	1.00E+00	-0.338	1
ZNF675(Zf)/HEK293-ZNF675.GFP-ChIP-Seq(GSE58341)/Homer	ARGAGGMCAAAATGW	1.00E+00	-0.334	1
RXR(NR),DR1/3T3L1-RXR-ChIP-Seq(GSE13511)/Homer	TAGGGCAAAGGTCA	1.00E+00	-0.332	1
Bcl6(Zf)/Liver-Bcl6-ChIP-Seq(GSE31578)/Homer	NNNCTTTCCAGGAAA	1.00E+00	-0.323	1
MYB(HTH)/ERMYB-Myb-ChIPSeq(GSE22095)/Homer	GGCVGTTR	1.00E+00	-0.321	1
Sox9(HMG)/Limb-SOX9-ChIP-Seq(GSE73225)/Homer	AGGVNCCTTTGT	1.00E+00	-0.316	1
Tlx?(NR)/NPC-H3K4me1-ChIP-Seq(GSE16256)/Homer	CTGGCAGSCTGCCA	1.00E+00	-0.312	1
Hand2(bHLH)/Mesoderm-Hand2-ChIP-Seq(GSE61475)/Homer	TGACANARRCCAGRC	1.00E+00	-0.311	1
Foxo1(Forkhead)/RAW-Foxo1-ChIP-Seq(Fan_et_al.)/Homer	CTGTTTAC	1.00E+00	-0.304	1
Foxa3(Forkhead)/Liver-Foxa3-ChIP-Seq(GSE77670)/Homer	BSNTGTTTACWYWGN	1.00E+00	-0.303	1
FoxL2(Forkhead)/Ovary-FoxL2-ChIP-Seq(GSE60858)/Homer	WWTRTAAACAVG	1.00E+00	-0.287	1
PRDM14(Zf)/H1-PRDM14-ChIP-Seq(GSE22767)/Homer	RGGTCTCTAACY	1.00E+00	-0.276	1
Lhx1(Homeobox)/EmbryoCarcinoma-Lhx1-ChIP-Seq(GSE70957)/Homer	NNYTAATTAR	1.00E+00	-0.274	1
RARa(NR)/K562-RARa-ChIP-Seq(Encode)/Homer	TTGAMCTTTG	1.00E+00	-0.272	1
Phox2a(Homeobox)/Neuron-Phox2a-ChIP-Seq(GSE31456)/Homer	YTAATYNRATTA	1.00E+00	-0.265	1
PAX3:FKHR-fusion(Paired,Homeobox)/Rh4-PAX3:FKHR-ChIP-Seq(GSE19063)/Homer	ACCRTGACTAATTNN	1.00E+00	-0.265	1
RORg(NR)/Liver-Rorc-ChIP-Seq(GSE101115)/Homer	WAABTAGGTCAV	1.00E+00	-0.258	1
Klf9(Zf)/GBM-Klf9-ChIP-Seq(GSE62211)/Homer	GCCACRCCCACY	1.00E+00	-0.255	1
ZNF652/HepG2-ZNF652.Flag-ChIP-Seq(Encode)/Homer	TTAACCCTTTVNKKN	1.00E+00	-0.252	1
Sox10(HMG)/SciaticNerve-Sox3-ChIP-Seq(GSE35132)/Homer	CCWTTGTYYB	1.00E+00	-0.251	1
Hoxa9(Homeobox)/ChickenMSG-Hoxa9.Flag-ChIP-Seq(GSE86088)/Homer	RGCAATNAAA	1.00E+00	-0.24	1
SCL(bHLH)/HPC7-Scl-ChIP-Seq(GSE13511)/Homer	AVCAGCTG	1.00E+00	-0.237	1
Sp5(Zf)/mES-Sp5.Flag-ChIP-Seq(GSE72989)/Homer	RGKGGGCGGAGC	1.00E+00	-0.237	1
PBX1(Homeobox)/MCF7-PBX1-ChIP-Seq(GSE28007)/Homer	GSCTGTCACTCA	1.00E+00	-0.237	1
CEBP(bZIP)/ThioMac-CEBPb-ChIP-Seq(GSE21512)/Homer	ATTGCGCAAC	1.00E+00	-0.233	1
STAT6(Stat)/Macrophage-Stat6-ChIP-Seq(GSE38377)/Homer	TTCCKNAGAA	1.00E+00	-0.233	1
Sox7(HMG)/ESC-Sox7-ChIP-Seq(GSE133899)/Homer	VVRRAACAATGG	1.00E+00	-0.227	1
LXRE(NR),DR4/RAW-LXRb.biotin-ChIP-Seq(GSE21512)/Homer	RGGTTACTANAGGTCA	1.00E+00	-0.227	1
Pit1+1bp(Homeobox)/GCrat-Pit1-ChIP-Seq(GSE58009)/Homer	ATGCATAATTCA	1.00E+00	-0.227	1
Hoxd13(Homeobox)/ChickenMSG-Hoxd13.Flag-ChIP-Seq(GSE86088)/Homer	NCYAATAAAA	1.00E+00	-0.224	1
PAX6(Paired,Homeobox)/Forebrain-Pax6-ChIP-Seq(GSE66961)/Homer	NGTGTTCAVTSAAGCGKAAA	1.00E+00	-0.223	1
Hoxa13(Homeobox)/ChickenMSG-Hoxa13.Flag-ChIP-Seq(GSE86088)/Homer	CYHATAAAAN	1.00E+00	-0.223	1
Nkx3.1(Homeobox)/LNCaP-Nkx3.1-ChIP-Seq(GSE28264)/Homer	AAGCACTTAA	1.00E+00	-0.218	1
PSE(SNAPc)/K562-mStart-Seq/Homer	WAVTCACCMTAASYDAAAAG	1.00E+00	-0.216	1
Twist(bHLH)/HMLE-TWIST1-ChIP-Seq(Chang_et_al)/Homer	VCAKCTGGNNNCCAGMTGBN	1.00E+00	-0.216	1
NFIL3(bZIP)/HepG2-NFIL3-ChIP-Seq(Encode)/Homer	VTTACGTAAYNNNNN	1.00E+00	-0.215	1
RORgt(NR)/EL4-RORgt.Flag-ChIP-Seq(GSE56019)/Homer	AAYTAGGTCA	1.00E+00	-0.215	1
RORgt(NR)/EL4-RORgt.Flag-ChIP-Seq(GSE56019)/Homer	AAYTAGGTCA	1.00E+00	-0.215	1
KLF5(Zf)/LoVo-KLF5-ChIP-Seq(GSE49402)/Homer	DGGGYGKGGC	1.00E+00	-0.212	1
ZNF317(Zf)/HEK293-ZNF317.GFP-ChIP-Seq(GSE58341)/Homer	GTCWGCTGTYYCTCT	1.00E+00	-0.211	1
Oct4:Sox17(POU,Homeobox,HMG)/F9-Sox17-ChIP-Seq(GSE44553)/Homer	CCATTGTATGCAAAT	1.00E+00	-0.208	1
Erra(NR)/HepG2-Erra-ChIP-Seq(GSE31477)/Homer	CAAAGGTCAG	1.00E+00	-0.204	1
HIF2a(bHLH)/785_O-HIF2a-ChIP-Seq(GSE34871)/Homer	GCACGTACCC	1.00E+00	-0.202	1
Nr5a2(NR)/Pancreas-LRH1-ChIP-Seq(GSE34295)/Homer	BTCAAGGTCA	1.00E+00	-0.199	1
NF1-halfsite(CTF)/LNCaP-NF1-ChIP-Seq(Unpublished)/Homer	YTGCCAAG	1.00E+00	-0.198	1
Dlx3(Homeobox)/Kerainocytes-Dlx3-ChIP-Seq(GSE89884)/Homer	NDGTAATTAC	1.00E+00	-0.192	1
Foxh1(Forkhead)/hESC-FOXH1-ChIP-Seq(GSE29422)/Homer	NNTGTGGATTSS	1.00E+00	-0.192	1
Egr1(Zf)/K562-Egr1-ChIP-Seq(GSE32465)/Homer	TGCGTGGGYG	1.00E+00	-0.192	1
Hoxa10(Homeobox)/ChickenMSG-Hoxa10.Flag-ChIP-Seq(GSE86088)/Homer	GGYAATGAAA	1.00E+00	-0.192	1
Tcfcp2l1(CP2)/mES-Tcfcp2l1-ChIP-Seq(GSE11431)/Homer	NRAACCRGTTYRAACCRGYT	1.00E+00	-0.191	1
E2F7(E2F)/Hela-E2F7-ChIP-Seq(GSE32673)/Homer	VDTTTCCCGCCA	1.00E+00	-0.19	1
Esrrb(NR)/mES-Esrrb-ChIP-Seq(GSE11431)/Homer	KTGACCTTGA	1.00E+00	-0.189	1
c-Jun-CRE(bZIP)/K562-cJun-ChIP-Seq(GSE31477)/Homer	ATGACGTCATCY	1.00E+00	-0.188	1
Ronin(THAP)/ES-Thap11-ChIP-Seq(GSE51522)/Homer	RACTACAACTCCCAGVAKGC	1.00E+00	-0.185	1
GFX(?)/Promoter/Homer	ATTCTCGCGAGA	1.00E+00	-0.185	1
GFY-Staf(?,Zf)/Promoter/Homer	RACTACAATTCCCAGAAKGC	1.00E+00	-0.184	1
NF1(CTF)/LNCAP-NF1-ChIP-Seq(Unpublished)/Homer	CYTGGCABNSTGCCAR	1.00E+00	-0.183	1
ZNF136(Zf)/HEK293-ZNF136.GFP-ChIP-Seq(GSE58341)/Homer	YTKGATAHAGTATTCTWGGTNGGCA	1.00E+00	-0.175	1
DLX1(Homeobox)/BasalGanglia-Dlx1-ChIP-seq(GSE124936)/Homer	NSNNTAATTA	1.00E+00	-0.174	1
Rfx5(HTH)/GM12878-Rfx5-ChIP-Seq(GSE31477)/Homer	SCCTAGCAACAG	1.00E+00	-0.173	1
RARg(NR)/ES-RARg-ChIP-Seq(GSE30538)/Homer	AGGTCAAGGTCA	1.00E+00	-0.172	1
Lhx2(Homeobox)/HFSC-Lhx2-ChIP-Seq(GSE48068)/Homer	TAATTAGN	1.00E+00	-0.167	1
Sox21(HMG)/ESC-SOX21-ChIP-Seq(GSE110505)/Homer	BCCWTTGTBYKV	1.00E+00	-0.166	1
REST-NRSF(Zf)/Jurkat-NRSF-ChIP-Seq/Homer	GGMGCTGTCCATGGTGCTGA	1.00E+00	-0.163	1
Atf2(bZIP)/3T3L1-Atf2-ChIP-Seq(GSE56872)/Homer	NRRTGACGTCAT	1.00E+00	-0.158	1
PAX5(Paired,Homeobox)/GM12878-PAX5-ChIP-Seq(GSE32465)/Homer	GCAGCCAAGCRTGACH	1.00E+00	-0.155	1
ZBTB33(Zf)/GM12878-ZBTB33-ChIP-Seq(GSE32465)/Homer	GGVTCTCGCGAGAAC	1.00E+00	-0.148	1
OCT:OCT(POU,Homeobox)/NPC-Brn1-ChIP-Seq(GSE35496)/Homer	ATGAATATTCATGAG	1.00E+00	-0.143	1
KLF6(Zf)/PDAC-KLF6-ChIP-Seq(GSE64557)/Homer	MKGGGYGTGGCC	1.00E+00	-0.138	1
KLF14(Zf)/HEK293-KLF14.GFP-ChIP-Seq(GSE58341)/Homer	RGKGGGCGKGGC	1.00E+00	-0.137	1
Nr5a2(NR)/mES-Nr5a2-ChIP-Seq(GSE19019)/Homer	BTCAAGGTCA	1.00E+00	-0.136	1
FOXP1(Forkhead)/H9-FOXP1-ChIP-Seq(GSE31006)/Homer	NYYTGTTTACHN	1.00E+00	-0.131	1
DUX4(Homeobox)/Myoblasts-DUX4.V5-ChIP-Seq(GSE75791)/Homer	NWTAAYCYAATCAWN	1.00E+00	-0.125	1
RBPJ:Ebox(?,bHLH)/Panc1-Rbpj1-ChIP-Seq(GSE47459)/Homer	GGGRAARRGRMCAGMTG	1.00E+00	-0.124	1
Foxo3(Forkhead)/U2OS-Foxo3-ChIP-Seq(E-MTAB-2701)/Homer	DGTAAACA	1.00E+00	-0.117	1
ZNF669(Zf)/HEK293-ZNF669.GFP-ChIP-Seq(GSE58341)/Homer	GARTGGTCATCGCCC	1.00E+00	-0.117	1
E2F4(E2F)/K562-E2F4-ChIP-Seq(GSE31477)/Homer	GGCGGGAAAH	1.00E+00	-0.114	1
CEBP:CEBP(bZIP)/MEF-Chop-ChIP-Seq(GSE35681)/Homer	NTNATGCAAYMNNHTGMAAY	1.00E+00	-0.108	1
PBX2(Homeobox)/K562-PBX2-ChIP-Seq(Encode)/Homer	RTGATTKATRGN	1.00E+00	-0.108	1
Otx2(Homeobox)/EpiLC-Otx2-ChIP-Seq(GSE56098)/Homer	NYTAATCCYB	1.00E+00	-0.104	1
CREB5(bZIP)/LNCaP-CREB5.V5-ChIP-Seq(GSE137775)/Homer	VVATGACGTCAT	1.00E+00	-0.104	1
Atf7(bZIP)/3T3L1-Atf7-ChIP-Seq(GSE56872)/Homer	NGRTGACGTCAY	1.00E+00	-0.0998	1
DLX5(Homeobox)/BasalGanglia-Dlx5-ChIP-seq(GSE124936)/Homer	SSTAATTA	1.00E+00	-0.0995	1
KLF10(Zf)/HEK293-KLF10.GFP-ChIP-Seq(GSE58341)/Homer	GGGGGTGTGTCC	1.00E+00	-0.0992	1
Tcf3(HMG)/mES-Tcf3-ChIP-Seq(GSE11724)/Homer	ASWTCAAAGG	1.00E+00	-0.0983	1
p73(p53)/Trachea-p73-ChIP-Seq(PRJNA310161)/Homer	NRRRCAWGTCCDGRCATGYY	1.00E+00	-0.0974	1
Hoxb4(Homeobox)/ES-Hoxb4-ChIP-Seq(GSE34014)/Homer	TGATTRATGGCY	1.00E+00	-0.0967	1
Arnt:Ahr(bHLH)/MCF7-Arnt-ChIP-Seq(Lo_et_al.)/Homer	TBGCACGCAA	1.00E+00	-0.0965	1
Nur77(NR)/K562-NR4A1-ChIP-Seq(GSE31363)/Homer	TGACCTTTNCNT	1.00E+00	-0.0955	1
MafA(bZIP)/Islet-MafA-ChIP-Seq(GSE30298)/Homer	TGCTGACTCA	1.00E+00	-0.0945	1
PAX5(Paired,Homeobox),condensed/GM12878-PAX5-ChIP-Seq(GSE32465)/Homer	GTCACGCTCSCTGM	1.00E+00	-0.0936	1
Pax7(Paired,Homeobox),longest/Myoblast-Pax7-ChIP-Seq(GSE25064)/Homer	NTAATTDGCYAATTANNWWD	1.00E+00	-0.0928	1
OCT4-SOX2-TCF-NANOG(POU,Homeobox,HMG)/mES-Oct4-ChIP-Seq(GSE11431)/Homer	ATTTGCATAACAATG	1.00E+00	-0.0907	1
Rfx1(HTH)/NPC-H3K4me1-ChIP-Seq(GSE16256)/Homer	KGTTGCCATGGCAA	1.00E+00	-0.0882	1
NRF(NRF)/Promoter/Homer	STGCGCATGCGC	1.00E+00	-0.0878	1
CTCF-SatelliteElement(Zf?)/CD4+-CTCF-ChIP-Seq(Barski_et_al.)/Homer	TGCAGTTCCMVNWRTGGCCA	1.00E+00	-0.0875	1
CRE(bZIP)/Promoter/Homer	CSGTGACGTCAC	1.00E+00	-0.0842	1
ZNF41(Zf)/HEK293-ZNF41.GFP-ChIP-Seq(GSE58341)/Homer	CCTCATGGTGYCYTWYTCCCTTGTG	1.00E+00	-0.0818	1
E2A(bHLH),near_PU.1/Bcell-PU.1-ChIP-Seq(GSE21512)/Homer	NVCACCTGBN	1.00E+00	-0.0787	1
ZNF16(Zf)/HEK293-ZNF16.GFP-ChIP-Seq(GSE58341)/Homer	MACCTTCYATGGCTCCCTAKTGCCY	1.00E+00	-0.0784	1
Ascl2(bHLH)/ESC-Ascl2-ChIP-Seq(GSE97712)/Homer	SSRGCAGCTGCH	1.00E+00	-0.0783	1
YY1(Zf)/Promoter/Homer	CAAGATGGCGGC	1.00E+00	-0.0755	1
Smad3(MAD)/NPC-Smad3-ChIP-Seq(GSE36673)/Homer	TWGTCTGV	1.00E+00	-0.0749	1
ERE(NR),IR3/MCF7-ERa-ChIP-Seq(Unpublished)/Homer	VAGGTCACNSTGACC	1.00E+00	-0.0734	1
Tgif2(Homeobox)/mES-Tgif2-ChIP-Seq(GSE55404)/Homer	TGTCANYT	1.00E+00	-0.0699	1
ZNF382(Zf)/HEK293-ZNF382.GFP-ChIP-Seq(GSE58341)/Homer	GNCTGTASTRNTGBCTCHTT	1.00E+00	-0.068	1
Cdx2(Homeobox)/mES-Cdx2-ChIP-Seq(GSE14586)/Homer	GYMATAAAAH	1.00E+00	-0.0677	1
Duxbl(Homeobox)/NIH3T3-Duxbl.HA-ChIP-Seq(GSE119782)/Homer	TAAYCYAATCAA	1.00E+00	-0.0642	1
GSC(Homeobox)/FrogEmbryos-GSC-ChIP-Seq(DRA000576)/Homer	RGGATTAR	1.00E+00	-0.064	1
Sox17(HMG)/Endoderm-Sox17-ChIP-Seq(GSE61475)/Homer	CCATTGTTYB	1.00E+00	-0.0611	1
Hoxc9(Homeobox)/Ainv15-Hoxc9-ChIP-Seq(GSE21812)/Homer	GGCCATAAATCA	1.00E+00	-0.0601	1
Sox3(HMG)/NPC-Sox3-ChIP-Seq(GSE33059)/Homer	CCWTTGTY	1.00E+00	-0.0599	1
KLF1(Zf)/HUDEP2-KLF1-CutnRun(GSE136251)/Homer	VDGGGYGGGGCY	1.00E+00	-0.0587	1
Six1(Homeobox)/Myoblast-Six1-ChIP-Chip(GSE20150)/Homer	GKVTCADRTTWC	1.00E+00	-0.0579	1
Prop1(Homeobox)/GHFT1-PROP1.biotin-ChIP-Seq(GSE77302)/Homer	NTAATBNAATTA	1.00E+00	-0.0567	1
Sox2(HMG)/mES-Sox2-ChIP-Seq(GSE11431)/Homer	BCCATTGTTC	1.00E+00	-0.0563	1
Npas4(bHLH)/Neuron-Npas4-ChIP-Seq(GSE127793)/Homer	NHRTCACGACDN	1.00E+00	-0.0498	1
ZEB2(Zf)/SNU398-ZEB2-ChIP-Seq(GSE103048)/Homer	GNMCAGGTGTGC	1.00E+00	-0.0446	1
Srebp1a(bHLH)/HepG2-Srebp1a-ChIP-Seq(GSE31477)/Homer	RTCACSCCAY	1.00E+00	-0.0427	1
Six4(Homeobox)/MCF7-SIX4-ChIP-Seq(Encode)/Homer	TGWAAYCTGABACCB	1.00E+00	-0.0416	1
RORa(NR)/Liver-Rora-ChIP-Seq(GSE101115)/Homer	AAWCTAGGTCARDNN	1.00E+00	-0.0368	1
JunD(bZIP)/K562-JunD-ChIP-Seq/Homer	ATGACGTCATCN	1.00E+00	-0.0368	1
Srebp2(bHLH)/HepG2-Srebp2-ChIP-Seq(GSE31477)/Homer	CGGTCACSCCAC	1.00E+00	-0.0361	1
ZNF7(Zf)/HepG2-ZNF7.Flag-ChIP-Seq(Encode)/Homer	CTGCCWVCTTTTRTA	1.00E+00	-0.0338	1
Sox4(HMG)/proB-Sox4-ChIP-Seq(GSE50066)/Homer	YCTTTGTTCC	1.00E+00	-0.0313	1
NRF1(NRF)/MCF7-NRF1-ChIP-Seq(Unpublished)/Homer	CTGCGCATGCGC	1.00E+00	-0.0281	1
Pax7(Paired,Homeobox)/Myoblast-Pax7-ChIP-Seq(GSE25064)/Homer	TAATCAATTA	1.00E+00	-0.0264	1
HOXA2(Homeobox)/mES-Hoxa2-ChIP-Seq(Donaldson_et_al.)/Homer	GYCATCMATCAT	1.00E+00	-0.0253	1
GFY(?)/Promoter/Homer	ACTACAATTCCC	1.00E+00	-0.02	1
ZEB1(Zf)/PDAC-ZEB1-ChIP-Seq(GSE64557)/Homer	VCAGGTRDRY	1.00E+00	-0.02	1
HRE(HSF)/HepG2-HSF1-ChIP-Seq(GSE31477)/Homer	BSTTCTRGAABVTTCYAGAA	1.00E+00	-0.0197	1
Tcf7(HMG)/GM12878-TCF7-ChIP-Seq(Encode)/Homer	CTTTGATGTGSB	1.00E+00	-0.017	1
Rfx6(HTH)/Min6b1-Rfx6.HA-ChIP-Seq(GSE62844)/Homer	TGTTKCCTAGCAACM	1.00E+00	-0.0168	1
HIF-1a(bHLH)/MCF7-HIF1a-ChIP-Seq(GSE28352)/Homer	TACGTGCV	1.00E+00	-0.0135	1
Sox15(HMG)/CPA-Sox15-ChIP-Seq(GSE62909)/Homer	RAACAATGGN	1.00E+00	-0.00957	1
RAR:RXR(NR),DR0/ES-RAR-ChIP-Seq(GSE56893)/Homer	AGGTCAAGGTCA	1.00E+00	-0.00693	1
HOXA1(Homeobox)/mES-Hoxa1-ChIP-Seq(SRP084292)/Homer	TGATKGATGR	1.00E+00	-0.00485	1
Tbox:Smad(T-box,MAD)/ESCd5-Smad2_3-ChIP-Seq(GSE29422)/Homer	AGGTGHCAGACA	1.00E+00	-0.00357	1
Rfx2(HTH)/LoVo-RFX2-ChIP-Seq(GSE49402)/Homer	GTTGCCATGGCAACM	1.00E+00	-0.000577	1
X-box(HTH)/NPC-H3K4me1-ChIP-Seq(GSE16256)/Homer	GGTTGCCATGGCAA	1.00E+00	-0.000232	1
RFX(HTH)/K562-RFX3-ChIP-Seq(SRA012198)/Homer	CGGTTGCCATGGCAAC	1.00E+00	-8.9e-05	1
ZFP3(Zf)/HEK293-ZFP3.GFP-ChIP-Seq(GSE58341)/Homer	GGGTTTTGAAGGATGARTAGGAGTT	1.00E+00	0.00E+00	1
DUX(Homeobox)/C2C12-Dux-ChIP-Seq(GSE87279)/Homer	BCWGATTCAATCAAN	1.00E+00	0.00E+00	1

## Sheet: mapped TF to expression matrix
Rela
Irf1
Isg15
Irf2
Spi1
Irf3
Nfkb2
Irf5
Ctcf
Irf4
Irf7
Nfkb1
Isg20
Irf8
Irf2bpl
Irf2bp1
Irf2bp2
Relb
Rel
Irf9

## Sheet: networkanalysis
name	Degree	AverageShortestPathLength	BetweennessCentrality	ClosenessCentrality	ClusteringCoefficient	Eccentricity	group	IsSingleNode	NeighborhoodConnectivity	NumberOfDirectedEdges	NumberOfUndirectedEdges	Objectkey	PartnerOfMultiEdgedNodePairs	Radiality	selected	SelfLoops	Stress	TopologicalCoefficient
Rela	21	3.027586206896552	0.8504789272030652	0.33029612756264237	0	7	TF_related	FALSE	2.8095238095238093	0	21		0	0.903448	FALSE	0	17758	0.047619047619047616
Rack1	11	4.751724137931035	0.23218390804597702	0.2104499274310595	0	10	Module5_members	FALSE	1.9090909090909092	0	11		0	0.8213464696223317	FALSE	0	4848	0.0909091
Tnf	9	3.8551724137931034	0.15871647509578546	0.259392	0	8	first_neigh	FALSE	3.6666666666666665	0	9		0	0.8640394088669952	FALSE	0	3314	0.1111111111111111
Itgb2	8	4.2827586206896555	0.2973180076628353	0.23349436392914652	0	8	Module5_members	FALSE	2.625	0	8		0	0.8436781609195402	FALSE	0	6208	0.125
Nfkbia	7	3.924137931034483	0.0944444	0.2548330404217926	0	8	first_neigh	FALSE	4	0	7		0	0.8607553366174056	FALSE	0	1972	0.14285714285714285
Lyn	7	5.689655172413793	0.0813218	0.17575757575757578	0	10	Module5_members	FALSE	1.1428571428571428	0	7		0	0.7766830870279146	FALSE	0	1698	0.14285714285714285
Stat2	6	4.006896551724138	0.3731800766283525	0.2495697074010327	0	9	first_neigh	FALSE	3.5	0	6		0	0.8568144499178981	FALSE	0	7792	0.16666666666666666
Itga5	6	5.124137931034483	0.1449233716475096	0.19515477792732167	0	9	Module5_members	FALSE	2.8333333333333335	0	6		0	0.8036124794745485	FALSE	0	3026	0.16666666666666666
Rac2	6	5.786206896551724	0.0812261	0.1728247914183552	0	11	Module5_members	FALSE	1.5	0	6		0	0.7720853858784893	FALSE	0	1696	0.16666666666666666
Ikbke	6	3.8689655172413793	0.1453065134099617	0.25846702317290554	0	8	first_neigh	FALSE	5	0	6		0	0.8633825944170772	FALSE	0	3034	0.16666666666666666
Ccl2	5	3.924137931034483	0.0939655	0.2548330404217926	0	8	first_neigh	FALSE	5.4	0	5		0	0.8607553366174056	FALSE	0	1962	0.2
Irf1	4	3.4551724137931035	0.43515325670498084	0.2894211576846307	0	8	TF_related	FALSE	8.5	0	4		0	0.8830870279146141	FALSE	0	9086	0.25
Plaur	4	6.048275862068966	0.0677203	0.1653363740022805	0	10	Module5_members	FALSE	2.5	0	4		0	0.7596059113300493	FALSE	0	1414	0.25
Myc	4	3.882758620689655	0.13093869731800767	0.25754884547069273	0	8	first_neigh	FALSE	6.25	0	4		0	0.8627257799671592	FALSE	0	2734	0.25
Ncf4	4	5.23448	0.041092	0.19104084321475626	0	9	Module5_members	FALSE	2.75	0	4		0	0.7983579638752053	FALSE	0	858	0.25
Isg15	4	4.393103448275862	0.054501915708812264	0.22762951334379908	0	9	TF_related	FALSE	2	0	4		0	0.838424	FALSE	0	1138	0.25
Irf2	4	3.9793103448275864	0.041092	0.2512998266897747	0	8	TF_related	FALSE	6	0	4		0	0.858128	FALSE	0	858	0.25
Icam1	3	3.6206896551724137	0.3318007662835249	0.2761904761904762	0	7	first_neigh	FALSE	10.666666666666666	0	3		0	0.8752052545155994	FALSE	0	6928	0.3333333333333333
Spi1	3	4.4206896551724135	0.027490421455938698	0.22620904836193448	0	9	TF_related	FALSE	2	0	3		0	0.8371100164203613	FALSE	0	574	0.3333333333333333
Ptpn6	3	4.875862068965517	0.11858237547892721	0.2050919377652051	0	10	Module5_members	FALSE	4.666666666666667	0	3		0	0.8154351395730706	FALSE	0	2476	0.3333333333333333
Selp	3	4.572413793103448	0.0409962	0.21870286576168932	0	8	Module5_members	FALSE	2	0	3		0	0.8298850574712644	FALSE	0	856	0.3333333333333333
Tnfaip3	3	4.8068965517241375	0.0543103	0.20803443328550933	0	9	Module5_members	FALSE	3	0	3		0	0.8187192118226602	FALSE	0	1134	0.3333333333333333
Cxcl10	3	4.875862068965517	0.0409962	0.2050919377652051	0	9	Module5_members	FALSE	2.6666666666666665	0	3		0	0.8154351395730706	FALSE	0	856	0.3333333333333333
Txn1	3	4.820689655172414	0.027490421455938698	0.20743919885550788	0	9	Module5_members	FALSE	3.6666666666666665	0	3		0	0.8180623973727421	FALSE	0	574	0.3333333333333333
C3	3	5.248275862068965	0.027490421455938698	0.19053876478318005	0	9	Module5_members	FALSE	3.3333333333333335	0	3		0	0.7977011494252874	FALSE	0	574	0.3333333333333333
Rps6	3	5.689655172413793	0.0544061	0.17575757575757578	0	11	Module5_members	FALSE	5	0	3		0	0.7766830870279146	FALSE	0	1136	0.3333333333333333
Pabpc1	2	5.731034482758621	0.013793103448275862	0.17448856799037304	0	11	Module5_members	FALSE	6	0	2		0	0.774713	FALSE	0	288	0.5
Traf3ip2	2	4.848275862068966	0.013793103448275862	0.20625889046941678	0	9	Module5_members	FALSE	3.5	0	2		0	0.8167487684729063	FALSE	0	288	0.5
Irf3	2	4.006896551724138	0.013793103448275862	0.2495697074010327	0	8	TF_related	FALSE	11	0	2		0	0.8568144499178981	FALSE	0	288	0.5
Bid	2	4.834482758620689	0.013793103448275862	0.20684736091298148	0	9	Module5_members	FALSE	5	0	2		0	0.8174055829228244	FALSE	0	288	0.5
Cd44	2	5.551724137931035	0.013793103448275862	0.18012422360248448	0	9	Module5_members	FALSE	2	0	2		0	0.7832512315270935	FALSE	0	288	0.5
Eif4g1	2	5.731034482758621	0.013793103448275862	0.17448856799037304	0	11	Module5_members	FALSE	6	0	2		0	0.774713	FALSE	0	288	0.5
Birc3	2	4.006896551724138	0.013793103448275862	0.2495697074010327	0	8	first_neigh	FALSE	11	0	2		0	0.8568144499178981	FALSE	0	288	0.5
Ccl7	2	5.855172413793103	0.013793103448275862	0.1707891637220259	0	10	Module5_members	FALSE	2	0	2		0	0.7688013136288999	FALSE	0	288	0.5
Cdkn1a	2	4.779310344827586	0.0925287	0.20923520923520925	0	9	Module5_members	FALSE	5.5	0	2		0	0.8200328407224959	FALSE	0	1932	0.5
Ifih1	2	4.848275862068966	0.013793103448275862	0.20625889046941678	0	9	Module5_members	FALSE	3.5	0	2		0	0.8167487684729063	FALSE	0	288	0.5
Il1b	2	4.006896551724138	0.013793103448275862	0.2495697074010327	0	8	first_neigh	FALSE	11	0	2		0	0.8568144499178981	FALSE	0	288	0.5
Nfkb2	2	4.006896551724138	0.013793103448275862	0.2495697074010327	0	8	TF_related	FALSE	11	0	2		0	0.8568144499178981	FALSE	0	288	0.5
Nod1	2	5.772413793103448	0.0273946	0.17323775388291518	0	10	Module5_members	FALSE	2.5	0	2		0	0.7727422003284073	FALSE	0	572	0.5
Tlr2	2	6.751724137931035	0.013793103448275862	0.14811031664964247	0	11	Module5_members	FALSE	1.5	0	2		0	0.7261083743842365	FALSE	0	288	0.5
Arhgdib	2	6.76552	0.013793103448275862	0.14780835881753313	0	12	Module5_members	FALSE	3.5	0	2		0	0.7254515599343185	FALSE	0	288	0.5
Tbl3	2	6.6689655172413795	0.013793103448275862	0.1499482936918304	0	12	Module5_members	FALSE	2	0	2		0	0.7300492610837439	FALSE	0	288	0.5
Lcp2	2	5.855172413793103	0.013793103448275862	0.1707891637220259	0	11	Module5_members	FALSE	2	0	2		0	0.7688013136288999	FALSE	0	288	0.5
Plat	2	7.0137931034482754	0.0273946	0.14257620452310718	0	11	Module5_members	FALSE	3	0	2		0	0.7136288998357964	FALSE	0	572	0.5
Noc4l	2	6.6689655172413795	0.013793103448275862	0.1499482936918304	0	12	Module5_members	FALSE	2	0	2		0	0.7300492610837439	FALSE	0	288	0.5
S100a10	2	7.993103448275862	0.013793103448275862	0.12510785159620363	0	12	Module5_members	FALSE	1.5	0	2		0	0.6669950738916256	FALSE	0	288	0.5
Prkce	2	5.7172413793103445	0.0273946	0.17490952955367914	0	11	Module5_members	FALSE	6.5	0	2		0	0.7753694581280788	FALSE	0	572	0.5
Sphk1	2	6.696551724137931	0.013793103448275862	0.14933058702368693	0	12	Module5_members	FALSE	1.5	0	2		0	0.728736	FALSE	0	288	0.5
Sfn	2	4.903448275862069	0.013793103448275862	0.2039381153305204	0	9	Module5_members	FALSE	4	0	2		0	0.8141215106732348	FALSE	0	288	0.5
Actn4	2	6.103448275862069	0.013793103448275862	0.1638418079096045	0	10	Module5_members	FALSE	3.5	0	2		0	0.7569786535303776	FALSE	0	288	0.5
Rap1b	2	5.2620689655172415	0.013793103448275862	0.19003931847968544	0	9	Module5_members	FALSE	4.5	0	2		0	0.7970443349753695	FALSE	0	288	0.5
Adam17	2	4.834482758620689	0.013793103448275862	0.20684736091298148	0	9	Module5_members	FALSE	5	0	2		0	0.8174055829228244	FALSE	0	288	0.5
Ifit2	2	5.372413793103449	0.013793103448275862	0.18613607188703465	0	10	first_neigh	FALSE	2.5	0	2		0	0.7917898193760263	FALSE	0	288	0.5
Rhoc	1	6.779310344827586	0	0.14750762970498474	0	12	Module5_members	FALSE	6	0	1		0	0.7247947454844007	FALSE	0	0	0
Il17ra	1	5.841379310344828	0	0.17119244391971664	0	10	Module5_members	FALSE	2	0	1		0	0.7694581280788177	FALSE	0	0	0
Irf5	1	4.020689655172414	0	0.24871355060034303	0	8	TF_related	FALSE	21	0	1		0	0.8561576354679803	FALSE	0	0	0
Ctcf	1	4.875862068965517	0	0.2050919377652051	0	9	TF_related	FALSE	4	0	1		0	0.8154351395730706	FALSE	0	0	0
Psmb4	1	4.917241379310345	0	0.20336605890603085	0	9	Module5_members	FALSE	7	0	1		0	0.813465	FALSE	0	0	0
Mmp12	1	7.041379310344827	0	0.14201762977473067	0	11	Module5_members	FALSE	4	0	1		0	0.7123152709359607	FALSE	0	0	0
Rps9	1	5.744827586206896	0	0.17406962785114047	0	11	Module5_members	FALSE	11	0	1		0	0.7740558292282431	FALSE	0	0	0
Eif1b	1	6.724137931034483	0	0.14871794871794872	0	12	Module5_members	FALSE	2	0	1		0	0.7274220032840721	FALSE	0	0	0
Cybb	1	6.227586206896552	0	0.16057585825027684	0	10	Module5_members	FALSE	4	0	1		0	0.7510673234811166	FALSE	0	0	0
Lama5	1	6.117241379310345	0	0.16347237880496054	0	10	Module5_members	FALSE	6	0	1		0	0.7563218390804598	FALSE	0	0	0
Psmd3	1	4.917241379310345	0	0.20336605890603085	0	9	Module5_members	FALSE	7	0	1		0	0.813465	FALSE	0	0	0
Cyba	1	6.227586206896552	0	0.16057585825027684	0	10	Module5_members	FALSE	4	0	1		0	0.7510673234811166	FALSE	0	0	0
Crk	1	5.275862068965517	0	0.18954248366013074	0	9	Module5_members	FALSE	8	0	1		0	0.7963875205254516	FALSE	0	0	0
Tnip1	1	5.8	0	0.1724137931034483	0	10	Module5_members	FALSE	3	0	1		0	0.7714285714285714	FALSE	0	0	0
Ccl9	1	6.848275862068966	0	0.14602215508559918	0	11	Module5_members	FALSE	2	0	1		0	0.7215106732348111	FALSE	0	0	0
Lama4	1	6.117241379310345	0	0.16347237880496054	0	10	Module5_members	FALSE	6	0	1		0	0.7563218390804598	FALSE	0	0	0
Irf4	1	5.413793103448276	0	0.18471337579617836	0	10	TF_related	FALSE	3	0	1		0	0.7898193760262725	FALSE	0	0	0
Glrx	1	5.813793103448276	0	0.17200474495848161	0	10	Module5_members	FALSE	3	0	1		0	0.7707717569786535	FALSE	0	0	0
Psmb5	1	4.917241379310345	0	0.20336605890603085	0	9	Module5_members	FALSE	7	0	1		0	0.813465	FALSE	0	0	0
Hcls1	1	6.682758620689655	0	0.1496388028895769	0	11	Module5_members	FALSE	7	0	1		0	0.729392	FALSE	0	0	0
Ifnar2	1	5	0	0.2	0	10	Module5_members	FALSE	6	0	1		0	0.8095238095238095	FALSE	0	0	0
Cxcl13	1	5.86897	0	0.17038777908343125	0	10	Module5_members	FALSE	3	0	1		0	0.768144	FALSE	0	0	0
Tnfrsf12a	1	5	0	0.2	0	9	Module5_members	FALSE	2	0	1		0	0.8095238095238095	FALSE	0	0	0
Pim1	1	4.875862068965517	0	0.2050919377652051	0	9	Module5_members	FALSE	4	0	1		0	0.8154351395730706	FALSE	0	0	0
Map3k8	1	4.020689655172414	0	0.24871355060034303	0	8	first_neigh	FALSE	21	0	1		0	0.8561576354679803	FALSE	0	0	0
Fas	1	4.848275862068966	0	0.20625889046941678	0	9	Module5_members	FALSE	9	0	1		0	0.8167487684729063	FALSE	0	0	0
Dock8	1	6.682758620689655	0	0.1496388028895769	0	11	Module5_members	FALSE	7	0	1		0	0.729392	FALSE	0	0	0
Irf7	1	4.862068965517241	0	0.20567375886524825	0	9	TF_related	FALSE	6	0	1		0	0.8160919540229885	FALSE	0	0	0
Il6	1	4.020689655172414	0	0.24871355060034303	0	8	first_neigh	FALSE	21	0	1		0	0.8561576354679803	FALSE	0	0	0
Fcgr2b	1	6.682758620689655	0	0.1496388028895769	0	11	Module5_members	FALSE	7	0	1		0	0.729392	FALSE	0	0	0
Il1a	1	5	0	0.2	0	9	first_neigh	FALSE	2	0	1		0	0.8095238095238095	FALSE	0	0	0
Eif6	1	5.744827586206896	0	0.17406962785114047	0	11	Module5_members	FALSE	11	0	1		0	0.7740558292282431	FALSE	0	0	0
Ptx3	1	5.56552	0	0.17967781908302355	0	9	Module5_members	FALSE	3	0	1		0	0.7825944170771757	FALSE	0	0	0
Nfkb1	1	4.020689655172414	0	0.24871355060034303	0	8	TF_related	FALSE	21	0	1		0	0.8561576354679803	FALSE	0	0	0
Tln1	1	5.275862068965517	0	0.18954248366013074	0	9	Module5_members	FALSE	8	0	1		0	0.7963875205254516	FALSE	0	0	0
Tnfrsf1b	1	4.848275862068966	0	0.20625889046941678	0	9	Module5_members	FALSE	9	0	1		0	0.8167487684729063	FALSE	0	0	0
Rhoh	1	7.758620689655173	0	0.1288888888888889	0	13	Module5_members	FALSE	2	0	1		0	0.6781609195402298	FALSE	0	0	0
Cxcl5	1	4.917241379310345	0	0.20336605890603085	0	9	Module5_members	FALSE	5	0	1		0	0.813465	FALSE	0	0	0
Cxcl1	1	4.917241379310345	0	0.20336605890603085	0	9	Module5_members	FALSE	5	0	1		0	0.813465	FALSE	0	0	0
Ddx54	1	7.662068965517242	0	0.1305130513051305	0	13	Module5_members	FALSE	2	0	1		0	0.6827586206896551	FALSE	0	0	0
Herc6	1	5.386206896551724	0	0.1856594110115237	0	10	first_neigh	FALSE	4	0	1		0	0.7911330049261084	FALSE	0	0	0
Tnfrsf1a	1	4.862068965517241	0	0.20567375886524825	0	9	Module5_members	FALSE	6	0	1		0	0.8160919540229885	FALSE	0	0	0
Rps3	1	4.020689655172414	0	0.24871355060034303	0	8	first_neigh	FALSE	21	0	1		0	0.8561576354679803	FALSE	0	0	0
Trim21	1	5	0	0.2	0	9	first_neigh	FALSE	2	0	1		0	0.8095238095238095	FALSE	0	0	0
Was	1	6.848275862068966	0	0.14602215508559918	0	12	Module5_members	FALSE	2	0	1		0	0.7215106732348111	FALSE	0	0	0
Mak16	1	7.662068965517242	0	0.1305130513051305	0	13	Module5_members	FALSE	2	0	1		0	0.6827586206896551	FALSE	0	0	0
Serpine1	1	7.041379310344827	0	0.14201762977473067	0	11	Module5_members	FALSE	4	0	1		0	0.7123152709359607	FALSE	0	0	0
Ccl5	1	4.020689655172414	0	0.24871355060034303	0	8	first_neigh	FALSE	21	0	1		0	0.8561576354679803	FALSE	0	0	0
Isg20	1	5.386206896551724	0	0.1856594110115237	0	10	TF_related	FALSE	4	0	1		0	0.7911330049261084	FALSE	0	0	0
Irf8	1	5.413793103448276	0	0.18471337579617836	0	10	TF_related	FALSE	3	0	1		0	0.7898193760262725	FALSE	0	0	0
Irf2bpl	1	4.972413793103448	0	0.20110957004160887	0	9	TF_related	FALSE	4	0	1		0	0.8108374384236453	FALSE	0	0	0
Spns2	1	7.689655172413793	0	0.13004484304932737	0	13	Module5_members	FALSE	2	0	1		0	0.6814449917898193	FALSE	0	0	0
Arrdc4	1	5.813793103448276	0	0.17200474495848161	0	10	Module5_members	FALSE	3	0	1		0	0.7707717569786535	FALSE	0	0	0
Bag4	1	4.848275862068966	0	0.20625889046941678	0	9	Module5_members	FALSE	9	0	1		0	0.8167487684729063	FALSE	0	0	0
Ppp1r15a	1	6.682758620689655	0	0.1496388028895769	0	11	Module5_members	FALSE	7	0	1		0	0.729392	FALSE	0	0	0
Irgm1	1	5.841379310344828	0	0.17119244391971664	0	10	Module5_members	FALSE	2	0	1		0	0.7694581280788177	FALSE	0	0	0
Tlr1	1	4.848275862068966	0	0.20625889046941678	0	9	Module5_members	FALSE	9	0	1		0	0.8167487684729063	FALSE	0	0	0
Irf2bp1	1	4.972413793103448	0	0.20110957004160887	0	9	TF_related	FALSE	4	0	1		0	0.8108374384236453	FALSE	0	0	0
Tlr6	1	4.848275862068966	0	0.20625889046941678	0	9	Module5_members	FALSE	9	0	1		0	0.8167487684729063	FALSE	0	0	0
Irf2bp2	1	4.972413793103448	0	0.20110957004160887	0	9	TF_related	FALSE	4	0	1		0	0.8108374384236453	FALSE	0	0	0
Pik3cg	1	6.682758620689655	0	0.1496388028895769	0	11	Module5_members	FALSE	7	0	1		0	0.729392	FALSE	0	0	0
C1ra	1	6.241379310344827	0	0.16022099447513813	0	10	Module5_members	FALSE	3	0	1		0	0.7504105090311987	FALSE	0	0	0
Fpr2	1	5	0	0.2	0	9	Module5_members	FALSE	2	0	1		0	0.8095238095238095	FALSE	0	0	0
Iqgap2	1	6.779310344827586	0	0.14750762970498474	0	12	Module5_members	FALSE	6	0	1		0	0.7247947454844007	FALSE	0	0	0
Cxcl2	1	4.917241379310345	0	0.20336605890603085	0	9	Module5_members	FALSE	5	0	1		0	0.813465	FALSE	0	0	0
Ifit3b	1	6.36552	0	0.1570964247020585	0	11	Module5_members	FALSE	2	0	1		0	0.7444991789819376	FALSE	0	0	0
Rpl5	1	5.744827586206896	0	0.17406962785114047	0	11	Module5_members	FALSE	11	0	1		0	0.7740558292282431	FALSE	0	0	0
Rplp0	1	5.744827586206896	0	0.17406962785114047	0	11	Module5_members	FALSE	11	0	1		0	0.7740558292282431	FALSE	0	0	0
Cyfip2	1	6.779310344827586	0	0.14750762970498474	0	12	Module5_members	FALSE	6	0	1		0	0.7247947454844007	FALSE	0	0	0
Relb	1	4.020689655172414	0	0.24871355060034303	0	8	TF_related	FALSE	21	0	1		0	0.8561576354679803	FALSE	0	0	0
Cpeb1	1	6.724137931034483	0	0.14871794871794872	0	12	Module5_members	FALSE	2	0	1		0	0.7274220032840721	FALSE	0	0	0
Bcl2a1a	1	5.827586206896552	0	0.1715976331360947	0	10	Module5_members	FALSE	2	0	1		0	0.7701149425287357	FALSE	0	0	0
Ralgds	1	6.255172413793104	0	0.15986769570011025	0	10	Module5_members	FALSE	2	0	1		0	0.7497536945812807	FALSE	0	0	0
Anxa7	1	8.986206896551725	0	0.11128165771297006	0	13	Module5_members	FALSE	2	0	1		0	0.6197044334975369	FALSE	0	0	0
Nlrp3	1	7.744827586206896	0	0.12911843276936777	0	12	Module5_members	FALSE	2	0	1		0	0.6788177339901479	FALSE	0	0	0
Rhbdf2	1	5.827586206896552	0	0.1715976331360947	0	10	Module5_members	FALSE	2	0	1		0	0.7701149425287357	FALSE	0	0	0
Rel	1	4.020689655172414	0	0.24871355060034303	0	8	TF_related	FALSE	21	0	1		0	0.8561576354679803	FALSE	0	0	0
Ppp3r1	1	5.896551724137931	0	0.16959064327485382	0	10	Module5_members	FALSE	2	0	1		0	0.7668308702791462	FALSE	0	0	0
Rpl7a	1	5.744827586206896	0	0.17406962785114047	0	11	Module5_members	FALSE	11	0	1		0	0.7740558292282431	FALSE	0	0	0
Pip5k1a	1	6.779310344827586	0	0.14750762970498474	0	12	Module5_members	FALSE	6	0	1		0	0.7247947454844007	FALSE	0	0	0
Spp1	1	6.117241379310345	0	0.16347237880496054	0	10	Module5_members	FALSE	6	0	1		0	0.7563218390804598	FALSE	0	0	0
Samsn1	1	6.227586206896552	0	0.16057585825027684	0	10	Module5_members	FALSE	4	0	1		0	0.7510673234811166	FALSE	0	0	0
Nfkbiz	1	4.020689655172414	0	0.24871355060034303	0	8	first_neigh	FALSE	21	0	1		0	0.8561576354679803	FALSE	0	0	0
Pias2	1	5	0	0.2	0	10	Module5_members	FALSE	6	0	1		0	0.8095238095238095	FALSE	0	0	0
Sh3bp2	1	6.682758620689655	0	0.1496388028895769	0	11	Module5_members	FALSE	7	0	1		0	0.729392	FALSE	0	0	0
Lcp1	1	4.917241379310345	0	0.20336605890603085	0	9	Module5_members	FALSE	7	0	1		0	0.813465	FALSE	0	0	0
Irf9	1	5	0	0.2	0	10	TF_related	FALSE	6	0	1		0	0.8095238095238095	FALSE	0	0	0
Psme2	1	4.917241379310345	0	0.20336605890603085	0	9	Module5_members	FALSE	7	0	1		0	0.813465	FALSE	0	0	0
C1s1	1	6.241379310344827	0	0.16022099447513813	0	10	Module5_members	FALSE	3	0	1		0	0.7504105090311987	FALSE	0	0	0
Zyx	1	7.096551724137931	0	0.14091350826044705	0	11	Module5_members	FALSE	2	0	1		0	0.7096880131362889	FALSE	0	0	0
Eif4a1	1	5.744827586206896	0	0.17406962785114047	0	11	Module5_members	FALSE	11	0	1		0	0.7740558292282431	FALSE	0	0	0
Slc3a2	1	6.544827586206897	0	0.15279241306638566	0	10	Module5_members	FALSE	2	0	1		0	0.7359605911330049	FALSE	0	0	0
Fga	1	5.275862068965517	0	0.18954248366013074	0	9	Module5_members	FALSE	8	0	1		0	0.7963875205254516	FALSE	0	0	0
