# Supplementary material for: Age‐Dependent Regulation of Hippocampal Inflammation by the Mitochondrial Translocator Protein in Mice
Source: Aging Cell. 2025 Apr 24;24(6):e70039. doi: 10.1111/acel.70039 (PMC12151901; doi:10.1111/acel.70039)
Supplement: Supplementary file 1 — Table S1. Differentially expressed gene list for normal aging. Comparison is between WT Aged versus WT Young (reference) under baseline (PBS) conditions. Significance is defined as FDR < 0.05. Upregulation refers to significant genes thresholded at Log2FC ≥ 0.5, while downregulation refers to significant genes thresholded at Log2FC ≤ −0.5. Table S2. fGSEA functional enrichment results from differentially expressed genes of normal aging comparison (Table S1). NES score refers to normalized enrichment score. Leading edge refers to genes annotated with their Entrez IDs being involved in that functional term. Table S3. fGSEA leading edges with gene symbols from Table S2. NES score refers to normalized enrichment score. MGI refers to the overlapping genes involved in the functional term. Table S4. Gene overlap hypergeometric Fischer tests of significant differentially expressed genes between normal aging and inflammatory response in the young. WT PBS Aged versus WT PBS Young is denoted as the normal aging comparison, while WT LPS Young versus WT PBS Young is denoted as the inflammatory response in the young comparison. Each significant differentially expressed gene set is split into either upregulated “up” (Log2FC > 0.5) or downregulated “down” (Log2FC < 0.5). Magnitude of overlap is reflected as odds ratio, while significance threshold is p < 0.05 for the hypergeometric Fischer test. Table S5. fGSEA functional enrichment results from differentially expressed genes of inflammatory response in the young. NES score refers to normalized enrichment score. Leading edge refers to genes annotated with their Entrez IDs being involved in that functional term. Table S6. Differentially expressed gene list for inflammation in the aged brain. Comparison is between WT LPS Aged versus WT PBS Aged conditions. Significance is defined as FDR < 0.05. Upregulation refers to significant genes thresholded at Log2FC ≥ 0.5, while downregulation refers to significant genes thresholded at Log2FC [file ACEL-24-e70039-s003.zip › acel70039-sup-0001-TableS1-S18/TableS17.xlsx]

## Sheet: Supp table 4A-NPC
pert_id	mean_score	N	MOA	cmap_name
BRD-K98490050	0.332902	1	TOPOISOMERASE INHIBITOR	amsacrine		NPC refers to these signatures of drugs were identified in NPC cell line
BRD-K13662825	0.329634	6	CDK INHIBITOR	dinaciclib
BRD-K53417444	0.327887	4	MATERNAL EMBRYONIC LEUCINE ZIPPER KINASE INHIBITOR	OTS-167
BRD-K21680192	0.321728	5	TOPOISOMERASE INHIBITOR	mitoxantrone
BRD-K68143200	0.320016	1	CDC INHIBITOR	NSC-95397
BRD-K08547377	0.316636	1	TOPOISOMERASE INHIBITOR	irinotecan
BRD-M30523314	0.316204	1	TUBULIN INHIBITOR	vinorelbine
BRD-K37206356	0.314482	1	ALDOSE REDUCTASE INHIBITOR	rhamnetin
BRD-A34205397	0.313582	1	ADRENERGIC RECEPTOR ANTAGONIST	suloctidil
BRD-A38030642	0.31266	1	CALCINEURIN INHIBITOR	cyclosporin-a
BRD-K76205745	0.311777	1	ANGIOTENSIN RECEPTOR ANTAGONIST	losartan
BRD-K55696337	0.31032	30	TOPOISOMERASE INHIBITOR	topotecan
BRD-A31007383	0.308628	1	ADENOSINE RECEPTOR AGONIST	SDZ-WAG-994
BRD-K98548675	0.307857	1	NFKB PATHWAY INHIBITOR	parthenolide
BRD-K31912990	0.305817	1	NEUROPEPTIDE RECEPTOR ANTAGONIST	CGP-71683
BRD-K82823804	0.305389	1	PKC INHIBITOR	PD-407824
BRD-K19416115	0.303887	1	DIPEPTIDYL PEPTIDASE INHIBITOR	sitagliptin
BRD-A22032524	0.303616	1	CALCIUM CHANNEL BLOCKER	amlodipine
BRD-K39120595	0.303266	1	AUTOTAXIN INHIBITOR	bithionol
BRD-K78126613	0.302236	1	MITOCHONDRIAL DNA POLYMERASE INHIBITOR|PHOSPHATASE INHIBITOR	menadione
BRD-A35588707	0.300632	1	TOPOISOMERASE INHIBITOR	teniposide
BRD-K79090631	0.300555	17	CDK INHIBITOR	CGP-60474
BRD-K34092021	0.29904	1	TRPV AGONIST	arvanil
BRD-K04546108	0.296442	1	JAK INHIBITOR	JAK3-inhibitor-VI
BRD-K37392901	0.293109	1	UBIQUITIN SPECIFIC PROTEASE INHIBITOR	NSC-632839
BRD-K17497770	0.292306	1	SRC INHIBITOR | EGFR INHIBITOR	butein
BRD-K15025317	0.288148	1	NFKB PATHWAY INHIBITOR	BAY-11-7082
BRD-K36198571	0.287892	1	METALLOPROTEINASE INHIBITOR	WAY-170523
BRD-K10916986	0.286222	1	TUBULIN INHIBITOR	vinorelbine
BRD-K09549677	0.285555	1	T-TYPE CALCIUM CHANNEL BLOCKER	mibefradil
BRD-K15409150	0.283261	1	T-TYPE CALCIUM CHANNEL BLOCKER	penfluridol
BRD-A17453586	0.28295	1	SEROTONIN RECEPTOR AGONIST	MDL-72832
BRD-K38477985	0.282936	1	PROTEIN TYROSINE KINASE INHIBITOR	malonoben
BRD-K19309090	0.281675	1	ACETYLCHOLINE RECEPTOR AGONIST	SR-95639A
BRD-K06426971	0.280855	1	HISTONE LYSINE METHYLTRANSFERASE INHIBITOR	ryuvidine
BRD-A48237631	0.280704	1	DNA ALKYLATING AGENT|DNA SYNTHESIS INHIBITOR	mitomycin-c
BRD-A85587465	0.275548	1	SEROTONIN RECEPTOR ANTAGONIST	bemesetron
BRD-K50422030	0.275463	1	GABA RECEPTOR MODULATOR | GABA RECEPTOR ANTAGONIST	clomethiazole
BRD-K73824630	0.274628	1	THROMBIN INHIBITOR	skatole
BRD-A15010982	0.27399	1	GLUTAMATE RECEPTOR ANTAGONIST	HU-211
BRD-K44432556	0.272513	1	HIF MODULATOR	VU-0418946-1
BRD-K83794624	0.270534	1	TOPOISOMERASE INHIBITOR	pirarubicin
BRD-K62289640	0.270066	1	CANNABINOID RECEPTOR AGONIST	lylamine
BRD-K71266197	0.269297	1	NTPDASE INHIBITOR	PSB-06126
BRD-K17210248	0.267278	1	RNA SYNTHESIS INHIBITOR | TOPOISOMERASE INHIBITOR	daunorubicin
BRD-K65814004	0.266754	1	NITRIC OXIDE SYNTHASE INHIBITOR	diphenyleneiodonium
BRD-A80502530	0.266624	1	ATPASE INHIBITOR	cinobufagin
BRD-A38898897	0.266089	1	LEUKOCYTE ELASTASE INHIBITOR	GW-311616
BRD-A59985574	0.265709	1	TOPOISOMERASE INHIBITOR	topotecan
BRD-K24681473	0.265058	1	SURVIVIN INHIBITOR	YM-155
BRD-A38913120	0.263099	1	BCL INHIBITOR	BH3I-1
BRD-K29905972	0.26245	1	PDGFR INHIBITOR | VEGFR INHIBITOR	axitinib
BRD-K10573841	0.260448	1	GLCNAC PHOSPHOTRANSFERASE INHIBITOR	tunicamycin
BRD-A54927599	0.259342	1	P SELECTIN INHIBITOR	KF-38789
BRD-K16664969	0.257861	1	FLT3 INHIBITOR | TYROSINE KINASE INHIBITOR	GTP-14564
BRD-K99107520	0.256597	1	GLUTAMATE RECEPTOR ANTAGONIST	felbamate
BRD-K29733039	0.256503	1	MTOR INHIBITOR	deforolimus
BRD-A46747628	0.25641	1	ATPASE INHIBITOR	ouabain
BRD-K63606607	0.254341	1	ATPASE INHIBITOR	bufalin
BRD-A55594068	0.25417	1	TUBULIN INHIBITOR | MICROTUBULE INHIBITOR	vinblastine
BRD-K36529613	0.254103	1	HSP INHIBITOR	PU-H71
BRD-A72703248	0.252517	1	CALCIUM CHANNEL BLOCKER	SKF-96365
BRD-K68174511	0.249692	1	MTOR INHIBITOR	torin-2
BRD-K67439147	0.249106	1	GLUTAMATE RECEPTOR ANTAGONIST	SIB-1893
BRD-K46384212	0.248899	1	PHOSPHOLIPASE ACTIVATOR	O-3M3FBS
BRD-K46137903	0.24835	1	PHOSPHOLIPASE ACTIVATOR	prednicarbate
BRD-K39915878	0.247965	1	DOPAMINE RECEPTOR ANTAGONIST | SEROTONIN RECEPTOR ANTAGONIST	loxapine
BRD-M64432851	0.247747	1	KIT INHIBITOR | FLT3 INHIBITOR | PDGFR INHIBITOR | VEGFR INHIBITOR | RET TYROSINE KINASE INHIBITOR	sunitinib
BRD-K79131256	0.247685	1	TUBULIN POLYMERIZATION INHIBITOR	albendazole
BRD-K26241953	0.246844	1	SYK INHIBITOR	piceatannol
BRD-K26997899	0.245626	1	MICROTUBULE INHIBITOR	D-64131
BRD-K56334280	0.243731	1	TOPOISOMERASE INHIBITOR	amonafide
BRD-K07762753	0.243467	1	CDK INHIBITOR | TYROSINE KINASE INHIBITOR	aminopurvalanol-a
BRD-A60414806	0.243465	1	TUBULIN INHIBITOR	vincristine
BRD-A03816571	0.242437	1	CANNABINOID RECEPTOR AGONIST	CP-55940
BRD-K08806317	0.241578	1	ADRENERGIC RECEPTOR ANTAGONIST	timolol
BRD-K28120222	0.240595	1	NFKB PATHWAY INHIBITOR	parthenolide-(alternate-stereo)
BRD-A01593789	0.240344	1	5 ALPHA REDUCTASE INHIBITOR	chlormadinone-acetate
BRD-K36137799	0.239952	4	ANTICANCER AGENT	plumbagin
BRD-K45033733	0.239444	1	DNA POLYMERASE INHIBITOR	famciclovir
BRD-A35912562	0.23869	1	GABA RECEPTOR NEGATIVE ALLOSTERIC MODULATOR	pregnenolone-succinate
BRD-K10870738	0.23782	1	LIPOXYGENASE INHIBITOR	CDC
BRD-K86958018	0.237483	1	TRPV AGONIST	olvanil
BRD-A90131694	0.237426	1	GLUCOCORTICOID RECEPTOR AGONIST	alclometasone
BRD-K92726801	0.236972	1	HEMOSTATIC AGENT	hydrastinine
BRD-K67277431	0.236939	1	THROMBOXANE SYNTHASE INHIBITOR | THROMBOXANE RECEPTOR ANTAGONIST	picotamide
BRD-A67799922	0.236223	1	ADRENERGIC RECEPTOR ANTAGONIST	phenoxybenzamine
BRD-A00758722	0.235491	1	PROGESTOGEN HORMONE	noretynodrel
BRD-A76528577	0.235059	1	TUBULIN INHIBITOR	vincristine
BRD-K47869605	0.234767	1	MICROTUBULE INHIBITOR | TUBULIN POLYMERIZATION INHIBITOR	podophyllotoxin
BRD-K06234293	0.234214	1	P38 MAPK INHIBITOR | TGF BETA RECEPTOR INHIBITOR	LY-364947
BRD-K59369769	0.233445	2	JAK INHIBITOR | FLT3 INHIBITOR | ABL KINASE INHIBITOR | AURORA KINASE INHIBITOR	tozasertib
BRD-A75552914	0.233362	1	CYCLOOXYGENASE INHIBITOR	isoxicam
BRD-K31054881	0.232567	1	SEROTONIN RECEPTOR ANTAGONIST | ADRENERGIC RECEPTOR ANTAGONIST	BMY-7378
BRD-K11107424	0.232439	1	HISTAMINE RECEPTOR ANTAGONIST	tiotidine
BRD-K37991163	0.232362	1	SELECTIVE SEROTONIN REUPTAKE INHIBITOR	paroxetine
BRD-K71823332	0.23138	1	MICROTUBULE STABILIZING AGENT	epothilone-a
BRD-K78431006	0.230851	1	ALK INHIBITOR	crizotinib
BRD-K74305673	0.230407	1	IKK INHIBITOR|NFKB PATHWAY INHIBITOR	IKK-2-inhibitor-V
BRD-K36737713	0.230103	1	PROTEIN TYROSINE KINASE INHIBITOR	AG-957
BRD-A68930007	0.228904	1	ATPASE INHIBITOR	ouabain
BRD-K62200014	0.22832	1	PHOSPHODIESTERASE INHIBITOR	anagrelide
BRD-K26134695	0.228155	1	CALPAIN INHIBITOR	calpeptin
BRD-K68341547	0.227746	1	CALMODULIN ANTAGONIST	W-9
BRD-K01663662	0.226976	1	ACETYLCHOLINE RECEPTOR AGONIST	diphenidol
BRD-K66874953	0.226461	1	TP53 INHIBITOR	pifithrin-alpha
BRD-A46393198	0.226169	1	IMMUNOSTIMULANT	tetramisole
BRD-K86930074	0.225863	1	KIT INHIBITOR | VEGFR INHIBITOR	cediranib
BRD-A22783572	0.225238	1	TUBULIN INHIBITOR | MICROTUBULE INHIBITOR	vinblastine
BRD-A06352508	0.224622	1	CHK INHIBITOR	SB-218078
BRD-A51410489	0.223541	1	ADRENERGIC RECEPTOR ANTAGONIST	yohimbine
BRD-K23478508	0.223007	1	ATPASE INHIBITOR	digoxin
BRD-K89595132	0.222484	1	HISTAMINE RECEPTOR ANTAGONIST	chlorphenamine
BRD-K04111260	0.222419	1	DOPAMINE RECEPTOR ANTAGONIST	raclopride
BRD-A97739905	0.221405	1	CYCLOOXYGENASE INHIBITOR	ketoprofen
BRD-K04185004	0.220388	1	LOCAL ANESTHETIC	oxybuprocaine
BRD-K35687265	0.220369	1	PLK INHIBITOR	ON-01910
BRD-K00603606	0.220217	1	PURINERGIC RECEPTOR ANTAGONIST	ticlopidine
BRD-K63504947	0.219923	1	VEGFR INHIBITOR	semaxanib
BRD-K81473043	0.219879	4	HSP INHIBITOR	tanespimycin
BRD-K90027355	0.218129	1	MINERALOCORTICOID RECEPTOR ANTAGONIST	spironolactone
BRD-K26674531	0.217609	1	FXR ANTAGONIST | ESTROGEN RECEPTOR AGONIST | PROGESTERONE RECEPTOR AGONIST	GR-235
BRD-K54256913	0.217379	18	WEE1 KINASE INHIBITOR	MK-1775
BRD-A41692738	0.217044	1	PI3K INHIBITOR	TGX-221
BRD-K64881305	0.216361	1	KINESIN INHIBITOR	ispinesib
BRD-A99449986	0.216185	1	CASPASE ACTIVATOR	MT-21
BRD-K12120659	0.215918	1	INTEGRIN INHIBITOR	GR-144053
BRD-K87048468	0.215886	1	SEROTONIN RECEPTOR ANTAGONIST	RS-102221
BRD-K72895815	0.21531	1	LEUKOCYTE ELASTASE INHIBITOR	SSR-69071
BRD-A93236127	0.213843	1	ATPASE INHIBITOR	digitoxin
BRD-A22143024	0.213338	1	ESTROGEN RECEPTOR AGONIST	estropipate
BRD-K56699285	0.213216	1	DOPAMINE RECEPTOR AGONIST | SEROTONIN RECEPTOR ANTAGONIST	metergoline
BRD-A78877355	0.212401	1	CYCLOOXYGENASE INHIBITOR	nefopam
BRD-K74133369	0.21199	1	ATPASE INHIBITOR | ATP SYNTHASE INHIBITOR	oligomycin-a
BRD-K94294671	0.211942	1	MTOR INHIBITOR	OSI-027
BRD-K71430621	0.211581	1	HISTAMINE RECEPTOR ANTAGONIST	clobenpropit
BRD-A60245366	0.210431	1	JNK INHIBITOR	AS-601245
BRD-K94441233	0.210221	1	HMGCR INHIBITOR	mevastatin
BRD-K59058766	0.20756	1	DOPAMINE RECEPTOR ANTAGONIST	chlorprothixene
BRD-K51967704	0.20619	1	HSP INHIBITOR	BIIB-021
BRD-K51318897	0.205959	1	TUBULIN INHIBITOR	fenbendazole
BRD-K19136521	0.205957	1	CDK INHIBITOR|GLYCOGEN SYNTHASE KINASE INHIBITOR	indirubin-3-monoxime
BRD-K97365803	0.205654	1	PI3K INHIBITOR	PI-828
BRD-M00539986	0.205537	1	ADRENERGIC RECEPTOR AGONIST	formoterol
BRD-K60230970	0.205291	5	PROTEASOME INHIBITOR	MG-132
BRD-K59753853	0.204857	1	GLUTAMATE RECEPTOR ANTAGONIST	MDL-29951
BRD-A63836183	0.204677	1	ANGIOTENSIN ANTAGONIST	PD-123319
BRD-A22684332	0.204175	1	ADRENERGIC RECEPTOR AGONIST	procaterol
BRD-A84327315	0.203506	1	VITAMIN D RECEPTOR AGONIST	calcitriol
BRD-K71726959	0.203255	1	CDK INHIBITOR	BRD-K71726959
BRD-K12184470	0.202234	1	CALCIUM CHANNEL BLOCKER	flunarizine
BRD-K97764662	0.200261	2	FGFR INHIBITOR | VEGFR INHIBITOR	PD-173074
BRD-A81177136	0.199944	2	PURINERGIC RECEPTOR ANTAGONIST | CALCIUM/CALMODULIN DEPENDENT PROTEIN KINASE INHIBITOR	KN-62
BRD-K18194590	0.199397	1	ADRENERGIC RECEPTOR AGONIST	mephentermine
BRD-A34806832	0.19864	1	ATPASE INHIBITOR	proscillaridin
BRD-A17065207	0.198396	1	PROTEIN SYNTHESIS INHIBITOR	brefeldin-a
BRD-A63546914	0.198174	1	GLUTAMATE RECEPTOR ANTAGONIST	Ro-04-5595
BRD-K46937689	0.198174	1	CYCLOOXYGENASE INHIBITOR	phenazone
BRD-A19500257	0.197128	33	HSP INHIBITOR	geldanamycin
BRD-K48935217	0.19707	1	MICROTUBULE INHIBITOR	epothilone
BRD-K46469693	0.196925	1	ADENOSINE RECEPTOR ANTAGONIST	SCH-442416
BRD-A36471396	0.195255	1	ACETYLCHOLINE RECEPTOR ANTAGONIST	biperiden
BRD-K42635745	0.195213	1	ADRENERGIC RECEPTOR ANTAGONIST	suloctidil
BRD-A31204924	0.195138	1	ANTI-NEOPLASTIC AGENT	mitotane
BRD-K72726508	0.19488	1	CDK INHIBITOR	arcyriaflavin-a
BRD-K70301876	0.194843	1	SELECTIVE SEROTONIN REUPTAKE INHIBITOR	escitalopram
BRD-A39415247	0.194013	1	CONTRACEPTIVE AGENT	norethisterone
BRD-K98769987	0.193206	1	BENZODIAZEPINE RECEPTOR ANTAGONIST	flumazenil
BRD-K02715688	0.19275	1	TYROSINE HYDROXYLASE INHIBITOR	hydrastine
BRD-K29415052	0.192569	7	PI3K INHIBITOR	BGT-226
BRD-A33833419	0.192548	1	INHIBITOR OF TRANSLOCATION OF PKCQ IN T CELLS	TER-14687
BRD-A70649075	0.192431	1	STEROL DEMETHYLASE INHIBITOR	sulconazole
BRD-A94756469	0.192316	1	ATPASE INHIBITOR	digoxin
BRD-K87049188	0.192213	1	DOPAMINE BETA HYDROXYLASE INHIBITOR	fusaric-acid
BRD-A41519720	0.192078	1	CHOLESTEROL INHIBITOR | NIEMANN-PICK C1-LIKE 1 PROTEIN ANTAGONIST	ezetimibe
BRD-K11927976	0.191853	1	SYK INHIBITOR | MEDIATOR RELEASE INHIBITOR	ER-27319
BRD-K10176267	0.191733	1	GLUTAMATE RECEPTOR ANTAGONIST	L-701252
BRD-K47598052	0.191625	1	SRC INHIBITOR	PP-1
BRD-A14574269	0.191161	1	ACETYLCHOLINE RECEPTOR AGONIST	UB-165
BRD-K23383398	0.191133	1	LXR AGONIST | ROR INVERSE AGONIST | ABC TRANSPORTER EXPRESSION ENHANCER	T-0901317
BRD-K67298865	0.190991	1	TGF BETA RECEPTOR INHIBITOR	SB-431542
BRD-A29082194	0.19085	1	ATPASE INHIBITOR	gitoxigenin
BRD-K17823458	0.189769	1	HCV INHIBITOR	danoprevir
BRD-K71499074	0.189062	1	CARBONIC ANHYDRASE INHIBITOR	diclofenamide
BRD-A71459254	0.188751	1	ATPASE INHIBITOR	cymarin
BRD-K81272440	0.188576	1	CALCIUM CHANNEL BLOCKER	dantrolene
BRD-K64634304	0.188356	1	RETINOID RECEPTOR LIGAND | RETINOID RECEPTOR AGONIST	tretinoin
BRD-K09638361	0.187935	1	CASEIN KINASE INHIBITOR	IC-261
BRD-K99291625	0.187845	1	P38 MAPK INHIBITOR	SB-203580
BRD-A28746609	0.187278	1	TUBULIN INHIBITOR	paclitaxel
BRD-A15435692	0.187218	1	SIGMA RECEPTOR ANTAGONIST	BMY-14802
BRD-A01346607	0.186675	1	GLUCOCORTICOID RECEPTOR AGONIST	flumetasone
BRD-K13646352	0.186467	1	KIT INHIBITOR | PKC INHIBITOR | FLT3 INHIBITOR	midostaurin
BRD-K72024482	0.185327	1	ADENOSINE RECEPTOR ANTAGONIST	MRS-1754
BRD-A23723433	0.184576	1	TUBULIN INHIBITOR	paclitaxel
BRD-K77695569	0.184403	1	ANGIOGENESIS INHIBITOR	tiabendazole
BRD-K15791587	0.183945	1	TACHYKININ ANTAGONIST	L-733060
BRD-K06980535	0.183231	1	DOPAMINE RECEPTOR ANTAGONIST	promazine
BRD-A69960130	0.183031	1	DOPAMINE RECEPTOR AGONIST	bromocriptine
BRD-K09963420	0.183014	1	HIV PROTEASE INHIBITOR	saquinavir
BRD-K48367671	0.182907	1	XANTHINE OXIDASE INHIBITOR	febuxostat
BRD-A61304759	0.182079	9	HSP INHIBITOR	tanespimycin
BRD-A23683907	0.18178	1	SEROTONIN RECEPTOR ANTAGONIST	NAS-181
BRD-K08438429	0.181496	1	SOMATOSTATIN RECEPTOR AGONIST	BRD-K08438429
BRD-K10995081	0.18147	1	DOPAMINE RECEPTOR ANTAGONIST	perphenazine
BRD-K63151507	0.181319	1	LYMPHOCYTE INHIBITOR	MNITMT
BRD-K68264559	0.180929	1	ADRENERGIC RECEPTOR AGONIST	brimonidine
BRD-K52459643	0.180886	1	PROSTANOID RECEPTOR AGONIST	alprostadil
BRD-K79366068	0.180115	1	NTPDASE INHIBITOR	PSB-069
BRD-K76805682	0.179893	1	GSK-3 INHIBITOR	SB-415286
BRD-K02590140	0.179818	1	CANNABINOID RECEPTOR ANTAGONIST	O-2050
BRD-K31633810	0.1797	1	ACETYLCHOLINE RECEPTOR ANTAGONIST	DAU-5884
BRD-K95435023	0.179522	1	C-MET INHIBITOR	PHA-665752
BRD-K60640630	0.179434	1	GLUCOCORTICOID RECEPTOR AGONIST	mometasone
BRD-K72222507	0.17896	1	ANGIOTENSIN CONVERTING ENZYME INHIBITOR	quinapril
BRD-K78485176	0.178617	1	ANGIOTENSIN RECEPTOR ANTAGONIST	olmesartan-medoxomil
BRD-K32710582	0.178191	1	IGF-1 INHIBITOR	EI-247
BRD-K23192422	0.17808	1	JAK INHIBITOR | FLT3 INHIBITOR | GROWTH FACTOR RECEPTOR INHIBITOR	lestaurtinib
BRD-K51350053	0.177841	1	ESTROGEN RECEPTOR ANTAGONIST | SELECTIVE ESTROGEN RECEPTOR MODULATOR	toremifene
BRD-A64290322	0.177322	1	CALCINEURIN INHIBITOR	cyclosporin-a
BRD-K17561142	0.176556	5	POTASSIUM CHANNEL BLOCKER	amiodarone
BRD-K21853356	0.176388	1	EGFR INHIBITOR	RG-14620
BRD-A64227845	0.175852	1	DOPAMINE RECEPTOR AGONIST	SKF-77434
BRD-A27554692	0.17583	1	PROGESTOGEN HORMONE	altrenogest
BRD-A68281735	0.175545	1	LIPOXYGENASE INHIBITOR | LEUKOTRIENE RECEPTOR ANTAGONIST	REV-5901
BRD-K17953061	0.175219	5	PKC INHIBITOR	staurosporine
BRD-K92492521	0.174531	1	LEUKOTRIENE RECEPTOR ANTAGONIST	LY-255283
BRD-A45140972	0.174271	1	BACTERIAL 50S RIBOSOMAL SUBUNIT INHIBITOR	meclocycline
BRD-A51820102	0.174085	1	LANOSTEROL DEMETHYLASE INHIBITOR|STEROL DEMETHYLASE INHIBITOR	econazole
BRD-K67080878	0.174041	1	PHOSPHODIESTERASE INHIBITOR	milrinone
BRD-A31575449	0.173545	1	ADRENERGIC RECEPTOR ANTAGONIST	CGP-20712
BRD-K18574842	0.172957	1	BACTERIAL CELL WALL SYNTHESIS INHIBITOR	nafcillin
BRD-K54462405	0.172934	1	HISTAMINE RECEPTOR ANTAGONIST	doxepin
BRD-K61341215	0.172234	1	ACETYLCHOLINE RECEPTOR ANTAGONIST	vecuronium
BRD-K50140147	0.171516	3	ALK INHIBITOR	NVP-TAE684
BRD-K88759641	0.170947	1	ANGIOTENSIN RECEPTOR ANTAGONIST	EMD-84
BRD-K88625236	0.170893	1	MEMBRANE INTEGRITY INHIBITOR	nonoxynol-9
BRD-K65503129	0.169347	1	HSP INHIBITOR	CCT-018159
BRD-K13169950	0.1693	4	HDAC INHIBITOR	NSC-3852
BRD-K94832621	0.168464	1	ESTROGEN RECEPTOR ANTAGONIST	Y-134
BRD-A95939040	0.168258	1	STEROL DEMETHYLASE INHIBITOR	sertaconazole
BRD-K95901403	0.167257	1	PI3K INHIBITOR	XL-147
BRD-K70505054	0.167231	1	HISTAMINE RECEPTOR ANTAGONIST	ranitidine
BRD-A93206962	0.167215	1	ADRENERGIC RECEPTOR AGONIST	L-755507
BRD-K90524085	0.167141	1	PHOSPHODIESTERASE INHIBITOR | PLATELET AGGREGATION INHIBITOR	MY-5445
BRD-K67847053	0.167043	1	ADRENERGIC RECEPTOR AGONIST	guanabenz
BRD-K92984783	0.16699	1	DOPAMINE RECEPTOR ANTAGONIST | SEROTONIN RECEPTOR ANTAGONIST	melperone
BRD-K69837166	0.166398	1	NOP RECEPTOR ANTAGONIST | OPIOID RECEPTOR ANTAGONIST	trap-101
BRD-K96778649	0.166179	1	EGFR INHIBITOR	tyrphostin-47
BRD-K49671696	0.166141	1	SEROTONIN RECEPTOR ANTAGONIST	ketanserin
BRD-K90382497	0.165997	1	PLK INHIBITOR	GW-843682X
BRD-K31491153	0.165818	1	SEROTONIN RECEPTOR AGONIST	1-phenylbiguanide
BRD-K03842655	0.165547	1	POTASSIUM CHANNEL BLOCKER	penitrem-a
BRD-A97730597	0.165378	1	SODIUM CHANNEL BLOCKER	hexylcaine
BRD-K18618618	0.164314	1	HISTAMINE RECEPTOR ANTAGONIST	cimetidine
BRD-K76775527	0.164272	1	CYCLOOXYGENASE INHIBITOR	nimesulide
BRD-K34608650	0.164269	1	CANNABINOID RECEPTOR AGONIST	GP-2a
BRD-K03642198	0.164055	1	HEDGEHOG PATHWAY MODULATOR	AY-9944
BRD-K70401845	0.164055	1	EGFR INHIBITOR	erlotinib
BRD-A26384407	0.16402	1	CARBONIC ANHYDRASE INHIBITOR	chlortalidone
BRD-K42748308	0.162769	1	POTASSIUM CHANNEL BLOCKER	XE-991
BRD-A18202423	0.162102	1	GLUTAMATE RECEPTOR ANTAGONIST	CPCCOEt
BRD-K33453211	0.16183	1	HISTAMINE RECEPTOR ANTAGONIST	levocabastine
BRD-K39733634	0.161546	1	PROSTANOID RECEPTOR ANTAGONIST	L-161982
BRD-K08619574	0.161468	1	DOPAMINE RECEPTOR ANTAGONIST	thioproperazine
BRD-A96485169	0.161129	1	ALDOSE REDUCTASE INHIBITOR	EBPC
BRD-K29173907	0.160288	1	GLUCOCORTICOID RECEPTOR AGONIST	isoflupredone-acetate
BRD-A58157837	0.15992	1	TRIPEPTIDYL PEPTIDASE INHIBITOR	butabindide
BRD-K08109516	0.159907	1	GLUTAMATE RECEPTOR ANTAGONIST	L-701324
BRD-K14920963	0.159795	1	COLORING AGENT	erythrosine
BRD-K42679050	0.159426	1	POTASSIUM CHANNEL ACTIVATOR	Y-27152
BRD-A18917088	0.158683	1	ESTROGEN RECEPTOR AGONIST	estradiol
BRD-K43744935	0.158284	1	ESTROGEN RECEPTOR ANTAGONIST | SELECTIVE ESTROGEN RECEPTOR MODULATOR	tamoxifen
BRD-K35708212	0.158096	1	ATPASE INHIBITOR	ouabain
BRD-K39111395	0.157996	1	BCL INHIBITOR	BCL2-inhibitor
BRD-K70487031	0.157952	1	DOPAMINE RECEPTOR ANTAGONIST	flupentixol
BRD-A11678676	0.157794	1	PI3K INHIBITOR	wortmannin
BRD-A35033682	0.157607	1	CYTOCHROME P450 INHIBITOR	eriodictyol
BRD-K26429091	0.157533	1	ACETYLCHOLINE RECEPTOR ANTAGONIST	J-104129
BRD-A41301928	0.157052	1	MITOCHONDRIAL ADP, ATP TRANSLOCASE INHIBITOR	bongkrek-acid
BRD-A14395271	0.15705	1	DOPAMINE RECEPTOR ANTAGONIST	mesoridazine
BRD-K00312224	0.156987	1	ESTROGEN RECEPTOR AGONIST	PPT
BRD-K73290745	0.155817	1	OPIOID RECEPTOR AGONIST	ICI-199441
BRD-K00662280	0.155088	1	GABA RECEPTOR AGONIST	CL-218872
BRD-K43290182	0.154994	1	SEROTONIN RECEPTOR ANTAGONIST	Ro-04-6790
BRD-K51677086	0.154787	1	NFKB PATHWAY INHIBITOR | MOTILIN RECEPTOR AGONIST | CYTOCHROME P450 INHIBITOR | PROTEIN SYNTHESIS INHIBITOR	erythromycin-ethylsuccinate
BRD-K38903228	0.154643	1	FLAVANONE GLYCOSIDE	hesperidin
BRD-A42553870	0.154537	1	NEUROPEPTIDE RECEPTOR ANTAGONIST	L-152804
BRD-K61323504	0.154357	1	CCK RECEPTOR ANTAGONIST	SB-225002
BRD-K07691486	0.154104	2	CDK INHIBITOR	roscovitine
BRD-A67748489	0.15311	1	KINESIN-LIKE SPINDLE PROTEIN INHIBITOR	K-858
BRD-K42624714	0.15309	4	WNT AGONIST	BML-284
BRD-K54331210	0.15298	1	ALKALINE PHOSPHATASE INHIBITOR	BRD-K54331210
BRD-A75402480	0.1529	1	PROGESTOGEN HORMONE	deoxycorticosterone-acetate
BRD-A28318179	0.152624	1	NITRIC OXIDE SYNTHASE INHIBITOR	aminomethyltransferase
BRD-K36864847	0.152325	1	ADRENERGIC RECEPTOR ANTAGONIST	BD-1047
BRD-K11663430	0.152323	1	HDAC INHIBITOR	pyroxamide
BRD-A94413429	0.152298	1	NEUROPEPTIDE RECEPTOR ANTAGONIST	NTNCB
BRD-K83988098	0.151798	1	HSP INHIBITOR	alvespimycin
BRD-K04833372	0.151627	1	IGF-1 INHIBITOR | INSULIN RECEPTOR LIGAND	GSK-1904529A
BRD-K15588452	0.15156	1	SEROTONIN RECEPTOR ANTAGONIST	R-96544
BRD-A17883755	0.151276	1	ANTI-CANCER AGENT	lenalidomide
BRD-K43068349	0.150885	1	TRPV ANTAGONIST	AMG-9810
BRD-K80315159	0.150494	1	HISTAMINE RECEPTOR ANTAGONIST	DPPE
BRD-K06712146	0.149937	1	IL5 INHIBITOR	YM-90709
BRD-K42500029	0.149929	1	MAP KINASE INHIBITOR | MAPK-INTERACTING KINASE INHIBITOR	CGP-57380
BRD-K80778372	0.149914	1	GABA BENZODIAZEPINE SITE RECEPTOR INVERSE AGONIST	Ro-19-4605
BRD-K75615183	0.149359	1	DOPAMINE RECEPTOR AGONIST | ADRENERGIC RECEPTOR AGONIST	talipexole
BRD-A41451487	0.149295	1	BENZODIAZEPINE RECEPTOR ANTAGONIST	PK-11195
BRD-K40992116	0.148809	1	ANTIINFECTIVE DRUG	parachlorophenol
BRD-K84595254	0.147951	1	ATPASE INHIBITOR	strophanthidin
BRD-A48720949	0.147575	1	ANDROGEN RECEPTOR AGONIST	testosterone-propionate
BRD-K36927236	0.146938	1	SULFONYLUREA | ATP CHANNEL BLOCKER | INSULIN SECRETAGOGUE	glibenclamide
BRD-K30296925	0.14671	1	ANTI-CANCER AGENT	flavokavain-b
BRD-K11911061	0.146519	1	SEROTONIN RECEPTOR ANTAGONIST	GR-127935
BRD-K85015012	0.145839	1	GAT INHIBITOR | GABA UPTAKE INHIBITOR	NNC-05-2090
BRD-K15933101	0.145711	1	DOPAMINE RECEPTOR AGONIST	ropinirole
BRD-K41713976	0.145628	1	POTASSIUM CHANNEL BLOCKER	E-4031
BRD-K21667562	0.145531	1	FAAH INHIBITOR | TRPV ANTAGONIST | CYCLOOXYGENASE INHIBITOR	AM-404
BRD-A62890442	0.145178	1	GABA AMINOTRANSFERASE ACTIVATOR	3-methyl-GABA
BRD-K15891719	0.144668	1	HIV INTEGRASE INHIBITOR|NUCLEOSIDE REVERSE TRANSCRIPTASE INHIBITOR	tenofovir
BRD-K34154330	0.144635	1	GABA RECEPTOR MODULATOR	tracazolate
BRD-K11528507	0.14457	5	HSP INHIBITOR	geldanamycin
BRD-A82590476	0.144249	1	TACHYKININ ANTAGONIST	SDZ-NKT-343
BRD-K88677950	0.144153	1	MEK INHIBITOR | MAP KINASE INHIBITOR	PD-198306
BRD-K18722736	0.143358	3	OPIOID RECEPTOR ANTAGONIST	BRD-K18722736
BRD-K82731415	0.142337	1	CDK INHIBITOR	olomoucine
BRD-K87932577	0.141329	1	CDK INHIBITOR | GSK-3 INHIBITOR	NSC-693868
BRD-A13650332	0.141305	1	BACTERIAL CELL WALL SYNTHESIS INHIBITOR	flucloxacillin
BRD-A59943784	0.141252	1	GLUCOCORTICOID RECEPTOR AGONIST	fluticasone
BRD-K29313308	0.141213	4	HDAC INHIBITOR	HDAC3-selective
BRD-K06817181	0.14118	1	JAK INHIBITOR	1,2,3,4,5,6-hexabromocyclohexane
BRD-A08187463	0.140993	1	ENKEPHALINASE INHIBITOR	racecadotril
BRD-K52640952	0.140831	1	TOPOISOMERASE INHIBITOR	BRD-K52640952
BRD-K77908580	0.140672	51	HDAC INHIBITOR	entinostat
BRD-K08996725	0.140659	1	HISTAMINE RECEPTOR ANTAGONIST	zolantidine
BRD-K37080523	0.140419	1	VESICULAR MONOAMINE TRANSPORTER INHIBITOR	isoreserpine
BRD-K40578143	0.140238	1	ADENOSINE RECEPTOR AGONIST	GR-79236
BRD-K83963101	0.139513	19	MITOTIC INHIBITOR | AURORA KINASE INHIBITOR | PROTEIN KINASE INHIBITOR	MLN-8054
BRD-K33860217	0.139217	1	SEROTONIN RECEPTOR AGONIST	CP-94253
BRD-K41809988	0.138858	8	NEUROTOXIN	oxidopamine
BRD-K78637815	0.138736	1	CANNABINOID RECEPTOR ANTAGONIST	LY-320135
BRD-K07103434	0.138701	3	AKT INHIBITOR | ANDROGEN RECEPTOR ANTAGONIST	pyrvinium-pamoate
BRD-K10207760	0.138622	1	BACTERIAL PERMEABILITY INDUCER	lasalocid
BRD-A53576514	0.138471	1	ACETYLCHOLINE RECEPTOR ANTAGONIST	orphenadrine
BRD-A36010170	0.136726	1	GLUCOCORTICOID RECEPTOR AGONIST	amcinonide
BRD-A35511923	0.136623	1	SOMATOSTATIN RECEPTOR AGONIST	L-803087
BRD-A71816415	0.136432	1	HMGCR INHIBITOR	pravastatin
BRD-K70914287	0.136413	1	EGFR INHIBITOR | TYROSINE KINASE INHIBITOR	BIBX-1382
BRD-K01253243	0.136173	1	RAF INHIBITOR	SB-590885
BRD-K52313696	0.135676	43	HDAC INHIBITOR	tacedinaline
BRD-A34706053	0.135546	1	ADRENERGIC RECEPTOR AGONIST	CGP-12177
BRD-K63533170	0.135338	1	CANNABINOID RECEPTOR ANTAGONIST	AM-630
BRD-A65671304	0.135039	1	ANGIOTENSIN RECEPTOR ANTAGONIST	candesartan-cilextil
BRD-A56518012	0.134739	3	TOPOISOMERASE INHIBITOR	epirubicin
BRD-K96670504	0.134711	1	GLUCOKINASE INHIBITOR	lonidamine
BRD-A99177642	0.13469	1	ACETYLCHOLINE RECEPTOR ANTAGONIST	deltaline
BRD-K81709173	0.134519	1	GLUCOCORTICOID RECEPTOR AGONIST	halcinonide
BRD-K16444452	0.13395	1	PHOSPHODIESTERASE INHIBITOR | LEUKOTRIENE RECEPTOR ANTAGONIST	ibudilast
BRD-K79759585	0.133449	1	PHOSPHODIESTERASE INHIBITOR	sildenafil
BRD-K06593056	0.133318	1	RETINOID RECEPTOR AGONIST	LE-135
BRD-K52911425	0.133056	2	PI3K INHIBITOR	GDC-0941
BRD-A70461345	0.132897	1	OPIOID RECEPTOR ANTAGONIST	naloxone
BRD-K82484965	0.132635	1	DOPAMINE RECEPTOR AGONIST	carmoxirole
BRD-K94512704	0.132135	1	DOPAMINE RECEPTOR ANTAGONIST | SEROTONIN RECEPTOR ANTAGONIST	spiramide
BRD-K09397065	0.13192	1	SEROTONIN RECEPTOR AGONIST	SR-57227A
BRD-K15164005	0.131872	1	CARBOXYLESTERASE INHIBITOR	apoptosis-activator-II
BRD-A97674275	0.131628	1	SODIUM CHANNEL BLOCKER	ranolazine
BRD-K64044582	0.130656	1	ACAT INHIBITOR	linoleamide
BRD-K40175214	0.130594	1	MTOR INHIBITOR | PI3K INHIBITOR	torin-1
BRD-A60571864	0.130581	1	GLUCOCORTICOID RECEPTOR AGONIST	budesonide
BRD-K53597484	0.130417	4	CELL CYCLE INHIBITOR | METHIONINE AMINOPEPTIDASE INHIBITOR	TNP-470
BRD-K05906022	0.130049	1	HIV PROTEASE INHIBITOR	limonin
BRD-K60060639	0.129958	1	ANTIARRHYTHMIC MEDICATION	methyllidocaine
BRD-K82261406	0.129949	3	DNA SYNTHESIS INHIBITOR	anisomycin
BRD-K40530731	0.129818	1	ACETYLCHOLINE RECEPTOR ANTAGONIST	hyoscyamine
BRD-A82371568	0.12941	1	RIBONUCLEOSIDE REDUCTASE INHIBITOR	clofarabine
BRD-K44276885	0.128913	1	GLUCOSIDASE INHIBITOR	acarbose
BRD-A47706533	0.128715	1	GLUTATHIONE TRANSFERASE INHIBITOR	l-bso
BRD-K52075715	0.127789	1	TUBULIN INHIBITOR	oxibendazole
BRD-A42167015	0.127211	1	ADRENERGIC RECEPTOR ANTAGONIST	carteolol
BRD-K64245000	0.127205	1	FXR AGONIST	GW-4064
BRD-K17378184	0.126544	1	DOPAMINE RECEPTOR AGONIST	BP-897
BRD-K77175907	0.126068	5	VITAMIN D RECEPTOR AGONIST	calcifediol
BRD-K69195780	0.125663	1	SEROTONIN RECEPTOR AGONIST	NAN-190
BRD-K29458283	0.125543	1	DNA INHIBITOR	chlorambucil
BRD-K85402309	0.125154	1	EGFR INHIBITOR | FGFR INHIBITOR | FLT3 INHIBITOR | PDGFR INHIBITOR | VEGFR INHIBITOR	dovitinib
BRD-K32526544	0.124709	1	POTASSIUM CHANNEL ACTIVATOR	DCEBIO
BRD-A78377521	0.12375	1	KINESIN INHIBITOR	monastrol
BRD-K76810206	0.123733	1	ADRENERGIC RECEPTOR ANTAGONIST	nicergoline
BRD-K56047318	0.123409	1	TRIACYLGLYCEROL LIPASE INHIBITOR	RHC-80267
BRD-K11696279	0.122763	1	IMIDAZOLINE RECEPTOR AGONIST|IMIDAZOLINE RECEPTOR LIGAND	BU-239
BRD-K89085489	0.121275	5	APOPTOSIS STIMULANT | RETINOID RECEPTOR AGONIST	fenretinide
BRD-K28137194	0.121232	1	GABA RECEPTOR AGONIST	loreclezole
BRD-K32536677	0.120983	26	SIRT INHIBITOR	AGK-2
BRD-A31801025	0.120932	1	AROMATASE INHIBITOR	formestane
BRD-A19248578	0.120863	2	ACTIN POLYMERIZATION INHIBITOR	latrunculin-b
BRD-K37764012	0.120617	16	P21 ACTIVATED KINASE INHIBITOR	PF-03758309
BRD-K23984367	0.120579	5	KIT INHIBITOR | RAF INHIBITOR | FLT3 INHIBITOR | PDGFR INHIBITOR | VEGFR INHIBITOR | RET TYROSINE KINASE INHIBITOR	sorafenib
BRD-A79768653	0.120292	11	MTOR INHIBITOR	sirolimus
BRD-K12516989	0.120042	1	PHOSPHODIESTERASE INHIBITOR	zaprinast
BRD-K30816563	0.11877	1	HISTAMINE RECEPTOR ANTAGONIST	ranitidine
BRD-K44227013	0.118197	17	FLT3 INHIBITOR | PDGFR INHIBITOR | ABL KINASE INHIBITOR	ponatinib
BRD-K87990216	0.117625	1	GLUCOCORTICOID RECEPTOR AGONIST	piretanide
BRD-A45664787	0.11665	1	PROSTANOID RECEPTOR AGONIST | PLATELET AGGREGATION INHIBITOR	iloprost
BRD-K91290917	0.11642	1	HISTAMINE RECEPTOR AGONIST	amodiaquine
BRD-K94080537	0.116219	1	IONOTROPIC RECEPTOR IR40A ACTIVATOR	diethyltoluamide
BRD-K25906698	0.115332	1	HISTAMINE RECEPTOR AGONIST	immepip
BRD-K60476892	0.115258	1	GUANYLYL CYCLASE ACTIVATOR	YC-1
BRD-K12932420	0.114837	1	PHOSPHODIESTERASE INHIBITOR	YM-976
BRD-K16485616	0.113466	19	HDAC INHIBITOR	mocetinostat
BRD-K95785537	0.113255	5	SRC INHIBITOR	PP-2
BRD-K74761218	0.113147	1	HDAC INHIBITOR	WT-171
BRD-K12184916	0.112522	5	MTOR INHIBITOR | PI3K INHIBITOR	NVP-BEZ235
BRD-A10355991	0.112403	1	GLUTAMATE RECEPTOR ANTAGONIST	norketamine
BRD-K27316855	0.112187	4	VITAMIN D RECEPTOR AGONIST	calcitriol
BRD-K92428232	0.111729	19	PLK INHIBITOR	GSK-461364
BRD-K14765469	0.111626	1	ACETYLCHOLINESTERASE INHIBITOR	vesamicol
BRD-K85985071	0.11154	1	TOPOISOMERASE INHIBITOR	ellipticine
BRD-A59174698	0.111524	1	ADRENERGIC RECEPTOR AGONIST	ritodrine
BRD-K64514229	0.111344	1	ANTIPROTOZOAL AGENT	toltrazuril
BRD-K62609077	0.110983	1	GABA RECEPTOR ANTAGONIST | SEROTONIN RECEPTOR ANTAGONIST | ADRENERGIC RECEPTOR ANTAGONIST	scoulerine
BRD-K67868012	0.110931	4	MTOR INHIBITOR | PI3K INHIBITOR	PI-103
BRD-A80574334	0.110755	1	ISOCITRATE DEHYDROGENASE INHIBITOR	oxalomalic-acid
BRD-K43764301	0.110185	1	CYCLOOXYGENASE INHIBITOR	dexketoprofen
BRD-K37865504	0.109972	1	FAAH INHIBITOR | FAAH REUPTAKE INHIBITOR	LY-2183240
BRD-K99964838	0.109884	22	SRC INHIBITOR | ABL KINASE INHIBITOR	bosutinib
BRD-A70268693	0.109688	1	ACETYLCHOLINE RECEPTOR AGONIST	PG-9
BRD-K67100011	0.109613	1	BACTERIAL CELL WALL SYNTHESIS INHIBITOR	pivmecillinam
BRD-K37561857	0.108773	1	PHOSPHODIESTERASE INHIBITOR	zardaverine
BRD-K51313569	0.108675	2	CDK INHIBITOR	palbociclib
BRD-K29668683	0.108418	1	SIGMA RECEPTOR ANTAGONIST	BD-1063
BRD-K12219985	0.108126	1	SULFONYLUREA	glipizide
BRD-K34034388	0.108096	1	DOPAMINE REUPTAKE INHIBITOR	GBR-12783
BRD-K39339537	0.108061	1	CYCLOOXYGENASE INHIBITOR	epirizole
BRD-K00824317	0.107212	1	GLUCOCORTICOID RECEPTOR AGONIST	fludroxycortide
BRD-K89210380	0.107188	1	VITAMIN B	biotin
BRD-K61177364	0.107176	1	CRF RECEPTOR ANTAGONIST	NBI-27914
BRD-K13087974	0.106494	1	EGFR INHIBITOR	CGP-52411
BRD-K13296708	0.106317	4	CANNABINOID RECEPTOR ANTAGONIST	rimonabant
BRD-A19195498	0.106116	1	TRICYCLIC ANTIDEPRESSANT | NOREPINEPHRINE REPUTAKE INHIBITOR	trimipramine
BRD-K63828191	0.105589	1	ESTROGEN RECEPTOR ANTAGONIST | SELECTIVE ESTROGEN RECEPTOR MODULATOR	raloxifene
BRD-K55187425	0.105221	18	PLK INHIBITOR | CELL CYCLE INHIBITOR	rigosertib
BRD-K37798499	0.104622	1	TOPOISOMERASE INHIBITOR	etoposide
BRD-K04046242	0.103998	1	ESTROGEN RECEPTOR AGONIST	equilin
BRD-K60762818	0.103229	1	TRICYCLIC ANTIDEPRESSANT	desipramine
BRD-K33211335	0.103166	1	GLUTAMATE RECEPTOR ANTAGONIST|SIGMA RECEPTOR AGONIST	dextromethorphan
BRD-K36740062	0.103039	19	AURORA KINASE INHIBITOR	GSK-1070916
BRD-K45068323	0.102445	1	CALMODULIN ANTAGONIST	W-13
BRD-K27677357	0.102286	27	PKC INHIBITOR	ruboxistaurin
BRD-K52620403	0.102114	1	CALMODULIN ANTAGONIST	STO-609
BRD-K75958195	0.101819	1	SEROTONIN RECEPTOR ANTAGONIST	pizotifen
BRD-A90311807	0.100998	1	DEHYDROPEPTIDASE INHIBITOR	cilastatin
BRD-K33379087	0.0999705	18	TYROSINE KINASE INHIBITOR	tivantinib
BRD-K54997624	0.0994505	1	PI3K INHIBITOR	alpelisib
BRD-K77987382	0.0993567	1	TUBULIN POLYMERIZATION INHIBITOR	mebendazole
BRD-A44780397	0.0987753	1	PROGESTERONE RECEPTOR ANTAGONIST | GLUCOCORTICOID RECEPTOR ANTAGONIST	mifepristone
BRD-K58772419	0.0987599	2	PI3K INHIBITOR	AZD-6482
BRD-K55468218	0.0986254	5	DOPAMINE RECEPTOR ANTAGONIST	spiperone
BRD-K62353524	0.0983055	1	ESTROGEN RECEPTOR AGONIST | ESTROGEN-RELATED RECEPTOR AGONIST	DY-131
BRD-K18799075	0.098302	1	CANNABINOID RECEPTOR PARTIAL AGONIST	BAY-59-3074
BRD-A96456596	0.0981683	1	LEUKOTRIENE RECEPTOR ANTAGONIST	FPL-55712
BRD-K32814891	0.0981618	4	ADRENERGIC RECEPTOR ANTAGONIST	reboxetine
BRD-A79067928	0.0981464	4	TOPOISOMERASE INHIBITOR	etoposide
BRD-K35960502	0.0975108	6	STAT INHIBITOR | DNA REPLICATION INHIBITOR	niclosamide
BRD-A19661776	0.0972953	1	SEROTONIN RECEPTOR ANTAGONIST	mianserin
BRD-K32292990	0.0968827	1	PKC INHIBITOR | EGFR INHIBITOR	CGP-53353
BRD-K77345217	0.0968519	4	PPAR RECEPTOR AGONIST | BETA AMYLOID INHIBITOR	gallic-acid
BRD-K40255344	0.0968266	1	PROTEIN TYROSINE KINASE INHIBITOR|TYROSINE KINASE INHIBITOR	tyrphostin-A9
BRD-K65261396	0.0965854	1	CALCINEURIN INHIBITOR	tacrolimus
BRD-K78692225	0.0964199	1	PDGFR INHIBITOR | DIHYDROOROTATE DEHYDROGENASE INHIBITOR	leflunomide
BRD-K05361803	0.0964025	1	PROTEIN KINASE ACTIVATOR	SC-10
BRD-K84085265	0.0962197	1	JNK INHIBITOR	CG-930
BRD-K61688984	0.0961636	1	HDAC INHIBITOR	RGFP-966
BRD-K05151076	0.0957753	1	ESTROGEN RECEPTOR ANTAGONIST	ZK-164015
BRD-A84174393	0.095773	1	CYCLOOXYGENASE INHIBITOR	meloxicam
BRD-A67438293	0.0956365	1	PROSTACYCLIN ANALOG	treprostinil
BRD-K19360254	0.0953825	1	DOPAMINE RECEPTOR AGONIST	ergocornine
BRD-K50590187	0.0952899	4	TRPV AGONIST	capsaicin
BRD-K77008974	0.0952054	1	MTOR INHIBITOR	WYE-354
BRD-K09635314	0.0951077	1	PHOSPHOLIPASE ACTIVATOR	m-3M3FBS
BRD-K02526760	0.0950886	4	ARFGAP INHIBITOR	QS-11
BRD-K93332168	0.094882	1	MONOAMINE OXIDASE INHIBITOR	isocarboxazid
BRD-K12867552	0.0948207	1	HDAC INHIBITOR	PCI-24781
BRD-A15415227	0.0946963	1	INSULIN SENSITIZER | PPAR RECEPTOR AGONIST	GW-1929
BRD-A19037878	0.0946925	36	HDAC INHIBITOR	trichostatin-a
BRD-K53523901	0.0945621	1	MEK INHIBITOR	arctigenin
BRD-K69608737	0.094044	2	CALCINEURIN INHIBITOR	tacrolimus
BRD-K31342827	0.0938245	4	PKC INHIBITOR	bisindolylmaleimide
BRD-A09073503	0.0934249	4	DOPAMINE RECEPTOR ANTAGONIST	chlorpromazine
BRD-K23335153	0.0931	1	GLUTAMATE RECEPTOR MODULATOR | GLUTAMATE RECEPTOR POSITIVE ALLOSTERIC MODULATOR	AMN-082
BRD-U07805514	0.0929887	17	SRC INHIBITOR	saracatinib
BRD-K80334323	0.0929629	1	PROGESTOGEN HORMONE	noretynodrel
BRD-K08807999	0.0926536	4	CYCLOOXYGENASE INHIBITOR	NO-ASA
BRD-K96799727	0.0926395	5	HSP INHIBITOR	pifithrin-mu
BRD-K61314889	0.0923345	4	PARP INHIBITOR	endo-IWR-1
BRD-A75172220	0.0922576	1	GLUCOCORTICOID RECEPTOR AGONIST	hydrocortisone
BRD-K74195153	0.0921922	1	PHOSPHODIESTERASE INHIBITOR	irsogladine
BRD-K47717570	0.0917953	1	GLUTAMATE RECEPTOR ANTAGONIST	NBQX
BRD-K76694128	0.091401	18	VEGFR INHIBITOR | ABL KINASE INHIBITOR | TIE TYROSINE KINASE INHIBITOR	rebastinib
BRD-K18779551	0.0912914	1	ACETYLCHOLINE RELEASE STIMULANT	bifemelane
BRD-A64228451	0.0907442	5	BRUTON'S TYROSINE KINASE (BTK) INHIBITOR	terreic-acid
BRD-A78391468	0.0906075	1	GLUCOCORTICOID RECEPTOR AGONIST	prednisolone-hemisuccinate
BRD-K66615216	0.0902453	1	BACTERIAL DNA GYRASE INHIBITOR	moxifloxacin
BRD-A64092382	0.0895076	1	SODIUM CHANNEL BLOCKER	mexiletine
BRD-A79052425	0.089248	4	ACETYLCHOLINE RECEPTOR AGONIST	SIB-1553A
BRD-K18910433	0.0892211	5	ESTROGEN RECEPTOR AGONIST	estradiol
BRD-K63915849	0.0891842	1	PI3K INHIBITOR	AS-604850
BRD-A32161980	0.0890164	1	OXYTOCIN RECEPTOR AGONIST	carbetocin
BRD-K72381300	0.0887984	4	DOPAMINE RECEPTOR AGONIST	SK-383933
BRD-K07325606	0.0885188	1	PKC INHIBITOR	hispidin
BRD-K41731458	0.0879125	1	ENOYL-ACYL-CARRIER PROTEIN REDUCTASE INHIBITOR	triclosan
BRD-K02130563	0.087887	1	HDAC INHIBITOR	panobinostat
BRD-K90711641	0.0877417	4	DOPAMINE RECEPTOR AGONIST	dopamine
BRD-K45746021	0.0875573	19	JNK INHIBITOR	CC-401
BRD-K28806945	0.0871522	1	DOPAMINE RECEPTOR ANTAGONIST	L-750667
BRD-K49669041	0.0868514	1	PYRUVATE DEHYDROGENASE KINASE INHIBITOR	BX-912
BRD-K64857848	0.0862467	19	MAP KINASE INHIBITOR | LEUCINE RICH REPEAT KINASE INHIBITOR	XMD-885
BRD-K15519488	0.0861337	5	DOPAMINE RECEPTOR AGONIST	CS-110266
BRD-K12357156	0.0858689	1	JAK INHIBITOR | EGFR INHIBITOR | ERBB2 INHIBITOR	AG-490
BRD-K80725632	0.0857798	1	EGFR INHIBITOR	lavendustin-c
BRD-K25075681	0.0854161	4	NEUROTENSIN RECEPTOR ANTAGONIST	SR-48692
BRD-K89732114	0.0851518	4	DOPAMINE RECEPTOR ANTAGONIST	trifluoperazine
BRD-K70327167	0.0843853	4	DNA SYNTHESIS INHIBITOR	suramin
BRD-K71534238	0.0842732	1	FREE FATTY ACID RECEPTOR AGONIST | G PROTEIN-COUPLED RECEPTOR AGONIST	GW-9508
BRD-A25736793	0.0839312	18	MTOR INHIBITOR	everolimus
BRD-K28392481	0.083734	17	FGFR INHIBITOR	AZD-4547
BRD-K26573499	0.0836796	1	ADRENERGIC RECEPTOR AGONIST	DMAB-anabaseine
BRD-A11605036	0.0836426	1	GABA RECEPTOR ANTAGONIST	thiocolchicoside
BRD-K19540840	0.0835575	2	SRC INHIBITOR	saracatinib
BRD-K94689771	0.0835512	1	CYTOCHROME P450 INHIBITOR	pinocembrin
BRD-K89997465	0.0827264	34	DOPAMINE RECEPTOR ANTAGONIST	chlorpromazine
BRD-K28453807	0.0826544	1	CHOLINERGIC RECEPTOR ANTAGONIST	nitrocaramiphen
BRD-A32164164	0.0822175	1	ACETYLCHOLINE RECEPTOR ANTAGONIST	methyllycaconitine
BRD-A84205515	0.0818999	1	ESTROGEN RECEPTOR AGONIST	estriol
BRD-K03406345	0.0814887	18	DNA METHYLTRANSFERASE INHIBITOR	azacitidine
BRD-K60770992	0.0813879	1	DOPAMINE RECEPTOR AGONIST	pergolide
BRD-A72024019	0.0810889	4	GLCNAC PHOSPHOTRANSFERASE INHIBITOR	tunicamycin
BRD-K31920458	0.0806305	1	ESTROGEN RECEPTOR AGONIST	mestranol
BRD-K80396088	0.0804234	1	SULFONYLUREA	gliquidone
BRD-K52397688	0.080321	1	DOPAMINE RECEPTOR ANTAGONIST	amperozide
BRD-K05434375	0.0802706	1	CALCIUM CHANNEL BLOCKER	HA-1004
BRD-A92651262	0.0801966	1	OPIOID RECEPTOR AGONIST | OPIOID RECEPTOR ANTAGONIST	nalbuphine
BRD-A02333338	0.0801601	1	SMOOTHENED RECEPTOR ANTAGONIST	cyclopamine
BRD-K63068307	0.080089	2	PI3K INHIBITOR	ZSTK-474
BRD-K59256312	0.079806	1	SERINE PROTEASE INHIBITOR	gabexate
BRD-K45435259	0.07939	1	DOPAMINE RECEPTOR ANTAGONIST	SCH-23390
BRD-K92760278	0.0791956	1	VITAMIN B	riboflavin
BRD-K38003476	0.0791528	1	STEROID	clocortolone-pivalate
BRD-A36074203	0.0787027	1	GLUTAMATE RECEPTOR ANTAGONIST	remacemide
BRD-K32247306	0.0785615	1	GABA RECEPTOR ANTAGONIST	primidone
BRD-A78322124	0.0785523	1	ADRENERGIC RECEPTOR AGONIST	dobutamine
BRD-K17743125	0.0783752	20	HDAC INHIBITOR	belinostat
BRD-K25412176	0.0780124	1	AKT INHIBITOR	GSK-2110183
BRD-K54704028	0.0775617	5	GLUTAMATE RECEPTOR ANTAGONIST	BAY-36-7620
BRD-K13261168	0.0769351	1	DOPAMINE RECEPTOR AGONIST	LY-16350
BRD-K09537769	0.076518	19	MTOR INHIBITOR | PI3K INHIBITOR | DNA DEPENDENT PROTEIN KINASE INHIBITOR	NU-7026
BRD-K30197592	0.076378	1	SEROTONIN RECEPTOR AGONIST	5-methoxytryptamine
BRD-K27305650	0.0763633	13	PLK INHIBITOR | MTOR INHIBITOR | PHOSPHODIESTERASE INHIBITOR | DNA DEPENDENT PROTEIN KINASE INHIBITOR	LY-294002
BRD-K57304726	0.0763392	1	SIGMA RECEPTOR AGONIST	PRE-084
BRD-A45498368	0.0761801	1	MTOR INHIBITOR	WYE-125132
BRD-K56001384	0.075594	1	ATP SYNTHASE INHIBITOR	antimycin-a
BRD-K50398167	0.075303	1	CYCLOOXYGENASE INHIBITOR | PROSTANOID RECEPTOR ANTAGONIST	meclofenamic-acid
BRD-K33818169	0.0750993	1	LXR AGONIST | ABC TRANSPORTER EXPRESSION ENHANCER	GW-3965
BRD-K87909389	0.0749876	3	CDK INHIBITOR	alvocidib
BRD-A67433117	0.0747111	1	GABA RECEPTOR ANTAGONIST	NCS-382
BRD-K97181089	0.0743871	1	SODIUM CHANNEL BLOCKER	amiloride
BRD-A41722204	0.074199	1	ADENOSINE RECEPTOR ANTAGONIST	sulmazole
BRD-K49657628	0.0741591	1	EGFR INHIBITOR|TYROSINE KINASE INHIBITOR	tyrphostin-AG-18
BRD-K35531059	0.0740943	1	GUANYLYL CYCLASE ACTIVATOR	molsidomine
BRD-K34157611	0.0740822	1	HISTAMINE RECEPTOR ANTAGONIST	cimetidine
BRD-K66538826	0.0738995	18	KIT INHIBITOR | FLT3 INHIBITOR | PDGFR INHIBITOR | RAD51 INHIBITOR | RET TYROSINE KINASE INHIBITOR	amuvatinib
BRD-K04923131	0.0737666	5	GLYCOGEN SYNTHASE KINASE INHIBITOR|LIPOXYGENASE INHIBITOR	GSK-3-inhibitor-IX
BRD-A30655177	0.0736957	1	BTK INHIBITOR	LFM-A13
BRD-A89337244	0.073503	1	ACETYLCHOLINE RECEPTOR ANTAGONIST	PD-102807
BRD-K14109347	0.0733467	18	CHK INHIBITOR	LY-2603618
BRD-A49447682	0.0727405	1	GLUCOCORTICOID RECEPTOR AGONIST	desoximetasone
BRD-K43245338	0.072623	1	CALPAIN INHIBITOR	MDL-28170
BRD-K76525302	0.0724627	4	CYCLOOXYGENASE INHIBITOR	sulindac
BRD-K37618799	0.0723378	1	ADENOSINE RECEPTOR ANTAGONIST	MRS-1220
BRD-K42728290	0.0720479	18	FGFR INHIBITOR	NVP-BGJ398
BRD-K05870596	0.0719525	18	EPHB3 INHIBITOR	XMD-1499
BRD-K74284736	0.0719021	1	GLUTAMATE RECEPTOR ANTAGONIST	L-689560
BRD-K08229828	0.070867	4	HMGCR INHIBITOR	mevastatin
BRD-K42840900	0.0706718	30	HSP INHIBITOR	17-AAG
BRD-A69636825	0.0705922	1	CALCIUM CHANNEL BLOCKER	diltiazem
BRD-K69932463	0.0705857	30	MTOR INHIBITOR	AZD-8055
BRD-K97399794	0.0704592	5	POLAR AUXIN TRANSPORT INHIBITOR	quercetin
BRD-K13005598	0.0697103	4	WNT5A PEPTIDE MIMETIC	foxy-5
BRD-K77641333	0.0696439	1	ADRENERGIC RECEPTOR AGONIST	naphazoline
BRD-A24122750	0.0695843	1	GABA RECEPTOR ANTAGONIST	saclofen
BRD-K14965640	0.0694564	1	CYCLOOXYGENASE INHIBITOR	ibuprofen-(S)
BRD-K00337317	0.0692707	1	P-GLYCOPROTEIN INHIBITOR | DNA DEPENDENT PROTEIN KINASE INHIBITOR	NU-7441
BRD-K14993104	0.0690636	1	CHEMORECEPTOR AGONIST	bemegride
BRD-A89175223	0.0690109	1	ADRENERGIC RECEPTOR ANTAGONIST	bisoprolol
BRD-K14282469	0.0688049	5	SEROTONIN RECEPTOR ANTAGONIST	LY-165163
BRD-K41567364	0.0687737	1	OREXIN RECEPTOR ANTAGONIST	SB-334867
BRD-K31627533	0.0685955	1	GLUCOCORTICOID RECEPTOR AGONIST	rimexolone
BRD-A33749298	0.0684536	4	CYCLOOXYGENASE INHIBITOR	oxyphenbutazone
BRD-A98378129	0.0683514	1	CYCLOOXYGENASE INHIBITOR	talniflumate
BRD-K24526313	0.0682952	1	POTASSIUM CHANNEL ACTIVATOR	levcromakalim
BRD-K59317601	0.0681907	18	MTOR INHIBITOR	MLN-0128
BRD-K36627727	0.0680945	1	RETINOID RECEPTOR AGONIST	tamibarotene
BRD-K12539581	0.067921	5	TUBULIN POLYMERIZATION INHIBITOR	nocodazole
BRD-K39965020	0.0674331	38	PPAR RECEPTOR AGONIST	doconexent
BRD-K52075040	0.0672625	4	FATTY ACID SYNTHASE INHIBITOR	cerulenin
C646	0.0662633	12	HISTONE ACETYLTRANSFERASE INHIBITOR	C646
BRD-K48300629	0.066149	4	SODIUM CHANNEL BLOCKER | T-TYPE CALCIUM CHANNEL BLOCKER	zonisamide
BRD-K08206212	0.0660238	1	DNA REPLICATION INHIBITOR|NUCLEOSIDE REVERSE TRANSCRIPTASE INHIBITOR	entecavir
BRD-K97118047	0.0656268	2	CASEIN KINASE INHIBITOR	4,5,6,7-tetrabromobenzotriazole
BRD-K32584078	0.0654377	1	AKT INHIBITOR | HCV INHIBITOR	BML-257
BRD-K47631482	0.0652843	1	MUCOLYTIC AGENT	bromhexine
BRD-K72676686	0.0651848	1	SELECTIVE SEROTONIN REUPTAKE INHIBITOR	fluvoxamine
BRD-K64402243	0.06512	1	CASPASE INHIBITOR	ivachtin
BRD-K12040459	0.0649677	18	AKT INHIBITOR	AT-7867
BRD-A21723284	0.0647005	1	OPIOID RECEPTOR ANTAGONIST	naltriben
BRD-K70241288	0.0646369	1	GROWTH HORMONE RELEASING PEPTIDE LIGAND AGONIST	L-692585
BRD-K55420858	0.0639287	1	MRE11A EXONUCLEASE INHIBITOR	mirin
BRD-K76698671	0.0633166	1	HDAC INHIBITOR	HNHA
BRD-K69600043	0.0624927	1	DOPAMINE RECEPTOR ANTAGONIST	thiethylperazine
BRD-K93754473	0.0623234	9	ESTROGEN RECEPTOR ANTAGONIST | SELECTIVE ESTROGEN RECEPTOR MODULATOR	tamoxifen
BRD-A42759514	0.0622208	1	ANTIPROTOZOAL AGENT	ornidazole
BRD-K64341947	0.0614212	1	GUANYLATE CYCLASE ACTIVATOR	CFM-1571
BRD-K42098891	0.0607413	1	TRICYCLIC ANTIDEPRESSANT	protriptyline
BRD-K70511574	0.060706	19	PLK INHIBITOR	HMN-214
BRD-K79116891	0.0606603	1	SODIUM CHANNEL BLOCKER	proxymetacaine
BRD-K02283807	0.060632	1	THROMBOXANE RECEPTOR ANTAGONIST	GR-32191
BRD-A50287119	0.060353	4	MTOR INHIBITOR	sirolimus
BRD-K46441700	0.0601871	1	SEROTONIN RECEPTOR ANTAGONIST	GR-55562
BRD-K40990712	0.0600783	1	SODIUM/HYDROGEN ANTIPORT INHIBITOR	hexamethyleneamiloride
BRD-K91509126	0.0595902	5	SYK INHIBITOR	piceatannol
BRD-A89672324	0.0586874	1	GABA RECEPTOR ANTAGONIST	CGP-55845
BRD-K73109821	0.0586666	1	POTASSIUM CHANNEL ACTIVATOR	diazoxide
BRD-K87696786	0.0583026	9	GLUTAMATE RECEPTOR ANTAGONIST	LY-456236
BRD-K99667445	0.0581454	4	TOPOISOMERASE INHIBITOR	licochalcone-a
BRD-K12762134	0.0578801	8	TANKYRASE INHIBITOR	XAV-939
BRD-A24429032	0.0577131	1	ADRENERGIC RECEPTOR ANTAGONIST	BE-2254
BRD-K21025364	0.0576508	18	PROTEIN TYROSINE KINASE INHIBITOR	NVP-TAE226
BRD-K49055432	0.0563881	18	PI3K INHIBITOR	A-66
BRD-K67043667	0.0563251	1	DNA SYNTHESIS INHIBITOR	altretamine
BRD-K02607075	0.0559779	1	ACETYLCHOLINE RECEPTOR ANTAGONIST	tubocurarine
BRD-A35623999	0.0557089	1	L-TYPE CALCIUM CHANNEL BLOCKER | SODIUM/CALCIUM EXCHANGE INHIBITOR | MITOCHONDRIAL NA+/CA2+ EXCHANGER ANTAGONIST	CGP-37157
BRD-A01295252	0.0556988	5	DOPAMINE RECEPTOR LIGAND	7-hydroxy-PIPAT
BRD-A50737080	0.055293	19	ATM KINASE INHIBITOR | ATR KINASE INHIBITOR	CGK-733
BRD-K01436366	0.0552165	1	LEUCINE RICH REPEAT KINASE INHIBITOR	XMD-1150
BRD-K59522102	0.055209	1	MONOAMINE OXIDASE INHIBITOR	piperine
BRD-K30020243	0.0551957	1	RENIN INHIBITOR | PROTEASE INHIBITOR | PEPTIDASE INHIBITOR | ANTI-HYPERTENSIVE AGENT	aliskiren
BRD-A13807286	0.0546142	1	BCL INHIBITOR	HA-14-1
BRD-A80151636	0.0544262	1	DOPAMINE RECEPTOR AGONIST	bromocriptine
BRD-K62996583	0.054421	1	CALCIUM CHANNEL BLOCKER	lidoflazine
BRD-K50660797	0.0544059	1	BACTERIAL DNA GYRASE INHIBITOR	epicatechin
SAHA	0.0542346	6	HDAC INHIBITOR	SAHA
BRD-A75409952	0.0541111	39	PI3K INHIBITOR	wortmannin
BRD-K87142802	0.0540606	36	PARP INHIBITOR	veliparib
BRD-K60866521	0.054059	18	PI3K INHIBITOR	idelalisib
BRD-K50135270	0.0536625	1	DOPAMINE REUPTAKE INHIBITOR	GBR-12935
BRD-K02113016	0.0535089	37	PARP INHIBITOR	olaparib
BRD-A68929948	0.0534229	1	GAMMA SECRETASE INHIBITOR	DAPT-GSI-IX
BRD-K67097529	0.0534037	4	FXR AGONIST	SR-12813
BRD-A25143711	0.0533437	1	CORTICOSTEROID AGONIST | GLUCOCORTICOID RECEPTOR AGONIST	hydrocortisone-valerate
BRD-K74148702	0.0527371	5	LIPOXYGENASE INHIBITOR | NFKB PATHWAY INHIBITOR | CYCLOOXYGENASE INHIBITOR | HISTONE ACETYLTRANSFERASE INHIBITOR	curcumin
BRD-K42693031	0.0527101	1	INSULIN SECRETAGOGUE	glimepiride
BRD-K77625799	0.0526959	18	EGFR INHIBITOR | VEGFR INHIBITOR | RET TYROSINE KINASE INHIBITOR	vandetanib
BRD-K45158365	0.0525655	1	ANGIOTENSIN RECEPTOR ANTAGONIST	valsartan
BRD-A58207013	0.0524069	1	ATP CHANNEL ACTIVATOR | POTASSIUM CHANNEL ACTIVATOR	pinacidil
BRD-A86109770	0.0518295	1	IKK INHIBITOR | FXR ANTAGONIST | CHOLESTEROL INHIBITOR | ESTROGEN RECEPTOR AGONIST | PREGNANE X RECEPTOR AGONIST | PROGESTERONE RECEPTOR AGONIST	guggulsterone
BRD-K91263825	0.0515998	1	TRICYCLIC ANTIDEPRESSANT	nortriptyline
BRD-A12881497	0.0514915	4	GROWTH FACTOR RECEPTOR ACTIVATOR	serotonin
BRD-A49358627	0.0512561	1	PPAR RECEPTOR AGONIST	ciprofibrate
BRD-K54094468	0.05039	1	DOPAMINE RECEPTOR ANTAGONIST	remoxipride
BRD-A81866333	0.0500533	1	ADENOSINE RECEPTOR AGONIST	CGS-21680
BRD-K94176593	0.0498171	5	GSK-3 INHIBITOR	TWS-119
BRD-A10523515	0.0497746	20	RHO ASSOCIATED KINASE INHIBITOR	GSK-429286A
BRD-K28115081	0.0497744	1	PLATELET ACTIVATING FACTOR RECEPTOR ANTAGONIST	apafant
BRD-K06854232	0.0497743	5	RETINOID RECEPTOR AGONIST	AM-580
BRD-A33447119	0.0495684	1	ANTHELMINTIC AGENT	oxfendazole
BRD-K50859149	0.0493081	1	BACTERIAL ANTIFOLATE	sulfafurazole
BRD-K44849676	0.0492126	1	TRPV AGONIST	capsazepine
BRD-K86797399	0.0490297	18	HDAC INHIBITOR	SB-939
BRD-A69927616	0.0485973	4	CALCIUM CHANNEL BLOCKER	isradipine
BRD-K53737926	0.0483403	31	NOREPINEPHRINE INHIBITOR | SEROTONIN REUPTAKE INHIBITOR | SEROTONIN RECEPTOR ANTAGONIST | NOREPINEPHRINE REUPTAKE INHIBITOR	amitriptyline
BRD-K73251053	0.0481278	4	MONOAMINE OXIDASE INHIBITOR	clorgiline
BRD-K89839824	0.0480942	1	THYMIDYLATE SYNTHASE INHIBITOR	raltitrexed
BRD-K26818574	0.0468354	54	DNA METHYLTRANSFERASE INHIBITOR | HISTONE LYSINE METHYLTRANSFERASE INHIBITOR	BIX-01294
BRD-K22385716	0.0463845	1	PI3K INHIBITOR | CASEIN KINASE INHIBITOR	LY-303511
BRD-K52522949	0.0459898	4	HDAC INHIBITOR	NCH-51
BRD-A36267905	0.0459101	1	ADRENERGIC RECEPTOR AGONIST	buphenine
BRD-K89391146	0.0459006	18	DNA METHYLTRANSFERASE INHIBITOR	RG-108
BRD-K82484347	0.0456278	18	HISTONE DEMETHYLASE INHIBITOR	GSK-J2
BRD-K38251852	0.045286	4	POTASSIUM CHANNEL BLOCKER	paxilline
BRD-K96354014	0.0452812	1	CALCIUM CHANNEL BLOCKER	nifedipine
BRD-K02275692	0.0451614	1	BACTERIAL CELL WALL SYNTHESIS INHIBITOR	cefotiam
BRD-A25687296	0.0451556	1	PROTEIN SYNTHESIS INHIBITOR	emetine
BRD-K17743697	0.0451209	1	SODIUM/CALCIUM EXCHANGE INHIBITOR	KB-R7943
BRD-K51816706	0.0448079	1	VEGFR INHIBITOR	oxindole-I
BRD-K98203492	0.044601	19	HISTONE LYSINE DEMETHYLASE INHIBITOR	GSK-J4
BRD-K68548958	0.0445602	19	HISTONE ACETYLTRANSFERASE INHIBITOR	C-646
BRD-U63562434	0.044458	4	HDAC INHIBITOR	LBH-589
BRD-K61463582	0.0440495	5	ARYL HYDROCARBON RECEPTOR AGONIST	BRD-K61463582
BRD-K41160163	0.0439765	5	GLUTAMATE RECEPTOR ANTAGONIST	fenobam
BRD-A55962179	0.0435761	1	ATPASE INHIBITOR	omeprazole
BRD-K36055864	0.0433633	5	PROTEIN SYNTHESIS INHIBITOR	cycloheximide
BRD-K38775274	0.0432389	5	GLUCOCORTICOID RECEPTOR AGONIST	dexamethasone
BRD-K58930050	0.0430677	4	GLUTAMATE RECEPTOR ANTAGONIST	dizocilpine-(+)
BRD-K67017579	0.0429657	1	PHOSPHODIESTERASE INHIBITOR	cilostazol
BRD-K81418486	0.0429583	97	HDAC INHIBITOR	vorinostat
BRD-K68246049	0.0426325	1	RETINOID RECEPTOR AGONIST	TTNPB
BRD-K06753942	0.0424508	1	MEK INHIBITOR	nobiletin
BRD-K24240364	0.042342	1	KAINATE RECEPTOR ANTAGONIST | GLUTAMATE RECEPTOR ANTAGONIST	GYKI-52466
BRD-K29582115	0.0423086	31	DOPAMINE RECEPTOR ANTAGONIST | SEROTONIN RECEPTOR ANTAGONIST	ziprasidone
BRD-A87125127	0.0420348	1	GLUTAMATE RECEPTOR ANTAGONIST	3-matida
BRD-K88701661	0.0418965	1	CHELATING AGENT	dimercaptosuccinic-acid
BRD-K30743633	0.0417696	5	CAR AGONIST	TCPOBOP
BRD-A80641450	0.0414036	1	ENDOTHELIN RECEPTOR ANTAGONIST	FR-139317
BRD-K97019106	0.0413255	1	ACETYLCHOLINE RECEPTOR AGONIST	4-acetyl-1,1-dimethylpiperazinium
BRD-K05464208	0.0412485	1	P38 MAPK INHIBITOR	JX-401
BRD-K83972459	0.0407386	18	AURORA KINASE INHIBITOR	JWE-035
BRD-A17745711	0.040538	4	SEROTONIN RECEPTOR AGONIST	alpha-methylserotonin
BRD-A61793559	0.0403396	1	CARBONIC ANHYDRASE INHIBITOR	metolazone
BRD-K03981224	0.0402262	1	PROGESTOGEN HORMONE	ethisterone
BRD-K64606589	0.0398355	5	HDAC INHIBITOR	apicidin
BRD-K69023402	0.0396516	2	ATPASE INHIBITOR	thapsigargin
BRD-K33127281	0.0394214	4	RETINOID RECEPTOR AGONIST	adapalene
BRD-K68620903	0.0390522	1	PROGESTERONE RECEPTOR AGONIST	dydrogesterone
BRD-K86727142	0.0390111	1	HCV INHIBITOR | XIAP INHIBITOR	embelin
BRD-K42436189	0.0389485	18	ATR KINASE INHIBITOR	AZ-20
BRD-K08619838	0.038944	1	ACETYLCHOLINE RECEPTOR AGONIST	tremorine
BRD-K17016787	0.0384343	1	ESTROGEN RECEPTOR AGONIST	estriol
BRD-K93258693	0.0380001	9	PPAR RECEPTOR ANTAGONIST	GW-9662
BRD-K11129031	0.0378003	4	LIPOPROTEIN LIPASE ACTIVATOR	gemfibrozil
BRD-K71731651	0.0375734	1	ACETYLCHOLINE RECEPTOR AGONIST	PNU-120596
BRD-A49160188	0.0374166	1	ACETYLCHOLINESTERASE INHIBITOR	donepezil
BRD-K87919739	0.037372	1	PROTEIN TYROSINE KINASE INHIBITOR	tyrphostin-AG-825
BRD-K80431395	0.0373628	1	AKT INHIBITOR	triciribine
BRD-K21450440	0.0373194	1	CARBONIC ANHYDRASE INHIBITOR	benzthiazide
BRD-A74904029	0.0370851	1	CASEIN KINASE INHIBITOR	EI-231
BRD-K99369265	0.0369757	1	MTOR INHIBITOR	sirolimus
BRD-K59331372	0.0368889	1	TRPV ANTAGONIST	SB-366791
BRD-A04668240	0.0361993	1	GABA RECEPTOR ANTAGONIST	CGP-52432
BRD-A90451247	0.0361387	18	ATM KINASE INHIBITOR	KU-60019
BRD-A10977446	0.0360203	7	ADRENERGIC RECEPTOR ANTAGONIST	carvedilol
BRD-K38183498	0.0359057	30	GABA BENZODIAZEPINE SITE RECEPTOR AGONIST	clonazepam
BRD-K91301684	0.0358735	1	TUBULIN INHIBITOR | BRADYKININ RECEPTOR ANTAGONIST	noscapine
BRD-K24994810	0.0351766	5	GABA RECEPTOR MODULATOR	androstenol
BRD-K53913732	0.0349131	1	OREXIN RECEPTOR ANTAGONIST	SB-408124
BRD-K68202742	0.034911	6	HDAC INHIBITOR	trichostatin-a
BRD-K07403598	0.0347129	1	NFKB PATHWAY INHIBITOR	CAY-10470
BRD-K96263742	0.0344743	5	PPAR RECEPTOR AGONIST	GW-7647
BRD-K76964878	0.0341469	19	SIRT INHIBITOR	EX-527
BRD-K66956375	0.0341273	5	PPAR RECEPTOR AGONIST | POTASSIUM CHANNEL BLOCKER | CANNABINOID RECEPTOR AGONIST | GLUCOSE DEPENDENT INSULINOTROPIC RECEPTOR AGONIST	oleoylethanolamide
BRD-A11170096	0.0340082	1	HMGCR INHIBITOR	pravastatin
BRD-K82941592	0.0338849	1	HMGCR INHIBITOR	rosuvastatin
BRD-A75455249	0.0338772	5	SODIUM CHANNEL BLOCKER | CALCIUM CHANNEL MODULATOR	kavain
BRD-K95885906	0.0338196	1	PIM KINASE INHIBITOR	quercetagetin
BRD-A36318220	0.0337958	1	RIPK INHIBITOR	necrostatin-1
BRD-K33459542	0.0336298	1	SIGMA RECEPTOR AGONIST	ditolylguanidine
BRD-U86686840	0.0334594	18	CHK INHIBITOR	AZD-7762
BRD-K22031190	0.0333723	1	PROSTANOID RECEPTOR ANTAGONIST	diflunisal
BRD-K69763916	0.033046	1	GLUTAMATE RECEPTOR ANTAGONIST	LY-341495
BRD-K73982490	0.0329112	1	JNK INHIBITOR	BI-78D3
BRD-K97810537	0.0327359	1	IMMUNOSUPPRESSANT | GLUCOCORTICOID RECEPTOR AGONIST	beclomethasone-dipropionate
BRD-K77286328	0.0327047	1	AURORA KINASE INHIBITOR	reversine
BRD-K79437791	0.0326802	5	METHYLTRANSFERASE INHIBITOR	acetyl-farnesyl-cysteine
BRD-K96862998	0.0326051	1	TGF BETA RECEPTOR INHIBITOR	pirfenidone
BRD-A63894585	0.032516	1	GLUCOCORTICOID RECEPTOR AGONIST	clobetasol
BRD-K63124331	0.0321479	4	GROWTH FACTOR RECEPTOR ACTIVATOR	serotonin
BRD-A10420615	0.0318848	1	ATPASE INHIBITOR	cyclopiazonic-acid
BRD-K76773351	0.0318521	4	PI3K INHIBITOR	AS-605240
BRD-K19220233	0.0317355	1	JNK INHIBITOR	JNK-9L
BRD-A77722753	0.0316094	1	VASODILATOR	hydralazine
BRD-K51575138	0.0311256	17	IKK INHIBITOR	TPCA-1
BRD-K45117373	0.0310736	1	POTASSIUM CHANNEL ACTIVATOR	Y-26763
BRD-K90789829	0.0309811	1	ADRENERGIC INHIBITOR | SEROTONIN REUPTAKE INHIBITOR | SEROTONIN RECEPTOR ANTAGONIST | NOREPINEPHRINE REUPTAKE INHIBITOR	nefazodone
BRD-K08640512	0.030793	1	ADRENERGIC RECEPTOR ANTAGONIST	RS-100329
BRD-K99498722	0.0307572	1	TUBULIN POLYMERIZATION INHIBITOR	NPI-2358
BRD-K37270826	0.0304268	5	PROGESTERONE RECEPTOR ANTAGONIST | GLUCOCORTICOID RECEPTOR ANTAGONIST	mifepristone
BRD-K28183345	0.0303047	1	DIHYDROFOLATE REDUCTASE INHIBITOR	proguanil
BRD-K62012036	0.0300107	5	RETINOID RECEPTOR AGONIST	acitretin
BRD-K18250272	0.0297204	1	LOCAL ANESTHETIC	propoxycaine
BRD-K84937637	0.0296638	31	MTOR INHIBITOR	sirolimus
BRD-K53561341	0.0294036	17	AURORA KINASE INHIBITOR	KIN-001-220
BRD-K09186807	0.0293736	19	PHOSPHOINOSITIDE DEPENDENT KINASE INHIBITOR	KIN001-244
BRD-A50675702	0.0293472	1	CHLORIDE CHANNEL BLOCKER | GABA GATED CHLORIDE CHANNEL BLOCKER	fipronil
BRD-K70358946	0.0289207	30	SEROTONIN RECEPTOR AGONIST | SEROTONIN RECEPTOR ANTAGONIST	aripiprazole
BRD-K79404599	0.0288574	2	PKC INHIBITOR	enzastaurin
BRD-K50387473	0.0288507	19	MAP KINASE INHIBITOR	XMD-892
BRD-K84987553	0.0284255	1	MDM INHIBITOR	MDM2-inhibitor
BRD-A18795974	0.028382	4	DOPAMINE RECEPTOR AGONIST	7-hydroxy-DPAT
BRD-A62336480	0.0283337	3	CALCIUM CHANNEL BLOCKER | ADRENERGIC RECEPTOR ANTAGONIST	niguldipine
BRD-K05926469	0.0278637	1	ANTI-CANCER AGENT	lenalidomide
BRD-K31843556	0.0275981	1	PPAR RECEPTOR ANTAGONIST	T-0070907
BRD-K49685476	0.0272103	5	RETINOID RECEPTOR AGONIST	TTNPB
BRD-K61401890	0.0267586	1	NADH-UBIQUINONE OXIDOREDUCTASE (COMPLEX I) INHIBITOR	deguelin
BRD-K06895174	0.0266805	1	SEROTONIN RECEPTOR AGONIST	cisapride
BRD-K99174507	0.0264306	1	CARDIOMYOGENESIS INDUCER	cardiogenol-c
BRD-K66847579	0.0263738	18	CSF1R INHIBITOR	WZ-7043
BRD-K16478699	0.0261714	2	RAF INHIBITOR	PLX-4720
BRD-K54606188	0.0261473	19	BROMODOMAIN INHIBITOR	JQ1-(+)
BRD-K58442346	0.0258165	4	DOPAMINE RECEPTOR AGONIST	dopamine
BRD-K13533483	0.0256952	1	CALCINEURIN INHIBITOR	cyclosporin-a
BRD-A50928468	0.0255691	1	PROGESTERONE RECEPTOR AGONIST	norgestrel
BRD-K18678457	0.0250796	1	HCN CHANNEL BLOCKER	ZD-7288
BRD-K69726342	0.0249705	4	HMGCR INHIBITOR	atorvastatin
BRD-K54708045	0.0246948	1	PPAR RECEPTOR AGONIST	nTZDpa
BRD-K32501161	0.0242095	4	DOPAMINE UPTAKE INHIBITOR	vanoxerine
BRD-K87991767	0.0241325	1	CYCLOOXYGENASE INHIBITOR	umbelliferone
BRD-K28936863	0.0236997	1	HISTAMINE RECEPTOR LIGAND | HISTAMINE RECEPTOR AGONIST | PHOSPHODIESTERASE INHIBITOR | LEUKOTRIENE RECEPTOR ANTAGONIST	ketotifen
BRD-K54759182	0.023227	1	TRICYCLIC ANTIDEPRESSANT | SEROTONIN REUPTAKE INHIBITOR | NOREPINEPHRINE REUPTAKE INHIBITOR	dosulepin
BRD-K41918892	0.0232077	18	AMPK ACTIVATOR	A-769662
BRD-K38197229	0.0229527	1	SOLUTE CARRIER FAMILY MEMBER INHIBITOR	bumetanide
BRD-K50000283	0.0227427	17	CDC INHIBITOR	PHA-767491
BRD-K01507359	0.0224811	5	RNA POLYMERASE INHIBITOR	rifampicin
BRD-K66296774	0.0223509	35	HMGCR INHIBITOR	fluvastatin
BRD-K41170226	0.0216103	5	BILIVERDIN REDUCTASE A ACTIVATOR|G PROTEIN-COUPLED RECEPTOR AGONIST	deoxycholic-acid
BRD-A13084692	0.0211384	40	INSULIN SENSITIZER | PPAR RECEPTOR AGONIST	troglitazone
BRD-K43736954	0.0209841	4	GLUCOCORTICOID RECEPTOR AGONIST	cortisone
BRD-A77118605	0.0207079	1	PHOSPHOLIPASE INHIBITOR	D-609
BRD-K09557221	0.0204923	4	CANNABINOID RECEPTOR ANTAGONIST	SR-147778
BRD-K22096725	0.0204525	19	EPHRIN INHIBITOR	ALW-II-49-7
BRD-K87124298	0.0203503	1	MTOR INHIBITOR	OSI-027
BRD-A09094913	0.0202942	1	ACETYLCHOLINE RECEPTOR ANTAGONIST	strychnine
BRD-K09132007	0.0202408	23	TGF BETA RECEPTOR INHIBITOR	D-4476
BRD-A65449987	0.0199777	1	CYTOCHROME P450 INHIBITOR	flunisolide
BRD-K66944906	0.0198626	1	CARBONIC ANHYDRASE INHIBITOR	fraxidin
BRD-K31792052	0.0193546	1	TP53 INHIBITOR	pifithrin
BRD-A50311610	0.0191087	1	CAR AGONIST	meclizine
BRD-K87573634	0.0185312	1	ESTROGEN RECEPTOR AGONIST	propylpyrazole
BRD-A66559694	0.0185041	1	OPIOID RECEPTOR ANTAGONIST	naltrexone
BRD-K94270326	0.0184832	1	DOPAMINE RECEPTOR ANTAGONIST	ecopipam
BRD-K81647657	0.0178801	4	PI3K INHIBITOR	3-methyladenine
BRD-K64994968	0.0178309	5	PROGESTERONE RECEPTOR AGONIST	progesterone
BRD-K44067360	0.0178069	1	CHLORIDE CHANNEL ANTAGONIST	flufenamic-acid
BRD-K01493881	0.0177245	6	CASEIN KINASE INHIBITOR|CELL PROLIFERATION INHIBITOR	apigenin
BRD-A11990600	0.0175046	30	BENZODIAZEPINE RECEPTOR AGONIST	lorazepam
BRD-A47633927	0.0173816	1	ICAM1 ANTAGONIST	NPC-15199
BRD-K02708799	0.0171098	51	PI3K INHIBITOR	GSK-1059615
BRD-A18579359	0.0168592	1	NEURAL WISKOTT-ALDRICH SYNDROME PROTEIN INHIBITOR	wiskostatin
BRD-A20243730	0.016582	1	ESTROGEN RECEPTOR ANTAGONIST | PROGESTERONE RECEPTOR AGONIST	danazol
BRD-K31023358	0.0164897	4	CATECHOL O METHYLTRANSFERASE INHIBITOR	purpurogallin
BRD-K28578425	0.0164258	1	PHOSPHODIESTERASE INHIBITOR	cilostamide
BRD-K17306061	0.0162291	1	TACHYKININ ANTAGONIST	aprepitant
BRD-A11813248	0.0162279	1	POTASSIUM CHANNEL BLOCKER	AM-92016
BRD-A76934284	0.0159577	4	DOPAMINE RECEPTOR AGONIST	(+)-3-(1-propyl-piperidin-3-yl)-phenol
BRD-K75516118	0.0151985	4	PHOSPHODIESTERASE INHIBITOR	rolipram-R(-)
BRD-K10065684	0.0151929	1	LAXATIVE	dantron
BRD-K07859598	0.0144255	19	RAF INHIBITOR | LEUCINE RICH REPEAT KINASE INHIBITOR	GW-5074
BRD-K51143828	0.0143737	30	DOPAMINE RECEPTOR ANTAGONIST | SEROTONIN RECEPTOR ANTAGONIST	lurasidone
BRD-K76723084	0.0142497	5	RETINOID RECEPTOR AGONIST	isotretinoin
BRD-K41260949	0.0141908	38	HDAC INHIBITOR | GABA RECEPTOR AGONIST | GABAERGIC TRANSMISSION ENHANCER | VOLTAGE-GATED SODIUM CHANNEL BLOCKER	valproic-acid
BRD-K52405437	0.013886	3	POTASSIUM CHANNEL BLOCKER	penitrem-a
BRD-K39746403	0.0138546	1	BACTERIAL 50S RIBOSOMAL SUBUNIT INHIBITOR	erythromycin-estolate
BRD-K96720755	0.0137996	1	VASOPRESSIN RECEPTOR ANTAGONIST	relcovaptan
BRD-K67860401	0.0137933	6	GSK-3 INHIBITOR	AR-A014418
BRD-K73293050	0.0135306	1	EGFR INHIBITOR	WZ-3146
BRD-A92800748	0.0134843	18	TIE TYROSINE KINASE INHIBITOR	tie2-kinase-inhibitor
BRD-K68332390	0.013434	1	ALDOSE REDUCTASE INHIBITOR	ponalrestat
BRD-K88560311	0.0133743	18	PARP INHIBITOR	rucaparib
BRD-K16761703	0.013011	1	PKC INHIBITOR	sotrastaurin
BRD-K19227686	0.0128785	1	INDICATOR DYE	phenolphthalein
BRD-K12079898	0.0128398	1	NEUROPEPTIDE RECEPTOR ANTAGONIST	PD-160170
BRD-K64670467	0.012435	5	GLUTAMATE RECEPTOR ANTAGONIST	JNJ-16259685
BRD-U70626184	0.0123116	18	PLK INHIBITOR	BI-2536
BRD-K67013324	0.0121198	5	MELATONIN RECEPTOR ANTAGONIST	luzindole
BRD-K72816382	0.0120957	1	LEUKOTRIENE RECEPTOR ANTAGONIST	cinalukast
BRD-A07029265	0.0120471	1	ACETYLCHOLINE RECEPTOR ANTAGONIST	ipratropium
BRD-K14693417	0.0120194	1	P GLYCOPROTEIN INHIBITOR	cinchonine
BRD-K29582677	0.0118719	31	CALCIUM CHANNEL BLOCKER	flunarizine
BRD-K63874012	0.0116594	5	HISTAMINE RECEPTOR ANTAGONIST	thioperamide
BRD-K72541103	0.0116531	1	JAK INHIBITOR	JAK3-inhibitor-I
BRD-K20714604	0.0114061	1	SEROTONIN RECEPTOR PARTIAL AGONIST	RS-56812
BRD-K45542189	0.0113239	1	LIPOXYGENASE INHIBITOR	diethylcarbamazine
BRD-K15107389	0.0113089	1	RIBOSOMAL PROTEIN INHIBITOR	BRD-K15107389
BRD-K68190965	0.0113002	1	SEROTONIN RECEPTOR AGONIST	GR-46611
BRD-K85119730	0.0109611	1	ATP CHANNEL BLOCKER	tolbutamide
BRD-K31542390	0.0103895	1	DEHYDROGENASE INHIBITOR|INOSITOL MONOPHOSPHATASE INHIBITOR	mycophenolic-acid
BRD-K57139258	0.0102303	4	FXR ANTAGONIST | PROGESTERONE RECEPTOR AGONIST	z-guggulsterone
BRD-K47761761	0.0100777	1	DOPAMINE RECEPTOR AGONIST	PD-168077
BRD-A29009894	0.0098227	18	JAK INHIBITOR	AZD-1480
BRD-K69840642	0.00976407	4	HDAC INHIBITOR	ISOX
BRD-A56798952	0.00967012	8	ATPASE INHIBITOR	bafilomycin
BRD-K08132273	0.00945916	1	EGFR INHIBITOR	tyrphostin
BRD-A69512159	0.00937787	4	AROMATIC L-AMINO ACID DECARBOXYLASE INHIBITOR	carbidopa
BRD-A34751532	0.00927633	1	HSP INDUCER	homosalate
BRD-K00206590	0.00921963	1	ATP CHANNEL ACTIVATOR | POTASSIUM CHANNEL ACTIVATOR	P-1075
BRD-K37289225	0.00906548	35	DOPAMINE RECEPTOR ANTAGONIST | SEROTONIN RECEPTOR ANTAGONIST	clozapine
BRD-K42352790	0.00877817	4	CANNABINOID RECEPTOR AGONIST	anandamide
BRD-K54233340	0.00863989	1	AMPK INHIBITOR	dorsomorphin
BRD-K72420232	0.00862025	17	EGFR INHIBITOR	WZ-4002
BRD-K66353228	0.0085803	1	MYORELAXANT	zoxazolamine
BRD-K97564742	0.00800056	1	HISTAMINE RECEPTOR ANTAGONIST	mepyramine
BRD-K68407802	0.00798735	19	JAK INHIBITOR | EGFR INHIBITOR | LEUKOTRIENE INHIBITOR | MEDIATOR RELEASE INHIBITOR	KIN001-055
BRD-K82091397	0.00791667	1	P38 MAPK INHIBITOR	SB-239063
BRD-U44618005	0.00790336	1	SRC INHIBITOR	WH-4023
BRD-K15834839	0.00772169	1	ANTHELMINTIC AGENT	lobendazole
BRD-K08970894	0.00756895	1	CONTROL VEHICLE	DMSO
BRD-A95696820	0.00720676	1	AMPK ACTIVATOR	acadesine
BRD-K24201553	0.00712402	1	SEROTONIN RECEPTOR ANTAGONIST	SB-269970
BRD-K79259477	0.00703534	18	EPHRIN INHIBITOR	NVP-BHG712
BRD-A92537424	0.00696549	1	ESTROGEN RECEPTOR ANTAGONIST | PROGESTERONE RECEPTOR AGONIST	danazol
BRD-A35108200	0.00690995	1	GLUCOCORTICOID RECEPTOR AGONIST	dexamethasone
BRD-A45540146	0.00668925	18	C-FMS INHIBITOR	KI-20227
BRD-A14566392	0.00613292	1	ACETYLCHOLINE RECEPTOR ANTAGONIST	scopolamine
BRD-K89626439	0.00593678	1	MTOR INHIBITOR	sirolimus
BRD-K12502280	0.00558674	1	JAK INHIBITOR | FLT3 INHIBITOR	TG-101348
BRD-K70792160	0.00552628	2	AKT INHIBITOR	10-DEBC
BRD-K80700417	0.00548137	16	PIM KINASE INHIBITOR	SGI-1776
BRD-K47635719	0.00536515	1	GLUCOCORTICOID RECEPTOR AGONIST	dexamethasone
BRD-K33864865	0.00459159	1	CCK RECEPTOR ANTAGONIST	LY-225910
BRD-K64052750	0.00452158	2	EGFR INHIBITOR	gefitinib
BRD-K92723993	0.00443202	5	KIT INHIBITOR | PDGFR INHIBITOR | ABL KINASE INHIBITOR	imatinib
BRD-K26756394	0.00434756	18	ATR KINASE INHIBITOR	VE-821
BRD-K56957086	0.00411339	2	HDAC INHIBITOR	dacinostat
BRD-K98372770	0.00400896	1	PPAR RECEPTOR AGONIST	L-2167
BRD-K13566078	0.00386461	2	IKK INHIBITOR	BMS-345541
BRD-K37312348	0.00363416	5	CDK INHIBITOR | GSK-3 INHIBITOR	kenpaullone
BRD-K12765235	0.00352469	1	11-BETA-HSD1 INHIBITOR	carbenoxolone
BRD-K20655524	0.00315209	1	PSYCHOACTIVE DRUG	mefexamide
BRD-K06902185	0.00305003	5	VASODILATOR | KATP ACTIVATOR | POTASSIUM CHANNEL ACTIVATOR	minoxidil
BRD-A39747742	0.00296289	1	ESTROGEN RECEPTOR AGONIST	estradiol-valerate
BRD-K36363294	0.00282582	49	BROMODOMAIN INHIBITOR	I-BET-151
BRD-K46056750	0.0026198	1	CHK INHIBITOR	AZD-7762
BRD-K51290057	0.00237737	1	RETINOID RECEPTOR AGONIST	SA-792709
BRD-A73908300	0.00213292	4	SIRT INHIBITOR	EX-527
BRD-A47598013	0.00204568	30	SEROTONIN REUPTAKE INHIBITOR	citalopram
BRD-K07507905	0.00202213	1	ADRENERGIC RECEPTOR AGONIST	BRL-37344
BRD-K67537649	0.00199031	1	IGF-1 INHIBITOR	PQ-401
BRD-K86465814	0.0013519	5	PPAR RECEPTOR AGONIST	HO-013
BRD-K60623809	0.00114819	2	TYROSINE KINASE INHIBITOR	SU-11652
BRD-K22429181	0.000940998	5	RETINOID RECEPTOR LIGAND	retinol
BRD-U24835547	0.000803579	18	PI3K INHIBITOR	GSK-1059615
BRD-A29322418	0.000765458	1	MINERALOCORTICOID RECEPTOR ANTAGONIST	potassium-canrenoate
BRD-K15601958	0.000199609	1	LYSOPHOSPHOLIPID RECEPTOR AGONIST	SEW-2871
BRD-K43002773	-9.54974e-05	18	AKT INHIBITOR	GDC-0068
BRD-K17868609	-0.000107615	1	SEROTONIN RECEPTOR AGONIST	BRL-54443
BRD-K70642949	-0.00146415	18	PYRUVATE DEHYDROGENASE KINASE INHIBITOR	GSK-2334470
BRD-K81528515	-0.00158414	2	ABL KINASE INHIBITOR	nilotinib
BRD-K13514097	-0.00171346	2	MTOR INHIBITOR	everolimus
BRD-K57569181	-0.0017311	1	PHOSPHODIESTERASE INHIBITOR	pentoxifylline
BRD-A41145729	-0.00258636	5	RETINOID RECEPTOR AGONIST	methoprene-acid
BRD-A97701745	-0.00268923	1	ADRENERGIC RECEPTOR ANTAGONIST	pindolol
BRD-K43330982	-0.00276849	1	LYSOPHOSPHOLIPID RECEPTOR ANTAGONIST	JTE-013
BRD-A39255369	-0.00324466	1	GLUTAMATE INHIBITOR | GAP JUNCTION MODULATOR | CHLORIDE CHANNEL ANTAGONIST	DCPIB
BRD-A95696066	-0.00331496	4	NOREPINEPHRINE REUPTAKE INHIBITOR	nisoxetine
BRD-K61250553	-0.00373842	5	OPIOID RECEPTOR AGONIST	loperamide
BRD-A00267231	-0.00389787	1	ADENOSINE RECEPTOR AGONIST	hemado
BRD-K56277358	-0.00400481	18	VEGFR INHIBITOR	MGCD-265
BRD-K54330070	-0.00406312	5	P38 MAPK INHIBITOR	SB-202190
BRD-K57169635	-0.00428803	15	EGFR INHIBITOR	dacomitinib
BRD-A54880345	-0.00432313	1	GABA RECEPTOR MODULATOR | MEMBRANE INTEGRITY INHIBITOR | MEMBRANE PERMEABILITY INHIBITOR	etomidate
BRD-A94494639	-0.00440514	4	DOPAMINE RECEPTOR ANTAGONIST	chlorpromazine
BRD-K03194791	-0.00542549	30	PHOSPHODIESTERASE INHIBITOR	roflumilast
BRD-A90490067	-0.00567083	9	ESTROGEN RECEPTOR ANTAGONIST	fulvestrant
BRD-K33396764	-0.00582164	1	OMEGA 3 FATTY ACID STIMULANT	alpha-linolenic-acid
BRD-A11706664	-0.00617342	1	AKT INHIBITOR	triciribine
BRD-K15086322	-0.00617631	1	HISTAMINE RECEPTOR ANTAGONIST	JNJ-10191584
BRD-K82928847	-0.00630019	18	HDAC INHIBITOR	ACY-1215
BRD-A42571354	-0.00648122	1	HISTAMINE RECEPTOR ANTAGONIST	cetirizine
BRD-A27143604	-0.00662066	1	ESTROGEN RECEPTOR AGONIST	dpn
BRD-K21718444	-0.00677324	18	FLT3 INHIBITOR | ABL KINASE INHIBITOR | AURORA KINASE INHIBITOR	KW-2449
BRD-K31484631	-0.0068006	1	PROTEIN SYNTHESIS INHIBITOR	rifabutin
BRD-A39969961	-0.00686945	1	CYTOCHROME P450 INHIBITOR	eplerenone
BRD-K65716359	-0.00701247	5	NOOTROPIC AGENT	exifone
BRD-A11609859	-0.00702856	1	DELTA 1 OPIOID RECEPTOR AGONIST	SB-205607
BRD-K81839095	-0.00716903	5	ESTROGEN RECEPTOR AGONIST	estrone
BRD-K25311561	-0.00722714	21	ATM KINASE INHIBITOR	KU-55933
BRD-A34255068	-0.00730642	32	PHOSPHODIESTERASE INHIBITOR	rolipram
BRD-A57152259	-0.00776928	4	ADENOSINE RECEPTOR AGONIST	CGS-21680
BRD-K77771411	-0.00780096	1	IMIDAZOLINE RECEPTOR AGONIST	moxonidine
BRD-A72758037	-0.00780501	1	APOPTOSIS STIMULANT	asiatic-acid
BRD-K68336408	-0.00795784	19	EGFR INHIBITOR	tyrphostin-AG-1478
BRD-K13927029	-0.00796782	5	RETINOID RECEPTOR LIGAND	retinol
BRD-A47884604	-0.00800042	4	ADRENERGIC RECEPTOR ANTAGONIST	cyanopindolol
BRD-K58550667	-0.00808511	8	NIACINAMIDE PHOSPHORIBOSYLTRANSFERASE INHIBITOR	FK-866
BRD-A63346720	-0.00815215	1	SIGMA RECEPTOR ANTAGONIST	rimcazole
BRD-K02637541	-0.00878627	5	CYCLOOXYGENASE INHIBITOR	celecoxib
BRD-K42828737	-0.00916094	16	KIT INHIBITOR | FLT3 INHIBITOR | PDGFR INHIBITOR | VEGFR INHIBITOR | RET TYROSINE KINASE INHIBITOR	sunitinib
BRD-A73368467	-0.00938973	1	HISTAMINE RECEPTOR ANTAGONIST	fexofenadine
BRD-K99260425	-0.00945569	1	CYCLOOXYGENASE INHIBITOR	etodolac
BRD-A98299281	-0.00975828	4	CHOLINESTERASE INHIBITOR	velnacrine
BRD-K87465484	-0.00983697	1	HISTONE LYSINE METHYLTRANSFERASE INHIBITOR	UNC-0646
BRD-K73319509	-0.00994005	18	C-MET INHIBITOR	PF-04217903
BRD-K81876028	-0.00998277	1	SEROTONIN RECEPTOR AGONIST	CP-93129
BRD-K73368362	-0.0101642	18	MEK INHIBITOR	BIX-02189
BRD-K01815685	-0.0102165	1	ARYL HYDROCARBON RECEPTOR AGONIST|INDOLEAMINE 2,3-DIOXYGENASE INHIBITOR	indole-3-carbinol
BRD-K48970916	-0.010235	1	ESTROGEN RECEPTOR ANTAGONIST | PROGESTERONE RECEPTOR AGONIST	danazol
BRD-K53281329	-0.0102731	18	SYK INHIBITOR	BAY-61-3606
BRD-K26801045	-0.0102877	1	DOPAMINE RECEPTOR ANTAGONIST	pipamperone
BRD-K22193694	-0.0103114	1	TOPICAL SUNSCREEN AGENT	dioxybenzone
BRD-K79930101	-0.0105122	1	EGFR INHIBITOR | ERBB2 INHIBITOR | RECEPTOR TYROSINE PROTEIN KINASE INHIBITOR	GW-583340
BRD-A91452556	-0.0106528	1	ESTROGEN RECEPTOR AGONIST	estradiol-cypionate
BRD-K74141488	-0.0112649	1	FUNGAL SQUALENE EPOXIDASE INHIBITOR	naftifine
BRD-K16551401	-0.0113945	1	SEROTONIN RECEPTOR AGONIST	PNU-22394
BRD-K74913225	-0.0118938	1	CARBONIC ANHYDRASE INHIBITOR	brinzolamide
BRD-U77755064	-0.012131	6	IMMUNOSTIMULANT	met-enkephalin
BRD-K71879491	-0.0121923	39	RETINOID RECEPTOR LIGAND | RETINOID RECEPTOR AGONIST	tretinoin
BRD-K77625572	-0.0125574	1	CARNITINE PALMITOYLTRANSFERASE INHIBITOR	etomoxir
BRD-K79254416	-0.0125703	28	DNA METHYLTRANSFERASE INHIBITOR	decitabine
BRD-A14792000	-0.0131028	6	ANGIOTENSIN RECEPTOR ANTAGONIST	valsartan
BRD-K72703948	-0.0133891	20	AURORA KINASE INHIBITOR	ZM-447439
BRD-A37837077	-0.0135509	1	ADRENERGIC RECEPTOR ANTAGONIST	cyclazosin
BRD-K73589491	-0.0139998	1	HISTAMINE RECEPTOR ANTAGONIST	nizatidine
BRD-K43797669	-0.0141124	5	TYROSINE KINASE INHIBITOR	genistein
BRD-K64157027	-0.0141335	1	ADRENERGIC RECEPTOR AGONIST	ZD-2079
BRD-A00150179	-0.014211	4	NEUROTRANSMITTER	5-hydroxytryptophan
BRD-K78959463	-0.0143597	1	CALCIUM CHANNEL ACTIVATOR	FPL-64176
BRD-A90799790	-0.0146102	30	CALCIUM CHANNEL BLOCKER	isradipine
BRD-K13888115	-0.0146953	30	GLYCINE TRANSPORTER INHIBITOR	LY-2365109
BRD-K85013741	-0.0150552	1	NITRIC OXIDE PRODUCTION INHIBITOR	auraptene
BRD-A17428743	-0.0152154	1	SEROTONIN RECEPTOR AGONIST	BW-723C86
BRD-K39981244	-0.0154334	4	ADRENERGIC RECEPTOR AGONIST	norepinephrine
BRD-K73397362	-0.0154596	1	SMOOTHENED RECEPTOR AGONIST	purmorphamine
BRD-A31374339	-0.0156864	1	DNA SYNTHESIS INHIBITOR	fludarabine
BRD-K47659338	-0.0158195	1	SEROTONIN RECEPTOR AGONIST	EMD-386088
BRD-K11373525	-0.0158952	1	ANGIOTENSIN RECEPTOR ANTAGONIST	ZD-7155
BRD-A80775386	-0.0159566	1	LIPOXYGENASE INHIBITOR | CYCLOOXYGENASE INHIBITOR | DOPAMINE UPTAKE INHIBITOR | SEROTONIN REUPTAKE INHIBITOR | INTERLEUKIN RECEPTOR ANTAGONIST	hyperforin
BRD-K77830450	-0.0159731	5	ADENYLYL CYCLASE ACTIVATOR	forskolin
BRD-K63979671	-0.0163419	1	RENAL FUNCTION DIAGNOSTIC AGENT	etifenin
BRD-K71035033	-0.0163585	19	KIT INHIBITOR | SRC INHIBITOR | PDGFR INHIBITOR	masitinib
BRD-K56301217	-0.0165227	18	BCL INHIBITOR	ABT-737
BRD-A45499626	-0.0168522	1	GLUTAMATE RECEPTOR ANTAGONIST	UBP-302
BRD-K75308783	-0.0170006	18	PI3K INHIBITOR	SAR-245409
BRD-K93480852	-0.0171487	2	CALCIUM/CALMODULIN DEPENDENT PROTEIN KINASE INHIBITOR	KN-93
BRD-A98702003	-0.0171652	1	11-BETA-HSD1 INHIBITOR	carbenoxolone
BRD-K88611939	-0.0172986	5	GLUTAMATE RECEPTOR AGONIST	aniracetam
BRD-K50168500	-0.0174343	1	EGFR INHIBITOR	canertinib
BRD-K61480498	-0.0175349	5	LXR AGONIST	epoxycholesterol
BRD-K49810818	-0.0178063	1	KIT INHIBITOR | RAF INHIBITOR | FLT3 INHIBITOR | PDGFR INHIBITOR | VEGFR INHIBITOR | RET TYROSINE KINASE INHIBITOR	sorafenib
BRD-K30466858	-0.0183935	4	HCV INHIBITOR | HIV INTEGRASE INHIBITOR | BETA-SECRETASE INHIBITOR | ALDOSE REDUCTASE INHIBITOR | REVERSE TRANSCRIPTASE INHIBITOR | GLUTATHIONE TRANSFERASE INHIBITOR | QUORUM SENSING SIGNALING MODULATOR	ellagic-acid
BRD-M72442222	-0.0184126	1	CCK RECEPTOR ANTAGONIST	vicriviroc
BRD-A29426959	-0.0186805	1	HISTAMINE RECEPTOR ANTAGONIST | L-TYPE CALCIUM CHANNEL BLOCKER	carbinoxamine
BRD-A37817666	-0.0189507	1	GABA RECEPTOR ANTAGONIST	picrotoxin
BRD-A96882008	-0.0190682	1	TACHYKININ ANTAGONIST	L-732138
BRD-K52436943	-0.019226	4	CANNABINOID RECEPTOR INVERSE AGONIST	SR-144528
BRD-A13021932	-0.0192399	18	ITK INHIBITOR	BMS-509744
BRD-A20589515	-0.0192539	1	GLUTAMATE RECEPTOR AGONIST	dihydroxyphenylglycine
BRD-K84698278	-0.0192669	30	MELATONIN RECEPTOR AGONIST | SEROTONIN RECEPTOR ANTAGONIST	agomelatine
BRD-K11267252	-0.0194494	18	ALK INHIBITOR	alectinib
BRD-K21283037	-0.0195714	39	GLUTAMATE INHIBITOR	riluzole
BRD-A31159102	-0.0199504	34	SELECTIVE SEROTONIN REUPTAKE INHIBITOR	fluoxetine
BRD-K93918653	-0.0203343	19	FLT3 INHIBITOR	quizartinib
BRD-K93460210	-0.0205575	31	SODIUM CHANNEL BLOCKER | SEROTONIN RECEPTOR ANTAGONIST	lamotrigine
BRD-K42805893	-0.0205819	15	EGFR INHIBITOR	AZD-9291
BRD-K87905482	-0.0207269	1	CANNABINOID RECEPTOR AGONIST	anandamide
BRD-K56343971	-0.0207272	2	RAF INHIBITOR	vemurafenib
BRD-K95676198	-0.020915	1	JAK INHIBITOR	JAK3-inhibitor-V
BRD-A64977602	-0.0210261	1	SEROTONIN RECEPTOR ANTAGONIST | ADRENERGIC RECEPTOR ANTAGONIST	mirtazapine
BRD-K93468883	-0.0213865	1	PI3K INHIBITOR	IPI-145
BRD-A16694057	-0.0213982	5	PPAR RECEPTOR ANTAGONIST	BADGE
BRD-K79425933	-0.0214155	1	DOPAMINE RECEPTOR ANTAGONIST	benperidol
BRD-K32610195	-0.0216558	5	CYTOCHROME P450 INHIBITOR	androstenedione
BRD-K18855837	-0.0220021	31	ACETYLCHOLINE RECEPTOR AGONIST	varenicline
BRD-A36151937	-0.0222608	1	TYROSINE KINASE INHIBITOR	genistein
BRD-K19477839	-0.0222976	18	HEPATOCYTE GROWTH FACTOR RECEPTOR INHIBITOR	SGX-523
BRD-A97104540	-0.0223331	1	ADRENERGIC RECEPTOR AGONIST	fenoterol
BRD-K01292756	-0.0227374	4	DOPAMINE RECEPTOR ANTAGONIST	pimozide
BRD-K38305202	-0.0234156	1	DOPAMINE RECEPTOR ANTAGONIST	domperidone
BRD-K00959089	-0.02344	5	CHELATING AGENT	thenoyltrifluoroacetone
BRD-K53414658	-0.0235786	18	VEGFR INHIBITOR	tivozanib
BRD-K86301799	-0.0236355	1	PHOSPHODIESTERASE INHIBITOR	dipyridamole
BRD-K16189898	-0.0237468	31	GLYCOGEN SYNTHASE KINASE INHIBITOR	CHIR-99021
BRD-K68191783	-0.0243628	19	EPHRIN INHIBITOR	ALW-II-38-3
BRD-A62184259	-0.0244206	1	PROTEIN SYNTHESIS INHIBITOR	cycloheximide
BRD-A93255169	-0.0245751	5	TNF PRODUCTION INHIBITOR	thalidomide
BRD-K67831364	-0.0247926	1	VEGFR INHIBITOR	ZM-323881
BRD-K70577657	-0.0248447	1	PKA INHIBITOR	H-9
BRD-K53857191	-0.0249155	35	DOPAMINE RECEPTOR ANTAGONIST | SEROTONIN RECEPTOR ANTAGONIST	risperidone
BRD-K88358234	-0.0253371	1	SEROTONIN RECEPTOR AGONIST	xaliproden
BRD-K39670393	-0.0253729	1	HISTAMINE RECEPTOR AGONIST	amthamine
BRD-K93123848	-0.0257695	18	RAF INHIBITOR|VEGFR INHIBITOR	RAF-265
BRD-K28470988	-0.0265495	4	IMPASE INHIBITOR	L-690330
BRD-K49111258	-0.0266319	1	ADRENERGIC RECEPTOR ANTAGONIST	prazosin
BRD-K39987650	-0.0268078	1	LAXATIVE	bisacodyl
BRD-K82036761	-0.0273315	31	SEROTONIN RECEPTOR ANTAGONIST	sertraline
BRD-K63792901	-0.0273355	1	ACETYLCHOLINE RECEPTOR AGONIST	arecaidine-but-2-ynyl-ester
BRD-K15196155	-0.0277578	1	HYDROXYCARBOXYLIC ACID RECEPTOR AGONIST	IBC-293
BRD-K15522385	-0.0281784	1	SEROTONIN RECEPTOR ANTAGONIST	cinanserin
BRD-K92870997	-0.0283352	4	PPAR RECEPTOR AGONIST | CYCLOOXYGENASE INHIBITOR	pterostilbene
BRD-K55191674	-0.0289422	1	PENICILLIN BINDING PROTEIN INHIBITOR	benzylpenicillin
BRD-A29901043	-0.0290412	19	ITK INHIBITOR	KIN001-127
BRD-K05878375	-0.0290562	6	HDAC INHIBITOR	sodium-butyrate
BRD-A91008255	-0.0291834	1	CALCIUM CHANNEL BLOCKER	bepridil
BRD-K98251413	-0.029235	18	HYPOXIA INDUCIBLE FACTOR INHIBITOR	IOX2
BRD-K06159959	-0.0297377	1	HOMOQUINOLINIC ACID BINDING INHIBITOR	CCMQ
BRD-K31699485	-0.0299286	1	GLUTAMATE RECEPTOR MODULATOR	DMeOB
BRD-A00100033	-0.0299697	1	DNA INHIBITOR	nifurtimox
BRD-K28308851	-0.0300487	4	HISTAMINE RECEPTOR AGONIST	alpha-methylhistamine-dihydrobromide-(S)-(+)
BRD-K09790412	-0.0303117	1	PKA INHIBITOR	H-9
BRD-K19284129	-0.0317164	7	OPIOID RECEPTOR AGONIST	salvinorin-a
BRD-K18135438	-0.0320578	5	11-BETA HYDROXYSTEROID DEHYDROGENASE INHIBITOR|FXR AGONIST	chenodeoxycholic-acid
BRD-K51918615	-0.032059	1	HISTAMINE RECEPTOR ANTAGONIST	iodophenpropit
BRD-A09467419	-0.0322013	1	ACETYLCHOLINE RECEPTOR ANTAGONIST	mebeverine
BRD-K09951645	-0.0322867	18	RAF INHIBITOR	dabrafenib
BRD-K96319534	-0.0323124	1	DOPAMINE UPTAKE INHIBITOR | SEROTONIN REUPTAKE INHIBITOR	phentermine
BRD-K67582595	-0.0323203	4	ANTI-AMYLOIDOGENIC AGENT | DOPAMINE RECEPTOR AGONIST	BRD-K67582595
BRD-K52751261	-0.0323236	19	P38 MAPK INHIBITOR	TAK-715
BRD-K57754230	-0.0325021	1	HISTONE LYSINE METHYLTRANSFERASE INHIBITOR	EPZ-005687
BRD-K99792991	-0.032735	4	POTASSIUM CHANNEL ACTIVATOR	hexachlorophene
BRD-A44133049	-0.0331328	1	SEROTONIN RECEPTOR ANTAGONIST	azasetron
BRD-A65615053	-0.0332536	4	SEROTONIN RECEPTOR ANTAGONIST	zacopride
BRD-K39188321	-0.0335517	1	GLUCOCORTICOID RECEPTOR AGONIST	betamethasone
BRD-K77947974	-0.0337071	5	DOPAMINE RECEPTOR ANTAGONIST	fluspirilene
BRD-K27499107	-0.0339212	5	IP RECEPTOR ACTIVATOR | PPAR RECEPTOR AGONIST	carbacyclin
BRD-K25991148	-0.0340018	1	VITAMIN K ANTAGONIST	warfarin
BRD-K88551539	-0.0341054	1	HIF MODULATOR	CAY-10585
BRD-K22134346	-0.0343108	35	HMGCR INHIBITOR	simvastatin
BRD-K76894938	-0.0345258	8	GLYCOGEN SYNTHASE KINASE INHIBITOR	CHIR-99021
BRD-K49328571	-0.0347164	55	KIT INHIBITOR | SRC INHIBITOR | PDGFR INHIBITOR | EPHRIN INHIBITOR | ABL KINASE INHIBITOR | TYROSINE KINASE INHIBITOR	dasatinib
BRD-A67862938	-0.0350352	1	ADRENERGIC RECEPTOR ANTAGONIST	naftidrofuryl
BRD-A84228258	-0.0350865	4	PROTEIN SYNTHESIS INHIBITOR	brefeldin-a
BRD-K92428153	-0.0352602	1	IMPDH INHIBITOR | IMPASE INHIBITOR | IMMUNOSUPPRESSANT | DEHYDROGENASE INHIBITOR | HYDROXYCARBOXYLIC ACID RECEPTOR AGONIST	mycophenolate-mofetil
BRD-A80017228	-0.0353892	1	SODIUM/POTASSIUM/CHLORIDE TRANSPORTER INHIBITOR	bendroflumethiazide
BRD-K40738845	-0.0354415	18	FLT3 INHIBITOR | C-MET INHIBITOR | AXL KINASE INHIBITOR | MACROPHAGE INHIBITOR | TYROSINE KINASE INHIBITOR | HEPATOCYTE GROWTH FACTOR RECEPTOR INHIBITOR	BMS-777607
BRD-K12787259	-0.0355243	18	RNA POLYMERASE INHIBITOR	CX-5461
BRD-K70821460	-0.0356398	1	HISTAMINE RECEPTOR AGONIST	4-methylhistamine
BRD-K11153516	-0.0360781	18	PARP INHIBITOR	iniparib
BRD-K01638814	-0.036442	4	ADRENERGIC RECEPTOR AGONIST | IMIDAZOLINE RECEPTOR AGONIST	rilmenidine
BRD-A73581086	-0.0365325	1	SEROTONIN RECEPTOR AGONIST | ADRENERGIC RECEPTOR AGONIST	ergometrine
BRD-K00675675	-0.0366934	1	METALLOPROTEINASE INHIBITOR	CL-82198
BRD-K08287586	-0.0369254	1	DNA SYNTHESIS INHIBITOR	butylparaben
BRD-A05457250	-0.0369478	4	CALCIUM CHANNEL ACTIVATOR | L-TYPE CALCIUM CHANNEL ACTIVATOR	BAY-K8644
BRD-K12807006	-0.0375057	4	BONE RESORPTION INHIBITOR|ESTROGEN-RELATED RECEPTOR INVERSE AGONIST	kaempferol
BRD-K05181084	-0.0375109	1	DOPAMINE RECEPTOR ANTAGONIST	NGB-2904
BRD-K74065929	-0.0377951	18	P38 MAPK INHIBITOR	doramapimod
BRD-A14240607	-0.0379865	4	TRACE AMINE ASSOCIATED RECEPTOR AGONIST	octopamine
BRD-A97454584	-0.0382625	1	ADRENERGIC RECEPTOR ANTAGONIST	nadolol
BRD-K34995470	-0.0387276	1	VEGFR INHIBITOR	SU-1498
BRD-K55591206	-0.0389034	23	BACTERIAL DNA GYRASE INHIBITOR	epigallocatechin-gallate-(-)
BRD-K39356024	-0.0390862	5	GLUTAMATE RECEPTOR MODULATOR	pregnenolone
BRD-K86856088	-0.0392856	18	HISTONE LYSINE METHYLTRANSFERASE INHIBITOR	UNC-0638
BRD-A87479750	-0.0393421	1	CYCLOOXYGENASE INHIBITOR	tenidap
BRD-K67578145	-0.0399729	19	RAF INHIBITOR	GDC-0879
BRD-A41304429	-0.0399947	1	ADRENERGIC RECEPTOR ANTAGONIST	practolol
BRD-K27450477	-0.0400924	5	ADENOSINE DEAMINASE INHIBITOR	EHNA
BRD-A18497530	-0.0401706	1	ADENOSINE KINASE INHIBITOR	5-iodotubercidin
BRD-A52886023	-0.0407579	1	ATP SYNTHASE INHIBITOR	antimycin-a
BRD-A27924917	-0.0408127	4	GABA RECEPTOR ANTAGONIST	2-hydroxysaclofen
BRD-K16730910	-0.0408194	18	KIT INHIBITOR | RAF INHIBITOR | FGFR INHIBITOR | PDGFR INHIBITOR | VEGFR INHIBITOR | RET TYROSINE KINASE INHIBITOR	regorafenib
BRD-K51544265	-0.0408376	18	VEGFR INHIBITOR | RET TYROSINE KINASE INHIBITOR	cabozantinib
BRD-A23747351	-0.0411014	8	SIRT INHIBITOR	sirtinol
BRD-A44008656	-0.0412236	1	HISTAMINE RECEPTOR ANTAGONIST	doxylamine
BRD-K18895904	-0.041495	30	DOPAMINE RECEPTOR ANTAGONIST | SEROTONIN RECEPTOR ANTAGONIST	olanzapine
BRD-K19352500	-0.0415054	1	DOPAMINE RECEPTOR ANTAGONIST	prochlorperazine
BRD-A76093993	-0.0415731	1	POTASSIUM CHANNEL ACTIVATOR	cromakalim
BRD-K42125900	-0.0416454	1	TUBULIN INHIBITOR	docetaxel
BRD-A66395008	-0.0418566	1	NFKB PATHWAY INHIBITOR	parthenolide
BRD-K25340465	-0.0418672	18	KIT INHIBITOR | VEGFR INHIBITOR	OSI-930
BRD-K31553034	-0.0419868	1	ENDOTHELIN RECEPTOR ANTAGONIST	zibotentan
BRD-K26015241	-0.0422014	1	GUANYLYL CYCLASE INHIBITOR	ODQ
BRD-K62206109	-0.0424409	1	HISTAMINE RECEPTOR ANTAGONIST	VUF-5681
BRD-A09828896	-0.0424901	5	DOPAMINE RECEPTOR AGONIST	SKF-81297
BRD-K97056771	-0.0428632	19	ABL KINASE INHIBITOR	GNF-2
BRD-K47105409	-0.0431023	1	JAK INHIBITOR | EGFR INHIBITOR | ERBB2 INHIBITOR	AG-490
BRD-A19374631	-0.0438399	1	SODIUM CHANNEL BLOCKER | PHOSPHODIESTERASE INHIBITOR	vinpocetine
BRD-K31313613	-0.0438679	15	CDK INHIBITOR	BS-181
BRD-K40656405	-0.0443144	1	PPAR RECEPTOR AGONIST	L-165041
BRD-K09991945	-0.0447643	18	GSK-3 INHIBITOR	GSK-3-inhibitor-II
BRD-A99411506	-0.0448878	1	ANTIOXIDANT	esculin
BRD-A99117172	-0.0451384	4	ANTI-MALARIAL AGENT	hydroxychloroquine
BRD-K83597974	-0.0452586	1	MONOAMINE OXIDASE INHIBITOR	pargyline
BRD-K43860855	-0.04528	1	ANTINEOPLASTIC AGENT	iobenguane
BRD-K33308633	-0.0455485	1	CALCINEURIN INHIBITOR	INCA-6
BRD-K43978949	-0.0456081	1	PURINERGIC RECEPTOR ANTAGONIST	PIT
BRD-M62162320	-0.045825	1	ADRENERGIC RECEPTOR AGONIST | IMIDAZOLINE RECEPTOR AGONIST	rilmenidine
BRD-A34309505	-0.0461469	30	GABA RECEPTOR AGONIST	zopiclone
BRD-K47192521	-0.0462863	4	PLATELET AGGREGATION INHIBITOR	icosapent
BRD-A01320529	-0.0464956	1	ADRENERGIC RECEPTOR AGONIST	salmeterol
BRD-K45861246	-0.0465263	1	DOPAMINE RECEPTOR ANTAGONIST	azaperone
BRD-K49519092	-0.0469105	1	HISTAMINE RECEPTOR AGONIST	immethridine
BRD-K36258877	-0.0472154	1	CASPASE INHIBITOR	AZ-10417808
BRD-K11540476	-0.0472489	1	CASPASE INHIBITOR	EMF-BCA1-64
BRD-K91781484	-0.047317	5	NRF2 ACTIVATOR	BRD-K91781484
BRD-K18619710	-0.047367	1	STEROID	digoxigenin
BRD-K68867920	-0.0475265	31	DOPAMINE RECEPTOR ANTAGONIST | SEROTONIN RECEPTOR ANTAGONIST	quetiapine
BRD-K15402119	-0.0476198	1	GLUTAMATE RECEPTOR ANTAGONIST | ACETYLCHOLINESTERASE INHIBITOR	huperzine-a
BRD-K41415459	-0.0476344	4	HISTONE DEMETHYLASE INHIBITOR	RN-1
BRD-K19669037	-0.0476358	4	GGTASE INHIBITOR	GGTI-298
BRD-K71799949	-0.0478357	5	CARBOXAMIDE ANTIEPILEPTIC	carbamazepine
BRD-K36007650	-0.048056	1	PROTEIN SYNTHESIS INHIBITOR	puromycin
BRD-K13390322	-0.0481168	1	CDK INHIBITOR | CELL CYCLE INHIBITOR	AT-7519
BRD-K63165456	-0.0481168	1	ADRENERGIC RECEPTOR AGONIST|SEROTONIN RECEPTOR ANTAGONIST	norcyclobenzaprine
BRD-A34907681	-0.0481758	1	ANTIOXIDANT | NITRIC OXIDE SCAVENGER | CAPILLARY STABILIZING AGENT	rutin
BRD-K96809896	-0.048177	1	P38 MAPK INHIBITOR	SKF-86002
BRD-A00546892	-0.0481972	1	ACETYLCHOLINE RECEPTOR ANTAGONIST	biperiden
BRD-K76969307	-0.0483735	18	JNK INHIBITOR	CG-930
BRD-K49945136	-0.0486549	1	SEROTONIN RECEPTOR ANTAGONIST	GR-113808
BRD-A64479082	-0.0486958	4	SODIUM CHANNEL BLOCKER	quinidine
BRD-K23913458	-0.0488672	1	VITAMIN K ANTAGONIST	coumarin
BRD-K14807180	-0.048877	1	SEROTONIN RECEPTOR ANTAGONIST	SB-221284
BRD-K63150726	-0.048932	1	CANNABINOID RECEPTOR INVERSE AGONIST	JTE-907
BRD-K24023109	-0.0489638	1	CALCIUM CHANNEL BLOCKER	diltiazem
BRD-K06080977	-0.048994	5	LIPOXYGENASE INHIBITOR | CYCLOOXYGENASE INHIBITOR	eicosatetraynoic-acid
BRD-K80738081	-0.0490405	29	SIRT ACTIVATOR | CYTOCHROME P450 INHIBITOR	resveratrol
BRD-A14798026	-0.0495193	1	ESTROGEN RECEPTOR AGONIST	mestranol
BRD-K78280988	-0.049867	1	CANNABINOID RECEPTOR AGONIST	anandamide
BRD-K30984264	-0.0499454	4	DYRK INHIBITOR	harmine
BRD-K03015355	-0.0504294	1	ADENYLYL CYCLASE ACTIVATOR	forskolin
BRD-K53972329	-0.0506178	3	JAK INHIBITOR	ruxolitinib
BRD-K84709232	-0.0508095	1	LIPOXYGENASE INHIBITOR | NFKB PATHWAY INHIBITOR | HIV INTEGRASE INHIBITOR | PPAR RECEPTOR MODULATOR | TNF PRODUCTION INHIBITOR | NITRIC OXIDE PRODUCTION INHIBITOR | TUMOR NECROSIS FACTOR PRODUCTION INHIBITOR	caffeic-acid
BRD-K92073408	-0.0509645	1	CONTRACEPTIVE AGENT	norethisterone
BRD-K40367460	-0.0512259	4	DOPAMINE RECEPTOR ANTAGONIST	chlorpromazine
BRD-K86204871	-0.0512388	1	STEROL DEMETHYLASE INHIBITOR	terconazole
BRD-K83837640	-0.0513128	1	HDAC INHIBITOR	JNJ-26481585
BRD-A92826379	-0.051362	1	SODIUM CHANNEL BLOCKER	lupanine
BRD-K51073125	-0.0515692	2	DOPAMINE RECEPTOR ANTAGONIST	chlorpromazine
BRD-K59184148	-0.0516712	22	GSK-3 INHIBITOR	SB-216763
BRD-K60460488	-0.0523092	1	HIV PROTEASE INHIBITOR	nelfinavir
BRD-K45479396	-0.052404	1	SEROTONIN RECEPTOR AGONIST	BP-554
BRD-K14791739	-0.0524075	1	GLUCOCORTICOID RECEPTOR AGONIST	fluticasone
BRD-K50388907	-0.052415	1	PPAR RECEPTOR AGONIST	fenofibrate
BRD-K20742498	-0.0524602	1	SEROTONIN RECEPTOR ANTAGONIST	RS-39604
BRD-K08316444	-0.0526663	4	MITOCHONDRIAL COMPLEX I INHIBITOR	rotenone
BRD-K03243820	-0.0527291	4	THYMIDYLATE SYNTHASE INHIBITOR | DNA DIRECTED DNA POLYMERASE INHIBITOR	trifluridine
BRD-A40639672	-0.0530526	1	CYCLOOXYGENASE INHIBITOR	ketorolac
BRD-K32847255	-0.0533451	18	HISTONE DEMETHYLASE INHIBITOR	GSK-J1
BRD-K32107296	-0.0534637	4	DNA ALKYLATING AGENT	temozolomide
BRD-K73999723	-0.0535305	1	ANGIOTENSIN RECEPTOR ANTAGONIST	telmisartan
BRD-K08252256	-0.0535857	5	CYCLOOXYGENASE INHIBITOR	diclofenac
BRD-K35483542	-0.0535863	6	RETINOID RECEPTOR AGONIST	alitretinoin
BRD-K68103045	-0.0536503	1	BENZODIAZEPINE RECEPTOR AGONIST	CGS-20625
BRD-A09495397	-0.0538754	1	GABA RECEPTOR ANTAGONIST	bicuculline
BRD-A49765801	-0.0544985	1	GLUCOCORTICOID RECEPTOR AGONIST	fludroxycortide
BRD-K08890269	-0.0547247	1	SODIUM CHANNEL BLOCKER	CO-102862
BRD-K12057390	-0.0548312	1	CASEIN KINASE INHIBITOR|CELL PROLIFERATION INHIBITOR	apigenin
BRD-K32830106	-0.0554861	1	ADRENERGIC RECEPTOR AGONIST	guanfacine
BRD-A69917777	-0.0561214	1	ACETYLCHOLINE RECEPTOR ANTAGONIST	aminopentamide
BRD-K92000912	-0.0562655	1	CANNABINOID RECEPTOR ANTAGONIST	AM-251
BRD-K30240666	-0.0564101	1	HISTAMINE RECEPTOR ANTAGONIST	clemastine
BRD-A41250306	-0.0570761	1	THIAZIDE DIURETIC	cyclopenthiazide
BRD-A09533288	-0.0571446	35	CALCIUM CHANNEL BLOCKER	verapamil
BRD-A13982089	-0.0573584	4	ADRENERGIC RECEPTOR AGONIST	ephedrine
BRD-K29950728	-0.0573879	1	ESTROGEN RECEPTOR ANTAGONIST	clomifene
BRD-K59469039	-0.0573908	1	TYROSINE KINASE INHIBITOR	AG-879
BRD-K37720887	-0.0575406	19	TGF BETA RECEPTOR INHIBITOR	SB-525334
BRD-K74514084	-0.0580092	20	KIT INHIBITOR | PDGFR INHIBITOR | VEGFR INHIBITOR	pazopanib
BRD-K29653726	-0.0581378	30	KAINATE RECEPTOR ANTAGONIST | CARBONIC ANHYDRASE INHIBITOR | GLUTAMATE RECEPTOR ANTAGONIST	topiramate
BRD-K37814297	-0.0581939	1	DOPAMINE RECEPTOR ANTAGONIST	acepromazine
BRD-K40919711	-0.0584913	1	POTASSIUM CHANNEL BLOCKER	BAPTA-AM
BRD-A49370193	-0.0585856	1	SEROTONIN RECEPTOR AGONIST	Ro-60-0175
BRD-K99616396	-0.0587033	20	KIT INHIBITOR | PDGFR INHIBITOR | VEGFR INHIBITOR	motesanib
BRD-K53987533	-0.0589298	1	DOPAMINE RECEPTOR ANTAGONIST	fluphenazine
BRD-A93000692	-0.0590918	5	PPAR RECEPTOR AGONIST	ciglitazone
BRD-K51751936	-0.059288	1	BENZODIAZEPINE RECEPTOR AGONIST	alfadolone-acetate
BRD-A28095882	-0.0594131	4	SODIUM CHANNEL BLOCKER | T-TYPE CALCIUM CHANNEL BLOCKER	zonisamide
BRD-K35559145	-0.059815	1	DOPAMINE RECEPTOR ANTAGONIST	levomepromazine
BRD-A35869383	-0.0599943	18	BTK INHIBITOR	ibrutinib
BRD-K47983010	-0.0600408	18	IKK INHIBITOR	BX-795
BRD-K59650319	-0.0602826	5	GLUTAMATE RECEPTOR ANTAGONIST	YM-298198
BRD-K98143437	-0.060368	19	P38 MAPK INHIBITOR	SB-239063
BRD-K63784565	-0.0605973	1	TOPOISOMERASE INHIBITOR	10-hydroxycamptothecin
BRD-A93269281	-0.060887	4	PURINERGIC RECEPTOR ANTAGONIST	clopidogrel
BRD-K87426499	-0.0609201	1	CASPASE INHIBITOR	BRD-K87426499
BRD-K25186396	-0.0609433	1	CELL CYCLE INHIBITOR	tangeritin
BRD-A53077924	-0.0612836	30	SELECTIVE SEROTONIN REUPTAKE ENHANCER	tianeptine
BRD-A72085271	-0.0613647	30	ACETYLCHOLINE RECEPTOR AGONIST	oxiracetam
BRD-K66876909	-0.06142	1	BACTERIAL 50S RIBOSOMAL SUBUNIT INHIBITOR	linezolid
BRD-K67352070	-0.0621814	1	ACETYLCHOLINE RECEPTOR AGONIST	TC-2559
BRD-K86882815	-0.0621843	1	DOPAMINE RECEPTOR AGONIST	cabergoline
BRD-K83637872	-0.062447	1	SMOOTHENED RECEPTOR ANTAGONIST	SANT-1
BRD-K01902415	-0.0626579	5	PPAR RECEPTOR AGONIST	pirinixic-acid
BRD-K13629382	-0.0629804	4	ACETYLCHOLINESTERASE INHIBITOR	eseroline-(-)
BRD-A67788537	-0.0630525	5	SIRT INHIBITOR	salermide
BRD-K82255054	-0.0631257	1	GABA RECEPTOR AGONIST	propofol
BRD-A70814879	-0.0633188	4	SPHINGOSINE KINASE INHIBITOR	ABC-294640
BRD-K49865102	-0.063371	57	MEK INHIBITOR | MAP KINASE INHIBITOR | PROTEIN KINASE INHIBITOR	PD-0325901
BRD-K11636097	-0.0633768	1	CDK INHIBITOR	JNJ-7706621
BRD-K26657438	-0.0635071	4	TLR AGONIST | INTERFERON INDUCER	imiquimod
BRD-K69241845	-0.063625	4	GSK-3 INHIBITOR	IM-12
BRD-K57080016	-0.0636707	1	MEK INHIBITOR	selumetinib
BRD-A21858158	-0.0639137	1	ANTHELMINTIC AGENT	praziquantel
BRD-K07996107	-0.064104	1	ACETYLCHOLINESTERASE INHIBITOR	harpagoside
BRD-A37704979	-0.0641561	19	P38 MAPK INHIBITOR	SB-203580
BRD-K24859147	-0.0642253	19	PROTEIN KINASE INHIBITOR	KIN001-242
BRD-K95921201	-0.0642487	1	VESICULAR MONOAMINE TRANSPORTER INHIBITOR	reserpine
BRD-A30590053	-0.0644142	1	ACETYLCHOLINE RELEASE ENHANCER	MR-16728
BRD-K89923877	-0.0644153	1	ACETYLCHOLINE RECEPTOR ANTAGONIST	scopolamine
BRD-K07881437	-0.0644899	1	AURORA KINASE INHIBITOR | GROWTH FACTOR RECEPTOR INHIBITOR	danusertib
BRD-K36638830	-0.0646456	1	ACETYLCHOLINE RECEPTOR AGONIST	anabasine
BRD-K77171813	-0.0648099	1	HISTAMINE RECEPTOR MODULATOR	proxyfan
BRD-K83189926	-0.0648132	19	L3MBTL ANTAGONIST	UNC-1215
BRD-K28912512	-0.0649702	4	PROTEIN SYNTHESIS STIMULANT	nicotinamide
BRD-A26199074	-0.0650691	1	CALMODULIN ANTAGONIST | CALCIUM CHANNEL BLOCKER	calmidazolium
BRD-K02123250	-0.0655232	18	TYROSINE KINASE INHIBITOR	JNJ-38877605
BRD-A13964793	-0.0656685	1	BETA-SECRETASE INHIBITOR	TC-1
BRD-K89162000	-0.0657483	1	KIT INHIBITOR | FLT3 INHIBITOR | PDGFR INHIBITOR	tandutinib
BRD-K60038276	-0.0657553	1	ANGIOTENSIN RECEPTOR ANTAGONIST	irbesartan
BRD-K87158025	-0.0659618	1	SODIUM CHANNEL BLOCKER	benzamil
BRD-K88186167	-0.0660023	4	FXR AGONIST	GW-4064
BRD-K85479953	-0.0663284	4	AUTOPHAGY INDUCER	STF-62247
BRD-K67783091	-0.0666336	30	DOPAMINE RECEPTOR ANTAGONIST	haloperidol
BRD-K08998509	-0.0668233	1	DOPAMINE RECEPTOR ANTAGONIST | SEROTONIN RECEPTOR ANTAGONIST	fananserin
BRD-K35498378	-0.0669223	1	ALDOSE REDUCTASE INHIBITOR	alrestatin
BRD-K52256627	-0.0672833	2	MEMBRANE INTEGRITY INHIBITOR	chlorhexidine
BRD-K06221026	-0.0676281	1	CYCLOOXYGENASE INHIBITOR	DUP-697
BRD-K60219430	-0.0681763	18	MDM INHIBITOR	serdemetan
BRD-K75527158	-0.0686262	4	BONE RESORPTION INHIBITOR	alendronic-acid
BRD-K05804044	-0.0688715	19	RAF INHIBITOR	AZ-628
BRD-K71103788	-0.0689381	31	SEROTONIN REUPTAKE INHIBITOR | NOREPINEPHRINE REUPTAKE INHIBITOR	duloxetine
BRD-K47539947	-0.0692059	5	LIPID PEROXIDASE INHIBITOR	tetradecylthioacetic-acid
BRD-K85871428	-0.0693749	1	P38 MAPK INHIBITOR	SC-68376
BRD-K68756823	-0.0694257	18	MAP KINASE INHIBITOR	FR-180204
BRD-A22844106	-0.0696422	1	CYCLOOXYGENASE INHIBITOR	tenoxicam
BRD-K24125544	-0.0700744	4	VESICULAR MONOAMINE TRANSPORTER INHIBITOR	tetrabenazine
BRD-K92778217	-0.0703833	1	CYCLOOXYGENASE INHIBITOR	mefenamic-acid
BRD-K21906513	-0.0704335	18	L3MBTL ANTAGONIST	UNC-669
BRD-K82823076	-0.0708173	1	GABA BENZODIAZEPINE SITE RECEPTOR INVERSE AGONIST	Ro-15-4513
BRD-K13810148	-0.0708421	1	HDAC INHIBITOR	givinostat
BRD-K88742110	-0.0708421	4	HDAC INHIBITOR	PCI-34051
BRD-K60690191	-0.0708819	5	GLUTAMATE RECEPTOR ANTAGONIST	MPEP
BRD-A08027849	-0.0715406	4	BILIVERDIN REDUCTASE A ACTIVATOR|G PROTEIN-COUPLED RECEPTOR AGONIST	deoxycholic-acid
BRD-A17411484	-0.0717256	1	CYCLOOXYGENASE INHIBITOR	carprofen
BRD-K80725821	-0.0719733	1	SEROTONIN RECEPTOR ANTAGONIST	RS-16566
BRD-K05977823	-0.07203	1	SIRT INHIBITOR|TP53 ACTIVATOR	tenovins
BRD-K14880289	-0.0720924	1	INSULIN SENSITIZER | PPAR RECEPTOR AGONIST	GW-501516
BRD-K74765201	-0.0721254	4	LEUKOTRIENE RECEPTOR ANTAGONIST	tomelukast
BRD-K20482099	-0.0723291	1	ANTIOXIDANT | NITRIC OXIDE SCAVENGER | CAPILLARY STABILIZING AGENT	rutin
BRD-K00656370	-0.0725212	1	TRANSFERASE INHIBITOR	6-aminochrysene
BRD-K89055274	-0.0725628	1	MUSCLE RELAXANT	alverine
BRD-A27887842	-0.0733914	1	GLUCOCORTICOID RECEPTOR AGONIST	prednisolone
BRD-K53263234	-0.0734693	4	CONSTITUTIVE ANDROSTANE RECEPTOR (CAR) AGONIST	CITCO
BRD-A15131297	-0.0738085	1	ANGIOTENSIN CONVERTING ENZYME INHIBITOR	benazepril
BRD-K67680372	-0.0742471	1	GAT INHIBITOR	CI-966
BRD-K47029922	-0.0743742	22	MONOAMINE OXIDASE INHIBITOR	tranylcypromine
BRD-K26838195	-0.0747695	18	EGFR INHIBITOR	AST-1306
BRD-K43880410	-0.0750371	5	GLUTAMATE RECEPTOR MODULATOR	pregnenolone
BRD-M41783010	-0.0751988	1	GLUTAMATE RECEPTOR ANTAGONIST	acamprosate
BRD-K51662849	-0.0752827	1	MATRIX METALLOPROTEASE INHIBITOR	ilomastat
BRD-A22380646	-0.0757236	1	ATPASE INHIBITOR	pantoprazole
BRD-K27710560	-0.0757622	8	SIRT INHIBITOR	splitomycin
BRD-K91900765	-0.0760176	19	P38 MAPK INHIBITOR	VX-745
BRD-K45330754	-0.0767251	1	ESTROGEN RECEPTOR AGONIST	diethylstilbestrol
BRD-A02759312	-0.0770335	1	ADRENERGIC RECEPTOR ANTAGONIST	betaxolol
BRD-K61192372	-0.077037	1	DNA SYNTHESIS INHIBITOR | THYMIDYLATE SYNTHASE INHIBITOR	capecitabine
BRD-A02710418	-0.0770821	1	OPIOID RECEPTOR AGONIST	meptazinol
BRD-A50684349	-0.0774593	1	DOPAMINE RECEPTOR AGONIST	fenoldopam
BRD-K56596464	-0.0775641	1	SODIUM CHANNEL BLOCKER	QX-314
BRD-A02006392	-0.0776927	5	CALCIUM CHANNEL BLOCKER	nitrendipine
BRD-K92015269	-0.0777463	1	DOPAMINE REUPTAKE INHIBITOR	GBR-12783
BRD-A39290993	-0.0778973	1	ANDROGEN RECEPTOR ANTAGONIST	cyproterone
BRD-K99451608	-0.0785656	1	HIV PROTEASE INHIBITOR	lopinavir
BRD-K64610608	-0.0786419	1	CASPASE INHIBITOR	EMF-BCA1-57
BRD-K08554278	-0.0787883	1	DNA BINDING AGENT	bisbenzimide
BRD-K81225797	-0.0791227	1	ADENOSINE RECEPTOR ANTAGONIST	SCH-58261
BRD-A19585813	-0.0797613	30	DOPAMINE-NOREPINEPHRINE REUPTAKE INHIBITOR	methylphenidate
BRD-K52930707	-0.0801595	1	ANGIOTENSIN CONVERTING ENZYME INHIBITOR	rescinnamine
BRD-K10843433	-0.0806473	1	CYCLOOXYGENASE INHIBITOR | PROSTANOID RECEPTOR ANTAGONIST	phenylbutazone
BRD-K84639753	-0.0807202	1	GLUTAMATE INHIBITOR | DOPAMINE UPTAKE INHIBITOR | MONOAMINE OXIDASE INHIBITOR	safinamide
BRD-K01567962	-0.080787	24	JNK INHIBITOR	pyrazolanthrone
BRD-K06388322	-0.0810042	30	DOPAMINE RECEPTOR AGONIST	pramipexole
BRD-K11163873	-0.0813109	1	PARP INHIBITOR	phenanthridone
BRD-A01643550	-0.0814284	1	GLUCOCORTICOID RECEPTOR AGONIST	prednisolone-acetate
BRD-K63675182	-0.0814382	1	DOPAMINE RECEPTOR ANTAGONIST	triflupromazine
BRD-K31519811	-0.081527	30	PHOSPHODIESTERASE INHIBITOR	PF-02545920
BRD-K76908866	-0.0818976	2	EGFR INHIBITOR | TYROSINE KINASE INHIBITOR	CP-724714
BRD-K60511616	-0.0826087	5	HMGCR INHIBITOR	pravastatin
BRD-K56515112	-0.082633	1	GLUCOCORTICOID RECEPTOR AGONIST	medrysone
BRD-K71512533	-0.0826949	1	AURORA KINASE INHIBITOR	SNS-314
BRD-A85424553	-0.0827851	1	HISTAMINE RECEPTOR ANTAGONIST	thioperamide
BRD-K63923597	-0.0829581	2	AURORA KINASE INHIBITOR	barasertib-HQPA
BRD-K21733600	-0.0831994	1	CYCLOOXYGENASE INHIBITOR	rofecoxib
BRD-K93658967	-0.0833712	1	CDK INHIBITOR | GSK-3 INHIBITOR | CFTR CHANNEL AGONIST	aloisine
BRD-K08109215	-0.0835947	19	BROMODOMAIN INHIBITOR	I-BET-762
BRD-K48869804	-0.083668	1	TRPV AGONIST	icilin
BRD-K24656285	-0.0841275	5	FXR AGONIST | PPAR RECEPTOR AGONIST | NFKB PATHWAY ACTIVATOR | MONOAMINE OXIDASE B INHIBITOR	farnesol
BRD-K02965346	-0.0841425	1	TYROSINE KINASE INHIBITOR | HEPATOCYTE GROWTH FACTOR RECEPTOR INHIBITOR	SU-11274
BRD-A31521121	-0.0842686	1	MUSCLE RELAXANT	methocarbamol
BRD-K53328210	-0.0844312	18	TANKYRASE INHIBITOR	JW-55
BRD-K94335714	-0.084686	18	HDAC INHIBITOR	MC1568
BRD-K94920105	-0.086131	1	PARP INHIBITOR	DR-2313
BRD-A97437073	-0.0865201	5	INSULIN SENSITIZER | PPAR RECEPTOR AGONIST	rosiglitazone
BRD-A80383043	-0.0866321	1	GLUTAMATE RECEPTOR AGONIST|GLUTAMATE RECEPTOR ANTAGONIST	4-carboxy-3-hydroxyphenylglycine-(RS)
BRD-K14681867	-0.0871638	1	SOMATOSTATIN RECEPTOR AGONIST	somatostatin
BRD-K19533706	-0.0871748	1	ANGIOGENESIS INHIBITOR	tranilast
BRD-K81209512	-0.0874039	1	EGFR INHIBITOR | TYROSINE KINASE INHIBITOR	AG-494
BRD-K09602097	-0.0875028	1	ADENYLYL CYCLASE ACTIVATOR	forskolin
BRD-K62310379	-0.0875347	1	GLUCOCORTICOID RECEPTOR AGONIST	fluticasone-propionate
BRD-A56012032	-0.0876458	1	MEMBRANE METALLOENDOPEPTIDASE INHIBITOR	thiorphan
BRD-M07438658	-0.0877441	1	EGFR INHIBITOR | ERBB2 INHIBITOR	lapatinib
BRD-A41833852	-0.0881225	1	OPIOID RECEPTOR ANTAGONIST	naloxone
BRD-K05104363	-0.0882987	2	MEK INHIBITOR	PD-184352
BRD-K69812556	-0.0885337	4	SEROTONIN RECEPTOR ANTAGONIST	WAY-100635
BRD-K63516691	-0.0886282	1	PHOSPHODIESTERASE INHIBITOR	T-0156
BRD-K83452553	-0.0886294	18	KDM2A INHIBITOR	daminozide
BRD-K52662033	-0.0887751	1	HISTAMINE RECEPTOR AGONIST	lidocaine
BRD-K65417056	-0.08901	1	LOCAL ANESTHETIC	meprylcaine
BRD-K47832606	-0.0891084	1	DNA SYNTHESIS INHIBITOR	floxuridine
BRD-K22503835	-0.0891297	5	HDAC INHIBITOR	scriptaid
BRD-K06208435	-0.0893259	1	CALCIUM CHANNEL BLOCKER	YS-035
BRD-A63989068	-0.0899556	4	HDAC INHIBITOR	apicidin
BRD-A55913614	-0.0900573	1	ANTIMALARIAL AGENT|DNA INHIBITOR	primaquine
BRD-K64800655	-0.090622	1	CDK INHIBITOR	PHA-793887
BRD-A25775766	-0.0910443	1	TP53 ACTIVATOR | GABA RECEPTOR ANTAGONIST	securinine
BRD-A05352148	-0.0910773	1	ACETYLCHOLINE RECEPTOR ANTAGONIST	ipratropium
BRD-A82656074	-0.091189	1	OPIOID RECEPTOR ANTAGONIST	naltrindole
BRD-A66927094	-0.0914303	5	DOPAMINE RECEPTOR ANTAGONIST	nemonapride
BRD-A52193669	-0.0916252	1	IKK INHIBITOR	withaferin-a
BRD-K48112880	-0.0917519	4	PPAR RECEPTOR ANTAGONIST | WNT SIGNALING INHIBITOR	FH-535
BRD-A51393488	-0.0919706	1	TUBULIN INHIBITOR | BRADYKININ RECEPTOR ANTAGONIST	noscapine
BRD-K05658747	-0.0920435	1	HIV INTEGRASE INHIBITOR	raltegravir
BRD-K98530306	-0.0926627	5	ADRENERGIC RECEPTOR AGONIST	clonidine
BRD-K59037100	-0.0926678	1	LIPASE INHIBITOR	oxybenzone
BRD-K61097567	-0.0927743	1	TACHYKININ ANTAGONIST	SB-218795
BRD-M16762496	-0.0930902	1	PI3K INHIBITOR | DNA PROTEIN KINASE INHIBITOR	PIK-75
BRD-K74236984	-0.0932157	1	HISTONE LYSINE METHYLTRANSFERASE INHIBITOR	UNC-0321
BRD-K33204703	-0.0933199	1	PDGFR INHIBITOR	AG-370
BRD-K88871508	-0.0934298	1	DOPAMINE RECEPTOR AGONIST	lisuride
BRD-K31283835	-0.0937578	2	JAK INHIBITOR	tofacitinib
BRD-K76133116	-0.0940437	1	PROSTANOID RECEPTOR ANTAGONIST	benzydamine
BRD-K50720187	-0.0942728	1	GLUTAMATE RECEPTOR ANTAGONIST	flupirtine
BRD-K22010301	-0.0943769	1	ANTI-AMYLOIDOGENIC AGENT | GAMMA SECRETASE INHIBITOR	JLK-6
BRD-K30867024	-0.0944024	1	SEROTONIN RECEPTOR ANTAGONIST	SB-216641
BRD-K51941867	-0.0945071	1	CYCLOOXYGENASE INHIBITOR	LM-1685
BRD-A98725278	-0.0946199	1	SEROTONIN RECEPTOR ANTAGONIST	methysergide
BRD-K80970344	-0.0947981	1	NFKB PATHWAY INHIBITOR	pyrrolidine-dithiocarbamate
BRD-A15530910	-0.0949185	1	SEROTONIN RECEPTOR ANTAGONIST | ADRENERGIC RECEPTOR ANTAGONIST	SDZ-21009
BRD-K75641298	-0.0954074	1	DOPAMINE RECEPTOR ANTAGONIST | SEROTONIN RECEPTOR ANTAGONIST	metoclopramide
BRD-K70557564	-0.095456	1	P-GLYCOPROTEIN INHIBITOR	zosuquidar
BRD-K88809146	-0.0956621	4	MONOAMINE OXIDASE INHIBITOR	tranylcypromine
BRD-K28863208	-0.0957915	1	CHOLINERGIC RECEPTOR AGONIST	PNU-282987
BRD-K13094524	-0.0959172	18	BROMODOMAIN INHIBITOR	PFI-1
BRD-K79684402	-0.0961844	1	DOPAMINE RECEPTOR AGONIST	Ro-10-5824
BRD-K14767410	-0.096347	1	CYCLOOXYGENASE INHIBITOR	SC-560
BRD-K30990140	-0.0964853	1	CYCLOOXYGENASE INHIBITOR	FR-122047
BRD-K49890030	-0.0966039	1	GLUTAMATE RECEPTOR ANTAGONIST	gavestinel
BRD-K33882852	-0.096866	1	BENZODIAZEPINE RECEPTOR AGONIST	ZK-93423
BRD-A58280226	-0.0973755	18	RHO ASSOCIATED KINASE INHIBITOR	Y-27632
BRD-A57382968	-0.0975064	1	CYCLOOXYGENASE INHIBITOR	piroxicam
BRD-A94709349	-0.0982904	1	MUSCLE RELAXANT	metaxalone
BRD-K17674993	-0.0983656	1	GLUCOCORTICOID RECEPTOR AGONIST	diflorasone
BRD-A20126139	-0.0984646	1	GLUCOCORTICOID RECEPTOR AGONIST	medrysone
BRD-K46556543	-0.0986075	1	MINERALOCORTICOID RECEPTOR ANTAGONIST	potassium-canrenoate
BRD-K76617868	-0.0990692	1	RHO ASSOCIATED KINASE INHIBITOR	fasudil
BRD-K04414442	-0.0994863	1	TACHYKININ ANTAGONIST	SB-222200
BRD-K62982419	-0.0996518	1	PHOSPHODIESTERASE INHIBITOR	cilomilast
BRD-K36009368	-0.0997814	1	OPIOID RECEPTOR AGONIST	NNC-63-0532
BRD-A26032986	-0.0998179	1	CALMODULIN ANTAGONIST	zaldaride
BRD-A22707317	-0.0998711	1	GABA RECEPTOR MODULATOR	SB-205384
BRD-K62810658	-0.100069	5	MEK INHIBITOR | MAP KINASE INHIBITOR	PD-98059
BRD-A49906757	-0.100217	1	ACETYLCHOLINE RECEPTOR ANTAGONIST	scopolamine-n-oxide
BRD-A25569250	-0.10033	1	LYSOPHOSPHATIDIC ACID RECEPTOR ANTAGONIST	KI-16425
BRD-K06014311	-0.100542	1	MELATONIN RECEPTOR ANTAGONIST	DH-97
BRD-K10974103	-0.100609	1	PROTEIN SYNTHESIS INHIBITOR	diloxanide
BRD-K11399644	-0.100685	1	AMPK ACTIVATOR	phenformin
BRD-K76568384	-0.100847	1	ESTROGEN RECEPTOR ANTAGONIST	PHTPP
BRD-A16665823	-0.101206	1	BACTERIAL CELL WALL SYNTHESIS INHIBITOR	butoconazole
BRD-K20986251	-0.10168	5	FXR ANTAGONIST|VITAMIN D RECEPTOR AGONIST	lithocholic-acid
BRD-K65285700	-0.101834	1	CANNABINOID RECEPTOR AGONIST	GP-1a
BRD-K19111024	-0.101834	5	PPAR RECEPTOR AGONIST	clofibric-acid
BRD-A16332958	-0.101973	31	ADRENERGIC RECEPTOR AGONIST	modafinil
BRD-K34776109	-0.102276	1	INSULIN SECRETAGOGUE	glimepiride
BRD-K73391359	-0.102377	1	LOCAL ANESTHETIC	quinisocaine
BRD-K77554836	-0.103083	1	GLUCOCORTICOID RECEPTOR AGONIST	triamcinolone
BRD-K70131229	-0.103387	4	GLYCOSYLATED PROTEIN PRECURSOR	glucosamine
BRD-K18059238	-0.10365	1	CYCLOOXYGENASE INHIBITOR|PROSTANOID RECEPTOR AGONIST	gamma-linolenic-acid
BRD-K82983861	-0.103808	1	INSULIN SENSITIZER | PPAR RECEPTOR AGONIST	GW-0742
BRD-K45528773	-0.10384	4	HDAC INHIBITOR	M-344
BRD-K85318537	-0.104018	1	PHOSPHOLIPASE INHIBITOR	OBAA
BRD-K47639036	-0.104172	1	ACETYLCHOLINE RECEPTOR ANTAGONIST	flavoxate
BRD-K91701654	-0.104261	1	MEK INHIBITOR	U-0126
BRD-A62071884	-0.104301	1	PHOSPHODIESTERASE INHIBITOR	siguazodan
BRD-K14204120	-0.104351	1	HISTAMINE RECEPTOR ANTAGONIST	ranitidine
BRD-K35189033	-0.104493	1	ESTROGEN RECEPTOR AGONIST | PROGESTERONE RECEPTOR AGONIST | PROGESTERONE RECEPTOR ANTAGONIST | GLUCOCORTICOID RECEPTOR ANTAGONIST	levonorgestrel
BRD-A93659613	-0.104666	1	OPIOID RECEPTOR AGONIST	GR-89696
BRD-K79239947	-0.104937	18	FOCAL ADHESION KINASE INHIBITOR	PF-573228
BRD-A39522003	-0.105228	1	FAAH INHIBITOR	OMDM-2
BRD-K97330509	-0.10538	1	SRC INHIBITOR	SRC-kinase-inhibitor-II
BRD-K25875056	-0.105392	1	PROTEIN TYROSINE KINASE ACTIVATOR	SC-9
BRD-K57545991	-0.105485	1	ANGIOTENSIN CONVERTING ENZYME INHIBITOR	enalapril
BRD-K28178212	-0.105578	1	GROWTH FACTOR RECEPTOR INHIBITOR	GW-441756
BRD-A50454580	-0.105858	1	MEK INHIBITOR | MAP KINASE INHIBITOR | PROTEIN KINASE INHIBITOR	PD-0325901
BRD-A05186015	-0.106035	1	DOPAMINE UPTAKE INHIBITOR	bupropion
BRD-K57718010	-0.106068	1	GABA RECEPTOR ANTAGONIST	pentylenetetrazol
BRD-K89375097	-0.106149	1	ACETYLCHOLINE RECEPTOR ANTAGONIST	pirenzepine
BRD-K42221274	-0.106264	1	GAT INHIBITOR	NNC-711
BRD-A26334849	-0.106312	1	ANTIARRHYTHMIC	propafenone
BRD-K79602928	-0.106574	4	INSULIN SENSITIZER	metformin
BRD-K31238592	-0.10658	1	CCK RECEPTOR ANTAGONIST	devazepide
BRD-K49577446	-0.106796	1	CYTOCHROME P450 INHIBITOR	flunisolide
BRD-K08478539	-0.106827	4	AUTOPHAGY INDUCER	SMER-28
BRD-K64614248	-0.106911	1	ANTI-INFLAMMATORY AGENT	salicin
BRD-K73838513	-0.10733	1	CALCIUM CHANNEL ACTIVATOR	cinacalcet
BRD-K97061094	-0.10735	1	HISTAMINE RECEPTOR ANTAGONIST	azacyclonol
BRD-K10705233	-0.107965	1	CANNABINOID RECEPTOR AGONIST	GW-405833
BRD-K92731339	-0.108106	1	ANGIOTENSIN CONVERTING ENZYME INHIBITOR	perindopril
BRD-K87714311	-0.108217	4	DNA METHYLTRANSFERASE INHIBITOR	zebularine
BRD-A55416093	-0.108286	1	ADENYLYL CYCLASE ACTIVATOR	colforsin
BRD-K45437867	-0.108392	1	ACETYLCHOLINE RECEPTOR AGONIST	5-methylfurmethiodide
BRD-K30707190	-0.108478	4	BETA-CATENIN INHIBITOR	PNU-74654
BRD-K93331255	-0.10848	1	VASOPRESSIN RECEPTOR AGONIST	lypressin
BRD-K32906660	-0.108749	1	EGFR INHIBITOR	bis-tyrphostin
BRD-K67261995	-0.109066	1	RADIOPAQUE MEDIUM	adipiodone
BRD-K17415526	-0.109184	1	PROTEIN TYROSINE KINASE INHIBITOR	tyrphostin-AG-835
BRD-K56060837	-0.109264	4	GROWTH FACTOR RECEPTOR ACTIVATOR	serotonin
BRD-K52219182	-0.109525	1	PHOSPHODIESTERASE INHIBITOR	ICI-63197
BRD-K13926615	-0.109722	1	PHOSPHODIESTERASE INHIBITOR	vardenafil
BRD-A58048407	-0.109962	5	CALCIUM CHANNEL BLOCKER	nimodipine
BRD-K77390737	-0.109966	1	ATPASE INHIBITOR	xanthohumol
BRD-A93424738	-0.110324	1	CORTICOSTEROID AGONIST | CYTOCHROME P450 INHIBITOR | GLUCOCORTICOID RECEPTOR AGONIST	dexamethasone-acetate
BRD-K60487568	-0.110515	1	PDGFR INHIBITOR | VEGFR INHIBITOR | TYROSINE KINASE INHIBITOR	SU-4312
BRD-K09485525	-0.110994	1	GLI ANTAGONIST	GANT-61
BRD-K45401373	-0.111336	1	CASPASE ACTIVATOR | APOPTOSIS STIMULANT | NFKB PATHWAY ACTIVATOR | HIV INTEGRASE INHIBITOR | TOPOISOMERASE INHIBITOR | DIACYLGLYCEROL O ACYLTRANSFERASE INHIBITOR | SARS CORONAVIRUS 3C-LIKE PROTEASE INHIBITOR	betulinic-acid
BRD-A20958854	-0.111445	4	DOPAMINE RECEPTOR AGONIST	dopamine
BRD-K53318339	-0.111848	1	SODIUM CHANNEL BLOCKER | PHOSPHODIESTERASE INHIBITOR	vinpocetine
BRD-A92177080	-0.11186	1	GLUCOCORTICOID RECEPTOR AGONIST	betamethasone-acetate
BRD-K09631521	-0.112085	1	CYTOCHROME P450 INHIBITOR	thiotepa
BRD-K35941380	-0.112188	1	SEROTONIN RECEPTOR ANTAGONIST	methysergide
BRD-K85603128	-0.112659	1	PHOSPHODIESTERASE INHIBITOR	resorcinol
BRD-K10852020	-0.112691	4	CATECHOL O METHYLTRANSFERASE INHIBITOR	tolcapone
BRD-K37848908	-0.112922	1	PENICILLIN BINDING PROTEIN INHIBITOR	ceforanide
BRD-K05977355	-0.113686	1	STEROL DEMETHYLASE INHIBITOR	fluconazole
BRD-A07440155	-0.113687	1	ADRENERGIC RECEPTOR ANTAGONIST	labetalol
BRD-A79981887	-0.114154	1	ADRENERGIC RECEPTOR AGONIST	midodrine
BRD-K59574735	-0.114511	1	LEUKOTRIENE INHIBITOR	ubenimex
BRD-K01160827	-0.114671	4	DOPAMINE RECEPTOR ANTAGONIST	phenothiazine
BRD-K98684188	-0.115266	1	PPAR RECEPTOR ANTAGONIST	GSK-0660
BRD-K06926592	-0.115321	1	RETINOID RECEPTOR LIGAND | RETINOID RECEPTOR AGONIST	tretinoin
BRD-K97951054	-0.11545	1	VEGFR INHIBITOR | PIM KINASE INHIBITOR | AURORA KINASE INHIBITOR	BRD-K97951054
BRD-K95609758	-0.116164	1	POTASSIUM CHANNEL ACTIVATOR	BMS-191011
BRD-A68723818	-0.117319	1	HISTAMINE RECEPTOR ANTAGONIST	brompheniramine
BRD-K65786282	-0.117429	1	GABA RECEPTOR MODULATOR | GABA RECEPTOR POSITIVE ALLOSTERIC MODULATOR	CGP-7930
BRD-A69815203	-0.117525	1	CALCINEURIN INHIBITOR	cyclosporin-a
BRD-A91699651	-0.118563	5	ANTIMALARIAL AGENT	chloroquine
BRD-K20313525	-0.118932	1	GABA TRANSAMINASE INHIBITOR	rosmarinic-acid
BRD-A26095496	-0.119448	1	GLUCOCORTICOID RECEPTOR AGONIST	clobetasol
BRD-K78633253	-0.11945	1	ARF INHIBITOR	EXO-1
BRD-K15567136	-0.119805	1	PHOSPHODIESTERASE INHIBITOR	papaverine
BRD-A83081521	-0.119955	1	5 ALPHA REDUCTASE INHIBITOR	finasteride
BRD-K27351809	-0.119975	1	PROGESTERONE RECEPTOR AGONIST	nomegestrol-acetate
BRD-K25650355	-0.120378	1	CHOLINESTERASE INHIBITOR | ACETYLCHOLINESTERASE INHIBITOR	physostigmine
BRD-K48692744	-0.120578	1	PARP INHIBITOR | DNA DEPENDENT PROTEIN KINASE INHIBITOR	NU-1025
BRD-K62736196	-0.120776	1	ADRENERGIC RECEPTOR AGONIST	guanaben-acetate
BRD-A48430263	-0.120779	5	INSULIN SENSITIZER | PPAR RECEPTOR AGONIST	pioglitazone
BRD-K56064827	-0.120838	1	PKC INHIBITOR	EI-273
BRD-A30815329	-0.121046	1	CALCIUM CHANNEL BLOCKER	felodipine
BRD-K54314721	-0.121517	1	SEROTONIN RECEPTOR AGONIST	zolmitriptan
BRD-K64785675	-0.121768	1	PI3K INHIBITOR	TG-100115
BRD-K26521938	-0.121948	5	PROSTANOID RECEPTOR AGONIST	dinoprostone
BRD-K43164539	-0.12198	5	BILE ACID	cholic-acid
BRD-K84266862	-0.122508	1	PHOSPHODIESTERASE INHIBITOR	BRL-50481
BRD-K98521173	-0.122582	1	MINERALOCORTICOID RECEPTOR AGONIST	desoxycortone
BRD-K57179821	-0.12261	1	ANTIPRURITIC	crotamiton
BRD-K09416995	-0.122923	5	HMGCR INHIBITOR	lovastatin
BRD-K98157055	-0.123505	1	GLUTAMATE RECEPTOR ANTAGONIST	SIB-1757
BRD-A49046702	-0.123778	1	GABA UPTAKE INHIBITOR	SKF-89976A
BRD-K72166146	-0.123932	1	SEROTONIN RECEPTOR AGONIST	dihydroergotamine
BRD-A29437505	-0.12424	1	TLR AGONIST	RWJ-21757
BRD-K46018455	-0.124414	5	PPAR RECEPTOR AGONIST	bezafibrate
BRD-K82164249	-0.12444	1	ANDROGEN RECEPTOR MODULATOR	andarine
BRD-K75089421	-0.124648	1	SODIUM CHANNEL BLOCKER	procainamide
BRD-A06784547	-0.125149	1	ADENOSINE RECEPTOR ANTAGONIST	MRS-1334
BRD-K66019333	-0.125363	1	ANTHELMINTIC AGENT	oxantel
BRD-A87606379	-0.126027	1	ADRENERGIC RECEPTOR ANTAGONIST	nadolol
BRD-A47564106	-0.126581	4	VESICULAR MONOAMINE TRANSPORTER INHIBITOR	tetrabenazine
BRD-K22631935	-0.126614	1	NEUROGENESIS OF NON-PLURIPOTENT C2C12 MYOBLAST INDUCER	neurodazine
BRD-A05729358	-0.126654	4	GLUTAMATE RECEPTOR ANTAGONIST	CPCCOEt
BRD-A39052811	-0.126677	1	SEROTONIN RECEPTOR AGONIST	mosapride
BRD-K71059170	-0.126762	1	BACTERIAL CELL WALL SYNTHESIS INHIBITOR	cefixime
BRD-A09056319	-0.126847	1	ADRENERGIC RECEPTOR ANTAGONIST	alfuzosin
BRD-A73741725	-0.127296	1	AROMATASE INHIBITOR	exemestane
BRD-K54210043	-0.127694	1	CALCIUM CHANNEL ACTIVATOR	NS-1619
BRD-K04976539	-0.127898	1	SRC INHIBITOR	aminogenistein
BRD-K64935403	-0.128475	1	LIPASE INHIBITOR	ebelactone-b
BRD-A20968261	-0.12934	1	GLUTAMATE INHIBITOR	WAY-213613
BRD-K37846922	-0.129575	6	CHK INHIBITOR|CYTOCHROME P450 ACTIVATOR|INDOLEAMINE 2,3-DIOXYGENASE INHIBITOR	3,3'-diindolylmethane
BRD-A04756508	-0.129749	1	PROGESTERONE RECEPTOR AGONIST	norgestimate
BRD-K23566484	-0.130617	1	ANDROGEN RECEPTOR ANTAGONIST	nilutamide
BRD-K76064317	-0.130717	1	FLT3 INHIBITOR	tyrphostin-AG-1296
BRD-K18316707	-0.131095	1	CANNABINOID RECEPTOR ANTAGONIST	O-1918
BRD-K01767299	-0.132179	4	HISTAMINE RECEPTOR ANTAGONIST	ciproxifan
BRD-K52989797	-0.132366	1	SERT INHIBITOR	clomipramine
BRD-K17796732	-0.132759	1	CANNABINOID RECEPTOR AGONIST	JWH-015
BRD-K45044657	-0.133394	1	HDAC INHIBITOR	TC-H-106
BRD-A06352418	-0.133502	1	HISTAMINE RECEPTOR ANTAGONIST	terfenadine
BRD-K17075857	-0.133883	1	OPIOID RECEPTOR ANTAGONIST	chloroxine
BRD-K37694030	-0.134692	1	HISTAMINE RECEPTOR ANTAGONIST	doxepin
BRD-K15600710	-0.134932	1	BCL INHIBITOR	obatoclax
BRD-K32164935	-0.135338	5	ATP CHANNEL BLOCKER	tolazamide
BRD-K24675965	-0.135616	1	CCK RECEPTOR ANTAGONIST	LY-288513
BRD-K72462751	-0.135726	1	PROTEIN KINASE INHIBITOR	C-1
BRD-K93645900	-0.135945	1	PHOSPHODIESTERASE INHIBITOR	tadalafil
BRD-K29673530	-0.136511	1	TYROSINE KINASE INHIBITOR	hypericin
BRD-K81062487	-0.136556	5	BILE ACID | G PROTEIN-COUPLED RECEPTOR AGONIST	taurocholic-acid
BRD-K25591257	-0.137074	1	SIRT ACTIVATOR | CYTOCHROME P450 INHIBITOR	resveratrol
BRD-K73700643	-0.137462	1	MELATONIN RECEPTOR AGONIST	N-acetyltryptamine
BRD-K07220430	-0.137759	1	CALCIUM CHANNEL BLOCKER	cinnarizine
BRD-A07875874	-0.138269	1	CALCIUM CHANNEL BLOCKER	cilnidipine
BRD-K20287671	-0.138485	1	PDGFR INHIBITOR | VEGFR INHIBITOR | TYROSINE KINASE INHIBITOR	SU-4312
BRD-K79145749	-0.138738	1	NOREPINEPHRINE REPUTAKE INHIBITOR	dibenzepin
BRD-K99621550	-0.138757	1	ACETYLCHOLINE RECEPTOR ANTAGONIST	tubocurarine
BRD-K95763993	-0.138872	1	PDGFR INHIBITOR	trapidil
BRD-A23226398	-0.139553	1	ESTROGEN RECEPTOR AGONIST	estradiol
BRD-K45296539	-0.140815	1	ADRENERGIC RECEPTOR AGONIST	ZD-7114
BRD-K70799801	-0.140896	1	SODIUM CHANNEL BLOCKER	quinidine
BRD-K46419649	-0.141276	1	MEK INHIBITOR	U-0126
BRD-K84658672	-0.141312	1	INSULIN SECRETAGOGUE	nateglinide
BRD-K33811357	-0.141312	4	DOPAMINE RECEPTOR AGONIST	dopamine
BRD-K34014345	-0.14215	1	ANTI-INFLAMMATORY AGENT	naproxol
BRD-K93461745	-0.142372	1	SEROTONIN RECEPTOR AGONIST	buspirone
BRD-K79124250	-0.142501	1	RADIOPAQUE MEDIUM	ioxaglic-acid
BRD-A13946108	-0.142901	4	CYCLOOXYGENASE INHIBITOR	sulindac
BRD-A43930669	-0.142991	1	OXYTOCIN RECEPTOR ANTAGONIST	L-368899
BRD-A42649439	-0.143235	1	AKT INHIBITOR	triciribine
BRD-K38323065	-0.143259	1	CYCLOOXYGENASE INHIBITOR	phenacetin
BRD-K97509413	-0.144351	1	ESTROGEN RECEPTOR AGONIST	coumestrol
BRD-A23072235	-0.144555	1	HISTAMINE RECEPTOR ANTAGONIST	pheniramine
BRD-K43887077	-0.146009	1	DOPAMINE RECEPTOR AGONIST	dopamine
BRD-K76304753	-0.146142	1	LOCAL ANESTHETIC	phenazopyridine
BRD-K84421793	-0.146202	1	DOPAMINE RECEPTOR AGONIST	BRD-K84421793
BRD-K74865981	-0.146236	4	DOPAMINE RECEPTOR ANTAGONIST	YM-09151-2
BRD-A63667919	-0.146279	1	DOPAMINE RECEPTOR ANTAGONIST|SEROTONIN RECEPTOR ANTAGONIST	methylergometrine
BRD-A43974499	-0.146323	1	ADRENERGIC RECEPTOR ANTAGONIST	reboxetine
BRD-K01648091	-0.146562	1	DOPAMINE RECEPTOR ANTAGONIST	LE-300
BRD-K65639003	-0.146816	1	PHOSPHODIESTERASE INHIBITOR	icariin
BRD-K57033106	-0.146995	1	HISTAMINE RECEPTOR ANTAGONIST	tripelennamine
BRD-K18787491	-0.147089	1	MEK INHIBITOR	U-0126
BRD-K34170797	-0.147218	1	FXR AGONIST	fexaramine
BRD-K28307902	-0.147966	1	ANDROGEN RECEPTOR ANTAGONIST	flutamide
BRD-A84389633	-0.148187	1	SEROTONIN RECEPTOR ANTAGONIST	tropanyl-3,5-dimethylbenzoate
BRD-A29289453	-0.1489	1	PLATELET ACTIVATING FACTOR RECEPTOR ANTAGONIST	PCA-4248
BRD-K78294846	-0.149173	1	CALCIUM CHANNEL BLOCKER	osthol
BRD-K90333595	-0.149183	1	ADRENERGIC RECEPTOR ANTAGONIST	phentolamine
BRD-K08502430	-0.149795	1	ANGIOGENESIS INHIBITOR	angiogenesis-inhibitor
BRD-A87445400	-0.150018	1	ADRENERGIC RECEPTOR ANTAGONIST	yohimbine
BRD-K46142322	-0.15018	1	SEROTONIN RECEPTOR PARTIAL AGONIST	RS-67333
BRD-K94379058	-0.151317	1	CANNABINOID RECEPTOR INVERSE AGONIST	BML-190
BRD-K46212057	-0.152805	1	CYTOCHROME P450 INHIBITOR	voriconazole
BRD-A03359064	-0.15302	1	ADRENERGIC RECEPTOR ANTAGONIST	ICI-89406
BRD-K13032584	-0.153374	1	MONOAMINE OXIDASE INHIBITOR	procarbazine
BRD-K19605405	-0.153649	1	ADENOSINE RECEPTOR ANTAGONIST	ZM-241385
BRD-K54142781	-0.153758	1	ADRENERGIC RECEPTOR AGONIST	cirazoline
BRD-K88429204	-0.153936	1	DIHYDROFOLATE REDUCTASE INHIBITOR	pyrimethamine
BRD-K75699339	-0.154524	1	SEROTONIN RECEPTOR AGONIST	rizatriptan
BRD-K41337261	-0.154529	1	SRC INHIBITOR | VEGFR INHIBITOR | ABL KINASE INHIBITOR	ZM-306416
BRD-A36066264	-0.154613	1	CONTRACEPTIVE AGENT	estradiol-benzoate
BRD-K18909381	-0.154869	1	SEROTONIN RECEPTOR AGONIST	CGS-12066B
BRD-K70281171	-0.155617	1	DOPAMINE RECEPTOR ANTAGONIST	U-99194
BRD-K02404261	-0.156022	5	PHOSPHODIESTERASE INHIBITOR | ADENOSINE RECEPTOR ANTAGONIST	caffeine
BRD-K35629949	-0.156222	1	CCK RECEPTOR ANTAGONIST	SR-27897
BRD-K66782112	-0.15647	1	HISTAMINE RECEPTOR ANTAGONIST	ICI-162846
BRD-K11634954	-0.156822	1	DOPAMINE UPTAKE INHIBITOR	GBR-13069
BRD-K95237249	-0.157835	1	URICOSURIC BLOCKER	probenecid
BRD-A85025557	-0.157901	1	GABA RECEPTOR ANTAGONIST	NCS-382
BRD-A54029483	-0.157905	1	ENDOTHELIN RECEPTOR ANTAGONIST	IRL-2500
BRD-K60184833	-0.158639	1	TYROSINE KINASE INHIBITOR	TYRPHOSTIN-46
BRD-K52721684	-0.15876	1	POTASSIUM CHANNEL ACTIVATOR	PCO-400
BRD-K19687926	-0.159035	1	EGFR INHIBITOR | ERBB2 INHIBITOR	lapatinib
BRD-K00234327	-0.160104	5	SEROTONIN RECEPTOR AGONIST	RU-24969
BRD-K36616567	-0.160249	1	HISTAMINE RECEPTOR ANTAGONIST	doxepin
BRD-K35430135	-0.160711	1	ADRENERGIC RECEPTOR ANTAGONIST	SR-59230A
BRD-U97083655	-0.160715	1	BACTERIAL CELL WALL SYNTHESIS INHIBITOR	teicoplanin
BRD-K81729199	-0.160943	1	ACETYLCHOLINE RECEPTOR ANTAGONIST	AQ-RA741
BRD-K28761384	-0.161499	1	DOPAMINE RECEPTOR ANTAGONIST	zuclopenthixol
BRD-K47289124	-0.161596	4	DOPAMINE RECEPTOR ANTAGONIST	nemonapride
BRD-K48722833	-0.161599	1	DOPAMINE RECEPTOR ANTAGONIST | SEROTONIN RECEPTOR ANTAGONIST	iloperidone
BRD-K15868788	-0.161763	1	SEROTONIN RECEPTOR ANTAGONIST	SDZ-205-557
BRD-K03384561	-0.162315	1	ANGIOGENESIS INHIBITOR|TUMOR NECROSIS FACTOR PRODUCTION INHIBITOR	roquinimex
BRD-A29734509	-0.162475	1	SODIUM CHANNEL BLOCKER	disopyramide
BRD-K46652470	-0.162638	1	HISTAMINE RECEPTOR ANTAGONIST	nizatidine
BRD-K40887525	-0.162846	1	SEROTONIN RECEPTOR ANTAGONIST	ritanserin
BRD-K26373640	-0.163042	1	IKK INHIBITOR|SYK INHIBITOR	IKK-2-inhibitor
BRD-K18816859	-0.163295	1	SEROTONIN RECEPTOR AGONIST	L-694247
BRD-K42452249	-0.163499	1	P38 MAPK INHIBITOR	EO-1428
BRD-A35338386	-0.163504	1	ADENOSINE RECEPTOR AGONIST	NECA
BRD-K16621777	-0.164543	1	ANDROGEN RECEPTOR MODULATOR	enobosarm
BRD-K75478907	-0.164623	1	GABA RECEPTOR MODULATOR	GS-39783
BRD-K12244279	-0.164807	1	MEK INHIBITOR	MEK1-2-inhibitor
BRD-K95739795	-0.165248	4	VESICULAR MONOAMINE TRANSPORTER INHIBITOR	tetrabenazine
BRD-A02180903	-0.165318	1	GLUCOCORTICOID RECEPTOR AGONIST	betamethasone
BRD-K15592317	-0.165876	1	ATM KINASE INHIBITOR	CP-466722
BRD-K14550461	-0.166	1	VITAMIN D RECEPTOR AGONIST	doxercalciferol
BRD-K50325075	-0.166987	1	SLOW AFTERHYPERPOLARIZATION CHANNEL BLOCKER	UCL-2077
BRD-K91315211	-0.167031	1	HISTAMINE RECEPTOR AGONIST | HISTAMINE RECEPTOR ANTAGONIST	betahistine
BRD-A59808129	-0.167397	1	IKK INHIBITOR | FXR ANTAGONIST | CHOLESTEROL INHIBITOR | ESTROGEN RECEPTOR AGONIST | PREGNANE X RECEPTOR AGONIST | PROGESTERONE RECEPTOR AGONIST	guggulsterone
BRD-K56195681	-0.1675	1	P38 MAPK INHIBITOR	losmapimod
BRD-A59215453	-0.167676	1	OPIOID RECEPTOR ANTAGONIST | DOPAMINE RECEPTOR MODULATOR | ACETYLCHOLINE RECEPTOR ANTAGONIST | VESICULAR MONOAMINE TRANSPORTER LIGAND	lobelanidine
BRD-A38747044	-0.168696	1	IMIDAZOLINE RECEPTOR ANTAGONIST	KU-14R
BRD-K63954456	-0.169309	1	TNF PRODUCTION INHIBITOR	BRD-K63954456
BRD-K17008822	-0.169363	1	SIGMA RECEPTOR ANTAGONIST	BD-1008
BRD-K77925998	-0.170453	1	SEROTONIN RECEPTOR AGONIST	quipazine
BRD-K10177585	-0.170522	1	ADENOSINE RECEPTOR ANTAGONIST	PSB-11
BRD-K09436313	-0.170765	1	PROSTANOID RECEPTOR ANTAGONIST	prostaglandin
BRD-K24053527	-0.171221	1	GLUTAMATE RECEPTOR ANTAGONIST|SIGMA RECEPTOR AGONIST	dextromethorphan
BRD-A75478957	-0.171414	1	COLLAGENASE INHIBITOR | METALLOPROTEINASE INHIBITOR	PD-166793
BRD-A71262238	-0.171878	1	DOPAMINE RECEPTOR ANTAGONIST	nafadotride
BRD-A32949107	-0.172645	1	CALCIUM CHANNEL BLOCKER	MRS-1845
BRD-K72264770	-0.172794	1	HISTONE LYSINE METHYLTRANSFERASE INHIBITOR	QW-BI-011
BRD-K00610438	-0.173268	1	SEROTONIN RECEPTOR ANTAGONIST	altanserin
BRD-A94624445	-0.173321	1	CAMP STIMULANT | ADENOSINE RECEPTOR AGONIST	bucladesine
BRD-A81585303	-0.173406	4	AMPK ACTIVATOR	acadesine
BRD-A28422058	-0.173507	1	GLUTAMATE RECEPTOR ANTAGONIST	L-689560
BRD-K92049597	-0.174556	1	SODIUM CHANNEL BLOCKER	triamterene
BRD-K54790157	-0.175305	1	DNA SYNTHESIS INHIBITOR	trioxsalen
BRD-K27737647	-0.17541	1	PKA INHIBITOR	H-89
BRD-K85266041	-0.175605	1	GLUTAMATE RECEPTOR ANTAGONIST	DNQX
BRD-K92758126	-0.175875	1	NFKB PATHWAY INHIBITOR	MD-920
BRD-K95851186	-0.176254	1	GABA RECEPTOR MODULATOR	CGP-13501
BRD-K34441861	-0.176865	1	ANGIOTENSIN CONVERTING ENZYME INHIBITOR	moexipril
BRD-A80928489	-0.1773	1	P-GLYCOPROTEIN INHIBITOR	1-monopalmitin
BRD-A54487287	-0.177433	1	GLUCOCORTICOID RECEPTOR AGONIST	cortisone-acetate
BRD-K62221994	-0.178076	1	GONADOTROPIN RELEASING FACTOR HORMONE RECEPTOR ANTAGONIST	T-98475
BRD-K69556541	-0.178232	1	CALCIUM CHANNEL BLOCKER	ryanodine
BRD-K68507560	-0.179246	1	ACETYLCHOLINE RECEPTOR ANTAGONIST	dicycloverine
BRD-A25234499	-0.179338	1	GLUCOCORTICOID RECEPTOR ANTAGONIST	aminoglutethimide
BRD-K05528470	-0.179358	1	DOPAMINE RECEPTOR ANTAGONIST	L-745870
BRD-M45964048	-0.1796	2	PHOTOSENSITIZING AGENT	verteporfin
BRD-K40438880	-0.179756	4	GLUTAMATE RECEPTOR MODULATOR	spermidine
BRD-K50018155	-0.179907	1	SEROTONIN RECEPTOR PARTIAL AGONIST	RS-67506
BRD-A74269027	-0.181018	1	ADRENERGIC RECEPTOR AGONIST	isoxsuprine
BRD-K67102207	-0.18118	4	HDAC INHIBITOR	phenylbutyrate
BRD-K37130656	-0.181853	1	COAGULATION FACTOR INHIBITOR	rivaroxaban
BRD-K36965586	-0.182117	1	SEROTONIN RECEPTOR AGONIST	m-chlorophenylbiguanide
BRD-K05181463	-0.182791	1	DOPAMINE RECEPTOR ANTAGONIST	L-741626
BRD-K76534306	-0.183866	1	BACTERIAL DNA GYRASE INHIBITOR	enrofloxacin
BRD-A14966924	-0.184522	1	SEROTONIN RECEPTOR ANTAGONIST	alaproclate
BRD-K68095457	-0.184572	1	CANNABINOID RECEPTOR AGONIST	palmitoylethanolamide
BRD-K25433859	-0.184785	1	TRICYCLIC ANTIDEPRESSANT | NOREPINEPHRINE REPUTAKE INHIBITOR	maprotiline
BRD-K89014967	-0.1848	1	MEK INHIBITOR	AS-703026
BRD-K96084870	-0.184851	1	PDGFR INHIBITOR | VEGFR INHIBITOR	DMBI
BRD-K31268420	-0.185204	1	CDK INHIBITOR | GSK-3 INHIBITOR	NSC-693868
BRD-K02265150	-0.185387	1	NOREPINEPHRINE REPUTAKE INHIBITOR	amoxapine
BRD-K81029756	-0.187237	1	CALCIUM CHANNEL BLOCKER	diltiazem
BRD-K38055836	-0.187605	1	RESPIRATORY STIMULANT	etamivan
BRD-K19525698	-0.188263	1	THROMBOXANE SYNTHASE INHIBITOR	ozagrel
BRD-K04146668	-0.188767	1	GROWTH FACTOR RECEPTOR INHIBITOR	GW-441756
BRD-K77677632	-0.189356	1	SEROTONIN RECEPTOR ANTAGONIST	SB-200646
BRD-K97309399	-0.189791	1	DOPAMINE RECEPTOR ANTAGONIST	thiothixene
BRD-A51829654	-0.190135	1	SEROTONIN RECEPTOR ANTAGONIST	BRL-15572
BRD-A51714012	-0.190435	1	ADRENERGIC INHIBITOR | SEROTONIN REUPTAKE INHIBITOR | NOREPINEPHRINE REUPTAKE INHIBITOR	venlafaxine
BRD-A00993607	-0.191164	1	ADRENERGIC RECEPTOR ANTAGONIST	alprenolol
BRD-A81795050	-0.192489	1	OXIDOSQUALENE CYCLASE INHIBITOR	U-18666A
BRD-K52850071	-0.193648	1	JAK INHIBITOR	WHI-P154
BRD-K61496577	-0.194013	1	GLUCOCORTICOID RECEPTOR AGONIST	flumetasone
BRD-K34415467	-0.194393	1	HISTAMINE RECEPTOR ANTAGONIST	trimethobenzamide
BRD-A20527803	-0.194707	1	ADENOSINE RECEPTOR AGONIST	IB-MECA
BRD-K23922020	-0.195345	1	ACETYLCHOLINE RECEPTOR AGONIST	arecaidine-propargyl-ester
BRD-A09472452	-0.19563	1	SODIUM CHANNEL BLOCKER	flecainide
BRD-K72029282	-0.197042	1	ATHEROGENESIS INHIBITOR	probucol
BRD-K71427192	-0.197778	1	XIAP INHIBITOR	BRD-K71427192
BRD-K87510569	-0.198549	1	CCK RECEPTOR ANTAGONIST	RS-504393
BRD-K82562631	-0.198555	1	CYCLOOXYGENASE INHIBITOR	tolmetin
BRD-K53220666	-0.201307	1	SEDATIVE	trimetozine
BRD-K07736136	-0.201734	1	P38 MAPK INHIBITOR	VX-702
BRD-K70330367	-0.202124	1	GLUTAMATE RECEPTOR ANTAGONIST	amantadine
BRD-K05901394	-0.203269	1	DOPAMINE RECEPTOR AGONIST | SEROTONIN RECEPTOR ANTAGONIST	terguride
BRD-A26845397	-0.203906	1	ADRENERGIC RECEPTOR ANTAGONIST | ADRENERGIC RECEPTOR ANTAGONIST	isamoltane
BRD-K34533029	-0.204133	1	EGFR INHIBITOR	tyrphostin-AG-494
BRD-A41995253	-0.205829	1	GLYCINE RECEPTOR ANTAGONIST	brucine
BRD-K58938839	-0.206407	1	SMOOTHENED RECEPTOR ANTAGONIST	cyclopamine
BRD-K89402695	-0.207766	1	THROMBOXANE RECEPTOR ANTAGONIST	L-655240
BRD-K40902647	-0.209381	1	ADRENERGIC RECEPTOR ANTAGONIST	vincamine
BRD-K16277217	-0.209882	1	DOPAMINE RECEPTOR ANTAGONIST	piperacetazine
BRD-K07265709	-0.21026	1	CHELATING AGENT|TOPOISOMERASE INHIBITOR	razoxane
BRD-K30189597	-0.211429	1	SYK INHIBITOR	SYK-inhibitor
BRD-K04218075	-0.211711	1	ESTROGEN RECEPTOR ANTAGONIST	clomifene
BRD-A62525898	-0.212248	1	GLUCOCORTICOID RECEPTOR AGONIST	prednisone
BRD-A31195449	-0.21314	1	SEROTONIN RECEPTOR AGONIST	TCB2
BRD-K01095011	-0.21358	1	5 ALPHA REDUCTASE INHIBITOR	finasteride
BRD-K97440753	-0.213956	1	ADRENERGIC RECEPTOR ANTAGONIST|PROLACTIN INHIBITOR	dihydroergocristine
BRD-K68558722	-0.214222	1	CYCLOOXYGENASE INHIBITOR	deracoxib
BRD-K93201660	-0.214842	1	MYOSIN LIGHT CHAIN KINASE INHIBITOR	ML-7
BRD-A16444946	-0.215474	1	GLUCOSIDASE INHIBITOR	acarbose
BRD-K93280214	-0.215918	1	GABA RECEPTOR ANTAGONIST	gabazine
BRD-K83508485	-0.21767	1	TACHYKININ ANTAGONIST	FK-888
BRD-A10188456	-0.218402	1	GLUCOCORTICOID RECEPTOR AGONIST	dexamethasone
BRD-K26548821	-0.218522	1	DOPAMINE RECEPTOR AGONIST	quinpirol-(-)
BRD-K06147391	-0.219105	1	ACETYLCHOLINE RECEPTOR ANTAGONIST	telenzepine
BRD-K16195444	-0.220169	1	ADRENERGIC RECEPTOR AGONIST	oxymetazoline
BRD-K63550407	-0.220524	1	NFKB PATHWAY INHIBITOR	erythromycin
BRD-K56558538	-0.221255	1	SODIUM CHANNEL BLOCKER	ambroxol
BRD-A88080608	-0.221831	1	ESTROGEN RECEPTOR AGONIST	equilin
BRD-K81783531	-0.22278	1	HCV INHIBITOR	VX-222
BRD-K91699951	-0.223215	1	LOCAL ANESTHETIC	benzonatate
BRD-K12513978	-0.223855	1	CYCLOOXYGENASE INHIBITOR	fenbufen
BRD-K26160755	-0.223994	1	IMIDAZOLINE RECEPTOR AGONIST	RS-45041-190
BRD-K45252063	-0.224545	1	PPAR RECEPTOR AGONIST	clofibrate
BRD-K04701033	-0.225516	1	ATR KINASE INHIBITOR	VE-822
BRD-K21565985	-0.227061	1	ADRENERGIC RECEPTOR AGONIST	xylazine
BRD-A77291778	-0.228589	1	ACETYLCHOLINE RECEPTOR ANTAGONIST	cyclopentolate
BRD-A56987319	-0.229245	1	ADENYLYL CYCLASE INHIBITOR	SQ-22536
BRD-K51805276	-0.230554	1	CHOLINESTERASE INHIBITOR	temefos
BRD-K52394958	-0.231418	1	TACHYKININ ANTAGONIST	GR-159897
BRD-A87719232	-0.232454	1	CYCLOOXYGENASE INHIBITOR	naproxen
BRD-K25224017	-0.233	1	SEROTONIN RECEPTOR ANTAGONIST	pirenperone
BRD-A06390036	-0.235153	1	ANTIARRHYTHMIC	hydroquinidine
BRD-A68891053	-0.235523	1	LIPOXYGENASE INHIBITOR	BW-B70C
BRD-K60298136	-0.23605	1	ARYL HYDROCARBON RECEPTOR AGONIST	ITE
BRD-K68392338	-0.23606	1	BENZODIAZEPINE RECEPTOR ANTAGONIST	ZK-93426
BRD-A97479839	-0.23717	1	ACETYLCHOLINE RECEPTOR ANTAGONIST	piperidolate
BRD-K29343434	-0.239056	1	GAMMA SECRETASE INHIBITOR	BMS-906024
BRD-K49372556	-0.239518	1	CYCLOOXYGENASE INHIBITOR	mofezolac
BRD-K18905250	-0.240127	1	ADRENERGIC RECEPTOR AGONIST	ST-91
BRD-K95309561	-0.240899	1	ESTROGEN RECEPTOR AGONIST	dienestrol
BRD-K67445247	-0.242148	1	UREASE INHIBITOR	flurofamide
BRD-K51276371	-0.243197	1	CDK INHIBITOR | GSK-3 INHIBITOR | CFTR CHANNEL AGONIST	aloisine
BRD-A63043573	-0.243313	1	DOPAMINE RECEPTOR AGONIST	cabergoline
BRD-A29485665	-0.244334	1	ANDROGEN RECEPTOR ANTAGONIST	bicalutamide
BRD-A03623303	-0.244902	1	ADRENERGIC RECEPTOR ANTAGONIST	metoprolol
BRD-A77577770	-0.245597	1	PROTEIN KINASE INHIBITOR	palmitoylcarnitine
BRD-K22024824	-0.24825	1	GAMMA SECRETASE INHIBITOR	RG-4733
BRD-A43882281	-0.248254	1	ATP CHANNEL ACTIVATOR | POTASSIUM CHANNEL ACTIVATOR	pinacidil
BRD-K28428262	-0.249524	1	FGFR INHIBITOR | VEGFR INHIBITOR	brivanib
BRD-K10042277	-0.249649	1	ACETYLCHOLINE RECEPTOR AGONIST	desmethylclozapine
BRD-A94669766	-0.253247	1	TRPV ANTAGONIST | AROMATASE INHIBITOR	naringenin
BRD-A82329351	-0.254452	1	PROTEIN SYNTHESIS INHIBITOR	cycloheximide
BRD-K60274257	-0.25479	1	TYROSINE PHOSPHATASE INHIBITOR	dephostatin
BRD-A74667430	-0.25532	1	CYCLOOXYGENASE INHIBITOR	etodolac
BRD-K25394294	-0.256383	1	CYCLOOXYGENASE INHIBITOR	oxaprozin
BRD-K91696562	-0.257112	1	FGFR INHIBITOR | PDGFR INHIBITOR | VEGFR INHIBITOR	orantinib
BRD-K29555132	-0.261387	1	CANNABINOID RECEPTOR AGONIST	arachidonamide
BRD-K59632282	-0.263159	1	SODIUM CHANNEL BLOCKER	quinidine
BRD-K89274813	-0.263678	1	ACETYLCHOLINE RELEASE ENHANCER	DMP-543
BRD-K46317332	-0.263758	1	NITRIC OXIDE SYNTHASE INHIBITOR	proadifen
BRD-A04553218	-0.264335	1	HISTAMINE RECEPTOR ANTAGONIST	chlorphenamine
BRD-K48029790	-0.26727	1	PHOSPHOLIPASE INHIBITOR	OBAA
BRD-K13819402	-0.267807	1	MONOAMINE OXIDASE INHIBITOR | ACETYLCHOLINESTERASE INHIBITOR	desoxypeganine
BRD-K17896185	-0.268016	1	OPIOID RECEPTOR AGONIST	FIT
BRD-A83859836	-0.269426	1	SEROTONIN RECEPTOR ANTAGONIST	tropisetron
BRD-K97158071	-0.273167	1	DOPAMINE RECEPTOR ANTAGONIST	droperidol
BRD-K70778732	-0.274132	1	SEROTONIN REUPTAKE INHIBITOR | SEROTONIN RECEPTOR ANTAGONIST | ADRENERGIC RECEPTOR ANTAGONIST	trazodone
BRD-K92446736	-0.274745	1	HCN CHANNEL BLOCKER	zatebradine
BRD-A61858259	-0.27875	1	INSULIN SENSITIZER	CAY-10415
BRD-K09859624	-0.278919	1	ACETYLCHOLINE RECEPTOR ANTAGONIST	methantheline
BRD-K95202259	-0.279147	1	P38 MAPK INHIBITOR	ML-3163
BRD-K51033547	-0.284364	1	OPIOID RECEPTOR AGONIST | SEROTONIN REUPTAKE INHIBITOR | NOREPINEPHRINE REPUTAKE INHIBITOR	tramadol
BRD-K53878242	-0.28872	1	PHOSPHODIESTERASE INHIBITOR	MMPX
BRD-A62035778	-0.291955	1	ACETYLCHOLINE RECEPTOR ANTAGONIST	scopolamine
BRD-A72596465	-0.29611	1	PPAR RECEPTOR ANTAGONIST	GW-6471
BRD-K99749624	-0.296385	1	PDGFR INHIBITOR | VEGFR INHIBITOR	linifanib
BRD-K83322645	-0.312724	1	SIGMA RECEPTOR AGONIST | SIGMA RECEPTOR ANTAGONIST	L-693403

## Sheet: Supp-table 4B GI1
pert_id	mean_score	N	MOA	cmap_name
BRD-K24681473	0.293042	1	SURVIVIN INHIBITOR	YM-155
BRD-K84034737	0.284565	2	AXL KINASE INHIBITOR	TP-0903			Gl1 refers to these signatures of drugs were identified in Gl1 cell line
BRD-K23478508	0.261956	1	ATPASE INHIBITOR	digoxin
BRD-K20463415	0.252907	3	CHK INHIBITOR	LY-2606368
BRD-K43578482	0.210484	3	FOCAL ADHESION KINASE INHIBITOR	defactinib
BRD-K68538666	0.206959	3	PROSTANOID RECEPTOR ANTAGONIST	aceclofenac
BRD-K99545815	0.193933	3	FOCAL ADHESION KINASE INHIBITOR	PF-562271
BRD-K09255212	0.191048	3	CHELATING AGENT	clioquinol
BRD-A93683007	0.1875	3	CYCLOOXYGENASE INHIBITOR	mabuprofen
BRD-K61228301	0.186236	3	DNA METHYLTRANSFERASE INHIBITOR	SGI-1027
BRD-K85015012	0.181502	3	GAT INHIBITOR | GABA UPTAKE INHIBITOR	NNC-05-2090
BRD-K08976401	0.17974	3	TYROSINASE INHIBITOR	azelaic-acid
BRD-K47492008	0.179354	3	CYCLOOXYGENASE INHIBITOR	alclofenac
BRD-K53281329	0.174031	3	SYK INHIBITOR	BAY-61-3606
BRD-K14109347	0.173576	2	CHK INHIBITOR	LY-2603618
BRD-K58568447	0.16944	3	BONE MORPHOGENIC PROTEIN INHIBITOR	K-02288
BRD-K99984802	0.167825	3	PROSTANOID RECEPTOR ANTAGONIST	flunixin
BRD-A07207424	0.166244	3	PHOSPHODIESTERASE INHIBITOR	Ro-20-1724
BRD-K30519779	0.165843	3	GLUTAMATE RECEPTOR AGONIST	homoquinolinic-acid
BRD-A48570745	0.165739	2	BENZODIAZEPINE RECEPTOR AGONIST	ivermectin
BRD-K77625799	0.162754	3	EGFR INHIBITOR | VEGFR INHIBITOR | RET TYROSINE KINASE INHIBITOR	vandetanib
BRD-K22482860	0.162114	3	POTASSIUM CHANNEL BLOCKER	dalfampridine
BRD-A80017228	0.16185	3	SODIUM/POTASSIUM/CHLORIDE TRANSPORTER INHIBITOR	bendroflumethiazide
BRD-K24771047	0.161733	3	GLUTAMATE RECEPTOR AGONIST	ampalex
BRD-A26711594	0.159985	3	CALCIUM CHANNEL BLOCKER	nicardipine
BRD-K66093087	0.159848	3	BENZODIAZEPINE RECEPTOR AGONIST	FGIN-1-43
BRD-K46056750	0.159177	2	CHK INHIBITOR	AZD-7762
BRD-K49519144	0.15871	3	GLUTAMATE RECEPTOR AGONIST	LY-2140023
BRD-K12184916	0.154894	2	MTOR INHIBITOR | PI3K INHIBITOR	NVP-BEZ235
BRD-K48068743	0.154209	3	DIPEPTIDYL PEPTIDASE INHIBITOR	teneligliptin
BRD-K66911501	0.153536	3	CALCITONIN ANTAGONIST	MK-3207
BRD-A37630846	0.151622	3	RNA SYNTHESIS INHIBITOR | TOPOISOMERASE INHIBITOR	daunorubicin
BRD-K56301217	0.147797	2	BCL INHIBITOR	ABT-737
BRD-K58894520	0.147493	3	MATRIX METALLOPROTEASE INHIBITOR	ONO-4817
BRD-K67868012	0.147394	3	MTOR INHIBITOR | PI3K INHIBITOR	PI-103
BRD-A48237631	0.143976	3	DNA ALKYLATING AGENT|DNA SYNTHESIS INHIBITOR	mitomycin-c
BRD-A92933783	0.141147	3	SIGMA RECEPTOR ANTAGONIST	SM-21
BRD-A22081593	0.139921	3	ADENOSINE RECEPTOR ANTAGONIST	sulmazole
BRD-A91008255	0.137917	3	CALCIUM CHANNEL BLOCKER	bepridil
BRD-K47029922	0.136933	3	MONOAMINE OXIDASE INHIBITOR	tranylcypromine
BRD-K10705233	0.135431	3	CANNABINOID RECEPTOR AGONIST	GW-405833
BRD-A67975844	0.134263	3	MATRIX METALLOPROTEASE INHIBITOR	NSC-405020
BRD-A93236127	0.133789	3	ATPASE INHIBITOR	digitoxin
BRD-K14880289	0.13377	3	INSULIN SENSITIZER | PPAR RECEPTOR AGONIST	GW-501516
BRD-K88551539	0.1334	3	HIF MODULATOR	CAY-10585
BRD-K00662280	0.132315	3	GABA RECEPTOR AGONIST	CL-218872
BRD-K02407574	0.131779	3	TUBULIN INHIBITOR	parbendazole
BRD-K48812570	0.131536	3	ENDOTHELIN RECEPTOR ANTAGONIST	macitentan
BRD-K06878038	0.130907	3	CHELATING AGENT	deferiprone
BRD-K02130563	0.130399	3	HDAC INHIBITOR	panobinostat
BRD-K43786866	0.128569	3	SIGMA RECEPTOR AGONIST	opipramol
BRD-K26901728	0.128515	3	CYCLOOXYGENASE INHIBITOR	lumiracoxib
BRD-K43187018	0.128153	3	PIM KINASE INHIBITOR	GDC-0349
BRD-M63173034	0.127497	3	CYCLOOXYGENASE INHIBITOR	clonixin-lysinate
BRD-K70557564	0.126492	3	P-GLYCOPROTEIN INHIBITOR	zosuquidar
BRD-K62581435	0.12602	3	ADRENERGIC RECEPTOR LIGAND	3-MPPI
BRD-K60690191	0.125373	3	GLUTAMATE RECEPTOR ANTAGONIST	MPEP
BRD-K64400208	0.122068	3	GLUTAMATE RECEPTOR ANTAGONIST	DNQX
BRD-K40269473	0.122011	3	CATHEPSIN INHIBITOR	cathepsin-inhibitor-1
BRD-K22314899	0.11962	3	ARYL HYDROCARBON RECEPTOR ANTAGONIST	CH-223191
BRD-A20644369	0.11915	3	MINERALOCORTICOID RECEPTOR ANTAGONIST	canrenone
BRD-K87718015	0.118358	2	DYNAMIN INHIBITOR	dynasore
BRD-K19085898	0.118344	2	PHOSPHOLIPASE INHIBITOR	darapladib
BRD-K17979676	0.118176	3	MONOAMINE OXIDASE INHIBITOR	eprobemide
BRD-K20986251	0.117997	3	FXR ANTAGONIST|VITAMIN D RECEPTOR AGONIST	lithocholic-acid
BRD-K41185545	0.116248	3	ENDOTHELIN RECEPTOR ANTAGONIST	ambrisentan
BRD-K13819402	0.115589	3	MONOAMINE OXIDASE INHIBITOR | ACETYLCHOLINESTERASE INHIBITOR	desoxypeganine
BRD-K64338723	0.115363	3	MONOAMINE OXIDASE INHIBITOR	milacemide
BRD-K14329163	0.115243	3	L-TYPE CALCIUM CHANNEL ACTIVATOR	BAY-K-8644-(S)-(-)
BRD-K11636097	0.114795	3	CDK INHIBITOR	JNJ-7706621
BRD-K47869605	0.114277	3	MICROTUBULE INHIBITOR | TUBULIN POLYMERIZATION INHIBITOR	podophyllotoxin
BRD-K44408410	0.112649	3	HYPOXIA INDUCIBLE FACTOR INHIBITOR	2-methoxyestradiol
BRD-K62734952	0.111863	3	FARNESYLTRANSFERASE INHIBITOR	arglabin
BRD-A82035391	0.111605	3	VASOPRESSIN RECEPTOR ANTAGONIST	tolvaptan
BRD-K09778810	0.111599	3	IMPASE INHIBITOR	FGIN-1-27
BRD-K54210043	0.111403	3	CALCIUM CHANNEL ACTIVATOR	NS-1619
BRD-K14870255	0.110567	3	AXL KINASE INHIBITOR	R-428
BRD-K78637815	0.110192	3	CANNABINOID RECEPTOR ANTAGONIST	LY-320135
BRD-K26664453	0.110013	3	MICROTUBULE INHIBITOR	cytochalasin-b
BRD-A71390734	0.108721	2	TOPOISOMERASE INHIBITOR	idarubicin
BRD-K77908580	0.108104	3	HDAC INHIBITOR	entinostat
BRD-K75009076	0.10739	3	CHK INHIBITOR	SCH-900776
BRD-A54490543	0.106968	3	MONOAMINE OXIDASE INHIBITOR	pirlindole
BRD-K62537556	0.105559	3	SIGMA RECEPTOR AGONIST	4-IBP
BRD-A50675702	0.105177	3	CHLORIDE CHANNEL BLOCKER | GABA GATED CHLORIDE CHANNEL BLOCKER	fipronil
BRD-K84173274	0.104547	3	CYCLOOXYGENASE INHIBITOR	ufenamate
BRD-K10958118	0.104311	3	FARNESYLTRANSFERASE INHIBITOR	L-778123
BRD-K04548931	0.103811	2	TOPOISOMERASE INHIBITOR	epirubicin
BRD-K37890730	0.103305	3	TOPOISOMERASE INHIBITOR	camptothecin
BRD-K46290096	0.10264	3	ADENOSINE RECEPTOR ANTAGONIST	preladenant
BRD-K74190368	0.10234	3	PHOSPHODIESTERASE INHIBITOR	resorcinol
BRD-A64933752	0.100166	3	ADENOSINE RECEPTOR AGONIST	CV-1808
BRD-K29462201	0.100022	3	ANGIOTENSIN CONVERTING ENZYME INHIBITOR	deserpidine
BRD-K48059230	0.098583	3	GLUTAMATE RECEPTOR ANTAGONIST	YM-298198
BRD-K82002057	0.0983093	3	GLUTAMATE RECEPTOR AGONIST	DFB
BRD-K20755323	0.098275	3	SPHINGOSINE KINASE INHIBITOR	SKI-II
BRD-K10670311	0.0980974	3	ANTI-RHEUMATIC DRUG | NFKB PATHWAY INHIBITOR	sulfasalazine
BRD-A23970436	0.0977095	3	GLUTAMATE RECEPTOR ANTAGONIST	thiamylal
BRD-A11813248	0.0973713	3	POTASSIUM CHANNEL BLOCKER	AM-92016
BRD-K03063480	0.0956209	3	CHK INHIBITOR	PF-477736
BRD-A98283014	0.0952133	2	CALMODULIN ANTAGONIST | CALCIUM CHANNEL BLOCKER	calmidazolium
BRD-K78659596	0.0946797	3	PROTEASOME INHIBITOR	ixazomib
BRD-K82255054	0.0941609	3	GABA RECEPTOR AGONIST	propofol
BRD-K95739795	0.0932823	3	VESICULAR MONOAMINE TRANSPORTER INHIBITOR	tetrabenazine
BRD-K99023089	0.0931575	3	AKT INHIBITOR	AZD-5363
BRD-K12539581	0.0929345	3	TUBULIN POLYMERIZATION INHIBITOR	nocodazole
BRD-A59001851	0.091659	3	REDUCING AGENT | IMMUNOSUPPRESSANT | PROTEASE INHIBITOR | PEPTIDASE INHIBITOR | GABA RECEPTOR ANTAGONIST | GLYCINE RECEPTOR ANTAGONIST | PLATELET ACTIVATING FACTOR RECEPTOR ANTAGONIST	ginkgolide-b
BRD-A81866333	0.0913924	3	ADENOSINE RECEPTOR AGONIST	CGS-21680
BRD-K14171291	0.0906085	3	DIPEPTIDYL PEPTIDASE INHIBITOR	omarigliptin
BRD-K21680192	0.0898412	2	TOPOISOMERASE INHIBITOR	mitoxantrone
BRD-K96344439	0.0892745	3	SODIUM/GLUCOSE COTRANSPORTER INHIBITOR	tofogliflozin
BRD-K50720187	0.0891142	3	GLUTAMATE RECEPTOR ANTAGONIST	flupirtine
BRD-K01980392	0.0891117	3	GABA UPTAKE INHIBITOR	guvacine
BRD-K35498378	0.0886264	3	ALDOSE REDUCTASE INHIBITOR	alrestatin
BRD-A31095847	0.0880328	3	VASOPRESSIN RECEPTOR ANTAGONIST	mozavaptan
BRD-K65518078	0.0878949	3	ANGIOTENSIN CONVERTING ENZYME INHIBITOR	cilazapril
BRD-A35869383	0.0878477	3	BTK INHIBITOR	ibrutinib
BRD-K32744045	0.0872411	3	TRPV AGONIST | DNA METHYLTRANSFERASE INHIBITOR | ALDEHYDE DEHYDROGENASE INHIBITOR	disulfiram
BRD-K33743361	0.0870722	3	POTASSIUM CHANNEL BLOCKER	ML-133
BRD-K51313569	0.0861417	3	CDK INHIBITOR	palbociclib
BRD-K58736316	0.0851403	3	FATTY ACID SYNTHASE INHIBITOR	cianidanol
BRD-A84687895	0.0851307	3	CALCIUM CHANNEL BLOCKER	nilvadipine
BRD-K59037100	0.0850391	3	LIPASE INHIBITOR	oxybenzone
BRD-K37618799	0.0847961	3	ADENOSINE RECEPTOR ANTAGONIST	MRS-1220
BRD-K87909389	0.0844134	3	CDK INHIBITOR	alvocidib
BRD-K02241333	0.083642	1	CHK INHIBITOR	CHIR-124
BRD-A28958257	0.0835955	3	INOSITOL MONOPHOSPHATASE INHIBITOR	centpropazine
BRD-A84481105	0.0835602	3	DOPAMINE RECEPTOR ANTAGONIST	thioridazine
BRD-K76614248	0.0830979	3	PHOSPHODIESTERASE INHIBITOR	atizoram
BRD-K15567136	0.0829458	3	PHOSPHODIESTERASE INHIBITOR	papaverine
BRD-K64800655	0.0822573	3	CDK INHIBITOR	PHA-793887
BRD-K08303368	0.0813572	3	ACETYLCHOLINESTERASE INHIBITOR	chlorpyrifos
BRD-K25143390	0.0809879	3	CC CHEMOKINE RECEPTOR ANTAGONIST	MSX-122
BRD-K41213548	0.080882	3	HSP INHIBITOR	KW-2478
BRD-K66175015	0.080128	2	EGFR INHIBITOR	afatinib
BRD-K02113016	0.0799488	3	PARP INHIBITOR	olaparib
BRD-K67566344	0.079748	3	MTOR INHIBITOR	KU-0063794
BRD-K55677650	0.0796523	3	IONOTROPIC GLUTAMATE RECEPTOR ANTAGONIST	CO-101244
BRD-A72703248	0.0795015	3	CALCIUM CHANNEL BLOCKER	SKF-96365
BRD-K78959463	0.0790508	3	CALCIUM CHANNEL ACTIVATOR	FPL-64176
BRD-K55781385	0.0790138	3	CALCITONIN ANTAGONIST	BMS-927711
BRD-K63806092	0.0783756	3	ENDOTHELIN RECEPTOR ANTAGONIST	sitaxentan
BRD-K82818427	0.0777214	3	MATRIX METALLOPROTEASE INHIBITOR	batimastat
BRD-K98521173	0.0775299	3	MINERALOCORTICOID RECEPTOR AGONIST	desoxycortone
BRD-K47642186	0.0773785	3	PHOSPHODIESTERASE INHIBITOR	piclamilast
BRD-K57569181	0.0772098	3	PHOSPHODIESTERASE INHIBITOR	pentoxifylline
BRD-K34341643	0.0765573	3	HEDGEHOG PATHWAY INHIBITOR	glasdegib
BRD-K02490038	0.0765243	3	ENDOTHELIN RECEPTOR ANTAGONIST	BQ-788
BRD-K01824921	0.0762672	2	ADENOSINE RECEPTOR ANTAGONIST	DPCPX
BRD-K78431006	0.0756613	3	ALK INHIBITOR	crizotinib
BRD-A64808605	0.0755753	3	ADRENERGIC RECEPTOR LIGAND	AH-11110
BRD-A75224450	0.0755172	3	CYCLOOXYGENASE INHIBITOR	ibuprofen-piconol
BRD-K93632104	0.0747063	3	CYCLOOXYGENASE INHIBITOR | PROSTANOID RECEPTOR INHIBITOR | PROSTANOID RECEPTOR ANTAGONIST	salicylic-acid
BRD-K51486818	0.074664	3	MONOAMINE OXIDASE INHIBITOR	lazabemide
BRD-A01320529	0.0745186	3	ADRENERGIC RECEPTOR AGONIST	salmeterol
BRD-A09533288	0.0743526	3	CALCIUM CHANNEL BLOCKER	verapamil
BRD-K97233161	0.0742097	3	PLATELET ACTIVATING FACTOR RECEPTOR ANTAGONIST	ABT-491
BRD-K17561142	0.0735264	3	POTASSIUM CHANNEL BLOCKER	amiodarone
BRD-K62965247	0.072651	3	FARNESYLTRANSFERASE INHIBITOR	tipifarnib-P2
BRD-K96720755	0.0719542	3	VASOPRESSIN RECEPTOR ANTAGONIST	relcovaptan
BRD-A48720949	0.0717305	3	ANDROGEN RECEPTOR AGONIST	testosterone-propionate
BRD-K67217586	0.0716728	3	CHOLINESTERASE INHIBITOR	fenthion
BRD-A74391928	0.0706599	3	POTASSIUM CHANNEL BLOCKER	ibutilide
BRD-K12329651	0.069793	3	ANDROGEN RECEPTOR AGONIST	androsterone
BRD-K97799481	0.0682468	3	ADENOSINE RECEPTOR ANTAGONIST	theophylline
BRD-K17796732	0.0675252	3	CANNABINOID RECEPTOR AGONIST	JWH-015
BRD-K93073858	0.0672816	3	ISOCITRATE DEHYDROGENASE INHIBITOR	ivosidenib
BRD-A88080608	0.0656386	3	ESTROGEN RECEPTOR AGONIST	equilin
BRD-A15131297	0.0654512	3	ANGIOTENSIN CONVERTING ENZYME INHIBITOR	benazepril
BRD-K28542495	0.0643603	3	PROSTANOID RECEPTOR ANTAGONIST	benzydamine
BRD-K38168441	0.0638772	3	THROMBIN INHIBITOR	dabigatran
BRD-A86619021	0.063257	3	TUMOR NECROSIS FACTOR PRODUCTION INHIBITOR	andrographolide
BRD-A03506276	0.0631984	3	HSP INHIBITOR	XL-888
BRD-K36756879	0.06289	3	CALCIUM CHANNEL BLOCKER	ethaverine
BRD-K93045741	0.0623014	3	ADENOSINE RECEPTOR ANTAGONIST	tozadenant
BRD-K89657519	0.0619837	3	ANDROGEN RECEPTOR AGONIST	testosterone-enanthate
BRD-K06388517	0.0619592	3	CYCLOOXYGENASE INHIBITOR	lofemizole
BRD-K54339150	0.0616331	3	CYCLOOXYGENASE INHIBITOR	proquazone
BRD-A83937277	0.0615452	3	HYDANTOIN ANTIEPILEPTIC	mephenytoin
BRD-K13949769	0.0611918	2	SIRT INHIBITOR	tenovin-6
BRD-K30572193	0.0608679	3	GLUTAMATE RECEPTOR ANTAGONIST	CTEP
BRD-K88611939	0.0608131	3	GLUTAMATE RECEPTOR AGONIST	aniracetam
BRD-K59339270	0.06054	3	PROSTANOID RECEPTOR ANTAGONIST	AH-6809
BRD-K57304726	0.0601826	3	SIGMA RECEPTOR AGONIST	PRE-084
BRD-K63630713	0.0601551	3	SODIUM/POTASSIUM/CHLORIDE TRANSPORTER INHIBITOR	etacrynic-acid
BRD-K61036791	0.0599421	3	TYROSINASE INHIBITOR	rucinol
BRD-K70924353	0.0593761	3	CYCLOOXYGENASE INHIBITOR	amtolmetin-guacil
BRD-K72222507	0.0590448	3	ANGIOTENSIN CONVERTING ENZYME INHIBITOR	quinapril
BRD-K13926615	0.0583447	3	PHOSPHODIESTERASE INHIBITOR	vardenafil
BRD-K96758128	0.0582319	3	GLUTAMATE INHIBITOR	WAY-213613
BRD-K12106308	0.0575164	2	SPHINGOSINE KINASE INHIBITOR	K-145
BRD-K70330367	0.0564207	3	GLUTAMATE RECEPTOR ANTAGONIST	amantadine
BRD-K22031190	0.0561897	3	PROSTANOID RECEPTOR ANTAGONIST	diflunisal
BRD-K90239174	0.0560541	3	CCK RECEPTOR ANTAGONIST	AMG-487
BRD-A88369366	0.0549938	3	DIPEPTIDYL PEPTIDASE INHIBITOR	trelagliptin
BRD-K79239947	0.0542491	3	FOCAL ADHESION KINASE INHIBITOR	PF-573228
BRD-K09951645	0.0538025	3	RAF INHIBITOR	dabrafenib
BRD-K42748308	0.0525236	3	POTASSIUM CHANNEL BLOCKER	XE-991
BRD-K03067624	0.0525225	3	PROTEIN SYNTHESIS INHIBITOR	emetine
BRD-K07790550	0.0515497	3	GLUTAMATE RECEPTOR ANTAGONIST	mavoglurant
BRD-K93208532	0.0514189	3	PHOSPHODIESTERASE INHIBITOR	apremilast
BRD-K76719364	0.0512297	3	SYK INHIBITOR	GS-9973
BRD-K26833429	0.0509281	3	TELOMERASE INHIBITOR	costunolide
BRD-K51471001	0.049192	3	ACETYLCHOLINESTERASE INHIBITOR	demecarium
BRD-K62309135	0.0475149	3	GLUTAMATE RECEPTOR AGONIST	L-glutamic-acid
BRD-A90551241	0.0466962	3	CYCLOOXYGENASE INHIBITOR	lornoxicam
BRD-A04352665	0.0456517	3	CCK RECEPTOR ANTAGONIST	maraviroc
BRD-K61128465	0.0455699	2	DYNAMIN INHIBITOR	mdivi-1
BRD-K69932463	0.0453853	1	MTOR INHIBITOR	AZD-8055
BRD-K06221026	0.0453643	3	CYCLOOXYGENASE INHIBITOR	DUP-697
BRD-K19477839	0.0446897	3	HEPATOCYTE GROWTH FACTOR RECEPTOR INHIBITOR	SGX-523
BRD-K18834913	0.0441665	3	FARNESYLTRANSFERASE INHIBITOR	LB-42708
BRD-K82225283	0.0439196	3	NITRIC OXIDE STIMULANT	isosorbide-mononitrate
BRD-K58930050	0.0437724	3	GLUTAMATE RECEPTOR ANTAGONIST	dizocilpine-(+)
BRD-K45724504	0.0427077	3	PROTEIN SYNTHESIS INHIBITOR	anguidine
BRD-K50071428	0.0424431	3	ANDROGEN BIOSYNTHESIS INHIBITOR	abiraterone
BRD-K26823213	0.0417806	3	CANNABINOID RECEPTOR AGONIST	GW-842166
BRD-K11443721	0.0411274	3	SIGMA RECEPTOR ANTAGONIST	NE-100
BRD-K12609457	0.0402921	3	MEMBRANE PERMEABILITY INHIBITOR	exalamide
BRD-K88568253	0.0402894	3	MONOAMINE OXIDASE INHIBITOR	iproniazid
BRD-A22032524	0.0401818	3	CALCIUM CHANNEL BLOCKER	amlodipine
BRD-K03504028	0.0400946	3	CASPASE ACTIVATOR	amygdalin
BRD-K63516691	0.0393301	3	PHOSPHODIESTERASE INHIBITOR	T-0156
BRD-K43586850	0.039117	3	CALCIUM CHANNEL BLOCKER	lacidipine
BRD-K65285700	0.0386191	3	CANNABINOID RECEPTOR AGONIST	GP-1a
BRD-K07265709	0.0384387	3	CHELATING AGENT|TOPOISOMERASE INHIBITOR	razoxane
BRD-A77118605	0.0383863	3	PHOSPHOLIPASE INHIBITOR	D-609
BRD-K34441861	0.0382561	2	ANGIOTENSIN CONVERTING ENZYME INHIBITOR	moexipril
BRD-K29905972	0.0379306	3	PDGFR INHIBITOR | VEGFR INHIBITOR	axitinib
BRD-K54770957	0.0375844	3	CYCLOOXYGENASE INHIBITOR	etoricoxib
BRD-K73838513	0.0362725	3	CALCIUM CHANNEL ACTIVATOR	cinacalcet
BRD-A80280426	0.0354791	3	ALDOSE REDUCTASE INHIBITOR	AD-5467
BRD-K12745498	0.0354458	3	SPHINGOSINE KINASE INHIBITOR	S1P1-agonist-III
BRD-K67628093	0.0353744	3	CC CHEMOKINE RECEPTOR ANTAGONIST	INCB-3284
BRD-K24084088	0.0349306	3	ADENOSINE RECEPTOR ANTAGONIST	paraxanthine
BRD-K70463136	0.0346643	3	HIF INHIBITOR	BAY-87-2243
BRD-K10706131	0.0345393	3	ACETYLCHOLINESTERASE INHIBITOR	rivastigmine
BRD-K05804044	0.0340462	3	RAF INHIBITOR	AZ-628
BRD-K95921201	0.0339476	3	VESICULAR MONOAMINE TRANSPORTER INHIBITOR	reserpine
BRD-K84663978	0.0333872	3	PHOSPHODIESTERASE INHIBITOR	trequinsin
BRD-K93645900	0.0333745	3	PHOSPHODIESTERASE INHIBITOR	tadalafil
BRD-A72441487	0.0331683	3	GABA UPTAKE INHIBITOR	stiripentol
BRD-K36739687	0.0329669	3	ARYL HYDROCARBON RECEPTOR ANTAGONIST	stemregenin-1
BRD-K32107296	0.0328797	2	DNA ALKYLATING AGENT	temozolomide
BRD-K04623885	0.0327031	3	TELOMERASE INHIBITOR	BIBR-1532
BRD-K33226500	0.0324498	2	HIV PROTEASE INHIBITOR	indinavir
BRD-K51247865	0.0315716	3	SODIUM/GLUCOSE COTRANSPORTER INHIBITOR	ipragliflozin-l-proline
BRD-A13084692	0.0315697	3	INSULIN SENSITIZER | PPAR RECEPTOR AGONIST	troglitazone
BRD-K12932420	0.03154	3	PHOSPHODIESTERASE INHIBITOR	YM-976
BRD-K86887724	0.0314636	3	POTASSIUM CHANNEL BLOCKER	dofetilide
BRD-K56509348	0.0305957	2	ENDOTHELIN RECEPTOR ANTAGONIST	BMS-182874
BRD-A28545468	0.0305917	3	MONOAMINE OXIDASE INHIBITOR	selegiline
BRD-K53508936	0.0305662	2	METALLOPROTEINASE INHIBITOR	CTS-1027
BRD-K59332007	0.0304445	3	POTASSIUM CHANNEL BLOCKER	linopirdine
BRD-K22149900	0.0294082	2	ALK INHIBITOR	ceritinib
BRD-K66480997	0.0293867	3	BENZODIAZEPINE RECEPTOR AGONIST	isoguvacine
BRD-A84810646	0.029352	3	CALCIUM CHANNEL BLOCKER	ginsenoside-rd
BRD-K59831625	0.0292702	1	BONE MORPHOGENIC PROTEIN INHIBITOR	LDN-212854
BRD-K68220839	0.02919	3	GLUTAMATE RECEPTOR AGONIST	LY-2979165
BRD-K95309561	0.0288185	3	ESTROGEN RECEPTOR AGONIST	dienestrol
BRD-K79584249	0.0285802	3	MDM INHIBITOR	CGM-097
BRD-K91825936	0.0285711	3	CC CHEMOKINE RECEPTOR ANTAGONIST	ZK-811752
BRD-K77396579	0.0282951	3	DIPEPTIDYL PEPTIDASE INHIBITOR	NVP-DPP728
BRD-K96550715	0.0282405	3	DIPEPTIDYL PEPTIDASE INHIBITOR	linagliptin
BRD-A90695733	0.0281194	3	CALCIUM CHANNEL BLOCKER	manidipine
BRD-K66788707	0.0280006	3	DNA SYNTHESIS INHIBITOR	fludarabine
BRD-K58513245	0.0275679	3	BONE RESORPTION INHIBITOR	pamidronate
BRD-K05434375	0.0265482	3	CALCIUM CHANNEL BLOCKER	HA-1004
BRD-K42859542	0.0265156	3	GLUTAMATE RECEPTOR ANTAGONIST	CFM-2
BRD-K41567533	0.0261737	3	CHOLINESTERASE INHIBITOR	coumophos
BRD-A47364545	0.0261554	3	SIGMA RECEPTOR AGONIST	SK&F-10047-(+)
BRD-K02314383	0.0257945	3	ANDROGEN RECEPTOR AGONIST	epitiostanol
BRD-K70159787	0.0256765	3	PIM KINASE INHIBITOR	SMI-4a
BRD-K81473089	0.0255154	3	ACETYLCHOLINESTERASE INHIBITOR	tacrine
BRD-K83003151	0.0250861	3	DIPEPTIDYL PEPTIDASE INHIBITOR	alogliptin
BRD-K37151368	0.0249006	3	CC CHEMOKINE RECEPTOR ANTAGONIST	adaptavir
BRD-K41859756	0.0244312	3	HSP INHIBITOR	NVP-AUY922
BRD-K46585355	0.0239371	3	CYCLOOXYGENASE INHIBITOR	acetylsalicylsalicylic-acid
BRD-K91509126	0.0235329	3	SYK INHIBITOR	piceatannol
BRD-K48894757	0.0235271	3	PROSTANOID RECEPTOR ANTAGONIST	laropiprant
BRD-K06152156	0.023425	3	MEMBRANE PERMEABILITY INHIBITOR	methoxyflurane
BRD-K60219430	0.0224762	3	MDM INHIBITOR	serdemetan
BRD-A85472596	0.0220785	3	PROSTANOID RECEPTOR ANTAGONIST	L-670596
BRD-K82850175	0.0218669	3	CCK RECEPTOR ANTAGONIST	navarixin
BRD-A49160188	0.0218295	3	ACETYLCHOLINESTERASE INHIBITOR	donepezil
BRD-K37590257	0.0212702	3	PHOSPHODIESTERASE INHIBITOR	GSK-256066
BRD-K10071630	0.0209181	3	SODIUM/GLUCOSE COTRANSPORTER INHIBITOR	ertugliflozin
BRD-K52512893	0.02033	3	PROSTANOID RECEPTOR ANTAGONIST	SC-19220
BRD-K99447003	0.0201831	3	ANGIOTENSIN CONVERTING ENZYME INHIBITOR	enalaprilat
BRD-K51333959	0.0201289	3	SIGMA RECEPTOR ANTAGONIST	siramesine
BRD-K86307448	0.0197841	3	XANTHINE OXIDASE INHIBITOR	allopurinol
BRD-K46654563	0.0197031	3	ANGIOTENSIN CONVERTING ENZYME INHIBITOR	zofenopril-calcium
BRD-K62676709	0.0196919	3	ADRENERGIC INHIBITOR	guanethidine
BRD-K92428153	0.0190406	3	IMPDH INHIBITOR | IMPASE INHIBITOR | IMMUNOSUPPRESSANT | DEHYDROGENASE INHIBITOR | HYDROXYCARBOXYLIC ACID RECEPTOR AGONIST	mycophenolate-mofetil
BRD-K33852358	0.0189133	3	PHOSPHODIESTERASE INHIBITOR	arofylline
BRD-K72004355	0.0187482	3	CHLORIDE CHANNEL ANTAGONIST	CFTRinh-172
BRD-K31987754	0.0183457	3	POTASSIUM CHANNEL BLOCKER | CANNABINOID RECEPTOR AGONIST | GLUCOSE DEPENDENT INSULINOTROPIC RECEPTOR AGONIST	oleylethanolamide
BRD-K14767410	0.0181768	3	CYCLOOXYGENASE INHIBITOR	SC-560
BRD-K46604138	0.0176285	3	SODIUM/GLUCOSE COTRANSPORTER INHIBITOR	dapagliflozin
BRD-K47738867	0.017599	3	TUMOR NECROSIS FACTOR PRODUCTION INHIBITOR	ethyl-pyruvate
BRD-K19741547	0.0170003	3	POTASSIUM CHANNEL BLOCKER	vernakalant
BRD-K85693895	0.016286	3	ALDOSE REDUCTASE INHIBITOR	tolrestat
BRD-K70601687	0.0158441	3	ISOCITRATE DEHYDROGENASE INHIBITOR	enasidenib
BRD-K92731339	0.0157203	3	ANGIOTENSIN CONVERTING ENZYME INHIBITOR	perindopril
BRD-A23418262	0.0156357	3	CYCLOOXYGENASE INHIBITOR	floctafenine
BRD-K61323504	0.0153516	3	CCK RECEPTOR ANTAGONIST	SB-225002
BRD-A82156122	0.0148255	3	DIPEPTIDYL PEPTIDASE INHIBITOR	saxagliptin
BRD-K32821942	0.0146291	3	DEHYDROGENASE INHIBITOR	azathioprine
BRD-A91452556	0.014443	3	ESTROGEN RECEPTOR AGONIST	estradiol-cypionate
BRD-K26997899	0.0144016	3	MICROTUBULE INHIBITOR	D-64131
BRD-K71977764	0.0142683	3	PHOSPHODIESTERASE INHIBITOR	piroximone
BRD-K48875051	0.0136864	3	TUMOR NECROSIS FACTOR PRODUCTION INHIBITOR	ligustilide
BRD-K43975632	0.0134724	3	PROSTANOID RECEPTOR ANTAGONIST	terutroban
BRD-K81272440	0.0134236	3	CALCIUM CHANNEL BLOCKER	dantrolene
BRD-K99922388	0.0132122	3	POTASSIUM CHANNEL BLOCKER	DPO-1
BRD-K33882852	0.0127424	3	BENZODIAZEPINE RECEPTOR AGONIST	ZK-93423
BRD-K29582677	0.0127125	3	CALCIUM CHANNEL BLOCKER	flunarizine
BRD-K73589401	0.0104506	3	MINERALOCORTICOID RECEPTOR AGONIST	corticosterone
BRD-K73251053	0.010382	3	MONOAMINE OXIDASE INHIBITOR	clorgiline
BRD-A14262390	0.0101295	3	ADRENERGIC INHIBITOR	guanadrel
BRD-K43927145	0.00999261	2	CALCITONIN ANTAGONIST	BIBN-4096
BRD-K60567437	0.00967468	2	ACETYLCHOLINESTERASE INHIBITOR	dimpylate
BRD-K52233191	0.00949098	1	CDK INHIBITOR	R-547
BRD-A09368919	0.00942541	3	GLUTAMATE RECEPTOR ANTAGONIST	FPL-12495
BRD-K31553034	0.00931586	3	ENDOTHELIN RECEPTOR ANTAGONIST	zibotentan
BRD-K48935217	0.00843373	3	MICROTUBULE INHIBITOR	epothilone
BRD-K63533170	0.00783528	3	CANNABINOID RECEPTOR ANTAGONIST	AM-630
BRD-K87696786	0.00771552	3	GLUTAMATE RECEPTOR ANTAGONIST	LY-456236
BRD-K21283037	0.00731322	3	GLUTAMATE INHIBITOR	riluzole
BRD-A78210457	0.0072434	3	MDM INHIBITOR	RG7112
BRD-K54529596	0.00722411	3	ANGIOTENSIN CONVERTING ENZYME INHIBITOR	captopril
BRD-K49027941	0.00692364	3	ADENOSINE RECEPTOR ANTAGONIST	PSB-1115
BRD-K11073688	0.00685826	3	TUMOR NECROSIS FACTOR RELEASE INHIBITOR	CPI-1189
BRD-K44227013	0.00683213	2	FLT3 INHIBITOR | PDGFR INHIBITOR | ABL KINASE INHIBITOR	ponatinib
BRD-K83064458	0.00663898	3	ADENOSINE RECEPTOR ANTAGONIST	etofylline
BRD-K91495480	0.00654024	3	MEMBRANE PERMEABILITY INHIBITOR	AGP-103
BRD-K06208435	0.00603861	3	CALCIUM CHANNEL BLOCKER	YS-035
BRD-K55703048	0.00578191	3	GLUTAMATE RECEPTOR ANTAGONIST	latrepirdine
BRD-K36862742	0.00487548	3	SODIUM/POTASSIUM/CHLORIDE TRANSPORTER INHIBITOR	hydroflumethiazide
BRD-A08715367	0.00432255	3	GLUTAMATE RECEPTOR ANTAGONIST	L-theanine
BRD-K46839850	0.0040971	3	CALCIUM CHANNEL ACTIVATOR	cinepazide
BRD-A73908300	0.00352778	3	SIRT INHIBITOR	EX-527
BRD-K07237224	0.00351524	3	MONOAMINE OXIDASE INHIBITOR	moclobemide
BRD-K63343048	0.00345141	3	LIPASE INHIBITOR	orlistat
BRD-K51662849	0.00341496	3	MATRIX METALLOPROTEASE INHIBITOR	ilomastat
BRD-K89348303	0.0031922	3	ANGIOTENSIN CONVERTING ENZYME INHIBITOR	ramipril
BRD-K88219015	0.00119168	3	CYCLOOXYGENASE INHIBITOR	asaraldehyde
BRD-K09877029	0.000882909	3	FOCAL ADHESION KINASE INHIBITOR	VS-4718
BRD-K38793468	0.000698343	3	CC CHEMOKINE RECEPTOR ANTAGONIST	TAK-220
BRD-K03406345	0.000634121	1	DNA METHYLTRANSFERASE INHIBITOR	azacitidine
BRD-A06352508	0.000493141	3	CHK INHIBITOR	SB-218078
BRD-K11267252	0.000314167	3	ALK INHIBITOR	alectinib
BRD-K91188791	1.69716e-05	3	PROTEASE INHIBITOR	aloxistatin
BRD-K49865102	-4.16576e-05	3	MEK INHIBITOR | MAP KINASE INHIBITOR | PROTEIN KINASE INHIBITOR	PD-0325901
BRD-K81225797	-0.000145223	3	ADENOSINE RECEPTOR ANTAGONIST	SCH-58261
BRD-K06644925	-0.000215809	3	CANNABINOID RECEPTOR AGONIST	oleamide
BRD-A96485169	-0.000474048	3	ALDOSE REDUCTASE INHIBITOR	EBPC
BRD-K92000912	-0.00107268	3	CANNABINOID RECEPTOR ANTAGONIST	AM-251
BRD-K47690382	-0.00115561	3	DIPEPTIDYL PEPTIDASE INHIBITOR	bipenamol
BRD-K69688083	-0.00120228	3	CHOLINESTERASE INHIBITOR	mestinon
BRD-K38158531	-0.00152532	3	GLUTAMATE RECEPTOR ANTAGONIST	traxoprodil
BRD-K34888156	-0.002139	3	PHOSPHODIESTERASE INHIBITOR	theobromine
BRD-K91456750	-0.00262886	3	NEPRILYSIN INHIBITOR	sacubitril
BRD-K50055394	-0.00297292	3	PHOSPHOLIPASE INHIBITOR	halopemide
BRD-K15600710	-0.00320011	3	BCL INHIBITOR	obatoclax
BRD-K13249881	-0.00379431	3	BENZODIAZEPINE RECEPTOR AGONIST	piperazine
BRD-A93255169	-0.00387261	3	TNF PRODUCTION INHIBITOR	thalidomide
BRD-K20285085	-0.00395805	6	SYK INHIBITOR | FLT3 INHIBITOR	fostamatinib
BRD-K51544265	-0.00439429	3	VEGFR INHIBITOR | RET TYROSINE KINASE INHIBITOR	cabozantinib
BRD-K27305650	-0.00547565	3	PLK INHIBITOR | MTOR INHIBITOR | PHOSPHODIESTERASE INHIBITOR | DNA DEPENDENT PROTEIN KINASE INHIBITOR	LY-294002
BRD-K48535733	-0.00566543	3	PHOSPHOLIPASE INHIBITOR	VU-0155069
BRD-K89732114	-0.0057391	3	DOPAMINE RECEPTOR ANTAGONIST	trifluoperazine
BRD-K52080565	-0.00642703	3	IMIDAZOLINE RECEPTOR AGONIST	nandrolone
BRD-K27316855	-0.00776759	3	VITAMIN D RECEPTOR AGONIST	calcitriol
BRD-K56343971	-0.00813807	3	RAF INHIBITOR	vemurafenib
BRD-K41524689	-0.00894654	3	CYCLOOXYGENASE INHIBITOR	paracetamol
BRD-K15318383	-0.0089529	3	THROMBIN INHIBITOR	ammonium-glycyrrhizinate
BRD-K27710560	-0.00897257	3	SIRT INHIBITOR	splitomycin
BRD-K53734668	-0.00924933	3	SYK INHIBITOR	PRT-062607
BRD-K31329721	-0.00936929	3	MONOAMINE OXIDASE INHIBITOR	centazolone
BRD-K10177585	-0.00982385	3	ADENOSINE RECEPTOR ANTAGONIST	PSB-11
BRD-K89391146	-0.00987429	2	DNA METHYLTRANSFERASE INHIBITOR	RG-108
BRD-K66615216	-0.0101278	3	BACTERIAL DNA GYRASE INHIBITOR	moxifloxacin
BRD-K83597974	-0.010381	3	MONOAMINE OXIDASE INHIBITOR	pargyline
BRD-K97963946	-0.0103945	3	HEPATOCYTE GROWTH FACTOR RECEPTOR INHIBITOR	EMD-1214063
BRD-K48367671	-0.0105141	3	XANTHINE OXIDASE INHIBITOR	febuxostat
BRD-A49046702	-0.010885	3	GABA UPTAKE INHIBITOR	SKF-89976A
BRD-K08109516	-0.0109937	3	GLUTAMATE RECEPTOR ANTAGONIST	L-701324
BRD-K99451608	-0.0111702	3	HIV PROTEASE INHIBITOR	lopinavir
BRD-K65146499	-0.0115625	3	CYCLOOXYGENASE INHIBITOR	nabumetone
BRD-A02006392	-0.0121114	3	CALCIUM CHANNEL BLOCKER	nitrendipine
BRD-K65781196	-0.0121202	3	PHOSPHODIESTERASE INHIBITOR	avanafil
BRD-K62353271	-0.0122602	3	BENZODIAZEPINE RECEPTOR AGONIST	baclofen-(R)
BRD-K67966701	-0.0123291	3	ANGIOTENSIN CONVERTING ENZYME INHIBITOR	lisinopril
BRD-K01291782	-0.0124801	3	HYPOXIA INDUCIBLE FACTOR INHIBITOR	molidustat
BRD-K63923597	-0.0127119	3	AURORA KINASE INHIBITOR	barasertib-HQPA
BRD-K43806473	-0.0127302	3	TRYPSIN INHIBITOR | PROTEASE INHIBITOR | PEPTIDASE INHIBITOR	camostat-mesilate
BRD-K55305701	-0.0130841	3	P GLYCOPROTEIN INHIBITOR	SC-144
BRD-K83322645	-0.0131044	3	SIGMA RECEPTOR AGONIST | SIGMA RECEPTOR ANTAGONIST	L-693403
BRD-K67563174	-0.0140506	3	CYCLOOXYGENASE INHIBITOR	acemetacin
BRD-K65856711	-0.0144037	3	PHOSPHODIESTERASE INHIBITOR	rolipram-S(+)
BRD-K26818574	-0.0145159	1	DNA METHYLTRANSFERASE INHIBITOR | HISTONE LYSINE METHYLTRANSFERASE INHIBITOR	BIX-01294
BRD-K75864342	-0.0146673	3	BONE RESORPTION INHIBITOR	menatetrenone
BRD-K84281997	-0.0152644	3	ACETYLCHOLINESTERASE INHIBITOR	pralidoxime
BRD-A62071884	-0.0157637	3	PHOSPHODIESTERASE INHIBITOR	siguazodan
BRD-K87510569	-0.0162202	3	CCK RECEPTOR ANTAGONIST	RS-504393
BRD-A66116161	-0.0170457	3	CANNABINOID RECEPTOR AGONIST	AM-1241
BRD-K57080016	-0.0172356	3	MEK INHIBITOR	selumetinib
BRD-K81981783	-0.0177353	3	GLUTAMATE RECEPTOR ANTAGONIST	gavestinel
BRD-K41143549	-0.0180072	3	GLUTAMATE RECEPTOR ANTAGONIST	N20C
BRD-K84214706	-0.0180792	3	GLUTAMATE RECEPTOR ANTAGONIST	7-chlorokynurenic-acid
BRD-K11792081	-0.0181856	3	CALCIUM CHANNEL BLOCKER	ABT-639
BRD-K63828191	-0.0185056	3	ESTROGEN RECEPTOR ANTAGONIST | SELECTIVE ESTROGEN RECEPTOR MODULATOR	raloxifene
BRD-K45888792	-0.0191299	3	GLUTAMATE RECEPTOR ANTAGONIST | ACETYLCHOLINESTERASE INHIBITOR	huperzine-a
BRD-K98054437	-0.0192959	3	ALDOSE REDUCTASE INHIBITOR	epalrestat
BRD-K18324993	-0.0197451	3	GLUTAMATE RECEPTOR ANTAGONIST	budipine
BRD-A08255417	-0.0197976	3	CYCLOOXYGENASE INHIBITOR	famprofazone
BRD-K93618743	-0.0209553	3	BONE RESORPTION INHIBITOR	ipriflavone
BRD-K08586861	-0.0212565	3	PROSTANOID RECEPTOR ANTAGONIST	ramatroban
BRD-K22822991	-0.0214382	3	CATHEPSIN INHIBITOR	odanacatib
BRD-K10784860	-0.0216772	3	ANGIOTENSIN CONVERTING ENZYME INHIBITOR	temocapril
BRD-K47192521	-0.0222228	3	PLATELET AGGREGATION INHIBITOR	icosapent
BRD-K89337853	-0.0231219	3	OSTEOCLAST INHIBITOR | BONE RESORPTION INHIBITOR	minodronic-acid
BRD-K09353376	-0.023156	3	P-GLYCOPROTEIN INHIBITOR	tariquidar
BRD-K41599323	-0.0235637	3	FARNESYLTRANSFERASE INHIBITOR	lonafarnib
BRD-K92991072	-0.0239456	3	CASPASE ACTIVATOR	PAC-1
BRD-K07220430	-0.0240788	3	CALCIUM CHANNEL BLOCKER	cinnarizine
BRD-K49481516	-0.0242943	3	ACETYLCHOLINESTERASE INHIBITOR	galantamine
BRD-A46179541	-0.0248478	3	POTASSIUM CHANNEL BLOCKER	doxapram
BRD-K18922609	-0.025209	3	ACETYLCHOLINESTERASE INHIBITOR	neostigmine
BRD-K63195589	-0.0253831	3	FARNESYLTRANSFERASE INHIBITOR	tipifarnib
BRD-K29812331	-0.0258007	3	SIGMA RECEPTOR AGONIST	dimemorfan
BRD-K72106461	-0.0259218	3	KAINATE RECEPTOR ANTAGONIST	SYM-2081
BRD-K36379990	-0.0259854	3	CALCIUM CHANNEL BLOCKER	riodipine
BRD-K94780074	-0.0266388	3	NITRIC OXIDE STIMULANT	S-nitrosoglutathione
BRD-K38323065	-0.0271488	3	CYCLOOXYGENASE INHIBITOR	phenacetin
BRD-A94965935	-0.0272377	3	CYCLOOXYGENASE INHIBITOR	cicloprofen
BRD-K84253429	-0.0277291	3	OSTEOCLAST INHIBITOR | BONE RESORPTION INHIBITOR | METALLOPROTEINASE INHIBITOR | FARNESYL PYROPHOSPHATE SYNTHASE INHIBITOR	zoledronic-acid
BRD-A71033472	-0.0279921	3	CALCIUM CHANNEL BLOCKER	fendiline
BRD-K78294846	-0.0281212	3	CALCIUM CHANNEL BLOCKER	osthol
BRD-K90777969	-0.0289645	3	SIGMA RECEPTOR AGONIST	cutamesine
BRD-K60230970	-0.0290776	2	PROTEASOME INHIBITOR	MG-132
BRD-K40645748	-0.0292543	2	ADENOSINE RECEPTOR ANTAGONIST|HEMOGLOBIN ANTAGONIST	mefloquine
BRD-K10575656	-0.0295094	3	ADENOSINE RECEPTOR ANTAGONIST	MRS-3777
BRD-K06455935	-0.0297047	3	HYPOXIA INDUCIBLE FACTOR INHIBITOR	daprodustat
BRD-A82307304	-0.0302685	3	HMGCR INHIBITOR	atorvastatin
BRD-K92467929	-0.0304355	3	ANDROGEN RECEPTOR AGONIST	oxandrolone
BRD-K33240821	-0.030735	3	CCK RECEPTOR ANTAGONIST	plerixafor
BRD-K04112579	-0.030777	3	CYCLOOXYGENASE INHIBITOR	nepafenac
BRD-K08078237	-0.0310378	3	CALCIUM CHANNEL BLOCKER	tetrandrine
BRD-K96354014	-0.0313982	3	CALCIUM CHANNEL BLOCKER	nifedipine
BRD-A00376169	-0.0317452	3	NEPRILYSIN INHIBITOR	KBG
BRD-K77561571	-0.0326489	3	XANTHINE OXIDASE INHIBITOR	topiroxostat
BRD-K21908111	-0.0329399	3	PIM KINASE INHIBITOR	AZD-1208
BRD-K84748119	-0.0333741	3	CCK RECEPTOR ANTAGONIST	vicriviroc
BRD-K92129045	-0.0334053	3	MONOAMINE OXIDASE INHIBITOR	caroxazone
BRD-K79254416	-0.0334595	3	DNA METHYLTRANSFERASE INHIBITOR	decitabine
BRD-K62391742	-0.0338967	3	BCL INHIBITOR	GDC-0199
BRD-K06854232	-0.0339946	2	RETINOID RECEPTOR AGONIST	AM-580
BRD-K52075040	-0.0340425	3	FATTY ACID SYNTHASE INHIBITOR	cerulenin
BRD-A52660433	-0.0344039	3	MONOAMINE OXIDASE INHIBITOR	tetrindole
BRD-A34006693	-0.0344898	3	CYCLOOXYGENASE INHIBITOR	suprofen
BRD-K29668683	-0.0351135	3	SIGMA RECEPTOR ANTAGONIST	BD-1063
BRD-K20850787	-0.0351513	3	HYPOXIA INDUCIBLE FACTOR INHIBITOR	PT-2385
BRD-K91623615	-0.0356581	3	TUBULIN POLYMERIZATION INHIBITOR	ABT-751
BRD-K17349619	-0.0361562	3	MDM INHIBITOR	HLI-373
BRD-K52072429	-0.0372999	3	LIPASE INHIBITOR	benzyl-benzoate
BRD-K63750851	-0.0375504	3	DEHYDROGENASE INHIBITOR|INOSITOL MONOPHOSPHATASE INHIBITOR	mycophenolic-acid
BRD-A68083442	-0.0377032	3	CALCIUM CHANNEL BLOCKER	pranidipine
BRD-K07691486	-0.0377429	3	CDK INHIBITOR	roscovitine
BRD-K33336844	-0.0377684	3	STAT INHIBITOR | ACETYLCHOLINESTERASE INHIBITOR	cryptotanshinone
BRD-K89272762	-0.0378922	3	CHLORIDE CHANNEL BLOCKER	NPPB
BRD-A90547603	-0.0380362	3	PLATELET AGGREGATION INHIBITOR	eptifibatide
BRD-K33459542	-0.0387838	3	SIGMA RECEPTOR AGONIST	ditolylguanidine
BRD-A56371469	-0.0388491	2	ISOCITRATE DEHYDROGENASE INHIBITOR	AGI-5198
BRD-K25650355	-0.0392378	3	CHOLINESTERASE INHIBITOR | ACETYLCHOLINESTERASE INHIBITOR	physostigmine
BRD-K57774929	-0.0393259	2	PLATELET ACTIVATING FACTOR RECEPTOR ANTAGONIST	foropafant
BRD-K13769342	-0.0393583	3	CC CHEMOKINE RECEPTOR ANTAGONIST	danirixin
BRD-K47929404	-0.0394283	2	CC CHEMOKINE RECEPTOR ANTAGONIST	vercirnon
BRD-A19633847	-0.0409496	3	CARNITINE PALMITOYLTRANSFERASE INHIBITOR	perhexiline
BRD-K05850076	-0.0409521	3	SODIUM/GLUCOSE COTRANSPORTER INHIBITOR	sotagliflozin
BRD-K18316707	-0.041084	3	CANNABINOID RECEPTOR ANTAGONIST	O-1918
BRD-K85872723	-0.0411309	3	GLUTAMATE RECEPTOR ANTAGONIST	kynurenic-acid
BRD-K70401845	-0.0414477	3	EGFR INHIBITOR	erlotinib
BRD-K39339537	-0.0418992	3	CYCLOOXYGENASE INHIBITOR	epirizole
BRD-A94993966	-0.0419646	3	DIPEPTIDYL PEPTIDASE INHIBITOR	vildagliptin
BRD-K68095457	-0.0426784	3	CANNABINOID RECEPTOR AGONIST	palmitoylethanolamide
BRD-K44844162	-0.0427941	3	PI3K INHIBITOR	taselisib
BRD-K99107520	-0.042796	3	GLUTAMATE RECEPTOR ANTAGONIST	felbamate
BRD-K36927236	-0.0435676	3	SULFONYLUREA | ATP CHANNEL BLOCKER | INSULIN SECRETAGOGUE	glibenclamide
BRD-K37846922	-0.0442585	3	CHK INHIBITOR|CYTOCHROME P450 ACTIVATOR|INDOLEAMINE 2,3-DIOXYGENASE INHIBITOR	3,3'-diindolylmethane
BRD-K12102668	-0.0442662	3	MONOAMINE OXIDASE INHIBITOR	nialamide
BRD-K41260949	-0.0443447	3	HDAC INHIBITOR | GABA RECEPTOR AGONIST | GABAERGIC TRANSMISSION ENHANCER | VOLTAGE-GATED SODIUM CHANNEL BLOCKER	valproic-acid
BRD-K75516118	-0.0447007	3	PHOSPHODIESTERASE INHIBITOR	rolipram-R(-)
BRD-K66896231	-0.04555	3	ACETYLCHOLINESTERASE INHIBITOR	ipidacrine
BRD-A58048407	-0.0458412	3	CALCIUM CHANNEL BLOCKER	nimodipine
BRD-A71725768	-0.045881	3	CYCLOOXYGENASE INHIBITOR	metoxibutropate
BRD-K59369769	-0.046049	3	JAK INHIBITOR | FLT3 INHIBITOR | ABL KINASE INHIBITOR | AURORA KINASE INHIBITOR	tozasertib
BRD-K21396683	-0.0462989	3	MATRIX METALLOPROTEASE INHIBITOR	marimastat
BRD-K80700417	-0.0466096	2	PIM KINASE INHIBITOR	SGI-1776
BRD-K59419204	-0.0477614	3	CANNABINOID RECEPTOR ANTAGONIST	AM-281
BRD-K87774949	-0.0479691	3	ADENOSINE RECEPTOR ANTAGONIST	istradefylline
BRD-K46580984	-0.0481517	3	BETA AMYLOID INHIBITOR | ACETYLCHOLINESTERASE INHIBITOR	phenserine
BRD-K66956375	-0.0481939	3	PPAR RECEPTOR AGONIST | POTASSIUM CHANNEL BLOCKER | CANNABINOID RECEPTOR AGONIST | GLUCOSE DEPENDENT INSULINOTROPIC RECEPTOR AGONIST	oleoylethanolamide
BRD-K19438463	-0.0482958	3	GLUTAMATE RECEPTOR ANTAGONIST	CNQX
BRD-A29289453	-0.0486246	3	PLATELET ACTIVATING FACTOR RECEPTOR ANTAGONIST	PCA-4248
BRD-K13296708	-0.0494452	3	CANNABINOID RECEPTOR ANTAGONIST	rimonabant
BRD-K17008822	-0.0496296	3	SIGMA RECEPTOR ANTAGONIST	BD-1008
BRD-K44067360	-0.049646	3	CHLORIDE CHANNEL ANTAGONIST	flufenamic-acid
BRD-K19203487	-0.050132	3	ENDOTHELIN RECEPTOR ANTAGONIST	SPP-301
BRD-K64925568	-0.0501329	3	MDM INHIBITOR	AMG-232
BRD-K90868879	-0.0504623	3	SODIUM/GLUCOSE COTRANSPORTER INHIBITOR	canagliflozin
BRD-K56565215	-0.0505181	3	ADENOSINE RECEPTOR ANTAGONIST	vipadenant
BRD-K32405725	-0.051223	3	CARNITINE PALMITOYLTRANSFERASE INHIBITOR	etomoxir
BRD-K47178855	-0.0513337	3	NITRIC OXIDE STIMULANT	isosorbide
BRD-K80396088	-0.0514203	3	SULFONYLUREA	gliquidone
BRD-K74117820	-0.0534954	3	HIV PROTEASE INHIBITOR	nelfinavir
BRD-K12630395	-0.0547756	3	MONOAMINE OXIDASE INHIBITOR	harmane
BRD-K21070437	-0.0551446	3	CATHEPSIN INHIBITOR	LY-3000328
BRD-A00578795	-0.0551992	3	CYCLOOXYGENASE INHIBITOR	zaltoprofen
BRD-A16035238	-0.0554132	2	MDM INHIBITOR	SAR-405838
BRD-K76674262	-0.0554917	3	PROTEIN SYNTHESIS INHIBITOR	homoharringtonine
BRD-K32531356	-0.0562041	3	PIM KINASE INHIBITOR	ammonium-perfluorocaprylate
BRD-K37385792	-0.0562435	3	VASOPRESSIN RECEPTOR ANTAGONIST	conivaptan
BRD-K28470988	-0.0576191	3	IMPASE INHIBITOR	L-690330
BRD-A63752151	-0.0579216	3	ALDOSE REDUCTASE INHIBITOR	fidarestat
BRD-K18157228	-0.0582103	3	DNA METHYLTRANSFERASE INHIBITOR	fdcyd
BRD-K62427771	-0.0590218	3	POTASSIUM CHANNEL BLOCKER	AS-77
BRD-A63780829	-0.0596438	3	ALDOSE REDUCTASE INHIBITOR	hyperin
BRD-K71926323	-0.0597655	3	BACTERIAL DNA GYRASE INHIBITOR	marbofloxacin
BRD-A51831848	-0.0598609	3	MEMBRANE PERMEABILITY INHIBITOR	enflurane
BRD-K03194791	-0.0598715	3	PHOSPHODIESTERASE INHIBITOR	roflumilast
BRD-K27955832	-0.0602119	3	AGT INHIBITOR	lomeguatrib
BRD-K88560311	-0.0606206	3	PARP INHIBITOR	rucaparib
BRD-K07070922	-0.0606731	3	PHOSPHODIESTERASE INHIBITOR	PF-03049423
BRD-K93918653	-0.0608152	3	FLT3 INHIBITOR	quizartinib
BRD-K71035033	-0.0608355	3	KIT INHIBITOR | SRC INHIBITOR | PDGFR INHIBITOR	masitinib
BRD-K31841515	-0.0608943	3	XANTHINE OXIDASE INHIBITOR	oxypurinol
BRD-K27204852	-0.0620256	3	CATHEPSIN INHIBITOR	balicatib
BRD-K00317371	-0.0622849	5	MDM INHIBITOR	RITA
BRD-K47832606	-0.0628676	1	DNA SYNTHESIS INHIBITOR	floxuridine
BRD-K67525671	-0.063126	3	KAINATE RECEPTOR ANTAGONIST	ZK-200775
BRD-K42221274	-0.0634844	3	GAT INHIBITOR	NNC-711
BRD-K05653692	-0.0638884	3	GLUCOSYLTRANSFERASE INHIBITOR	DL-PDMP
BRD-K58114536	-0.0645009	3	MONOAMINE OXIDASE INHIBITOR	rasagiline
BRD-K94072573	-0.06472	3	BONE RESORPTION INHIBITOR	medronic-acid
BRD-K59753853	-0.0647277	3	GLUTAMATE RECEPTOR ANTAGONIST	MDL-29951
BRD-K66896751	-0.0647985	3	BENZODIAZEPINE RECEPTOR AGONIST	alpidem
BRD-K91422571	-0.0649968	3	PROSTANOID RECEPTOR ANTAGONIST	tromaril
BRD-K34445261	-0.0651092	3	ADENOSINE RECEPTOR ANTAGONIST	SLV-320
BRD-K53156626	-0.0651233	3	ACETYLCHOLINESTERASE INHIBITOR	7-methoxytacrine
BRD-A39255369	-0.0655852	3	GLUTAMATE INHIBITOR | GAP JUNCTION MODULATOR | CHLORIDE CHANNEL ANTAGONIST	DCPIB
BRD-K45924332	-0.0658862	3	PHOSPHODIESTERASE INHIBITOR	amrinone
BRD-K23163214	-0.0667121	3	GLUTAMATE RECEPTOR ANTAGONIST	dizocilpine
BRD-A07780951	-0.0669659	3	ADRENERGIC RECEPTOR AGONIST	orciprenaline
BRD-K19687926	-0.0679116	3	EGFR INHIBITOR | ERBB2 INHIBITOR	lapatinib
BRD-K46556543	-0.0688003	3	MINERALOCORTICOID RECEPTOR ANTAGONIST	potassium-canrenoate
BRD-A28940325	-0.0688351	3	CHLORIDE CHANNEL ANTAGONIST	trichlormethiazide
BRD-K73504359	-0.0693344	3	THROMBIN INHIBITOR	bivalirudin
BRD-A54537387	-0.0695743	3	P GLYCOPROTEIN INHIBITOR	cinchonidine
BRD-K16295392	-0.0698516	3	ENDOTHELIN RECEPTOR ANTAGONIST	atrasentan
BRD-K67186445	-0.0699151	3	ACETYLCHOLINESTERASE INHIBITOR	dehydrocorydaline
BRD-A02508087	-0.0701627	3	GLUTAMATE RECEPTOR AGONIST	NMDA
BRD-A93477898	-0.0702854	3	CASPASE ACTIVATOR	PETCM
BRD-K77245796	-0.0707916	3	BENZODIAZEPINE RECEPTOR AGONIST	gamma-aminobutyric-acid
BRD-K11853856	-0.0713145	3	PARP INHIBITOR	PJ-34
BRD-K13032584	-0.0714369	3	MONOAMINE OXIDASE INHIBITOR	procarbazine
BRD-K92041145	-0.0719924	3	O6-ALKYLGUANINE-DNA ALKYLTRANSFERASE INHIBITOR	O6-benzylguanine
BRD-K62858456	-0.0732727	6	CALCIUM CHANNEL BLOCKER	lomerizine
BRD-K41895714	-0.0733194	3	PI3K INHIBITOR	AS-605240
BRD-A37052580	-0.0736251	3	CHOLINESTERASE INHIBITOR | ACETYLCHOLINESTERASE INHIBITOR	physostigmine
BRD-K74763371	-0.0754611	3	ENDOTHELIN RECEPTOR ANTAGONIST	bosentan
BRD-K97010173	-0.0759315	3	CHELATING AGENT	deferasirox
BRD-K11717138	-0.0762939	3	CHLORIDE CHANNEL BLOCKER	benzbromarone
BRD-A94033181	-0.0765319	3	GLUTAMATE RECEPTOR ANTAGONIST	AZD-6765
BRD-K88807631	-0.0777978	2	P-GLYCOPROTEIN INHIBITOR	elacridar
BRD-K04394237	-0.0785841	3	MINERALOCORTICOID RECEPTOR ANTAGONIST	drospirenone
BRD-K41713976	-0.0786811	3	POTASSIUM CHANNEL BLOCKER	E-4031
BRD-K28667793	-0.078775	3	FATTY ACID SYNTHASE INHIBITOR	pyrazinamide
BRD-A48376327	-0.0789561	3	SIGMA RECEPTOR AGONIST	igmesine
BRD-A98299281	-0.0792269	3	CHOLINESTERASE INHIBITOR	velnacrine
BRD-K83020231	-0.0794545	3	DIPEPTIDYL PEPTIDASE INHIBITOR	DBPR-108
BRD-A27370296	-0.0798556	3	CALCIUM CHANNEL BLOCKER	cyclandelate
BRD-K11796549	-0.0798604	3	GLUTAMATE RECEPTOR ANTAGONIST	NBQX
BRD-K14693417	-0.0805418	3	P GLYCOPROTEIN INHIBITOR	cinchonine
BRD-K57041787	-0.0807117	3	THROMBIN INHIBITOR | SERINE PROTEASE INHIBITOR	dabigatran-etexilate
BRD-K80359953	-0.0807456	3	GLUTAMATE RECEPTOR ANTAGONIST	talampanel
BRD-K44876623	-0.0809086	3	BENZODIAZEPINE RECEPTOR AGONIST	zolpidem
BRD-A10012892	-0.0810006	3	THROMBIN INHIBITOR	argatroban
BRD-K10176267	-0.0813755	3	GLUTAMATE RECEPTOR ANTAGONIST	L-701252
BRD-K22134346	-0.0815674	3	HMGCR INHIBITOR	simvastatin
BRD-K55853390	-0.0815855	3	NITRIC OXIDE STIMULANT | GUANYLATE CYCLASE STIMULANT	isosorbide-dinitrate
BRD-K23902832	-0.081628	3	SYK INHIBITOR	R-112
BRD-K26325692	-0.0816874	3	SIGMA RECEPTOR ANTAGONIST	API-001
BRD-K51671335	-0.0818746	3	DOPAMINE RECEPTOR ANTAGONIST	levosulpiride
BRD-K34332569	-0.0823795	3	ANGIOTENSIN CONVERTING ENZYME INHIBITOR	imidapril
BRD-K70507123	-0.0827404	3	ADENOSINE RECEPTOR ANTAGONIST	doxofylline
BRD-K98251413	-0.0827612	3	HYPOXIA INDUCIBLE FACTOR INHIBITOR	IOX2
BRD-A08545410	-0.0828181	3	METALLOPROTEINASE INHIBITOR	doxycycline
BRD-K34801930	-0.0828262	3	CC CHEMOKINE RECEPTOR ANTAGONIST	AZD-5069
BRD-A01563671	-0.0833068	3	CALCIUM CHANNEL BLOCKER	cleviprex
BRD-A12230535	-0.0837049	6	MDM INHIBITOR	nutlin-3
BRD-K17743697	-0.0838757	3	SODIUM/CALCIUM EXCHANGE INHIBITOR	KB-R7943
BRD-K64052750	-0.0844812	2	EGFR INHIBITOR	gefitinib
BRD-A70407468	-0.0849768	3	ADENOSINE RECEPTOR ANTAGONIST	PSB-36
BRD-K19426040	-0.0850931	3	VASOPRESSIN RECEPTOR ANTAGONIST	OPC-21268
BRD-K59391348	-0.0852423	3	VASOPRESSIN RECEPTOR ANTAGONIST	lixivaptan
BRD-K43230258	-0.0854269	3	PHOSPHODIESTERASE INHIBITOR	AN-2728
BRD-K41592905	-0.0857652	3	ADENOSINE RECEPTOR ANTAGONIST	7-methylxanthine
BRD-K77771411	-0.085831	3	IMIDAZOLINE RECEPTOR AGONIST	moxonidine
BRD-K65359424	-0.0858458	3	GLUTAMATE RECEPTOR AGONIST	eglumetad
BRD-K91159026	-0.0860076	3	CALCITONIN ANTAGONIST	telcagepant
BRD-K94723713	-0.0868259	3	CYCLOOXYGENASE INHIBITOR	rutaecarpine
BRD-K14175878	-0.0870683	3	CCK RECEPTOR ANTAGONIST	MK-0812
BRD-K54863166	-0.0893938	3	ENDOTHELIN RECEPTOR ANTAGONIST	darusentan
BRD-K19462402	-0.0895522	3	CALCIUM CHANNEL BLOCKER | ADRENERGIC RECEPTOR ANTAGONIST	buflomedil
BRD-K26160755	-0.0903184	3	IMIDAZOLINE RECEPTOR AGONIST	RS-45041-190
BRD-K24601397	-0.0914796	3	SODIUM/GLUCOSE COTRANSPORTER INHIBITOR	phlorizin
BRD-K59522102	-0.0924157	3	MONOAMINE OXIDASE INHIBITOR	piperine
BRD-K12219985	-0.0924193	2	SULFONYLUREA	glipizide
BRD-K19605405	-0.0925531	3	ADENOSINE RECEPTOR ANTAGONIST	ZM-241385
BRD-K00615600	-0.0926618	3	PARP INHIBITOR	AG-14361
BRD-K29220403	-0.0928423	3	GABA RECEPTOR AGONIST	eszopiclone
BRD-A65145453	-0.0931972	3	GLUTAMATE RECEPTOR AGONIST	ATPA
BRD-K02404261	-0.093231	3	PHOSPHODIESTERASE INHIBITOR | ADENOSINE RECEPTOR ANTAGONIST	caffeine
BRD-K91100918	-0.0933229	3	DNA METHYLTRANSFERASE INHIBITOR|RNA SYNTHESIS INHIBITOR	sinefungin
BRD-K55930204	-0.0934643	3	HYDANTOIN ANTIEPILEPTIC	phenytoin
BRD-K62737565	-0.0936196	2	CALCIUM CHANNEL BLOCKER	gabapentin
BRD-K24048528	-0.0936338	3	ANDROGEN BIOSYNTHESIS INHIBITOR	abiraterone-acetate
BRD-K21152241	-0.0943823	3	PHOSPHODIESTERASE INHIBITOR	enoximone
BRD-K25359048	-0.0945397	3	CC CHEMOKINE RECEPTOR ANTAGONIST	WZ-811
BRD-K04691817	-0.0946209	3	ISOCITRATE DEHYDROGENASE INHIBITOR	AGI-6780
BRD-K60160658	-0.0955667	3	GABA UPTAKE INHIBITOR	tiagabine
BRD-A22684332	-0.096434	3	ADRENERGIC RECEPTOR AGONIST	procaterol
BRD-A70083328	-0.0964961	3	ACETYLCHOLINESTERASE INHIBITOR|MICROTUBULE INHIBITOR	secnidazole
BRD-K46424862	-0.0966473	3	MONOAMINE OXIDASE INHIBITOR	hymecromone
BRD-K23984367	-0.0971995	2	KIT INHIBITOR | RAF INHIBITOR | FLT3 INHIBITOR | PDGFR INHIBITOR | VEGFR INHIBITOR | RET TYROSINE KINASE INHIBITOR	sorafenib
BRD-K04643877	-0.097469	3	GLUTAMATE RECEPTOR ANTAGONIST	perzinfotel
BRD-K49049886	-0.0979701	3	ADENOSINE RECEPTOR ANTAGONIST	CGS-15943
BRD-K34608650	-0.098351	3	CANNABINOID RECEPTOR AGONIST	GP-2a
BRD-A51382177	-0.0985384	3	ANGIOTENSIN CONVERTING ENZYME INHIBITOR	fosinopril
BRD-A45107007	-0.0987506	3	EUKARYOTIC TRANSLATION INITIATION FACTOR INHIBITOR	salubrinal
BRD-K49404994	-0.0994148	3	CALCIUM CHANNEL BLOCKER	levetiracetam
BRD-K53765467	-0.0995506	3	SODIUM/GLUCOSE COTRANSPORTER INHIBITOR	empagliflozin
BRD-K05677083	-0.100033	3	PHOSPHOLIPASE INHIBITOR	PACOCF3
BRD-K01624185	-0.101489	3	MATRIX METALLOPROTEASE INHIBITOR	maltobionic-acid
BRD-A59709458	-0.101709	3	GLUTAMATE RECEPTOR AGONIST	PHCCC
BRD-K81418486	-0.101879	3	HDAC INHIBITOR	vorinostat
BRD-A35623999	-0.10201	3	L-TYPE CALCIUM CHANNEL BLOCKER | SODIUM/CALCIUM EXCHANGE INHIBITOR | MITOCHONDRIAL NA+/CA2+ EXCHANGER ANTAGONIST	CGP-37157
BRD-K92657060	-0.102702	3	BENZODIAZEPINE RECEPTOR AGONIST	zaleplon
BRD-K50813454	-0.103432	3	XANTHINE OXIDASE INHIBITOR	amflutizole
BRD-K92723993	-0.103635	3	KIT INHIBITOR | PDGFR INHIBITOR | ABL KINASE INHIBITOR	imatinib
BRD-A12237696	-0.10438	3	NITRIC OXIDE STIMULANT	L-citrulline
BRD-A32505112	-0.104381	3	ANGIOTENSIN CONVERTING ENZYME INHIBITOR	trandolapril
BRD-K15563106	-0.104529	3	SODIUM/GLUCOSE COTRANSPORTER INHIBITOR	phloretin
BRD-K20745393	-0.105594	3	PHOSPHODIESTERASE INHIBITOR	olprinone
BRD-K57427145	-0.106441	3	BENZODIAZEPINE RECEPTOR AGONIST	ripazepam
BRD-K49840922	-0.10655	3	PLATELET AGGREGATION INHIBITOR | LIPASE CLEARING FACTOR INHIBITOR	etofylline-clofibrate
BRD-A67182178	-0.108576	3	MONOAMINE OXIDASE INHIBITOR	toloxatone
BRD-K64890080	-0.108699	3	PLK INHIBITOR	BI-2536
BRD-K79107392	-0.109047	3	MEMBRANE PERMEABILITY INHIBITOR	delphinidin
BRD-A74980173	-0.109326	3	BACTERIAL DNA GYRASE INHIBITOR	gatifloxacin
BRD-K36627727	-0.110312	3	RETINOID RECEPTOR AGONIST	tamibarotene
BRD-K89413285	-0.111094	3	BENZODIAZEPINE RECEPTOR AGONIST	remimazolam
BRD-A85548292	-0.111313	3	CYCLOOXYGENASE INHIBITOR	piketoprofen
BRD-A90625545	-0.114017	3	LIPASE CLEARING FACTOR INHIBITOR	clinofibrate
BRD-K28115081	-0.114194	3	PLATELET ACTIVATING FACTOR RECEPTOR ANTAGONIST	apafant
BRD-A90799790	-0.114371	2	CALCIUM CHANNEL BLOCKER	isradipine
BRD-K62289640	-0.115121	2	CANNABINOID RECEPTOR AGONIST	lylamine
BRD-A69636825	-0.116316	3	CALCIUM CHANNEL BLOCKER	diltiazem
BRD-K31519811	-0.116491	3	PHOSPHODIESTERASE INHIBITOR	PF-02545920
BRD-A32172948	-0.116805	3	ANGIOTENSIN CONVERTING ENZYME INHIBITOR	methiopril
BRD-K50489389	-0.121006	3	ALDOSE REDUCTASE INHIBITOR	ranirestat
BRD-A72988804	-0.121326	3	CYCLOOXYGENASE INHIBITOR	tiaprofenic-acid
BRD-K98763141	-0.121466	3	CYCLOOXYGENASE INHIBITOR	niflumic-acid
BRD-A89164055	-0.121494	3	ALDOSE REDUCTASE INHIBITOR	sorbinil
BRD-K70490179	-0.122483	3	SIGMA RECEPTOR ANTAGONIST	rimcazole
BRD-A11990600	-0.122966	3	BENZODIAZEPINE RECEPTOR AGONIST	lorazepam
BRD-K49328571	-0.124248	3	KIT INHIBITOR | SRC INHIBITOR | PDGFR INHIBITOR | EPHRIN INHIBITOR | ABL KINASE INHIBITOR | TYROSINE KINASE INHIBITOR	dasatinib
BRD-K37708699	-0.12589	3	PHOSPHODIESTERASE INHIBITOR	exisulind
BRD-K71221037	-0.127334	3	XIAP INHIBITOR	birinapant
BRD-K38913877	-0.128329	3	POTASSIUM CHANNEL BLOCKER	azimilide
BRD-K87024524	-0.129008	3	MONOAMINE OXIDASE INHIBITOR	phenelzine
BRD-K65924316	-0.13262	3	MDM INHIBITOR	serdemetan
BRD-K42948882	-0.133036	3	CC CHEMOKINE RECEPTOR ANTAGONIST	AMD-11070
BRD-K12343256	-0.138626	2	MEK INHIBITOR	trametinib
BRD-K92404805	-0.140537	3	GLUTAMATE RECEPTOR AGONIST	L-quisqualic-acid
BRD-K16508793	-0.141637	3	BENZODIAZEPINE RECEPTOR AGONIST	diazepam
BRD-K89162000	-0.141802	3	KIT INHIBITOR | FLT3 INHIBITOR | PDGFR INHIBITOR	tandutinib
BRD-K62200014	-0.141938	2	PHOSPHODIESTERASE INHIBITOR	anagrelide
BRD-K52113681	-0.143694	3	POTASSIUM CHANNEL BLOCKER	CP-339818
BRD-K68453341	-0.151236	3	ADENOSINE RECEPTOR ANTAGONIST	GS-6201
BRD-A30205217	-0.155957	3	HYDANTOIN ANTIEPILEPTIC	ethotoin
BRD-K78303961	-0.157211	3	TUMOR NECROSIS FACTOR RELEASE INHIBITOR	glycitein
BRD-K11292736	-0.157731	3	CHOLINESTERASE INHIBITOR	ambenonium
BRD-K90027355	-0.158675	3	MINERALOCORTICOID RECEPTOR ANTAGONIST	spironolactone
BRD-K42352790	-0.158931	3	CANNABINOID RECEPTOR AGONIST	anandamide
BRD-K63919159	-0.163312	3	GLUTAMATE RECEPTOR ANTAGONIST	aptiganel
BRD-K37561857	-0.163921	3	PHOSPHODIESTERASE INHIBITOR	zardaverine
BRD-K28360340	-0.164589	1	BCL INHIBITOR	TW-37
BRD-K84971356	-0.164853	3	CALCIUM CHANNEL BLOCKER	etafenone
BRD-K56429665	-0.167904	3	VITAMIN D RECEPTOR AGONIST	calcipotriol
BRD-K58486055	-0.171437	3	CCK RECEPTOR ANTAGONIST	reparixin
BRD-K19416115	-0.172338	3	DIPEPTIDYL PEPTIDASE INHIBITOR	sitagliptin
BRD-K43449605	-0.17491	3	APOPTOSIS STIMULANT	oncrasin-1
BRD-K04853698	-0.178332	1	SERINE/THREONINE KINASE INHIBITOR	LDN-193189
BRD-K24221957	-0.179559	3	ACETYLCHOLINESTERASE INHIBITOR	pralidoxime-chloride
BRD-A15435692	-0.180791	3	SIGMA RECEPTOR ANTAGONIST	BMY-14802
BRD-K82562631	-0.181983	3	CYCLOOXYGENASE INHIBITOR	tolmetin
BRD-A44090213	-0.186866	3	CYCLOOXYGENASE INHIBITOR | PROSTANOID RECEPTOR ANTAGONIST	indoprofen
BRD-A66920069	-0.192238	3	GABA RECEPTOR AGONIST	fenigam
