# Supplementary material for: Age‐Dependent Regulation of Hippocampal Inflammation by the Mitochondrial Translocator Protein in Mice
Source: Aging Cell. 2025 Apr 24;24(6):e70039. doi: 10.1111/acel.70039 (PMC12151901; doi:10.1111/acel.70039)
Supplement: Supplementary file 1 — Table S1. Differentially expressed gene list for normal aging. Comparison is between WT Aged versus WT Young (reference) under baseline (PBS) conditions. Significance is defined as FDR < 0.05. Upregulation refers to significant genes thresholded at Log2FC ≥ 0.5, while downregulation refers to significant genes thresholded at Log2FC ≤ −0.5. Table S2. fGSEA functional enrichment results from differentially expressed genes of normal aging comparison (Table S1). NES score refers to normalized enrichment score. Leading edge refers to genes annotated with their Entrez IDs being involved in that functional term. Table S3. fGSEA leading edges with gene symbols from Table S2. NES score refers to normalized enrichment score. MGI refers to the overlapping genes involved in the functional term. Table S4. Gene overlap hypergeometric Fischer tests of significant differentially expressed genes between normal aging and inflammatory response in the young. WT PBS Aged versus WT PBS Young is denoted as the normal aging comparison, while WT LPS Young versus WT PBS Young is denoted as the inflammatory response in the young comparison. Each significant differentially expressed gene set is split into either upregulated “up” (Log2FC > 0.5) or downregulated “down” (Log2FC < 0.5). Magnitude of overlap is reflected as odds ratio, while significance threshold is p < 0.05 for the hypergeometric Fischer test. Table S5. fGSEA functional enrichment results from differentially expressed genes of inflammatory response in the young. NES score refers to normalized enrichment score. Leading edge refers to genes annotated with their Entrez IDs being involved in that functional term. Table S6. Differentially expressed gene list for inflammation in the aged brain. Comparison is between WT LPS Aged versus WT PBS Aged conditions. Significance is defined as FDR < 0.05. Upregulation refers to significant genes thresholded at Log2FC ≥ 0.5, while downregulation refers to significant genes thresholded at Log2FC [file ACEL-24-e70039-s003.zip › acel70039-sup-0001-TableS1-S18/TableS1_WTPOvsWTPY_lfcsh.xlsx]

## Sheet: WTPOvsWTPY_lfcsh
	baseMean	log2FoldChange	lfcSE	pvalue	padj	stat
Gnai3	1167.06	0.00353964	0.0348498	0.757026	0.963707	0.309389
Cdc45	40.2836	0.0101644	0.0723935	0.487683	0.888014	0.693999
Scml2	47.2292	-0.0330355	0.107756	0.122087	0.60698	-1.54607
Apoh	5.70013	0.0121532	0.116508	0.448565	0.871728	0.757809
Narf	2004.67	-0.021507	0.0559674	0.167561	0.672616	-1.38008
Cav2	1029.19	-0.0109232	0.0528112	0.410329	0.858783	-0.823314
Klf6	1456.93	-0.000221716	0.0390562	0.984629	0.99817	-0.0192663
Scmh1	1401.72	-0.00266509	0.0296165	0.812307	0.972383	-0.23745
Cox5a	2684	-0.0565125	0.0683541	0.0203916	0.272744	-2.31906
Tbx2	76.8972	0.00756141	0.0543315	0.558125	0.914321	0.585629
Tbx4	7.8761	-0.0110041	0.110955	0.493926	0.8905	-0.684078
Ngfr	107.217	0.00718594	0.065071	0.601201	0.931016	0.522673
Wnt3	193.245	-0.266003	0.406567	0.00330795	0.0981769	-2.93757
Wnt9a	398.432	-0.0542523	0.0999331	0.0372421	0.36481	-2.0831
Fer	546.065	0.00411442	0.0403038	0.725853	0.956733	0.350647
Xpo6	3183.59	-0.0143929	0.0333206	0.26417	0.766391	-1.11659
Tfe3	1305.03	0.0117252	0.0350572	0.348429	0.823833	0.93764
Axin2	1081.78	0.0048004	0.0366364	0.679528	0.951046	0.413107
Brat1	750.311	-0.0525509	0.0696167	0.0261621	0.30975	-2.2238
Gna12	3722.55	-0.0115951	0.0499181	0.380321	0.844463	-0.877305
Slc22a18	23.3279	0.221695	0.383382	0.00453746	0.118284	2.83816
Itgb2l	0.666223	0.00273297	0.139595	0.74923	NA	0.319655
Igsf5	9.9236	0.00208069	0.0897504	0.890663	0.986012	0.137466
Pih1d2	58.6335	0.00987443	0.066203	0.483665	0.887239	0.70042
Dlat	3697.38	0.00645586	0.0335915	0.580024	0.922558	0.55335
Sdhd	1943.88	-0.00583264	0.0274168	0.610948	0.934738	-0.50872
Fgf23	9.07174	-0.00670905	0.100558	0.666872	0.948315	-0.430444
Ccnd2	3060.23	-0.00122825	0.0388548	0.915038	0.986691	-0.106686
Gpr107	2205.76	-1.54762e-06	0.0287254	0.999889	0.999889	-0.0001389
Nalcn	4068.73	-0.0150594	0.0452573	0.269497	0.769555	-1.10422
Btbd17	441.484	-0.157952	0.262608	0.0105663	0.188669	-2.55672
Slfn4	1.46135	0.00221883	0.128043	0.844904	NA	0.195625
Th	55.5807	-0.71679	0.430656	0.000196225	0.0161107	-3.72383
Ins2	3.71589	-0.0147144	0.151925	0.216453	0.723947	-1.23602
Scnn1g	7.9987	0.00532367	0.114219	0.71234	0.956285	0.368715
Drp2	2883.61	0.0171787	0.0461317	0.223691	0.730894	1.21677
Tspan32	5.009	0.0035586	0.107329	0.810727	0.9722	0.239488
Lhx2	1733.49	0.00331544	0.035875	0.772531	0.966778	0.289065
Gmpr	1217.08	0.0556217	0.0764071	0.0253189	0.303861	2.2365
Glra1	47.7793	-0.0207695	0.14999	0.182546	0.689669	-1.33296
Mid2	967.658	0.00101759	0.0361185	0.928754	0.987518	0.0894123
Trim25	320.319	0.0150231	0.054599	0.286979	0.780394	1.06477
Dgke	3263.14	-0.00521866	0.0327778	0.650059	0.945888	-0.45368
Scpep1	466.37	0.0018881	0.0371478	0.869056	0.983123	0.164858
Mnt	1833.33	0.00962393	0.0407038	0.438576	0.867471	0.774599
Itgb2	226.161	0.839001	0.220248	4.83484906571483e-06	0.00116368	4.57183
Hddc2	255.34	0.00847434	0.0554891	0.517661	0.901597	0.646955
Tpd52l1	720.219	-0.023991	0.0589122	0.141367	0.640944	-1.47072
Pemt	34.8935	-0.0302675	0.109168	0.146056	0.648571	-1.45361
Cdh1	49.2031	-0.0149979	0.117434	0.375175	0.8409	-0.886822
Cdh4	588.383	-0.587461	0.201977	5.00022136026449e-05	0.00605889	-4.05562
Ckmt1	5321.21	-0.0173739	0.0566999	0.237412	0.74264	-1.18148
Bcl6b	79.8821	0.00970871	0.0750486	0.512375	0.89966	0.655144
Clec10a	12.3988	0.0137248	0.0976812	0.41319	0.859326	0.818292
Alox12	18.5503	-0.0195463	0.110432	0.287629	0.780406	-1.06334
Arvcf	472.016	0.0202633	0.0920516	0.250409	0.753812	1.14936
Comt	2208.62	-0.0198222	0.0414123	0.168363	0.673617	-1.37748
Rtca	1203.28	0.0104525	0.0412134	0.406173	0.856176	0.830647
Dbt	778.451	0.0210158	0.0457969	0.158723	0.665189	1.40938
Dazap2	3913.74	0.0122194	0.0280245	0.321377	0.807138	0.991633
Mcts1	880.786	0.00725247	0.0318154	0.535453	0.907936	0.619704
Rem1	12.8747	-0.00627976	0.0864023	0.681168	0.951046	-0.410869
Rnf17	29.8776	0.0367016	0.134973	0.120585	0.603509	1.55232
Trappc10	3968.22	-0.0086683	0.0290896	0.463544	0.876092	-0.733024
Ccm2	1223.67	-0.0884982	0.102643	0.0100776	0.183486	-2.57315
Tbrg4	867.224	-0.00440109	0.0315599	0.699163	0.953738	-0.38645
Tmprss2	4.71145	0.00171284	0.113948	0.902639	0.986527	0.122329
Mx1	16.4715	0.062543	0.188472	0.0524897	0.426372	1.9391
Fap	64.655	-0.0115474	0.0797684	0.453159	0.872486	-0.750159
Ndufa9	2682.76	-0.012504	0.0360559	0.324338	0.809056	-0.985582
Egfl6	79.9884	-0.0195968	0.0924735	0.263791	0.766391	-1.11748
Lck	36.7857	0.00715793	0.0631186	0.59805	0.929693	0.527207
Tssk3	2.57622	-0.0115455	0.132252	0.395488	0.852406	-0.849708
Cttnbp2	7641.31	0.165054	0.1154	0.00142938	0.0592893	3.18865
Galnt1	1745.08	0.0103844	0.0342172	0.396454	0.852406	0.847971
Mkrn2	1138.68	0.0081352	0.029542	0.489135	0.888036	0.691685
Pparg	42.7746	0.00376187	0.058877	0.772173	0.966778	0.289534
Raf1	2509.08	0.00325304	0.0264072	0.772634	0.966778	0.288931
Septin1	78.159	0.00371112	0.054531	0.768712	0.966373	0.29406
Pdgfb	862.209	-0.00406145	0.0397059	0.728503	0.956822	-0.347118
Acvrl1	400.372	0.00404697	0.0429599	0.733017	0.957629	0.341116
Grasp	1640.33	0.0252898	0.0584342	0.127455	0.6186	1.52421
Acvr1b	4667.48	-0.00970482	0.0309927	0.419509	0.861586	-0.807273
Tom1l2	10873.7	-0.00923472	0.0268549	0.436592	0.867163	-0.77796
Zfp385a	2211.3	-0.0418019	0.0927937	0.0635047	0.464907	-1.85564
Itga5	116.174	0.00832516	0.058773	0.53221	0.906902	0.624636
Gabra2	3124.22	0.0313376	0.062633	0.0861248	0.527068	1.7162
Wdr77	1783.76	0.00741167	0.0284775	0.524696	0.904335	0.636124
Adora3	33.0012	0.00589569	0.0662068	0.668275	0.948315	0.428517
Atp5pb	6111.46	-0.00459736	0.0281893	0.685402	0.951978	-0.405102
Sox9	1349.66	0.0140382	0.047387	0.299908	0.789303	1.03663
Hnrnpd	5453.66	-0.0129105	0.0343134	0.30843	0.79642	-1.01852
Dynlt1c	208.994	0.00544539	0.0499528	0.660502	0.948282	0.43922
C1d	1094.52	0.00338965	0.0331937	0.765512	0.9654	0.298251
Gm2a	2022.37	-0.00578297	0.0348907	0.619401	0.937393	-0.496699
Krit1	2337.72	0.00288172	0.0323713	0.798786	0.970327	0.254919
Clcn4	7456.25	-0.00900199	0.026482	0.446914	0.870609	-0.760569
Vmn2r88	0.346554	0.00125167	0.145445	0.855554	NA	0.182037
Sema4f	1904.4	0.00958103	0.03935	0.437979	0.867471	0.77561
Hk2	220.141	0.542335	0.180819	4.21081910975887e-05	0.00578001	4.0956
Myo18a	7629.53	-0.0104261	0.035497	0.396964	0.852406	-0.847055
Sez6	7930.78	-0.0181843	0.05043	0.211594	0.719123	-1.24919
Haao	6.53368	0.01542	0.121952	0.356475	0.831664	0.922103
Cd52	51.2707	0.755967	0.542039	0.000164568	0.0140362	3.76799
Abhd15	36.7268	0.0139538	0.0802961	0.375436	0.841213	0.886337
Loxl3	162.781	-0.0344167	0.0962368	0.100334	0.56186	-1.64323
Btn1a1	3.76013	-0.00672932	0.122641	0.618235	0.937132	-0.498353
Kat2b	954.961	-0.0296572	0.0630687	0.0972173	0.553468	-1.6585
Rab5b	6039.29	0.00664374	0.0228932	0.564881	0.916413	0.575607
Cryba1	0.47586	-0.000601433	0.147963	0.922961	NA	-0.0967051
Dnmt3l	4.96759	-0.0111446	0.124411	0.449866	0.87223	-0.755638
Aire	26.8718	0.02248	0.128252	0.23736	0.74264	1.18161
Icosl	475.908	0.531428	0.365161	0.000557905	0.0323354	3.45129
Spg7	1601.69	-0.0038791	0.0272064	0.731217	0.957217	-0.343506
Sult5a1	40.2455	0.0881873	0.197404	0.0287731	0.328915	2.18658
Rpl13	8162.88	0.0146151	0.0339922	0.259534	0.763186	1.12749
Chmp1a	2932.35	-0.000936004	0.0290526	0.93312	0.988558	-0.0839202
Rpa1	2087.58	0.018608	0.0422236	0.189862	0.698694	1.31099
Serpinf1	259.261	0.00920272	0.045043	0.46415	0.876092	0.73203
Tubgcp3	1534.93	-0.0518366	0.057142	0.0195888	0.267009	-2.33413
Oprm1	43.4258	-0.0537241	0.178624	0.0662244	0.472472	-1.8369
Polr3d	632.158	-0.00981211	0.0360188	0.422532	0.861849	-0.802036
Tcf7	89.0101	-0.0114077	0.0587852	0.405963	0.856087	-0.831019
Ddx3x	9659.11	0.0018618	0.0404294	0.872592	0.983787	0.160367
Il12rb1	34.1346	-0.000278909	0.0899285	0.985266	0.99817	-0.0184671
Slc5a5	737.827	0.0159611	0.0580974	0.270685	0.770044	1.10149
Kcnn3	1077.91	-0.254202	0.255799	0.00280127	0.0887575	-2.98874
Usp32	5417.95	-0.011519	0.0318514	0.35043	0.825849	-0.933756
Car4	942.704	-0.0338424	0.0633315	0.0733084	0.492098	-1.79091
Txnrd3	122.12	-0.0115056	0.0596639	0.404539	0.855635	-0.833541
Fasl	5.32162	-0.0325129	0.163793	0.111347	0.585215	-1.59217
Zfp512b	3443.78	0.0176227	0.047411	0.217154	0.723947	1.23413
Dnajc5	13305.5	-0.00767582	0.0247802	0.510562	0.898945	-0.657963
Tpd52l2	1408.25	-0.000824167	0.0265672	0.941133	0.990044	-0.0738453
Fmr1	2504.16	0.00590137	0.0279886	0.607012	0.93346	0.514344
Bcl11a	4021.83	0.0242475	0.0633586	0.144236	0.646556	1.4602
Il4	1.09508	0.00613364	0.133767	0.57609	NA	0.559105
Pxmp4	454.302	-0.00730117	0.0365503	0.539351	0.90988	-0.613794
Dlg3	7489.45	0.00601772	0.0340943	0.605047	0.932832	0.517156
Gnb1l	99.8124	0.0068126	0.0481558	0.583385	0.923126	0.548448
Dbh	16.2284	-0.00313424	0.100396	0.83646	0.976886	-0.206423
Mmp11	59.2057	0.0204019	0.0839653	0.232271	0.737709	1.19453
Smarcb1	1946.71	-0.000626958	0.0280494	0.955137	0.993415	-0.0562572
Vpreb3	0.647169	-0.00577224	0.147802	0.464658	NA	-0.731199
Hip1r	2919.43	-0.0697475	0.100351	0.0194965	0.266789	-2.3359
Nsun5	467.66	0.00340504	0.0349519	0.765892	0.96554	0.297752
Top1mt	465.744	0.00287372	0.0354846	0.801413	0.970904	0.251519
Hoxa4	1.06838	0.000539578	0.140467	0.946292	NA	0.0673636
Gm38393	403.547	0.00492288	0.0458682	0.68404	0.951978	0.406956
Mmp14	443.657	-0.0385708	0.0815345	0.0672941	0.474944	-1.8297
Slc7a7	54.8714	0.0681937	0.173046	0.0438393	0.39369	2.01562
Oxa1l	1323.87	0.0057033	0.0286501	0.618628	0.937132	0.497796
Heatr6	886.088	0.0199567	0.0452051	0.173168	0.678536	1.3621
Ccl3	7.92966	0.106655	0.344092	0.00657583	0.144208	2.71759
Wfdc18	16.3395	-0.0208924	0.109252	0.263439	0.766391	-1.1183
Icam4	23.5004	0.0341019	0.144863	0.134948	0.633124	1.49487
Ilf2	2359.28	0.0109527	0.0265802	0.365387	0.835704	0.905148
Chtop	4593.77	-0.00630192	0.0232267	0.584345	0.923372	-0.547049
Snapin	1257.13	0.0192793	0.0374444	0.169359	0.675153	1.37427
S100a4	29.4723	0.0572231	0.194762	0.0548854	0.435876	1.91978
S100a3	6.57061	0.00882862	0.113054	0.565471	0.916711	0.574735
S100a6	250.842	0.187654	0.270245	0.00726506	0.152142	2.68444
Scn4a	3.30765	0.00530703	0.124062	0.679509	0.951046	0.413134
Icam2	54.6668	-0.00903263	0.0640083	0.513551	0.89979	-0.653318
Mapk7	787.294	-0.00642923	0.0339391	0.58192	0.92285	-0.550583
Epn2	5746.57	0.0138325	0.0432852	0.298194	0.788215	1.04031
B9d1	222.751	-0.00515789	0.0425276	0.665656	0.948315	-0.432117
Sec24b	2292.13	-0.014888	0.0318971	0.248785	0.752479	-1.15331
N4bp3	499.438	-0.00533916	0.0458958	0.65998	0.948282	-0.439941
Rmnd5b	1299.91	0.0190546	0.0474478	0.191467	0.700057	1.30625
Nhp2	692.82	-0.0128941	0.0407349	0.320915	0.806744	-0.992579
Vps9d1	1691.26	-0.00577777	0.0312047	0.615737	0.936589	-0.501901
Zfp276	897.65	-0.0118205	0.0475261	0.368054	0.837081	-0.900125
C1ql4	2.92274	-0.0156082	0.146437	0.237388	0.74264	-1.18154
Mfsd10	525.819	-0.00332472	0.0338916	0.770312	0.966373	-0.291967
Luzp1	4531.01	0.000495508	0.0389233	0.965642	0.995071	0.0430748
Slc13a2	0.358154	0.00454108	0.148971	0.523843	NA	0.637433
Kctd10	2006.41	0.00175758	0.0263365	0.875173	0.983787	0.157091
Poldip2	2703.64	-0.00634649	0.026859	0.581695	0.92285	-0.550911
Sebox	127.898	0.0704211	0.165095	0.0387806	0.372606	2.06651
Ift20	1128.42	0.00171582	0.0297268	0.87806	0.983897	0.153429
Col6a1	2172.6	0.00506032	0.0396292	0.667603	0.948315	0.42944
Pcbp3	1370.21	-0.0117936	0.036309	0.348323	0.823693	-0.937847
Lgals9	183.355	0.0565502	0.115885	0.0404096	0.378463	2.04954
Araf	4763.24	0.0030832	0.0232913	0.785025	0.968278	0.272776
Cfp	296.572	0.00698796	0.0489695	0.575852	0.921486	0.559453
Timp1	13.1746	0.0412212	0.191455	0.0591013	0.449334	1.88744
Uxt	105.917	-0.00426391	0.0509015	0.730386	0.957036	-0.344612
Cnnm3	1200.7	0.000742904	0.031691	0.947134	0.991972	0.0663066
Lman2l	1965.79	0.0104619	0.0373393	0.398812	0.852468	0.843745
Mcm3ap	2474.84	-0.00279528	0.0279938	0.803247	0.970904	-0.249147
Pcnt	1640.34	0.0126998	0.0383224	0.322383	0.808008	0.989572
Ftcd	1.34481	0.00432707	0.134402	0.672289	NA	0.423008
Mxd1	903.39	-0.0187867	0.0509938	0.201774	0.707759	-1.27651
Gmcl1	1042.39	-0.00175529	0.0334427	0.876449	0.983787	-0.155472
Snrnp27	932.294	0.0619713	0.0832301	0.0209576	0.277278	2.30875
Oas1c	23.2592	-0.00710987	0.0798619	0.634591	0.943797	-0.475275
Ocrl	2816.88	-0.00156588	0.0283464	0.88847	0.986012	-0.14024
Calm1	88047.2	-0.0112116	0.0302744	0.359387	0.83412	-0.916534
Agpat3	9704.58	-0.0104898	0.0279392	0.384519	0.847384	-0.869601
Slc26a3	7.52596	0.00318497	0.11053	0.826551	0.974791	0.219128
Sema6b	4722.05	-0.109908	0.0726553	0.00185094	0.0705457	-3.11316
Uhrf1	34.4623	-0.0843073	0.206725	0.0323673	0.344794	-2.13985
Dpp9	2876.73	-0.0245785	0.0399443	0.10649	0.574243	-1.61417
Ramp2	534.688	0.00733963	0.0376124	0.539026	0.90988	0.614286
Lsr	216.822	0.00672462	0.059021	0.610299	0.934738	0.509646
Gramd1a	3987.25	0.00781784	0.0306956	0.50565	0.897522	0.665626
Hpn	53.0655	0.00276424	0.0570503	0.828933	0.975246	0.21607
Gabrg1	725.587	-0.026661	0.0789873	0.139816	0.639399	-1.47648
Ckb	29381.2	-0.0457921	0.0636001	0.0343047	0.350879	-2.11647
Sp1	1123.05	0.0106884	0.036211	0.388092	0.849086	0.863083
Itgb7	18.195	0.00826818	0.102167	0.600975	0.931016	0.522999
Myg1	771.743	0.00553733	0.0311103	0.629676	0.942792	0.482183
Rarg	371.753	0.00899451	0.0439843	0.471328	0.880795	0.720319
Pfdn5	2859.21	0.0201925	0.0388574	0.157861	0.663894	1.4123
Efnb2	1605.05	-0.00162038	0.0491573	0.893681	0.986423	-0.133648
Rrp15	297.07	0.0105793	0.0427334	0.404046	0.855312	0.834417
Rnd2	1746.37	-0.176467	0.200861	0.00473908	0.121379	-2.82425
Srr	3269.85	0.0184749	0.0392219	0.186478	0.692394	1.32107
Sync	29.3838	-0.0105783	0.0755672	0.479248	0.885192	-0.707512
Fndc5	2634.77	-0.0272988	0.0689703	0.121522	0.605667	-1.54842
Acp5	18.2824	-0.010868	0.100809	0.504962	0.897174	-0.666703
Cnn1	18.3195	-0.024034	0.130505	0.217999	0.724602	-1.23187
Fbxo9	2383.94	-0.042013	0.105196	0.0717954	0.488932	-1.80041
Vps50	2360.79	0.00336894	0.0317232	0.765889	0.96554	0.297756
Hars	2324.75	-0.0108771	0.0286064	0.370069	0.83844	-0.896345
Zmat2	5221.73	0.0198806	0.0471856	0.177717	0.683574	1.34782
Ube2c	7.49484	-0.0873148	0.282693	0.0135593	0.215131	-2.46873
Smg5	3201.04	-0.0128856	0.0322766	0.305742	0.793977	-1.0242
Cct3	3239.02	-0.0217	0.0380751	0.135442	0.633289	-1.49298
Glmp	1044.46	-0.00484998	0.035995	0.675778	0.949302	-0.418232
Mef2d	9452.94	0.000472964	0.0328338	0.966431	0.995436	0.0420845
Tmem79	17.4172	-0.0204335	0.106356	0.268721	0.768549	-1.10601
Snd1	3230.62	0.0169741	0.04727	0.229813	0.73535	1.20084
Col18a1	307.187	-0.0218226	0.067597	0.180155	0.687218	-1.34028
Slc19a1	464.438	-0.0256178	0.0636446	0.130575	0.624781	-1.51184
Kpnb1	7116.45	-0.00117192	0.0242724	0.916811	0.986691	-0.104451
Npepps	6365.4	-0.0235117	0.0361505	0.110414	0.582558	-1.59634
Tbx21	2.91158	0.00472784	0.116824	0.735174	0.957987	0.338251
Mrpl10	1283.38	9.01442096734392e-05	0.0305677	0.99356	0.99919	0.00807104
Cyp51	2040.58	-0.0656983	0.115893	0.027796	0.3213	-2.20015
Tcf25	19148.2	-0.0240535	0.0431047	0.117419	0.598052	-1.5657
Tubb6	37.934	0.027713	0.122387	0.182686	0.689669	1.33253
Def8	1614.07	-0.00711192	0.0321601	0.543153	0.910758	-0.608051
Meox1	31.7253	0.00189926	0.0778916	0.896154	0.986527	0.130522
Sost	2.59361	0.0115245	0.138317	0.353967	0.829252	0.926922
Nkx2-1	24.2145	-0.0254847	0.124975	0.206275	0.713715	-1.26388
Irx2	36.6	-0.0211946	0.155675	0.157539	0.663894	-1.4134
Col1a1	304.422	-0.125228	0.238293	0.0160978	0.239693	-2.40669
Itga3	835.785	-0.25642	0.251036	0.00260583	0.0864134	-3.01077
Sgca	7.30042	-0.0273758	0.142505	0.173717	0.679475	-1.36036
Dlx3	2.42626	-0.00524049	0.123463	0.685659	0.952123	-0.404753
Foxm1	53.2518	-0.0231783	0.0949056	0.20744	0.715185	-1.26064
Itfg2	625.351	-0.0310991	0.0589991	0.0838192	0.52133	-1.72894
Nrip2	761.172	-0.00822685	0.0448911	0.507765	0.898383	-0.662321
Tulp3	832.315	0.0277957	0.0608528	0.108442	0.579376	1.60523
Gtf2h4	379.208	0.00332734	0.0379876	0.773592	0.966971	0.287679
Tubb5	10891.1	-0.0737849	0.146177	0.0291025	0.330832	-2.1821
Ell2	979.464	-0.0028971	0.0418672	0.804937	0.971876	-0.246963
Jup	1855.01	-0.0369569	0.0777452	0.0710081	0.485895	-1.80543
Fkbp10	216.703	0.000885636	0.0403767	0.93904	0.98952	0.0764761
Klhl10	7.50314	0.0183655	0.12298	0.301164	0.789943	1.03394
Nom1	1197.14	0.0154327	0.0346854	0.240411	0.746426	1.17396
Ergic1	3472.02	-0.0410775	0.039652	0.0230683	0.289728	-2.2723
Tnk1	2.45203	-0.0070786	0.122121	0.605284	0.932832	-0.516818
Acap1	3.44756	0.0245633	0.155519	0.147648	0.649778	1.44789
Tcea3	23.7217	-0.0035015	0.0932861	0.818667	0.973218	-0.22926
Csn3	0.524219	0.00705969	0.151941	0.366897	NA	0.902301
Ifrd1	1008.14	0.0393807	0.0613699	0.0494244	0.414005	1.96491
Stk38l	964.677	-0.0175398	0.0460672	0.216448	0.723947	-1.23603
Brpf1	1474.87	0.0114893	0.0381164	0.362213	0.834743	0.911157
Akr1b3	1020.26	-0.00504996	0.0353082	0.662922	0.948315	-0.435882
Hoxc6	0.655712	0.00616747	0.15422	0.378262	NA	0.881104
Gstt1	207.71	0.0327229	0.0895133	0.103879	0.568231	1.62633
Gstt3	101.28	0.0730421	0.164025	0.0353306	0.356348	2.10455
Ddt	539.34	-0.00689255	0.0392661	0.564679	0.916413	-0.575906
Tat	3.13294	0.00365254	0.122883	0.774039	0.966971	0.287095
Marveld3	13.4487	-0.0206608	0.126532	0.261963	0.764997	-1.12176
Ddx18	669.605	0.00128864	0.0283713	0.908054	0.986652	0.115493
Ubl3	5373.75	-0.00319413	0.0272056	0.776397	0.967585	-0.284017
Gramd3	563.856	-0.0514252	0.0886361	0.037138	0.36481	-2.08424
Eef1e1	550.411	-0.0130099	0.0437848	0.323041	0.808176	-0.988229
Akt1	4766.35	0.016131	0.0289927	0.213866	0.722205	1.243
Cldn15	5.85395	0.00402755	0.105834	0.788527	0.968278	0.268223
Il16	987.205	0.0376479	0.144697	0.11774	0.59806	1.56433
Tcirg1	550.761	0.0187356	0.0636705	0.223267	0.730375	1.21789
Naglu	287.294	0.001484	0.0428894	0.899295	0.986527	0.126552
Coasy	767.115	0.00597485	0.0359678	0.609879	0.934699	0.510246
Smo	628.309	0.00119117	0.0371139	0.916998	0.986691	0.104216
Tspan33	1076.27	-0.0378306	0.0729866	0.0639493	0.465833	-1.85253
Crnkl1	672.311	0.000718689	0.0301879	0.948681	0.992521	0.0643632
Rin2	1074.98	0.0104133	0.0371985	0.400452	0.853502	0.840814
Folh1	227.89	0.0107488	0.0567146	0.425497	0.861849	0.79692
Chordc1	3061.81	-0.00801936	0.0385369	0.506877	0.898036	-0.663709
Rtcb	3172.34	0.00478671	0.0253557	0.674158	0.949093	0.420448
Pwp1	583.126	-0.00132148	0.0299204	0.905858	0.986527	-0.118264
Fbxo7	965.117	-0.0049601	0.0344903	0.667409	0.948315	-0.429707
Capns1	3911.27	-0.0086908	0.0363459	0.471805	0.881316	-0.719545
Lrp3	2711.01	-0.063108	0.062756	0.011795	0.200037	-2.51822
Evx2	1.95962	-0.00880865	0.157568	0.268766	NA	-1.10591
Folr1	251.527	-0.0032268	0.128319	0.777899	0.96768	-0.282058
Clpb	1978.83	-0.00221499	0.0277386	0.843103	0.978	-0.197926
Septin7	12961.8	-0.0094542	0.0328446	0.432566	0.864854	-0.784808
Zdhhc4	575.725	0.010402	0.039457	0.404958	0.855973	0.832799
Rac1	9327.61	0.00425738	0.0247206	0.707682	0.954917	0.374971
Nup214	1731.96	0.0133052	0.0386236	0.304558	0.792635	1.02671
Aif1l	357.491	-0.00673963	0.0435703	0.579417	0.922558	-0.554237
Cpa3	3.80777	-0.0112107	0.138685	0.358374	0.833395	-0.918468
Ltbp1	223.17	0.00593142	0.0467091	0.628	0.94242	0.484544
Ugp2	2396.77	-0.0130102	0.0356191	0.307736	0.796071	-1.01998
Kcnh6	63.9552	-0.0280039	0.105627	0.163503	0.667085	-1.39339
Trmt1	1988.7	0.00134638	0.0260313	0.904159	0.986527	0.120409
Nacc1	4528.85	-0.00592285	0.0250528	0.606145	0.933426	-0.515584
Nfix	12537.6	0.0233764	0.0598741	0.149496	0.653232	1.44131
Slc1a5	99.3476	0.161966	0.321184	0.00915276	0.173478	2.6063
Uba1	13435.2	-0.0110454	0.0217368	0.352278	0.826799	-0.93018
Vwf	1100.99	0.0304298	0.137638	0.159912	0.665377	1.40537
Siae	656.142	-0.0032374	0.0314129	0.774436	0.967094	-0.286578
Vsig2	68.4984	0.0398454	0.105228	0.080689	0.513662	1.7467
Esam	419.625	-0.0177519	0.0509484	0.220526	0.727358	-1.22513
Spa17	59.56	0.000353535	0.0651785	0.979089	0.997199	0.0262107
Fam50a	774.632	0.0102907	0.035454	0.402216	0.854114	0.837669
Emd	848.917	0.0202095	0.0440241	0.167252	0.672465	1.38109
Taco1	374.423	-0.000480952	0.0318633	0.965766	0.995071	-0.042919
Grik3	4258.58	-0.0434785	0.110055	0.0700289	0.483847	-1.81172
Gria3	8151.18	0.00169246	0.0293233	0.879639	0.984616	0.151426
Npas1	349.398	0.021962	0.0536949	0.158347	0.664315	1.41065
Sipa1l2	2837.25	0.0109404	0.0431256	0.391192	0.85065	0.857457
Ap4e1	628.454	0.0069669	0.033725	0.552685	0.913665	0.593741
Blvra	372.402	-0.0376356	0.0862582	0.0747048	0.496995	-1.78227
Pdzd4	4296.09	-0.000599548	0.0319173	0.957343	0.993473	-0.0534879
Srpk3	211.004	-0.00461364	0.0480574	0.705417	0.954657	-0.378019
Idh3g	3220.07	-0.000903638	0.0263631	0.935497	0.989179	-0.0809306
Pnck	1740.83	-0.00908839	0.0467795	0.472274	0.881316	-0.718785
Ssr4	907.288	-0.00835151	0.0330622	0.482551	0.886761	-0.702206
Bcap31	1467.66	-0.0127523	0.0428374	0.329201	0.81154	-0.975725
Fam98a	1458.21	-0.00794137	0.0333003	0.502584	0.896076	-0.670429
Ltbp2	10.1786	-0.000875492	0.0884161	0.953668	0.992976	-0.0581012
Kmt2a	9567.38	0.0177506	0.0569005	0.230264	0.735995	1.19968
Ift46	1014.91	-0.00788805	0.03519	0.507916	0.898383	-0.662085
Tmem25	1960.06	-0.0383383	0.0676712	0.0580957	0.448926	-1.89498
Cd3g	1.32888	0.00573761	0.140017	0.54281	NA	0.60857
Trappc6a	152.626	0.00856574	0.0501762	0.502059	0.896076	0.671253
Supt6	8792.18	0.0188682	0.0396952	0.180579	0.687938	1.33897
Spag5	354.522	0.00869684	0.0494322	0.494657	0.891359	0.68292
Foxn1	0.927733	-0.00243159	0.13473	0.801973	NA	-0.250795
Unc119	591.609	-0.0609235	0.0918653	0.0250319	0.302275	-2.24091
Rab34	500.606	-0.00140543	0.038175	0.902605	0.986527	-0.122372
Sdf2	1140.2	-0.00185575	0.0297806	0.868272	0.982688	-0.165853
Ccne1	354.931	-0.171785	0.153684	0.00266726	0.0873313	-3.00369
Hsf2bp	7.72139	-0.000405426	0.0993025	0.978575	0.997164	-0.0268551
Bbc3	240.536	-0.00310665	0.0417021	0.791204	0.968278	-0.264747
Mybpc3	8.74197	-0.00162991	0.0986814	0.914281	0.986691	-0.10764
Psmc3	4074.09	-0.00736184	0.0246654	0.526801	0.904453	-0.632897
Acp2	3032.68	-0.00129947	0.0250286	0.907665	0.986652	-0.115985
Rapsn	12.5297	-0.00482539	0.0928902	0.753566	0.96316	-0.31394
Slc39a13	740.117	-0.0268172	0.0518498	0.105324	0.571727	-1.61957
Celf2	16613.7	0.0245527	0.0452773	0.116025	0.596049	1.57168
Nr1h3	98.9523	0.00208157	0.0535309	0.867464	0.982688	0.166881
Ddb2	393.932	0.00941935	0.0354776	0.438148	0.867471	0.775325
Spi1	112.708	0.175237	0.248578	0.00759215	0.156382	2.66969
Sf3a1	2590.77	0.0091939	0.0311154	0.441657	0.867763	0.769397
Stat6	453.341	0.00971864	0.0439978	0.440503	0.867763	0.771344
Clgn	503.318	-0.00798114	0.0397473	0.510708	0.899041	-0.657736
Napsa	3.8066	0.0142982	0.12717	0.361654	0.834703	0.912218
Vrk3	680.452	0.00354636	0.0351166	0.75682	0.963707	0.309659
Smg9	901.899	0.00488954	0.0321785	0.669386	0.948682	0.426991
Paxip1	1542.5	0.0024972	0.0317346	0.824541	0.974566	0.221709
Rmnd5a	5552	-0.000465796	0.0324866	0.966904	0.99545	-0.0414918
Mov10	450.463	-0.000299283	0.0417335	0.979494	0.997199	-0.0257033
Ppm1j	16.083	-0.406776	0.572015	0.000747692	0.0400517	-3.37147
Rhoc	341.765	-0.00723796	0.0390606	0.546475	0.911901	-0.60305
Tead3	107.901	-0.00462689	0.0528244	0.712148	0.956285	-0.368973
Ppard	1036.12	-0.0157714	0.0543429	0.268266	0.768549	-1.10706
Def6	60.4074	0.00207987	0.0518391	0.866132	0.982399	0.168573
Peg3	14511.2	-0.030358	0.0816098	0.111559	0.585613	-1.59122
Zim1	253.481	-0.0223485	0.0730134	0.181465	0.688678	-1.33626
Metrn	1570.2	-0.0480845	0.0883915	0.0436385	0.393145	-2.01755
Lmf1	545.252	-0.00305872	0.0401878	0.792985	0.969167	-0.262437
Ciao3	881.4	-0.00172481	0.0291371	0.877347	0.983787	-0.154333
Angptl4	82.454	-0.01112	0.0827377	0.474924	0.882865	-0.714491
Dbf4	54.1879	-0.0373917	0.11139	0.098292	0.557094	-1.65319
Daxx	753.797	0.0122377	0.0363607	0.333524	0.814797	0.96704
Cd320	305.981	-0.00901533	0.0391128	0.461926	0.876092	-0.73568
Ipo4	2603.65	-0.0198917	0.0403877	0.165353	0.669268	-1.38729
Tm9sf1	1115.64	0.00288767	0.0304264	0.797439	0.970207	0.256662
Rec8	92.1946	-0.103278	0.181628	0.0175232	0.251333	-2.37554
Irf9	479.145	0.0110706	0.0547986	0.409143	0.858208	0.825403
Gmpr2	516.108	0.00320056	0.0337767	0.778425	0.96768	0.281373
Mdp1	1207.03	0.0155186	0.0408573	0.250255	0.753812	1.14973
Dhrs1	1593.67	0.00480897	0.0366401	0.679013	0.950796	0.41381
Ncan	6651.57	-0.123906	0.110502	0.0038109	0.107185	-2.8934
Tmem161a	770.531	-0.0137257	0.0408881	0.296725	0.78817	-1.04348
Armc6	818.045	-0.0398511	0.0558765	0.0429289	0.39074	-2.0244
Borcs8	553.113	-0.0228064	0.0498984	0.142382	0.642231	-1.46698
Slc25a42	1632.06	0.00315228	0.0374786	0.784572	0.968278	0.273365
Snx9	606.063	-0.00132046	0.0332195	0.906713	0.986527	-0.117186
Ranbp3	2468.23	-0.00809205	0.0269803	0.490059	0.888487	-0.690215
Ndufa11	1706.56	-0.0201217	0.0453704	0.170943	0.677025	-1.36918
Bmp8b	6.1509	0.0124816	0.115351	0.441935	0.867763	0.76893
Nr2f6	823.558	-0.0165746	0.0467695	0.237311	0.74264	-1.18174
Use1	1232.16	0.00300379	0.0308247	0.789773	0.968278	0.266606
Ocel1	619.511	-0.00329429	0.039379	0.776981	0.967671	-0.283256
Dyrk1b	922.384	-0.00672664	0.0334945	0.565193	0.916524	-0.575145
Braf	5370.11	0.0394828	0.0518593	0.0400112	0.376329	2.05363
Ndufb2	1431.59	-0.0182782	0.0410492	0.193498	0.700057	-1.3003
Hltf	1050.26	0.00498792	0.0337645	0.664944	0.948315	0.433098
Prpf6	2159.01	0.00248959	0.0273781	0.824182	0.974566	0.222169
Rgs19	520.113	0.00674907	0.0372441	0.569212	0.918354	0.569213
Rgs20	633.025	-0.0552946	0.105754	0.0380308	0.368764	-2.07452
Abhd3	1257.58	-0.020579	0.0633577	0.19176	0.700057	-1.30539
Snrpd1	975.665	0.00493379	0.0308046	0.665619	0.948315	0.432168
Tchp	427.003	-0.00406377	0.0397854	0.728444	0.956822	-0.347197
Tiam1	4914.94	0.00554703	0.0302725	0.628514	0.942724	0.483819
Tsc2	5648.17	0.0159467	0.0438432	0.245919	0.750583	1.16032
Rpl3l	8.50319	0.00764958	0.0963888	0.626891	0.94165	0.486107
Slc9a3r2	1084.28	-0.0350933	0.0652909	0.0691953	0.479969	-1.81714
Puf60	3781.18	-0.00916418	0.03071	0.442522	0.867794	-0.767941
Golga2	3924.78	0.00389732	0.0276492	0.729987	0.957021	0.345142
Uck1	1159.99	-0.000384927	0.0297415	0.972472	0.995904	-0.0345086
Scin	20.7596	0.0147722	0.111306	0.387897	0.849086	0.863437
Ikzf4	691.754	-0.00299659	0.0350417	0.792903	0.969134	-0.262543
Mien1	966.36	-0.0041558	0.0354673	0.718132	0.956733	-0.360957
Pon1	15.293	0.0169211	0.132057	0.29685	0.78817	1.04321
Axl	1573.85	0.00554807	0.0400188	0.639668	0.944121	0.468163
Tgfb1	199.023	0.0839359	0.16957	0.0265156	0.311981	2.21858
Ccdc97	1698.21	0.00197524	0.0279224	0.859767	0.980947	0.17667
Zfp40	627.977	-0.00259864	0.0391691	0.822438	0.973928	-0.224411
Akap8l	6340.9	0.00665862	0.0382503	0.575532	0.921486	0.559922
Shh	88.4462	-0.222471	0.297857	0.00540692	0.129251	-2.78173
Pdcd2l	299.746	-0.00910269	0.0427542	0.464427	0.876092	-0.731576
Gtf2f1	1931.9	0.00974056	0.03103	0.418051	0.860687	0.809808
Clpp	945.162	-0.0203823	0.0398829	0.157022	0.663145	-1.41516
Alkbh7	274.16	-0.012685	0.0474624	0.339721	0.818493	-0.954718
Pspn	1.47894	0.00127111	0.133118	0.898352	NA	0.127744
Dennd1c	61.8681	0.120493	0.226587	0.0166803	0.244664	2.39368
Med6	372.641	0.00662045	0.0371761	0.575994	0.921486	0.559246
Prkd1	387.66	0.003344	0.0439647	0.778165	0.96768	0.281711
Lcp2	92.8332	0.0107198	0.0586869	0.431251	0.864544	0.787052
Cse1l	2092.91	-0.00301403	0.0281373	0.788436	0.968278	-0.268342
Naa20	1117.63	-0.0137475	0.0355806	0.286019	0.780394	-1.0669
Prkra	402.96	-0.0528421	0.0954736	0.0377029	0.367003	-2.07807
Fkbp7	59.0245	0.0566869	0.143619	0.0533402	0.429705	1.93216
Plekha3	1254.63	0.017767	0.0463912	0.212651	0.721143	1.24631
Ykt6	2597.76	-0.00958279	0.0308714	0.424535	0.861849	-0.798578
Baz1b	6466.47	0.0237765	0.0478766	0.1283	0.621078	1.52084
Pex6	1920.26	-0.0137618	0.0422619	0.298283	0.788293	-1.04012
Mrpl2	734.574	0.00426466	0.0347219	0.710534	0.956049	0.371139
Mea1	1401.33	-0.0124905	0.0360458	0.32475	0.809056	-0.984744
Gnmt	17.8449	0.00294813	0.0870623	0.845065	0.978233	0.195418
Grin2d	742.641	-0.231613	0.259638	0.00381888	0.107185	-2.89275
Kdelr1	1612.72	-0.00220861	0.0261472	0.843796	0.978	-0.19704
Tmem143	645.32	-0.00312026	0.0308885	0.781988	0.967847	-0.276729
Pdxk-ps	4.78211	0.0161851	0.124185	0.335842	0.816033	0.962414
Ggct	532.423	0.00979079	0.0383307	0.427448	0.862671	0.793566
Jag2	1634.82	-0.0179522	0.0377071	0.192993	0.700057	-1.30177
Btbd6	1309.67	-0.0176772	0.0366328	0.196072	0.702299	-1.29282
Nudt14	161.317	-0.00617977	0.0517451	0.623464	0.939474	-0.490946
Epdr1	4377.87	0.00820468	0.0310928	0.48716	0.888014	0.694833
Flii	2364.19	-0.00703108	0.0288737	0.544755	0.911209	-0.605638
Top3a	233.378	0.0133775	0.0475276	0.318879	0.805217	0.996765
Atg4d	772.199	-0.00450522	0.031011	0.692253	0.952458	-0.395799
Qtrt1	347.319	0.0116137	0.0394918	0.360413	0.834482	0.914579
Plin4	284.012	1.00476	0.164071	4.75286844736507e-11	1.60055254479768e-07	6.57848
Hdgfl2	2927.17	0.00575567	0.0296238	0.615957	0.936671	0.501588
Chaf1a	254.885	-0.00253057	0.0413657	0.828559	0.975246	-0.216551
Adprh	2326.6	-0.0509786	0.0596181	0.0224007	0.286657	-2.2835
Tmem39a	337.908	-0.00537112	0.044582	0.656203	0.947248	-0.445162
Timmdc1	541.056	-0.0132701	0.0379544	0.30432	0.79225	-1.02721
Pla1a	38.8513	0.0773836	0.21208	0.0366093	0.362265	2.09009
Mcm2	181.838	0.00722807	0.0490416	0.563814	0.916413	0.577186
Tpra1	807.839	-0.0106398	0.035226	0.388232	0.849152	-0.862828
Nab1	1061.16	-0.00156631	0.0353059	0.890332	0.986012	-0.137884
Adgre5	374.611	-0.00113733	0.0341384	0.919823	0.986691	-0.100656
Il17ra	635.774	-0.0002221	0.042404	0.984828	0.99817	-0.0190165
Lamb1	1254.2	0.00650493	0.0478279	0.598918	0.93025	0.525957
Kcnn1	594.487	-0.00279958	0.0351924	0.806155	0.971924	-0.245389
Arrdc2	493.287	-0.00428093	0.0462589	0.722784	0.956733	-0.354741
Ppp1r17	4.48946	-0.0105972	0.121844	0.477295	0.883774	-0.710661
Cd36	50.1363	-0.0258036	0.126734	0.202627	0.709432	-1.2741
Map2k7	3487.63	0.00958561	0.0260247	0.420758	0.861586	0.805106
Timm44	1665.6	0.00328464	0.0318952	0.771575	0.966373	0.290316
Ap2a2	9876.31	-0.00445147	0.0290538	0.694706	0.953488	-0.392476
Pnkp	598.805	0.00066368	0.0358085	0.953417	0.992976	0.0584168
Med25	2535.6	0.00478518	0.0355829	0.679244	0.950992	0.413495
Bcam	524.747	0.0090728	0.0550427	0.489958	0.888487	0.690375
Clptm1	5334.84	-0.0196217	0.031566	0.152329	0.656854	-1.43135
Relb	210.143	0.0314563	0.0796905	0.101866	0.565427	1.63587
Tomm40	2062.63	-0.0182238	0.0342245	0.181198	0.688678	-1.33707
Apoe	44703.7	0.0582404	0.0918016	0.0281666	0.324516	2.19496
Apoc2	0.26055	-0.000192072	0.147973	0.975269	NA	-0.0310012
Hbp1	880.504	0.0202936	0.0420437	0.162395	0.66692	1.39706
Prkar2b	1500.14	-0.110935	0.116241	0.00619542	0.13849	-2.73726
Cdkn1b	2155.57	0.00276643	0.0307144	0.805762	0.971924	0.245897
Klf4	234.029	0.012592	0.0737671	0.402578	0.854351	0.837026
Ap1m1	2148.54	-0.00455496	0.029292	0.688283	0.952137	-0.401186
Rab8a	1080.98	-0.00562467	0.0283796	0.623165	0.939207	-0.49137
Hmgn2	2742.4	0.00419149	0.0323982	0.713045	0.956285	0.36777
Fam32a	2337.64	1.9117795511287e-05	0.0294776	0.998632	0.999465	0.00171473
Elf3	2.41013	-0.0131612	0.134906	0.343361	0.819249	-0.947545
Stard3nl	1260.78	-0.00362218	0.0299704	0.748332	0.96218	-0.32084
Stk11	2480.59	-0.00482582	0.0303973	0.671983	0.948978	-0.423428
Efna2	274.386	-0.0109464	0.0491228	0.40206	0.854114	-0.837948
Atp5d	4572.91	-0.0584264	0.0568392	0.0125279	0.206486	-2.49692
Ppp5c	3429.49	-0.020151	0.0386902	0.158158	0.664001	-1.41129
Cdk12	1067.73	0.0169808	0.0425305	0.221215	0.728335	1.2233
Lipe	388.839	-0.00104939	0.0404548	0.927841	0.987412	-0.0905613
Pafah1b2	6790.85	-0.00693678	0.0272811	0.549358	0.912586	-0.598722
Tbc1d8	588.539	-0.369798	0.127685	3.84857709078919e-05	0.00545319	-4.11639
Cnot11	964.267	-0.0108509	0.0307276	0.37339	0.840181	-0.890141
Slc2a3	5289.46	-0.00870024	0.0358986	0.470643	0.879983	-0.721433
Foxj2	1496.15	0.013464	0.0396242	0.30182	0.79019	1.03254
Sri	1586.91	0.0114902	0.0310661	0.350345	0.825849	0.93392
Dgcr2	4443.64	-0.00507596	0.0258014	0.65623	0.947248	-0.445125
Irf3	707.354	0.000719832	0.0334924	0.949054	0.992694	0.0638952
Bcl2l12	52.2297	0.0220589	0.0867162	0.209926	0.717948	1.25377
Zfp959	153.655	0.00188186	0.0420374	0.872145	0.983787	0.160935
Mpnd	1777.23	-0.0224176	0.0542816	0.153428	0.658327	-1.42753
Sh3gl1	1234.01	0.00673226	0.036266	0.568677	0.917844	0.570001
Ebi3	21.6309	0.0202406	0.102129	0.267218	0.767146	1.10949
Yju2	272.923	0.0133558	0.0503264	0.324611	0.809056	0.985027
Ranbp2	4766.63	0.0109352	0.0395815	0.384925	0.847384	0.868858
Edar	7.40313	-0.0213539	0.131136	0.245045	0.749886	-1.16247
Grk5	648.671	-0.239292	0.175476	0.00118696	0.0522307	-3.242
Dvl3	1988.65	-0.0205349	0.0378614	0.150911	0.655389	-1.43632
Abcf3	2033.8	-0.0120687	0.0286811	0.327236	0.811027	-0.979697
Eif2b5	1466.33	-0.0167522	0.0365258	0.214377	0.722403	-1.24162
Cyth2	2132.45	-0.00834158	0.0346838	0.485364	0.887716	-0.697702
Sult2b1	225.058	0.00349679	0.0423923	0.766874	0.965815	0.296466
Car11	3776.46	-0.0128247	0.0410867	0.323709	0.808728	-0.986865
Dlgap1	20872.3	0.0662637	0.0856706	0.0180043	0.256142	2.36553
Plag1	146.871	0.00673282	0.0451261	0.582304	0.92285	0.550022
Hck	60.2388	0.0649818	0.160173	0.0448178	0.3971	2.00636
Mrpl4	1115.19	-0.00294469	0.0318718	0.794267	0.969577	-0.260774
Keap1	2373.31	0.000542492	0.0275311	0.96118	0.993473	0.0486733
Ap1m2	33.3225	0.00401613	0.100276	0.792452	0.968853	0.263127
Glg1	9786.31	-0.000328248	0.0252085	0.976587	0.996506	-0.0293483
Atp8b3	7.37364	-0.0219088	0.132359	0.236521	0.74264	-1.18373
Btbd2	2493.03	-0.0110278	0.0284247	0.364191	0.835327	-0.907407
Csnk1g2	4736.14	0.000915928	0.0306742	0.934705	0.988966	0.0819265
Abhd17a	2754.17	-0.0138499	0.0321896	0.277088	0.774819	-1.08689
Mob3a	389.39	-0.0118584	0.0448209	0.361815	0.834703	-0.911911
Cacnb3	5841.35	-0.0004735	0.0322746	0.966336	0.995436	-0.0422046
Ccdc65	191.559	-0.0305825	0.0778708	0.105895	0.573368	-1.61692
Fkbp11	18.128	0.00247227	0.0829612	0.868029	0.982688	0.166162
Ddx23	2788.41	0.0182714	0.0314616	0.17499	0.680207	1.35634
Pld3	14247.2	-0.00882968	0.0377794	0.467913	0.878994	-0.725879
Grik5	7587.42	0.00334576	0.0353424	0.770099	0.966373	0.292246
Cd79a	6.96178	2.27158086014166e-05	0.102353	0.99879	0.999465	0.00151617
Rabac1	3202.32	-0.0172028	0.0332243	0.198761	0.7055	-1.28509
Etv3	1439.67	0.00461689	0.0346345	0.688521	0.952137	0.400863
Prkcsh	2516.13	-0.00752805	0.0285014	0.518738	0.901901	-0.645291
Elavl3	11301.9	-0.00362723	0.0284872	0.747635	0.961958	-0.32176
Rab3b	1372.61	-0.00642334	0.0531842	0.613373	0.935419	-0.505265
St8sia6	180.499	0.0245558	0.0882868	0.177476	0.683509	1.34857
Fcgrt	502.796	0.00671596	0.047178	0.586676	0.924723	0.54366
Nosip	1204.25	-0.00973635	0.0298084	0.416915	0.85969	-0.811786
Pih1d1	469.812	-0.0057249	0.0401759	0.62979	0.942792	-0.482023
Rps11	3550.59	0.00995866	0.0309358	0.408879	0.858185	0.825868
Supt5	5658.79	0.0047696	0.0272871	0.674699	0.949093	0.419708
Dll3	38.9185	-0.0592673	0.152972	0.0520943	0.424796	-1.94235
Paf1	1839.34	0.00162087	0.0292614	0.884662	0.985742	0.145062
Timm50	694.107	-0.0472407	0.0619589	0.0302219	0.336356	-2.16717
Med29	332.477	0.000780856	0.0362295	0.945302	0.99144	0.0686074
Bicd1	1720.43	-0.000290691	0.0379751	0.979757	0.997239	-0.0253734
Ncstn	2172.24	-0.0169358	0.0347391	0.207095	0.714846	-1.26159
Pex19	2343.31	-0.00395806	0.0241636	0.727108	0.956764	-0.348975
Phyhip	17970.8	0.0327464	0.0684799	0.0835941	0.52096	1.7302
Crhr2	86.9511	-0.0059865	0.0796539	0.687074	0.952137	-0.402829
Inmt	28.0756	0.0179231	0.120485	0.312515	0.799742	1.00996
Cyp4f18	2.65738	0.0233674	0.159665	0.136475	0.635535	1.48905
Impdh1	1348.04	-0.0579595	0.0836216	0.0254282	0.304493	-2.23484
Dusp3	5875.38	-0.00249227	0.0289058	0.824009	0.974566	-0.222391
Prodh	855.168	0.0471019	0.0848017	0.0439583	0.393934	2.01449
Ess2	849.098	-0.00441659	0.0302208	0.697358	0.953721	-0.388889
Slc25a1	884.962	-0.0203588	0.0547749	0.182206	0.689403	-1.33399
Dgcr6	1103.13	-0.0189762	0.0429077	0.184818	0.690685	-1.32607
Ddr1	3369.78	-0.00871291	0.050195	0.495457	0.892248	-0.681656
Ier3	199.639	0.00157879	0.0656477	0.907194	0.986652	0.116578
Fosb	666.145	0.0110971	0.0870483	0.48377	0.887239	0.700253
Klc4	718.279	-0.0193962	0.046674	0.184534	0.690685	-1.32692
Ercc1	541.32	0.00832658	0.0388447	0.492804	0.890012	0.685856
Cyp17a1	0.185395	0.00211434	0.149064	0.734497	NA	0.33915
As3mt	300.711	0.00530039	0.0428729	0.657849	0.947248	0.442886
Homer3	1445.63	0.0227033	0.0840651	0.19543	0.701768	1.29468
Crtc1	9273.94	0.0780477	0.107248	0.0156815	0.236443	2.41625
Rnf215	618.302	-0.00939652	0.0365173	0.440873	0.867763	-0.770719
Sec14l2	1914.71	0.0925072	0.0918772	0.00706515	0.150423	2.69376
Aven	214.636	-0.00282986	0.0411991	0.808767	0.971924	-0.242018
Cp	656.324	0.10291	0.173195	0.0162766	0.241333	2.40265
Crot	1071.14	0.0575127	0.101829	0.0329464	0.346104	2.13274
Rps6ka1	519.492	0.0169027	0.0579189	0.24932	0.752832	1.152
Calb2	1010.63	-0.0219052	0.120596	0.250783	0.753851	-1.14845
Snrnp200	5316.99	0.0131541	0.0323471	0.297646	0.78817	1.0415
Ciao1	1439.23	-0.00228338	0.0278213	0.838365	0.976886	-0.203986
Has1	24.8641	-0.000492312	0.0720872	0.972131	0.995846	-0.0349355
Taf6l	330.202	-0.00168784	0.0383289	0.883324	0.985742	-0.146757
Insig2	1575.9	0.00462617	0.0290793	0.68377	0.951978	0.407324
Kpna6	4182.26	-0.0170059	0.0280116	0.192959	0.700057	-1.30187
Man1a	2183.15	0.0629373	0.100409	0.0257036	0.306385	2.23066
Itpkc	329.88	-0.00562434	0.0382492	0.6329	0.943221	-0.47765
Coq8b	731.764	-0.00745807	0.0349617	0.528989	0.905603	-0.62955
Brd8	2120.98	0.00143748	0.0250926	0.897926	0.986527	0.128281
Kif20a	22.9604	-0.150128	0.302577	0.0110966	0.192276	-2.53964
Farsa	1056.22	0.00444391	0.0299004	0.695486	0.953525	0.391421
Gcdh	899.813	0.0217232	0.0419369	0.1424	0.642231	1.46691
Mast2	4460.54	-0.00671595	0.0307072	0.562811	0.916383	-0.578671
Dnase2a	368.618	0.0173638	0.0539443	0.233005	0.738617	1.19265
Rad23a	1706.6	-0.00741645	0.0399961	0.538907	0.90988	-0.614467
Calr	12567.9	-0.0064493	0.0382927	0.586874	0.924787	-0.543372
Syce2	77.4919	0.0300815	0.108943	0.14746	0.649778	1.44856
Nfat5	4469.63	0.0235268	0.0457009	0.127487	0.6186	1.52409
Nob1	960.605	0.00850395	0.0321469	0.474197	0.882321	0.715667
Nqo1	148.937	0.0259865	0.10033	0.178714	0.685502	1.34473
Ppfia3	6936.69	-0.00833273	0.0318489	0.481893	0.886362	-0.703262
Gys1	730.164	-0.0117221	0.0395262	0.356729	0.832037	-0.921615
Ruvbl2	729.854	-0.00644034	0.0350533	0.582769	0.922897	-0.549344
Lin7b	894.692	-0.00429018	0.0326947	0.707044	0.954759	-0.375829
Bax	946.304	-0.00239636	0.0294894	0.830701	0.975616	-0.213803
Il7r	9.01109	0.00482496	0.099871	0.753372	0.96316	0.314196
Tfam	1041.28	-0.000796727	0.0294775	0.943065	0.991293	-0.0714184
Zfp81	1026.52	0.0121135	0.0345375	0.334351	0.815202	0.965386
Efnb3	6163.1	0.0147232	0.0388418	0.265969	0.766958	1.11239
Mmd	9949.54	0.0360428	0.0662062	0.0658463	0.471827	1.83947
Hlf	6822.59	-0.00280117	0.0499035	0.818689	0.973218	-0.229232
Fam162a	496.149	-0.0167526	0.043887	0.228437	0.733593	-1.2044
Rpl8	6933.09	0.0102811	0.0297104	0.394435	0.852034	0.851602
Grm3	1175.75	-0.0228886	0.0684694	0.167219	0.672465	-1.3812
Ssbp2	2273.88	0.00114324	0.0399662	0.921256	0.986691	0.0988522
Fancl	174.725	0.00809219	0.0488244	0.521306	0.902872	0.641334
Brinp2	3084.27	-0.142326	0.0970265	0.00158086	0.0633877	-3.15942
Gstm5	3017.14	0.0280709	0.0516895	0.0952297	0.548047	1.66843
Gstm7	738.42	0.0128898	0.0548753	0.34756	0.822912	0.939332
Gstm3	0.115771	-0.00146023	0.148504	0.814112	NA	-0.235125
Stat3	1969.44	0.0265151	0.0611357	0.119393	0.600553	1.55733
Stat5a	72.6637	-0.00115698	0.0650673	0.931624	0.988482	-0.0858023
Cavin1	740.096	0.00131606	0.0450828	0.911556	0.986671	0.111077
Map3k11	1022.38	0.00389526	0.0359169	0.735096	0.957987	0.338354
Akt2	3106.17	0.00767779	0.0412646	0.527962	0.904739	0.631121
Dnaja3	1967.43	-0.00434296	0.0262778	0.70166	0.954119	-0.383081
Hmox2	2178.29	-0.0064278	0.027481	0.57716	0.922049	-0.557538
Cdip1	7973.28	0.0243212	0.0322606	0.0945996	0.546392	1.67162
Map3k20	327.392	0.00488543	0.0456771	0.685964	0.952123	0.404338
Cwc15	1394.5	-0.00771741	0.0292893	0.509567	0.898912	-0.659512
Col5a3	269.478	0.0336172	0.116093	0.126689	0.616602	1.52729
Dnmt1	2107.34	-0.0392604	0.0650515	0.0528652	0.427348	-1.93602
Ppan	567.999	-0.000402807	0.0366847	0.971807	0.995846	-0.0353416
Angptl2	163.033	-0.0562513	0.161075	0.0610497	0.45668	-1.87314
Cacna1e	16612.8	0.127809	0.13097	0.00498359	0.124035	2.80809
Cacna1b	5481.11	-0.0235945	0.0404697	0.117581	0.59806	-1.56501
Trmt10a	208.012	-0.000316975	0.0403409	0.978147	0.997164	-0.0273915
Etv1	5021.68	0.0128476	0.0544755	0.348058	0.823398	0.938363
Kifc2	14840.6	0.0201457	0.0378033	0.156518	0.662495	1.41688
Psap	51119.7	-0.00587633	0.0238136	0.609	0.934157	-0.511501
Ikbkg	1509.84	0.0153576	0.0370753	0.246794	0.751031	1.15817
Pax2	17.1915	0.0400147	0.155084	0.105891	0.573368	1.61694
Wars2	284.055	0.00785315	0.0394585	0.516427	0.901339	0.648863
Atn1	7484.24	0.00154861	0.0315934	0.890224	0.986012	0.138021
Phb2	1790.91	-0.00551933	0.02613	0.629491	0.942792	-0.482443
Ptpn6	127.42	0.746947	0.20938	1.11694446260482e-05	0.00215656	4.3932
Eno2	29566.2	-0.00428496	0.0329281	0.707574	0.954844	-0.375117
Emg1	810.549	0.00748484	0.0361044	0.529342	0.905603	0.62901
Lpcat3	510.892	-0.00363216	0.0439111	0.759921	0.964052	-0.305584
Atp6v1f	1952.82	-0.00174973	0.0299219	0.875717	0.983787	-0.1564
Il12b	0.53033	-0.00394085	0.145835	0.599749	NA	-0.524762
Clcn5	513.661	-0.0363208	0.0924555	0.0861222	0.527068	-1.71622
Clcn3	6782.51	-0.00229768	0.0308141	0.837864	0.976886	-0.204626
Hif3a	245.388	0.0238036	0.0867454	0.184722	0.690685	1.32635
Gpx6	2.44642	0.0048624	0.126652	0.689974	0.952137	0.39889
Pde1c	382.367	-0.0065916	0.0470042	0.592902	0.927631	-0.534635
Utp20	1142.13	0.00335966	0.0323178	0.766877	0.965815	0.296463
Spic	23.4067	0.0185147	0.09341	0.287404	0.780394	1.06383
9330159F19Rik	3432.08	0.00686207	0.0323435	0.556566	0.914321	0.58795
Cul3	4523.19	0.00706376	0.0280568	0.542731	0.910597	0.608689
Sst	5262.41	-0.0076095	0.0440845	0.536009	0.907936	-0.61886
Il11	8.85605	-0.0144114	0.109435	0.397994	0.852406	-0.84521
Large1	5234.21	-0.00293845	0.0346282	0.796471	0.970207	-0.257917
Ddx56	894.886	-0.00399316	0.031045	0.724764	0.956733	-0.352099
Tmed4	2139.68	0.00811743	0.028042	0.489153	0.888036	0.691657
Col26a1	181.141	-0.620306	0.298894	0.000184485	0.0155091	-3.73937
Bid	274.108	0.00189256	0.0369844	0.868666	0.9829	0.165353
Ralb	600.955	-0.0152216	0.0474887	0.269456	0.769555	-1.10432
Ppp1cc	5457.91	0.0070848	0.0380873	0.552846	0.913696	0.593501
Dnajb11	1556.58	-0.00990527	0.0341217	0.415554	0.859385	-0.814159
Tbccd1	513.952	0.00905563	0.0331756	0.45044	0.87223	0.754682
Clec11a	112.481	0.00373012	0.043525	0.753361	0.96316	0.31421
Zfp324	406.144	-0.0103887	0.0406059	0.407554	0.856648	-0.828206
Gab2	967.721	-0.00568792	0.0367761	0.627287	0.942164	-0.485548
Coro1c	3356.48	-0.00204726	0.0288844	0.854783	0.980268	-0.183019
Tax1bp1	4910.08	0.00192948	0.0239833	0.86378	0.981934	0.171564
Psg17	0.759426	0.00427631	0.13757	0.651183	NA	0.452119
Psg19	0.601418	0.00207773	0.136919	0.818981	NA	0.228856
Ctse	1.75198	-0.00815198	0.142123	0.417772	NA	-0.810292
Ndrg2	21034.2	0.00485989	0.032457	0.671444	0.948978	0.424166
Mettl17	950.677	0.0226073	0.046678	0.139661	0.639329	1.47706
Arhgef40	918.676	-0.0664469	0.108525	0.0246898	0.301433	-2.24622
Pnpla6	2399.81	-0.0416432	0.0481526	0.0304066	0.33685	-2.16475
Mcoln1	2253.95	-0.00875225	0.0286357	0.459365	0.8751	-0.739892
Arhgef18	2657.23	0.02824	0.0408613	0.0775606	0.50468	1.76502
Pkn2	1091.71	0.0043933	0.0317764	0.699813	0.953752	0.385573
Cd33	325.367	0.592599	0.13744	1.6410022875578e-06	0.000497111	4.79325
Etfb	881.54	0.011883	0.0482908	0.367353	0.837061	0.901442
Nkg7	2.21837	0.0169388	0.152182	0.195618	0.701783	1.29414
Stxbp2	1263.69	0.00998449	0.0425765	0.427114	0.862573	0.79414
Pcp2	8.15726	-0.017016	0.116849	0.333787	0.8151	-0.966513
Sgce	730.466	-0.00398305	0.0304316	0.725078	0.956733	-0.35168
Chn2	1211.11	-0.0615027	0.134291	0.040273	0.377787	-2.05094
Wwox	553.037	-0.00215979	0.0401254	0.852374	0.979986	-0.18609
Slbp	667.336	-0.0170085	0.0490412	0.232103	0.737709	-1.19496
Tyr	30.4129	0.00140555	0.0602719	0.914219	0.986691	0.107718
Aqp1	212.994	-0.00792307	0.11953	0.581035	0.922822	-0.551873
Arid3b	259.312	-0.000110591	0.0489634	0.992701	0.998904	-0.00914801
Cnn2	174.234	0.00854372	0.0545713	0.512424	0.89966	0.655068
Polr2e	1307.3	0.010906	0.0411614	0.388897	0.849404	0.86162
Abca13	7.07711	0.0394678	0.168162	0.0952903	0.548163	1.66813
Myo9b	2759.46	0.00675341	0.0284498	0.559474	0.914554	0.583623
Hdac9	1609.97	-0.0105047	0.0459362	0.412718	0.859326	-0.81912
Ly9	26.2039	1.84356	0.686901	8.09195970056862e-07	0.000296199	4.93314
Cd244a	4.4155	0.0429832	0.204381	0.0447744	0.396916	2.00677
Adgre1	171.254	0.694249	0.225877	3.25211274348341e-05	0.00488373	4.15505
Mtfp1	1934.3	-0.00667979	0.0366231	0.572003	0.920169	-0.565105
Rab23	1075.16	0.000447467	0.0311039	0.968085	0.995528	0.0400099
Rab11a	3199.44	-0.0275323	0.0519883	0.0997483	0.560108	-1.64608
Eif2b2	728.991	-0.00495537	0.0312712	0.664633	0.948315	-0.433526
Dlst	4426.11	-0.00786789	0.026459	0.501059	0.895988	-0.672824
Pgf	82.8175	0.0191047	0.069938	0.22805	0.733316	1.2054
Ulk2	3852.72	-0.00402489	0.0299649	0.722171	0.956733	-0.355559
Ccl24	3.33371	0.0157607	0.137655	0.285628	0.780394	1.06776
Dgkq	1854.23	-0.0383026	0.0589928	0.0508957	0.420817	-1.95236
Grap	115.007	-0.00321061	0.0501676	0.79339	0.969392	-0.261911
Pou1f1	17.8198	-0.00549247	0.0828512	0.714819	0.956406	-0.365392
Chmp2b	1546.66	-0.00775216	0.0295446	0.507993	0.898383	-0.661966
Plod3	1091.6	0.0067015	0.0308578	0.56372	0.916413	0.577326
Ap1s1	5334.64	-0.0164052	0.0426297	0.233522	0.739326	-1.19134
Mapk13	25.2058	-0.0135927	0.110639	0.418516	0.861247	-0.808998
Srpk1	2389.84	-0.00386304	0.0281895	0.73221	0.957521	-0.342187
Pax3	2.94454	-0.00733941	0.132803	0.528362	0.905071	-0.630509
Lbr	556.661	0.0155201	0.0488994	0.264725	0.766391	1.11529
Crabp2	42.387	-0.0121758	0.103496	0.462491	0.876092	-0.734752
Nes	457.505	0.00354121	0.0452574	0.767102	0.965865	0.296168
Bcan	7586.25	-0.0100392	0.0320532	0.407008	0.856581	-0.829171
Hapln2	1555.3	0.0749427	0.144739	0.0275559	0.319787	2.20355
Prcc	1348.16	-0.00752362	0.0309404	0.520652	0.902872	-0.642341
Rrnad1	1274.99	0.0423389	0.0687642	0.0463032	0.402348	1.99262
Hdgf	4510.67	-0.00215838	0.0278398	0.847025	0.97866	-0.192916
Slc25a18	1504.94	-0.0301553	0.0847224	0.116648	0.596828	-1.569
Thop1	1392.16	-0.00367169	0.0303102	0.74523	0.961611	-0.324936
Apba3	645.377	-0.0247307	0.0512907	0.123539	0.609573	-1.54009
Matk	6013.96	0.0167419	0.0423915	0.225904	0.731889	1.21098
Pias4	843.725	0.00214771	0.0317758	0.848574	0.979017	0.190938
Map2k1	9198.52	0.0245141	0.0463683	0.118202	0.598417	1.56236
Sgta	3498.42	-0.0137337	0.0374423	0.289928	0.783667	-1.05828
Nmrk2	3.37104	-0.00960738	0.124793	0.495506	0.892248	-0.681578
Tmem242	1056.68	-0.006804	0.0324111	0.559747	0.914624	-0.583217
Dtx2	314.632	-0.0101306	0.0440296	0.42387	0.861849	-0.799725
Zp3	0.231543	-0.00263844	0.149717	0.672803	NA	-0.422304
Hspb1	239.643	-0.0176234	0.0543729	0.228572	0.73365	-1.20405
Rasa4	236.373	-0.0363097	0.116792	0.109611	0.581471	-1.59994
Syt5	3658.59	-0.00621536	0.0480344	0.614756	0.935822	-0.503297
Hnrnpa2b1	19418.6	0.00410841	0.0306128	0.717126	0.956733	0.362302
Fxyd4	1.61558	0.012866	0.147477	0.265526	NA	1.11343
Ccdc130	321.885	0.0113876	0.041656	0.372335	0.839424	0.892107
Mri1	460.133	0.00580367	0.0351269	0.618513	0.937132	0.497959
Prkacb	14428.5	-0.0279428	0.0608377	0.107278	0.575767	-1.61055
Sgsh	328.776	-0.000456486	0.0395115	0.968424	0.995577	-0.0395851
Chd5	12228.4	-0.00715541	0.0388612	0.550398	0.912872	-0.597165
Cstb	398.113	-0.0185105	0.0451951	0.19696	0.70258	-1.29026
Sh2b2	148.945	-0.173974	0.244568	0.00752006	0.155572	-2.67289
Pex5	1766.32	-0.0192084	0.0392841	0.174101	0.679478	-1.35914
Jkamp	1241.75	-0.0176714	0.0434871	0.209315	0.716892	-1.25545
Cd44	167.617	0.0131021	0.0853108	0.412804	0.859326	0.818968
Slc1a2	85371.5	0.00421136	0.0352637	0.714428	0.956406	0.365916
Eif2ak4	1083.74	0.0150221	0.0362738	0.253463	0.756959	1.14198
Wdr1	5782.14	0.0252016	0.0416302	0.103527	0.567722	1.62799
Slc2a9	88.0929	0.0424916	0.133954	0.0913453	0.540565	1.68834
Ccn4	87.7754	-0.0246686	0.102132	0.197958	0.704501	-1.28739
Ndrg1	5024.61	-0.031178	0.0844086	0.108779	0.579517	-1.60371
4930550C14Rik	13.1404	0.000582318	0.0850457	0.968906	0.995602	0.0389798
Man2b1	1884.94	0.0833479	0.0980313	0.0112059	0.19329	2.53621
Klf5	306.292	-0.00157095	0.0624568	0.90563	0.986527	-0.118552
Wdr83	600.831	-0.00759616	0.0356407	0.523044	0.903592	-0.63866
Prdx2	4410.76	-0.0198119	0.0411319	0.167996	0.673106	-1.37867
Polr2a	4441.6	0.0087161	0.0299831	0.462039	0.876092	0.735493
Shbg	1.00209	-0.000475589	0.140774	0.95218	NA	-0.0599697
Senp3	2508.68	0.00302792	0.0288145	0.787551	0.968278	0.269492
Corin	8.72202	-0.0140228	0.113336	0.40451	0.855635	-0.833594
Plekha8	748.987	-0.016548	0.0559488	0.253497	0.756959	-1.1419
Spc25	12.4767	-0.0692547	0.21724	0.0382046	0.369146	-2.07265
Dnah2	266.361	0.00969808	0.0645336	0.486641	0.888006	0.695662
Ripk4	38.6456	0.00274563	0.0717405	0.84562	0.978233	0.19471
Ufd1	2279.72	-0.00453025	0.0271322	0.689642	0.952137	-0.399341
Zfp287	554.389	0.00724528	0.0339085	0.538393	0.909831	0.615245
Prlr	664.078	-0.00221118	0.104238	0.88243	0.985276	-0.147889
Letm1	3151.11	-0.0343795	0.0442594	0.0491127	0.412803	-1.96761
Ubqln1	6891.85	-0.0138774	0.0317123	0.27552	0.774099	-1.09044
Fgfr4	6.48262	0.00897438	0.122004	0.530825	0.905892	0.626747
Cadm3	15690.4	-0.018705	0.0322666	0.168872	0.674336	-1.37584
Txn2	2433.38	0.00114549	0.0285828	0.918209	0.986691	0.10269
Slc1a6	261.781	-0.0103083	0.0523531	0.432872	0.865023	-0.784287
Slc1a3	17348.6	0.0909308	0.0982546	0.00854677	0.167972	2.62967
Crbn	1943.77	0.00398662	0.0293892	0.724426	0.956733	0.352549
Il5ra	1.73592	-0.0235604	0.18312	0.0801682	NA	-1.74971
Msh6	764.274	-0.00509687	0.0322114	0.656834	0.947248	-0.444289
Fbxo11	4173.68	0.00851678	0.0332232	0.475021	0.882865	0.714334
Mlxipl	142.137	0.0420071	0.124918	0.0871956	0.530117	1.71038
Tbl2	1141.8	-0.00152927	0.0291954	0.891102	0.986012	-0.136909
Bud23	771.421	-0.0129221	0.0366288	0.312305	0.799742	-1.0104
Nid1	343.81	-0.0265103	0.0818316	0.145254	0.647746	-1.4565
Mcm5	154.504	-0.00800699	0.0526279	0.533041	0.907277	-0.62337
Hmox1	186.693	0.405817	0.317924	0.00108442	0.0494891	3.26766
Mprip	14805.3	0.00839555	0.0296782	0.476763	0.883627	0.711518
Cic	7091.15	0.00505821	0.029605	0.657376	0.947248	0.443539
Pafah1b3	197.59	-0.0223901	0.0692957	0.174993	0.680207	-1.35633
Il27ra	35.8776	0.00883883	0.0828967	0.564072	0.916413	0.576804
Prkaca	7145.47	-0.0137906	0.0374841	0.288402	0.781342	-1.06163
Asf1b	13.3807	0.00235565	0.0844619	0.874801	0.983787	0.157563
Ddx39	390.755	-0.00172344	0.0366939	0.880108	0.984748	-0.150832
Dnajb1	1848.37	-0.013551	0.0547578	0.327364	0.811027	-0.979437
Msh4	117.27	0.0153839	0.0594145	0.287182	0.780394	1.06432
Usp40	768.777	0.000284641	0.0303735	0.979662	0.997199	0.0254931
Evx1	2.01416	-0.00268782	0.140167	0.749035	NA	-0.319912
Kbtbd4	879.072	-0.0155196	0.0382109	0.245128	0.749938	-1.16227
Celf1	8911.23	0.0119593	0.0336546	0.338017	0.817476	0.95809
Ndufs3	2228.04	-0.00715681	0.0314966	0.540096	0.909918	-0.612668
Por	2523.52	-0.00197872	0.0288378	0.859554	0.980947	-0.176941
Igf1r	3264.2	0.00787453	0.0289348	0.501521	0.895988	0.672098
Insr	2529.41	0.0128803	0.0379784	0.316129	0.803701	1.00244
Fcer2a	1.96632	0.00604785	0.125901	0.6333	NA	0.477087
Cyp2a5	1.13523	-0.004223	0.138916	0.643603	NA	-0.462667
Atp4a	17.3697	-0.0105502	0.0873924	0.504258	0.896743	-0.667805
Trim28	3741.21	0.000118856	0.0252458	0.99152	0.998604	0.0106286
Ube2m	3418.82	-0.0380557	0.0474313	0.0395878	0.37456	-2.05802
Adcy9	3278.58	0.134851	0.1566	0.00615218	0.138227	2.73956
Mef2c	8768.22	-0.165031	0.186026	0.00485702	0.123678	-2.81637
Ctr9	2404.5	-0.0106495	0.031634	0.382261	0.846418	-0.873739
Eif4g2	20975.4	-0.0188362	0.0294326	0.16103	0.666538	-1.40162
Mrvi1	215.336	-0.11472	0.294934	0.0128458	0.20937	-2.48802
Pcyt1a	1366.89	0.00354713	0.0311058	0.753791	0.96316	0.313645
Zfp592	1326.42	-0.00205908	0.0291324	0.853989	0.980268	-0.184031
Psmd4	2607.68	-0.00984786	0.0296662	0.412105	0.859326	-0.820195
Tmod4	5.45626	-0.0120324	0.116259	0.452578	0.872486	-0.751124
Insrr	8.87691	-0.020757	0.138947	0.228092	0.733316	-1.20529
Cabp5	3.53109	0.00240699	0.117641	0.858594	0.980947	0.178165
Snx6	1187.53	-0.0210371	0.0425978	0.152776	0.657803	-1.42979
Mthfd2	301.475	-0.0173862	0.0525494	0.230268	0.735995	-1.19967
Kit	3345.79	0.0559046	0.0905691	0.030816	0.338822	2.15944
Tomm40l	1816.06	-0.0393406	0.0626266	0.0506233	0.419751	-1.95466
Nr1i3	43.0673	-0.0066433	0.0720562	0.642585	0.944121	-0.464088
Apoa2	9.23521	-0.01913	0.115115	0.295667	0.78817	-1.04577
Pan2	1043.21	0.016233	0.0476725	0.246285	0.750943	1.15942
Cs	8474.78	-0.00784413	0.0262405	0.502221	0.896076	-0.670999
Ampd3	793.227	-0.00531225	0.0374092	0.649921	0.945888	-0.453872
Bcas2	1674.4	-0.0165406	0.0353025	0.216486	0.723947	-1.23593
Sh2d1a	12.5474	0.00564708	0.0948344	0.715174	0.956406	0.364916
Ctcf	2684.7	0.00673005	0.0267109	0.560513	0.915007	0.582079
Pard6a	432.607	-0.053786	0.0836483	0.0310536	0.339462	-2.15639
Agrp	2.68204	0.00282179	0.124633	0.817326	0.973152	0.230985
Pvalb	1240.19	-0.0130452	0.0673246	0.371468	0.839015	-0.893726
Tfap4	139.384	0.00383139	0.044156	0.747751	0.961958	0.321607
Ranbp1	1407.91	-0.00852113	0.0358089	0.478733	0.885191	-0.708342
Cd247	19.1304	-0.00229456	0.0785089	0.875145	0.983787	-0.157127
Rfx5	859.665	-0.0171539	0.0433484	0.219214	0.725509	-1.22862
Psmb4	2787.03	-0.0122451	0.0307554	0.323976	0.808949	-0.986321
Mmp8	0.555023	0.00123213	0.139502	0.882113	NA	0.148292
Slc30a4	2059.78	0.000437092	0.0303018	0.968772	0.995602	0.0391482
Sqor	142.098	0.0139068	0.0621115	0.332719	0.814578	0.968651
Bloc1s6	832.901	-0.00484227	0.0348954	0.675002	0.949093	-0.419294
Metap1	1362.03	0.00020386	0.0284151	0.985401	0.99817	0.0182979
Gpr108	740.569	-0.0226307	0.0514282	0.146757	0.648585	-1.45108
Tnfsf14	1.02752	0.00336237	0.134956	0.732481	NA	0.341828
Gata6	3.66408	0.00431234	0.111727	0.76699	0.965815	0.296315
Rsl1d1	1506.06	0.0187921	0.037549	0.177703	0.683574	1.34786
Cnga2	7.25921	-0.00563503	0.104356	0.712787	0.956285	-0.368116
Apc	11826.9	-0.0339962	0.0631913	0.0724324	0.489881	-1.79639
Reep5	12487.6	-0.0214936	0.0398595	0.141527	0.640944	-1.47013
Ergic3	2347.99	-0.00591439	0.0272073	0.606229	0.933426	-0.515464
Uqcc1	1710.66	0.000285236	0.026864	0.979592	0.997199	0.025581
Spo11	6.84182	-0.00970607	0.109944	0.539302	0.90988	-0.613869
Ncoa2	3964.14	0.01594	0.0379892	0.23495	0.741524	1.18771
Trh	61.276	-0.0998198	0.2527	0.0220235	0.284107	-2.28996
Nr2c2	4973.1	0.00087523	0.026702	0.937486	0.989299	0.0784294
Nr2c1	408.917	0.00236773	0.031983	0.833519	0.976394	0.21019
Smpd4	2276.66	-0.00179419	0.0298925	0.872599	0.983787	-0.160358
Pex1	832.241	-0.0134216	0.0368948	0.297858	0.78817	-1.04104
Otx1	156.624	-0.0239688	0.0750829	0.163683	0.667085	-1.39279
Kctd20	2413.88	-0.00384904	0.0293274	0.733311	0.957629	-0.340724
Itgae	7.70468	0.0156754	0.120107	0.355549	0.830712	0.92388
Ctns	552.576	0.0198397	0.0459177	0.176206	0.681765	1.35253
P2rx5	62.992	-0.0171383	0.100023	0.327882	0.811398	-0.978389
Shpk	149.98	-0.000723108	0.0441597	0.951063	0.992815	-0.0613718
Trpv1	5.24802	-0.00627251	0.110898	0.675248	0.949093	-0.418957
Ephb3	733.98	0.00330299	0.0388692	0.775959	0.967388	0.284588
Tuft1	131.455	0.0087873	0.0571245	0.507369	0.898184	0.66294
Rcn1	592.844	-0.0138446	0.0526274	0.314809	0.801972	-1.00518
Dnase1	23.4523	0.0104422	0.0838807	0.502264	0.896076	0.670932
Trap1	2025.42	-0.0101793	0.0333599	0.403241	0.854829	-0.835848
Naa60	2556.01	-0.0187945	0.0346969	0.17207	0.677772	-1.36558
1700037C18Rik	105.231	-0.0250154	0.0831965	0.163688	0.667085	-1.39278
Ankrd13d	1473.48	-0.0207255	0.0431408	0.158132	0.664001	-1.41138
Tyrp1	5.97011	-0.026977	0.160387	0.127076	0.61746	-1.52573
Tpr	4127.63	0.00486204	0.0307412	0.669969	0.948699	0.42619
Odr4	1879.07	0.0131549	0.0310838	0.295619	0.78817	1.04587
Prg4	99.3778	-0.00610889	0.121815	0.650361	0.945888	-0.453261
Dhx34	430.64	0.00309778	0.0397134	0.790033	0.968278	0.266267
Kptn	545.026	-0.00873325	0.0407404	0.47732	0.883774	-0.71062
Napa	6757.92	0.012382	0.0334891	0.323721	0.808728	0.98684
Sra1	796.543	0.00305682	0.0316095	0.786599	0.968278	0.27073
Calcoco2	3.31281	-0.00674146	0.125321	0.604175	0.932374	-0.518406
Atp5g1	3440.67	-0.0851365	0.0662562	0.00411966	0.112745	-2.86885
Snf8	1400.35	0.00353174	0.0296728	0.754172	0.96316	0.313143
Tbcb	1556.45	-0.0213738	0.0486416	0.158512	0.664562	-1.41009
Inpp5k	1316.72	0.00220511	0.0273873	0.843815	0.978	0.197016
Crkl	2181.01	-0.00777387	0.0406765	0.522288	0.903297	-0.639823
Upk3bl	2.65272	-0.0303369	0.17707	0.0829202	0.520311	-1.73399
Eps8l1	360.362	0.0256619	0.0833268	0.156484	0.662495	1.417
Clint1	2096.3	-0.00544328	0.0265092	0.633918	0.943654	-0.476219
Prss16	30.663	0.00114481	0.0641104	0.9319	0.988482	0.0854548
Cdkal1	325.858	-0.00278107	0.0357232	0.807773	0.971924	-0.2433
Cdcp3	4.39228	0.000961986	0.106296	0.948029	0.992366	0.0651827
Htra1	3932.91	0.00174856	0.0295662	0.875738	0.983787	0.156374
Zbtb17	967.348	0.0160373	0.0409634	0.238499	0.743643	1.17875
Clcnkb	0.271963	-0.0028035	0.149923	0.654198	NA	-0.447938
Fam131c	69.2091	-0.24848	0.36065	0.00450168	0.118228	-2.84068
Fblim1	48.6683	0.0100243	0.0855094	0.521052	0.902872	0.641724
Hspb7	4.27933	0.00612383	0.116247	0.669477	0.948682	0.426866
Epor	145.382	-0.00487656	0.0481639	0.690149	0.952137	-0.398652
Ccdc159	396.814	0.00758974	0.0374325	0.526143	0.904356	0.633905
Mob1b	1185.47	0.0118761	0.0364089	0.345687	0.821328	0.942988
Atp6v1b1	7.66579	0.0203524	0.129543	0.260105	0.763196	1.12614
Vax1	17.0106	-0.00224314	0.0767856	0.876903	0.983787	-0.154896
Atp6v1b2	20144.4	-0.0153552	0.0344307	0.241796	0.747364	-1.17051
Eps15l1	2016.81	-0.00494411	0.0274932	0.663931	0.948315	-0.434492
Tep1	270.532	0.0125023	0.0573439	0.365158	0.835704	0.905581
Ttc5	1325.61	0.01156	0.0331307	0.35094	0.826022	0.932767
Osgep	761.063	0.00249608	0.0293674	0.823821	0.974566	0.222634
Aamp	4050.49	-0.00313727	0.0293154	0.780294	0.967847	-0.278936
Tmbim1	1780.23	0.00296264	0.0417485	0.800575	0.970904	0.252603
Arpc2	6019.33	0.0345264	0.0781846	0.0826468	0.520264	1.73553
Kmt2b	3203.73	0.00593234	0.0313541	0.606975	0.93346	0.514396
Zbtb32	2.48433	-0.00892025	0.126442	0.510245	0.898945	-0.658456
Upk1a	18.9426	0.0120978	0.0899141	0.453815	0.872486	0.74907
Tmem147	1067.9	-0.0424064	0.0715064	0.0479612	0.409266	-1.97771
Rps9	4969.88	0.00597234	0.032697	0.606006	0.933426	0.515783
Tfpt	569.287	-0.000620537	0.033949	0.956138	0.993473	-0.0550011
Susd2	191.982	-0.141999	0.207396	0.00953858	0.177109	-2.59212
Ggt5	103.742	-0.00743263	0.0505603	0.556561	0.914321	-0.587957
Ggt1	54.8756	0.00774067	0.0652515	0.575111	0.921472	0.56054
Crip2	1865.47	-0.0223853	0.0559911	0.156193	0.662472	-1.41799
Crip1	89.773	0.0125391	0.0690064	0.392215	0.851663	0.855607
Cbfa2t3	1473.8	-0.00166075	0.0538664	0.894221	0.986467	-0.132965
Fbln1	385.767	0.00389841	0.0551972	0.758588	0.964052	0.307335
Pgrmc1	7566.12	-0.00673561	0.0370002	0.569569	0.918354	-0.568686
Gcat	234.6	-0.00897525	0.0511847	0.485835	0.887716	-0.696949
Tek	475.015	-0.134404	0.151262	0.00577015	0.134816	-2.76057
Mpl	6.38751	0.0122844	0.11397	0.450142	0.87223	0.755178
Elovl1	528.736	-0.0051013	0.0412052	0.667215	0.948315	-0.429973
Med8	637.367	0.0057053	0.0318225	0.620475	0.937785	0.495177
Hyi	152.067	0.0370573	0.0890953	0.0796153	0.510899	1.75292
Cdc20	18.5267	-0.0289555	0.126281	0.172466	0.677772	-1.36432
Adamts4	1496.78	-0.018442	0.0696394	0.240074	0.745905	-1.1748
Nectin4	239.604	0.0303313	0.0725654	0.102168	0.566088	1.63443
Pfdn2	2474.23	-0.0123379	0.033736	0.325575	0.809561	-0.983065
Rnf114	1598.29	2.57699728527952e-05	0.0292409	0.998155	0.999465	0.00231197
C330007P06Rik	1826.83	0.000551806	0.029071	0.960521	0.993473	0.0494992
Neurl1a	6306.74	0.0127072	0.0440944	0.332905	0.814578	0.968278
Srm	998.927	-0.0620858	0.0817524	0.0203188	0.272104	-2.32041
Epha2	60.2652	0.0111152	0.0760184	0.460096	0.875411	0.738689
Rbm14	1193.3	0.00597183	0.0341649	0.607732	0.93346	0.513314
Actn3	27.7807	-0.00766443	0.0922238	0.624445	0.940145	-0.489561
Zdhhc24	839.383	0.00470932	0.0306707	0.679334	0.950992	0.413372
Bbs1	1843.8	-0.0146982	0.03413	0.257635	0.762482	-1.132
Slc34a3	7.15494	-0.0102535	0.11246	0.516045	0.901339	-0.649455
Ndor1	1102.11	0.0151163	0.0463505	0.270038	0.769766	1.10298
Nsmf	22284.8	0.0093802	0.0414981	0.450259	0.87223	0.754984
Pdk1	2062.24	0.0015766	0.0337351	0.888991	0.986012	0.139581
Ptbp1	1314.71	0.00856303	0.0430704	0.489055	0.888036	0.691813
Mvd	515.356	-0.0508846	0.110668	0.0491059	0.412803	-1.96767
Cyba	168.527	0.745838	0.201961	8.483761391024e-06	0.00172717	4.4526
Itih3	917.149	-0.0311067	0.0872453	0.112473	0.588081	-1.58718
Stimate	766.578	-0.0259247	0.0454379	0.103386	0.567654	-1.62866
Sfmbt1	1362.33	0.00943018	0.0323161	0.432866	0.865023	0.784296
Ihh	6.89464	-0.0101851	0.112974	0.517337	0.901597	-0.647456
Prkag3	3.81568	0.00934139	0.119757	0.526945	0.904453	0.632676
Cryba2	5.29484	-0.00816867	0.115841	0.583653	0.923343	-0.548057
Atp7b	128.869	-0.000327156	0.0445281	0.977882	0.997063	-0.0277247
Slc4a1	10.5623	-0.0984239	0.335543	0.00720602	0.151479	-2.68717
Rundc3a	8913.77	-0.00128265	0.0238056	0.909086	0.986652	-0.114191
Slc4a3	4979.01	-0.049699	0.0811772	0.0367885	0.362927	-2.0881
Cdt1	41.7436	-0.0170648	0.0792687	0.29037	0.784048	-1.05731
Runx1t1	923.593	-0.00670521	0.0429495	0.580242	0.922599	-0.553031
Snai3	2.35111	-0.00788004	0.129458	0.53047	0.905758	-0.627289
Aprt	550.607	-0.0101502	0.0388167	0.41373	0.859326	-0.817347
Gtf2h1	1178.66	-0.00237227	0.0278519	0.832224	0.975908	-0.211851
Hfe	191.919	0.00756581	0.056295	0.56229	0.916121	0.579443
Abhd1	62.4529	-0.00593538	0.0638859	0.661482	0.948284	-0.437868
Slc5a6	700.61	-0.0245738	0.0569574	0.132728	0.628409	-1.50343
Tcf23	19.6555	0.0237718	0.139212	0.204093	0.710971	1.26998
Nphs1	240.333	0.035386	0.0965533	0.0949963	0.5476	1.66961
Aplp1	40749.9	-0.00227369	0.0290702	0.839095	0.976886	-0.203052
Qrich1	2954.25	0.0141965	0.0285799	0.261729	0.764906	1.12231
P4htm	2134.25	0.000788419	0.0261144	0.943721	0.991401	0.0705933
Usp19	6306.16	0.00430853	0.032401	0.705642	0.954657	0.377715
Pola1	192.163	0.0127262	0.0499927	0.343101	0.819249	0.948056
Cdc42	8110.28	-0.014491	0.0337174	0.262285	0.765317	-1.12101
Pknox1	553.077	0.00153913	0.0360939	0.89254	0.986409	0.135091
D130043K22Rik	1669.68	-0.0112018	0.0387964	0.373725	0.840332	-0.889517
Gmnn	62.4238	-0.0116112	0.0751685	0.439969	0.867763	-0.772245
Acot13	1395.25	0.052625	0.0680763	0.0252054	0.303329	2.23824
Zfp184	77.503	-0.0069922	0.0598808	0.598766	0.930096	-0.526176
Cyp27b1	17.5722	0.0233572	0.112857	0.228476	0.733593	1.20429
Cdk4	1092.56	0.00110417	0.0296324	0.921214	0.986691	0.0989046
B4galnt1	3662.22	0.000354386	0.0328592	0.974844	0.996452	0.0315337
Mettl1	316.139	-0.00582614	0.0406343	0.624708	0.940274	-0.489189
Tspan31	1609.56	0.00555377	0.0315344	0.62906	0.942724	0.483051
Kif5b	11301.5	0.00332668	0.0357237	0.771668	0.966373	0.290194
Saal1	448.976	0.00603043	0.0366514	0.607674	0.93346	0.513397
Tph2	30.9236	0.00677705	0.0777828	0.646633	0.944512	0.458444
Krt23	7.40101	-0.00069569	0.118801	0.957949	0.993473	-0.0527271
Cnp	13604.5	-0.0170659	0.0657499	0.260739	0.763814	-1.12465
Ttc25	90.1491	-0.00679168	0.0637422	0.617569	0.937132	-0.499299
Sulf2	4186.6	0.0102844	0.033742	0.399642	0.853051	0.84226
Sod2	7008.38	-0.00457134	0.0325489	0.689313	0.952137	-0.399788
Tmco6	323.131	0.00453591	0.037818	0.697028	0.953525	0.389335
Stambp	1033.85	0.0134263	0.0359868	0.296011	0.78817	1.04503
Ezh1	3314.56	0.102347	0.0897765	0.00467525	0.1208	2.8286
Hap1	5757.15	-0.00911299	0.0474527	0.472462	0.88132	-0.71848
P3h4	363.239	-0.00933911	0.0463124	0.460613	0.875454	-0.737839
Ctnnb1	16213.5	-0.073999	0.0681287	0.00789744	0.160414	-2.65642
Eif1b	2332.61	0.0101335	0.033406	0.405151	0.855973	0.832457
Klk4	0.265457	0.00255832	0.149556	0.682599	NA	0.40892
Chrd	2722.77	0.290985	0.148175	0.00029347	0.0208756	3.621
Psmd2	6620.32	-0.0221747	0.0299094	0.11337	0.589146	-1.58323
Syngr3	4460.88	-0.0614916	0.0872203	0.0228325	0.289443	-2.27623
Vars	1626.81	0.00194027	0.0291886	0.862275	0.981488	0.173479
Vwa7	19.1968	0.000272467	0.100652	0.985559	0.99817	0.0181001
Hspa1l	31.5776	-0.0163496	0.0851249	0.320672	0.806744	-0.993079
Slc44a4	5.29627	-0.00167073	0.109226	0.90852	0.986652	-0.114906
Msh5	11.0423	0.00937994	0.0954074	0.557034	0.914321	0.587252
Abhd16a	2045.45	-0.0110088	0.031931	0.369073	0.837902	-0.898211
Neu1	1638.16	0.0148598	0.0310264	0.248015	0.751585	1.15518
Ddah2	182.777	-0.0631159	0.127161	0.0350004	0.354442	-2.10835
Clic1	260.965	0.0184964	0.0696501	0.23903	0.744111	1.17741
Lsm2	201.285	-0.000695994	0.0418505	0.952377	0.992964	-0.0597224
Pole	73.4839	0.00115036	0.0498072	0.924637	0.986691	0.0945944
Atp1a2	41485.2	-0.0228749	0.05826	0.153272	0.65827	-1.42807
Atp1a4	0.208469	-0.000192072	0.147973	0.975269	NA	-0.0310012
Casq1	27.4513	0.000647788	0.0887467	0.965725	0.995071	0.0429704
Stx1a	3932.94	-0.0675347	0.1244	0.0286179	0.327568	-2.18871
Ceacam9	1.7852	-0.00856476	0.138893	0.431352	NA	-0.786879
Zfp775	237.488	0.00650167	0.0389147	0.584953	0.923748	0.546164
Scube2	70.3017	-0.0747592	0.218769	0.0361811	0.36058	-2.09489
Mrpl49	992.457	-0.00964241	0.0312034	0.422392	0.861849	-0.802278
Dennd2c	23.9738	0.00184542	0.0713688	0.895492	0.986527	0.131358
Mark3	2473.34	0.000998054	0.0307296	0.928884	0.987518	0.0892491
Gatad1	1611.09	-0.0609431	0.064922	0.0144083	0.223437	-2.44692
Pcdha11	304.93	0.0307703	0.0729144	0.0995752	0.559851	1.64692
M6pr	3183.14	0.00858701	0.0324434	0.470709	0.880008	0.721326
Lrrc8a	1513.27	-0.0159716	0.0484305	0.253439	0.756959	-1.14204
Mc5r	24.9948	-0.00450211	0.0749364	0.754983	0.96316	-0.312076
Ppp2r1a	17134	-0.00165963	0.0234476	0.882698	0.985434	-0.14755
Fance	445.865	0.00151853	0.0325721	0.892633	0.986423	0.134974
Tinf2	351.191	0.0029969	0.0343493	0.792372	0.968822	0.263232
Tssk4	10.4756	0.0136092	0.113878	0.414327	0.859326	0.816303
Hapln4	4125.8	-0.0161419	0.0437371	0.241343	0.747364	-1.17164
Dus3l	2367.92	-0.00225116	0.028209	0.840589	0.976886	-0.20114
Gtpbp3	768.154	-0.00125653	0.0289495	0.910352	0.986652	-0.112594
Tgfbr1	1028.86	0.0552983	0.0893981	0.0312156	0.339462	2.15431
Homer1	5394.71	-0.00116743	0.0504653	0.92383	0.986691	-0.0956106
Rad51c	127.184	-0.0243785	0.0726218	0.155222	0.661888	-1.42133
Gabrb2	4228.59	-0.0104214	0.0505319	0.424715	0.861849	-0.798268
Cav1	439.937	0.00120781	0.0395599	0.916691	0.986691	0.104603
Arpp19	4108.5	-0.158985	0.149699	0.0032585	0.0976994	-2.94224
Bcl2l1	3146.02	-0.0175318	0.0331793	0.19217	0.700057	-1.30419
Khsrp	4064.13	0.00974523	0.033753	0.421602	0.861804	0.803646
Dio2	1735.93	0.00439995	0.0440646	0.712753	0.956285	0.368161
Ccdc124	1890.04	-0.0033558	0.0320366	0.766951	0.965815	-0.296366
Cct4	3087.42	-0.00673565	0.0300511	0.561248	0.91532	-0.580989
0610009B22Rik	362.049	-0.0118453	0.0380416	0.349753	0.825053	-0.935068
Cpt1c	4149.43	0.0355866	0.0675737	0.0689335	0.479098	1.81886
Twist2	27.0007	0.0176632	0.0898306	0.299225	0.788599	1.0381
Zfp655	1056.86	-0.00134762	0.0337611	0.904983	0.986527	-0.119369
Rhoa	4297.22	0.00354931	0.0273376	0.752778	0.96316	0.314978
Zmiz1	5265.95	-0.00347581	0.0366501	0.76276	0.965122	-0.301859
Ankrd26	814.11	-0.0094853	0.0404296	0.443916	0.86865	-0.765596
Aldh16a1	212.624	-0.0616366	0.116044	0.0327311	0.345604	-2.13537
Hnrnpa0	5073.71	0.001622	0.0317244	0.885121	0.985742	0.14448
Prrg2	150.694	-0.00657771	0.0462977	0.592428	0.927369	-0.535321
Hnrnph1	9776.96	0.00950054	0.0267761	0.424849	0.861849	0.798037
Ift43	174.686	-0.00485105	0.0470984	0.690037	0.952137	-0.398804
Id3	708.476	-0.0284199	0.0574169	0.0998074	0.560153	-1.64579
Tcap	29.8328	-0.0341539	0.127408	0.132352	0.627816	-1.50489
Arid1a	5567.11	-0.00556335	0.032168	0.629074	0.942724	-0.483031
Crlf1	488.87	0.0794578	0.172073	0.0309243	0.339297	2.15805
Ctsd	12018.6	0.0607623	0.104927	0.029761	0.335555	2.17326
Rplp1	7955.92	0.0065367	0.0317647	0.573535	0.920473	0.562853
Hmgcll1	589.657	-0.00508942	0.0388979	0.664953	0.948315	-0.433085
Ttc9b	1579.57	-0.12135	0.166461	0.00956059	0.177109	-2.59133
Phox2a	0.12673	-0.00146023	0.148504	0.814112	NA	-0.235125
Abhd8	7010.82	-0.0330736	0.0547333	0.0683008	0.477155	-1.82302
Ift22	1251.36	-0.0353044	0.065785	0.0686775	0.478257	-1.82054
Fzd3	3201.78	-0.0222639	0.0472626	0.1448	0.647307	-1.45815
1700008O03Rik	40.6319	0.0114956	0.0735696	0.440146	0.867763	0.771946
Mid1ip1	3093.02	-0.00997731	0.0418765	0.426152	0.86221	-0.795793
Ap2s1	2920.63	-0.0119345	0.0316495	0.335695	0.816033	-0.962705
Fgfrl1	531.922	0.00828108	0.0478062	0.510526	0.898945	0.658019
4930432K21Rik	64.31	-0.043414	0.117588	0.0758937	0.5016	-1.77503
Fhl2	812.166	0.0083754	0.0498466	0.510105	0.898945	0.658674
Emc10	5465.95	-0.00373459	0.0326571	0.74257	0.960748	-0.328452
Clstn3	14012.1	-0.0509083	0.0738197	0.0309599	0.339335	-2.15759
Fbxw9	436.996	-0.0221333	0.0583435	0.162606	0.66692	-1.39636
Spib	2.31106	-0.0148107	0.149836	0.226775	0.73239	-1.20871
Fnbp4	2069.73	0.0134537	0.0310362	0.286629	0.780394	1.06555
Cers4	3086.89	-0.00894165	0.0353685	0.458881	0.875027	-0.740691
Scrn3	1230.84	0.0501104	0.0645839	0.026953	0.31487	2.2122
Phax	1057.9	-0.00949514	0.033631	0.431969	0.864658	-0.785827
Tle1	1846.68	0.0511074	0.10155	0.0438657	0.39369	2.01537
1700109H08Rik	120.568	0.02059	0.0681863	0.199479	0.706073	1.28304
Relt	512.863	-0.0531668	0.141889	0.0606363	0.455096	-1.87614
Snrpb2	683.178	0.00638023	0.0299505	0.580665	0.9227	0.552413
Ubc	23105.4	-0.0049125	0.0306775	0.666838	0.948315	-0.430492
Prpf31	1108.04	-0.00034366	0.0320309	0.975544	0.996484	-0.0306562
Sertad1	192.666	0.00237849	0.0506979	0.846184	0.978398	0.193989
Carhsp1	2150.43	0.00200922	0.0442946	0.865055	0.982399	0.169943
Elk3	304.543	0.0186941	0.056738	0.21242	0.721062	1.24694
Herpud2	1549.34	0.013649	0.0395043	0.296273	0.78817	1.04446
Rdh13	741.9	-0.0103361	0.0394536	0.407528	0.856648	-0.828251
Adam21	11.0555	-0.000917146	0.0893897	0.951556	0.992815	-0.0607524
Nutf2	258.579	-0.0602455	0.131442	0.041087	0.381755	-2.04265
Fut1	3.38914	0.0113624	0.125698	0.437638	0.867471	0.776188
Arpc5	4164.86	0.110027	0.157005	0.011293	0.193957	2.5335
Rnf151	0.935454	-0.00624836	0.14221	0.496177	NA	-0.680517
Elavl2	3189.28	-0.0150789	0.0442114	0.267131	0.767035	-1.10969
Pou2f2	533.551	0.00997143	0.0410985	0.425	0.861849	0.797777
Mgst1	246.472	0.0531511	0.131978	0.0554981	0.43946	1.91496
Nfib	4549.47	0.110494	0.118437	0.0065128	0.143037	2.72078
Htr3b	0.369232	-0.00377427	0.151296	0.552486	NA	-0.594039
Rab25	1.16683	0.00279127	0.1409	0.73519	NA	0.33823
Ubqln4	4266.71	0.00147827	0.0279172	0.894647	0.98651	0.132426
Rbfox1	9601.48	0.0488724	0.0793156	0.0374361	0.36481	2.08098
Rps18	3589.15	0.00493777	0.0287135	0.664423	0.948315	0.433814
Rpl10	1968.43	0.207221	0.173222	0.00191345	0.0721869	3.10335
Rps15a	4303.62	0.0014011	0.0249212	0.900525	0.986527	0.124998
Ncaph2	3040.76	0.00740983	0.0298627	0.525566	0.904356	0.63479
Hipk1	5507.42	0.00273977	0.0327584	0.808587	0.971924	0.24225
Gprc5b	8604.89	0.00334871	0.0355776	0.770103	0.966373	0.29224
Man1a2	4288.12	-0.00690197	0.0364724	0.559969	0.914701	-0.582888
Acyp1	360.477	-0.00133738	0.0392279	0.907688	0.986652	-0.115955
Cd163	39.7661	0.17077	0.301386	0.00944684	0.176426	2.59545
Hdac5	6167.36	-0.0134745	0.0358514	0.294355	0.787666	-1.04862
Rala	2112.12	-0.00441463	0.0254461	0.697415	0.953721	-0.388813
Vdac3	3599.52	-0.0136836	0.0335609	0.284162	0.779304	-1.07102
Slc1a7	3.96994	-0.00153412	0.114807	0.911941	0.986691	-0.110591
Vps72	758.328	0.00257756	0.0289003	0.818159	0.973218	0.229913
Gabpa	1079.53	0.0197539	0.0497173	0.183804	0.690496	1.32913
Bmp7	279.231	-0.00475218	0.0572718	0.712712	0.956285	-0.368216
Dynll1	6610.24	0.000835465	0.0325714	0.940717	0.98993	0.0743689
Pdcl	902.085	-0.00206445	0.0305775	0.853923	0.980268	-0.184115
Tmem184b	2380.23	-0.043384	0.0674206	0.042608	0.39074	-2.02753
Rsph14	11.8198	-0.0139471	0.115894	0.402562	0.854351	-0.837054
Nf2	4194	0.034221	0.0563502	0.0645741	0.467282	1.8482
Cabp7	6419.97	0.224466	0.261023	0.00422623	0.114414	2.86076
Zmat5	446.774	0.0249713	0.0547341	0.12587	0.615333	1.53059
Ewsr1	8579.43	-0.000338948	0.0261509	0.975777	0.996484	-0.0303641
Ap1b1	6053.73	-0.0108445	0.0321905	0.375605	0.841279	-0.886023
Derl3	29.8639	-0.0189884	0.106639	0.295665	0.78817	-1.04578
Gstt4	0.249591	-0.000192072	0.147973	0.975269	NA	-0.0310012
Tbx1	39.9234	-0.0137623	0.0751973	0.368897	0.837869	-0.898542
Gnat2	2.69147	-0.000788751	0.1183	0.952657	0.992964	-0.0593705
Bcl2l13	1820.71	-0.0104822	0.0281341	0.384978	0.847384	-0.868762
2610028H24Rik	3.43783	-0.000988023	0.124513	0.934673	0.988966	-0.0819665
Spatc1l	1.23033	0.00049071	0.131808	0.961784	NA	0.047915
Dqx1	27.4012	0.00906956	0.0829384	0.554625	0.913885	0.590845
Ccl8	2.86519	0.0336594	0.206053	0.0452065	0.39732	2.00273
Lnpk	1552.37	-0.0086197	0.0418407	0.484354	0.887716	-0.699318
Prr29	6.16358	-0.00295388	0.115917	0.830981	0.975616	-0.213444
Mymk	9.20123	0.0145929	0.113927	0.389753	0.84979	0.860065
Fam163b	4950.62	0.00757108	0.0540473	0.557033	0.914321	0.587254
Trpm5	2.78806	0.00264574	0.120433	0.8393	0.976886	0.202789
Ascl2	6.99124	-0.0159635	0.119369	0.351128	0.826212	-0.932403
Rarres2	204.468	-0.00329694	0.0679605	0.81107	0.9722	-0.239046
Pttg1ip	1905.95	0.0136233	0.0356929	0.289764	0.783667	1.05864
Trpm2	1747.51	-0.0120642	0.046199	0.357428	0.83256	-0.920278
Ube2g2	1501.01	0.00973258	0.0325815	0.420398	0.861586	0.80573
Mpo	1.37425	-0.00867896	0.131503	0.486029	NA	-0.696638
Lpo	29.9131	-0.0125818	0.0822253	0.423102	0.861849	-0.80105
Met	212.974	-0.799307	0.308979	5.06341153885961e-05	0.00609343	-4.05268
Slc16a12	106.948	0.00704024	0.0622181	0.601755	0.931077	0.521878
Syn2	21724.2	0.00568707	0.0323674	0.622057	0.938603	0.492937
Elk1	2814.69	0.00900649	0.0397108	0.463349	0.876092	0.733343
Nav1	6512.52	-0.00016815	0.0273425	0.987962	0.998234	-0.0150883
Tnpo1	2906.35	0.0195023	0.0465866	0.182674	0.689669	1.33257
Myod1	2.63129	-0.0115248	0.135584	0.373507	0.840189	-0.889923
Otog	1.45189	-0.000940229	0.135302	0.919942	NA	-0.100506
Rnmt	2308.14	-0.011138	0.034812	0.368874	0.837869	-0.898584
Kcnq1	15.6975	-0.0153631	0.101399	0.372067	0.839424	-0.892608
Srp14	1912.98	0.00282225	0.0262618	0.801682	0.970904	0.251171
6330409D20Rik	31.4908	-0.00841781	0.0746719	0.566062	0.916823	-0.573861
Cdk9	2797.53	0.0201876	0.0511504	0.179352	0.685943	1.34275
Tor2a	707.91	0.0138523	0.0433536	0.297769	0.78817	1.04123
Fpgs	243.671	-0.00588921	0.041762	0.622779	0.939086	-0.491915
Mrtfb	9004.18	0.0337043	0.0565126	0.0671865	0.474944	1.83042
Cbx5	7879.53	-0.00776292	0.0301897	0.50794	0.898383	-0.662048
Apobec3	143.293	0.115814	0.175251	0.0120674	0.202021	2.51017
Taf7l	3.46783	0.00537909	0.120685	0.690177	0.952137	0.398614
Sardh	350.652	-0.00734891	0.0386748	0.54022	0.909918	-0.612481
Vav2	515.722	-0.0156095	0.0463635	0.258204	0.762482	-1.13065
Tex15	45.171	-0.00844892	0.0760707	0.567679	0.917599	-0.571473
Ppp2cb	2539.77	-0.0167693	0.040292	0.221349	0.728335	-1.22295
G0s2	106.759	-0.00716654	0.0509032	0.570518	0.918996	-0.567289
Dmap1	707.331	-0.00653282	0.0310725	0.573097	0.920473	-0.563497
Mcu	1338.99	0.0155343	0.0400479	0.248335	0.751997	1.1544
Oit3	1.629	0.00612959	0.125698	0.630488	NA	0.48104
Tex11	7.89817	0.0279338	0.142895	0.169843	0.675153	1.37271
Bcr	6005.87	0.0149005	0.0433017	0.269911	0.769766	1.10327
Fxyd5	415.854	0.00309667	0.0565787	0.808316	0.971924	0.242599
Kcnd1	452.299	-0.0424719	0.0779528	0.0518571	0.423781	-1.94432
Tfcp2	1176.81	-0.0109444	0.0346767	0.375789	0.841526	-0.885682
Pou6f2	96.8904	-0.751456	0.280181	5.2620747322849e-05	0.00614861	-4.04367
Pou6f1	4171.39	0.0035482	0.0318936	0.754193	0.96316	0.313116
Ubp1	4056.49	0.0190253	0.037726	0.174104	0.679478	1.35913
Nuak2	55.2215	0.005047	0.0626589	0.706293	0.954751	0.376839
Cilk1	1249.13	-0.0799984	0.126741	0.0188775	0.262424	-2.34794
Sdhb	2475.75	-0.0126481	0.0318631	0.31254	0.799742	-1.00991
Cox4i2	39.9131	-0.00973901	0.0778356	0.517431	0.901597	-0.647311
Snap47	9151.65	-0.0279256	0.0426699	0.0827772	0.520311	-1.73479
Wnt3a	3.94604	0.0244816	0.151429	0.162143	0.66692	1.3979
Kdsr	1233.45	-0.00346116	0.0315617	0.759707	0.964052	-0.305866
Vps4b	1669.62	0.0154117	0.0305943	0.233538	0.739326	1.1913
Rps25	4133.41	0.0139089	0.0301268	0.272115	0.771387	1.09821
Nxf2	2.55046	-0.0114744	0.135865	0.372712	0.839989	-0.891405
Taz	1541.31	0.012605	0.0304868	0.311872	0.799742	1.0113
Kif19a	129.331	-0.0731606	0.177549	0.0387147	0.372313	-2.06721
Aldh3a2	1882.32	0.0116721	0.0321023	0.345415	0.821136	0.94352
Zmynd10	80.9277	-0.00811017	0.0758869	0.582191	0.92285	-0.550188
Tmem115	984.352	-0.00256714	0.0319559	0.819873	0.973542	-0.227709
Hyal2	252.546	-0.021882	0.0536223	0.159276	0.665189	-1.40751
Ifrd2	219.053	-0.00242893	0.0376392	0.832707	0.976059	-0.211231
Hyal1	241.419	0.0172145	0.0757132	0.278928	0.775966	1.08273
Tusc2	1954.36	-0.0198858	0.0379149	0.160678	0.666101	-1.40279
Nprl2	802.444	-0.0158818	0.0388957	0.238039	0.742921	-1.1799
Slc38a3	2317.09	0.00817474	0.043304	0.507461	0.898215	0.662797
Cacna2d2	1605.69	-0.199465	0.218023	0.00397089	0.109699	-2.88046
Rassf1	442.921	0.0158007	0.0466008	0.254176	0.758014	1.14027
Epn3	331.221	-0.0491703	0.188003	0.0641494	0.466124	-1.85114
Rnf112	15330.1	0.00511573	0.0424209	0.667978	0.948315	0.428925
Slc3a2	3320.27	-0.00886205	0.0313218	0.456728	0.874284	-0.744245
Nxf1	3186.95	-0.00900615	0.0344113	0.454486	0.872713	-0.747957
Stx5a	2044.2	0.007907	0.0273482	0.499277	0.895091	0.675627
Slc47a1	64.676	-0.0144304	0.131251	0.340361	0.818531	-0.953453
Pifo	29.1053	-0.00747689	0.116999	0.608052	0.93362	-0.512856
Tnfrsf13b	37.9277	0.0593792	0.176363	0.0575818	0.447067	1.89887
Spire2	514.005	-0.0712367	0.110815	0.0211344	0.278777	-2.30558
Prox1	3217.59	0.126977	0.173587	0.00912922	0.173406	2.60718
Raver1	1548.23	0.00525422	0.0355558	0.651038	0.945888	0.45232
2610507B11Rik	10856	0.00397877	0.0269072	0.724815	0.956733	0.352031
AI597479	1233.02	0.00930013	0.0324972	0.43874	0.867494	0.774322
Tmem86a	358.886	-0.0145128	0.0547428	0.300494	0.789405	-1.03537
Optc	16.2958	-0.0414905	0.148694	0.101409	0.564742	-1.63806
Tex14	16.2256	0.0100716	0.0931021	0.529211	0.905603	0.629211
Ifi35	79.2358	0.0212337	0.0871971	0.224171	0.730896	1.21551
Rdm1	152.874	0.014892	0.0558732	0.292722	0.786049	1.05217
Nedd8	1740.34	-0.0167339	0.0430303	0.227258	0.73239	-1.20745
Gosr1	1758.12	-0.00327295	0.0299353	0.771404	0.966373	-0.290538
Mrpl52	442.014	-0.00916754	0.0385149	0.454212	0.872713	-0.748411
Kansl3	3224.07	-0.00038106	0.032884	0.972954	0.995908	-0.0339039
Eya4	196.066	0.198037	0.202456	0.00337812	0.0987389	2.93106
Ebf3	54.4286	-0.029812	0.120417	0.161499	0.66656	-1.40005
Myt1	566.39	-0.00790737	0.0466367	0.526008	0.904356	-0.634111
Faf1	1014.37	-9.4628e-05	0.0328492	0.993281	0.998967	-0.00842128
Gm266	103.739	-0.0294317	0.0855608	0.123401	0.609573	-1.54065
Tsacc	19.1933	-0.00208968	0.0846436	0.888839	0.986012	-0.139773
Mettl16	1303.69	-0.00467045	0.0292736	0.681074	0.951046	-0.410998
Dazl	117.538	0.0144179	0.0621587	0.318346	0.804682	0.997862
Apol7a	8.63467	0.00491234	0.115071	0.73038	0.957036	0.34462
Pigyl	530.334	-0.0118118	0.0378931	0.350617	0.825909	-0.933393
Rbm25	6204.99	0.0313048	0.0486522	0.0700655	0.483847	1.81149
Psen2	523.34	-0.00866879	0.0388121	0.476946	0.88368	-0.711224
Acaa1b	12.0523	-0.00639339	0.0941322	0.680937	0.951046	-0.411185
Plcd1	369.319	0.00103016	0.0381468	0.928463	0.987518	0.0897784
Fads1	6700.94	-0.0104749	0.034237	0.392944	0.85188	-0.854291
Lmbr1	1096.19	-0.0094385	0.0369743	0.439861	0.867763	-0.772429
Tnfrsf22	363.806	-0.0016717	0.0360974	0.883393	0.985742	-0.14667
Cars	1396.06	0.00235767	0.0342623	0.835405	0.976886	0.207775
Wnt2	104.216	0.00699609	0.061727	0.60281	0.931979	0.520363
Gabra1	11827.4	-0.00692112	0.0409901	0.565851	0.916823	-0.574173
Grid2ip	346.86	-0.053411	0.217199	0.0360454	0.360249	-2.09641
Kdelr3	11.1663	0.00562424	0.0885448	0.713535	0.956285	0.367112
Apip	250.259	-0.00901799	0.0435173	0.469473	0.87968	-0.723336
Pdhx	1337.6	-0.0205393	0.0433877	0.161252	0.666538	-1.40087
Vac14	966.537	-0.0121683	0.0305996	0.326315	0.810598	-0.981563
Mcoln2	0.920267	0.0149653	0.158547	0.181751	NA	1.33538
Slc5a1	13.1508	-0.0074624	0.0991234	0.634888	0.943797	-0.474858
Akt1s1	1523.45	0.0104726	0.0321008	0.38977	0.84979	0.860035
Tbrg1	1192.49	0.00190345	0.0282073	0.864778	0.982399	0.170295
Adssl1	606.84	0.0138305	0.057483	0.32482	0.809056	0.984602
Cfap161	41.2802	0.000516265	0.0926796	0.972817	0.995908	0.0340751
Brf1	1508.09	0.0136918	0.0428236	0.3013	0.789943	1.03365
Vipr2	170.951	-0.0210519	0.148585	0.187123	0.693327	-1.31914
Odc1	1905.42	0.00188474	0.0417138	0.871766	0.983787	0.161416
Thg1l	222.514	-0.00156786	0.0481516	0.896498	0.986527	-0.130087
Adam19	805.195	-0.233213	0.163866	0.0010534	0.0486079	-3.27586
Pabpc4	1432.42	-0.00277315	0.0319378	0.805874	0.971924	-0.245753
Exoc3l2	12.2121	0.0012707	0.0892006	0.932927	0.988487	0.0841626
Zfp296	31.0526	-0.0342381	0.120311	0.126268	0.615723	-1.52899
Plin5	21.3305	-0.00400607	0.0855381	0.790467	0.968278	-0.265704
Sugp1	1680.89	0.00537351	0.0321133	0.640205	0.944121	0.467412
Dmrtc2	0.385097	-0.00148252	0.14849	0.811542	NA	-0.238437
Dhdh	440.161	0.211381	0.183502	0.00209951	0.0762497	3.07578
Zfp790	541.323	-0.00754323	0.0416521	0.535245	0.907936	-0.620019
Cpb1	3.86558	-0.00767807	0.113564	0.609319	0.934401	-0.511046
Slc25a41	1.48791	0.0117184	0.140842	0.331457	NA	0.971183
Fsd1	1095.84	-0.0184155	0.0412819	0.191483	0.700057	-1.30621
Pinlyp	0.519709	0.00700738	0.151848	0.369699	NA	0.897037
Fuz	586.735	-0.00831896	0.0458561	0.505185	0.897211	-0.666353
Sptbn4	11039.1	0.0253521	0.0476317	0.11208	0.587482	1.58891
Pgam1	14971.5	-0.020534	0.0357337	0.146777	0.648585	-1.45101
Evi5	2485.36	-0.0111011	0.0393313	0.378367	0.842681	-0.880909
Evi5l	3708.89	-0.0460741	0.0587835	0.0301291	0.336153	-2.16839
Snapc2	629.605	-0.0140107	0.0406205	0.28828	0.781342	-1.0619
Git1	12743.3	0.0142128	0.0556851	0.310436	0.798004	1.01431
Gltp	1491.01	0.00646487	0.051072	0.607014	0.93346	0.51434
Bnip2	886.326	0.0108045	0.0369153	0.384955	0.847384	0.868804
Ccnt1	1774.08	0.00405183	0.0342256	0.723512	0.956733	0.353769
Scarf2	103.616	-0.00909492	0.0747438	0.53709	0.908579	-0.61722
Brms1l	2078.32	-0.00593705	0.0252634	0.605274	0.932832	-0.516832
Med15	2102.47	-0.00304309	0.0259642	0.786845	0.968278	-0.27041
Dhdds	2152.93	0.00851789	0.0289421	0.470466	0.879983	0.721721
Crybg2	42.1487	0.00669082	0.0669083	0.629589	0.942792	0.482306
Ubxn11	390.378	-0.00799353	0.0546241	0.53803	0.909573	-0.615794
Mogat1	4.73724	-0.00493071	0.109229	0.740449	0.960148	-0.331259
Tex22	1.60778	0.019487	0.181169	0.091731	NA	1.68634
Wnt8a	0.698014	0.00806161	0.146632	0.381004	NA	0.876047
Tjap1	844.371	-0.00684649	0.039638	0.567668	0.917599	-0.57149
Ehf	5.20244	0.00263203	0.113649	0.852101	0.979933	0.186438
Nanog	1.35358	0.00567361	0.13508	0.58916	NA	0.540054
Rpl15	5717.11	0.0120679	0.0283032	0.326828	0.811003	0.980522
Tmem167	1639.09	-0.00679281	0.0278562	0.557189	0.914321	-0.587021
Steap4	31.1539	0.0151956	0.121527	0.362146	0.834743	0.911284
Mplkip	320.599	0.00394461	0.0424268	0.738762	0.959424	0.333493
Kif11	57.3667	-0.062635	0.166258	0.0504515	0.41892	-1.95612
Rpa3	146.608	-0.0105866	0.0528999	0.423231	0.861849	-0.800828
Mlkl	9.64544	0.00211513	0.0954743	0.889352	0.986012	0.139124
Tnpo3	2900.53	0.00167196	0.0270884	0.881064	0.984828	0.149621
Ttll5	1418.75	-0.0125333	0.0409235	0.332527	0.814399	-0.969036
Zfp715	1050.13	0.00990787	0.0397467	0.425165	0.861849	0.797492
Retn	10.0053	0.00485834	0.0909311	0.751338	0.96315	0.316876
Acp4	0.356338	0.00126939	0.145286	0.854365	NA	0.183552
Cdh23	138.262	-0.0321364	0.125778	0.145877	0.648571	-1.45425
Rps5	3593.19	0.009686	0.0299307	0.419158	0.861586	0.807882
Podnl1	2.1879	0.0275793	0.178734	0.0820372	0.518301	1.73899
Adgrl1	21644.2	-0.0461358	0.0563497	0.0280915	0.323863	-2.19601
Amotl1	2455.49	-0.0612062	0.201754	0.048753	0.412661	-1.97075
Etv5	3589.23	4.59354001937465e-05	0.0297856	0.996714	0.999465	0.0041184
Tmem190	0.132003	-0.00146023	0.148504	0.814112	NA	-0.235125
Gfod2	628.14	-0.112538	0.115597	0.00584496	0.135841	-2.75635
Enkd1	234.487	0.000211686	0.0395555	0.985355	0.99817	0.018356
4933405L10Rik	3.90449	-0.00476893	0.112056	0.743746	0.96123	-0.326896
Atp6v0d1	5824.5	-0.0143129	0.0301363	0.260958	0.764133	-1.12413
Ptprs	17120.1	-0.0357042	0.0503914	0.0514292	0.422643	-1.94788
Slc41a1	2784.2	0.017777	0.0448179	0.209704	0.717527	1.25438
Fer1l4	0.651374	-0.00917601	0.146262	0.350244	NA	-0.934117
Iglon5	1193.6	-0.0302793	0.0605623	0.0905251	0.538018	-1.69263
Igf2bp1	1.37092	-0.0208126	0.182472	0.0863684	NA	-1.71487
B4galnt2	1.13248	0.0179524	0.168285	0.128136	NA	1.52149
Zfp651	3408.83	0.00376792	0.0350623	0.742446	0.960659	0.328615
Nelfb	1514.35	-0.0184852	0.0389376	0.185744	0.691424	-1.32327
Card14	20.1164	0.00542422	0.0918204	0.72473	0.956733	0.352144
Tmem175	1025.78	0.0039968	0.0319489	0.725128	0.956733	0.351614
Bcas1	8032.53	0.00117542	0.0617359	0.928933	0.987518	0.089187
Tango2	1688.64	-0.217321	0.106772	0.000311577	0.0213844	-3.60548
Aldh1a2	267.943	0.0134283	0.104438	0.425417	0.861849	0.797059
Ndufs2	5346.34	-0.010178	0.0285836	0.397552	0.852406	-0.846001
Snx31	8.78216	-0.262161	0.468291	0.00200753	0.0741016	-3.08912
Atraid	1400.12	0.00304795	0.0291313	0.786255	0.968278	0.271177
Cad	854.697	0.000552419	0.0300034	0.960523	0.993473	0.0494975
Lypd8	0.994206	-0.00296689	0.138206	0.740041	NA	-0.331799
Sh3bp5l	1573.69	-0.0085423	0.0352259	0.476825	0.883627	-0.711418
Atad1	3572.3	0.00256873	0.0230975	0.819892	0.973542	0.227684
Pten	5994.96	0.00134357	0.031464	0.904601	0.986527	0.119851
Pea15a	16920.9	0.00997471	0.0247033	0.403129	0.854783	0.836047
Timm23	1658.55	-0.00634735	0.0318043	0.58401	0.923359	-0.547536
Tnfaip8l2	42.2845	0.102938	0.224099	0.0230159	0.289728	2.27317
Trnt1	1105.65	0.00128938	0.029856	0.908119	0.986652	0.115412
Ly6g6e	55.6965	0.00152364	0.0725088	0.914175	0.986691	0.107774
Ehmt2	6765.48	0.00462451	0.0262856	0.683931	0.951978	0.407104
Elof1	811.306	-0.0733478	0.086803	0.0135377	0.215131	-2.4693
Med16	1627.85	0.00265433	0.0315126	0.813724	0.972707	0.235624
St3gal1	1548.85	-0.015305	0.0671544	0.305842	0.793977	-1.02399
Tmem259	3198.37	-0.00791795	0.0318639	0.501927	0.896076	-0.67146
Rnf170	1312.96	0.00600304	0.0381093	0.611226	0.934738	0.508324
Clip3	16104.6	-0.0121129	0.0266067	0.323359	0.808283	-0.987578
Thap8	3.56658	-0.00513341	0.111713	0.726664	0.956733	-0.349566
Myl2	8.3317	-0.0528859	0.209104	0.0426811	0.39074	-2.02682
Dedd	902.722	-0.00671243	0.0322081	0.564447	0.916413	-0.576249
Mcemp1	3.10992	-0.011343	0.129851	0.415557	0.859385	-0.814154
Nit1	1116.9	-0.0031883	0.032657	0.778454	0.96768	-0.281335
Pax5	9.1897	-0.0477144	0.210131	0.040397	0.378463	-2.04967
Prdm15	780.208	-0.0029035	0.032977	0.797688	0.970207	-0.25634
Rnf168	1361.48	0.0117414	0.0350987	0.347944	0.823248	0.938585
Tctex1d2	287.527	0.000431278	0.0356899	0.969698	0.995707	0.037987
Chp1	5062.09	-0.00282753	0.0262907	0.801315	0.970904	-0.251646
Trpv4	210.099	-0.00322111	0.106408	0.828759	0.975246	-0.216294
Klhl3	3294.43	0.0168894	0.0541343	0.243058	0.748142	1.16738
Tvp23b	749.03	0.0138238	0.0369723	0.286494	0.780394	1.06584
Dnajc7	4756.88	0.0188025	0.0325628	0.167768	0.673026	1.37941
Zfp385c	27.1324	-0.0931631	0.276332	0.015602	0.235706	-2.4181
Cacybp	2088.06	-0.029996	0.0551063	0.0862422	0.527285	-1.71556
Cluap1	687.713	-0.00250784	0.0300587	0.823179	0.974354	-0.223459
Zswim7	141.516	-0.0111928	0.0513736	0.397478	0.852406	-0.846133
Pigl	311.581	0.0126796	0.0412517	0.328527	0.811491	0.977085
Ndufa2	1190.29	-0.0056035	0.0313166	0.625964	0.940992	-0.487416
Pam16	293.021	0.0041974	0.0555552	0.741614	0.960571	0.329717
Glis2	372.346	-0.00970745	0.0390879	0.432238	0.864831	-0.785368
Cox6c	5272.12	0.00132765	0.0289003	0.905314	0.986527	0.118951
Bicc1	341.372	0.0212167	0.0566202	0.172471	0.677772	1.36431
Ube2z	3075.96	-0.041602	0.0454042	0.027746	0.3213	-2.20086
Tmem87b	1497.65	-0.0117302	0.0334075	0.345447	0.821136	-0.943457
Anapc1	3437.17	0.0055177	0.0274353	0.629388	0.942792	0.482589
Mertk	1277.79	0.421138	0.0862218	5.12608984517789e-08	3.00217995265918e-05	5.44688
Tsg101	1600.27	-0.00375728	0.0287192	0.739151	0.959728	-0.332978
Hps5	722.404	0.000951895	0.0336728	0.932729	0.988482	0.0844122
Map3k4	1989.17	0.0174812	0.0409961	0.20833	0.716072	1.25817
Piezo1	369.971	-0.00432998	0.0457034	0.71909	0.956733	-0.359676
Blk	0.360338	0.00348818	0.150744	0.58243	NA	0.549839
Rnf166	817.36	0.00745391	0.0378715	0.533646	0.9074	0.62245
Ankrd28	2695.67	0.0148849	0.0383916	0.260988	0.764133	1.12406
Ankrd52	3936.34	-0.0125733	0.0324261	0.315813	0.803365	-1.0031
Pkd2l2	46.7274	0.00409228	0.0638562	0.760993	0.964052	0.304178
Srp19	964.603	-0.00181275	0.0315558	0.871741	0.983787	-0.161447
Wdfy2	1389.27	0.00768536	0.0342077	0.51648	0.901339	0.648781
Rbsn	2100.83	0.00705805	0.0274545	0.542911	0.910718	0.608417
Mrps25	1073.08	-0.0156579	0.035343	0.236329	0.74264	-1.18421
Dguok	468.276	0.00262853	0.0374704	0.819222	0.97339	0.228546
Camta1	13159.7	0.0299926	0.0513819	0.0815802	0.517209	1.74159
Csf1	1198.71	0.228481	0.220528	0.00267899	0.0873313	3.00236
Strip1	2791.24	0.0113967	0.0334497	0.357249	0.832496	0.92062
Kif1a	52904	-0.0151515	0.0369689	0.2516	0.754887	-1.14647
Alx3	10.8559	0.0131782	0.111853	0.428425	0.863158	0.791889
Slc25a11	2490.01	-0.0114595	0.03649	0.36028	0.834449	-0.914831
Chrne	1.64016	0.00064855	0.123888	0.957527	NA	0.0532568
Cmc2	233.677	-0.0591589	0.110879	0.0341544	0.350355	-2.11824
Chfr	1132.68	-0.0123967	0.0424892	0.339795	0.818493	-0.95457
Ceacam16	5.24466	-0.0232923	0.156759	0.14668	0.648585	-1.45136
Hoxa2	1.63809	-0.00462369	0.147265	0.536993	NA	-0.617367
Adam28	4.8058	0.0149948	0.122661	0.363238	0.835031	0.909212
Ankrd53	3.25497	-0.00586015	0.122584	0.65884	0.947774	-0.441516
Tex261	1448.65	0.0178207	0.0351641	0.190477	0.699419	1.30917
Fam120b	2645.7	0.00398227	0.0247141	0.725344	0.956733	0.351325
Tbp	940.539	0.00767961	0.0341663	0.516708	0.901339	0.648429
Psmb1	2879.23	-0.00555229	0.0261254	0.627541	0.942223	-0.48519
Pdcd2	252.309	-0.0324021	0.0712355	0.0879865	0.531669	-1.70612
Dll1	230.162	-0.0036212	0.0436298	0.760306	0.964052	-0.305079
Nol3	744.63	0.0242933	0.0671869	0.148705	0.651232	1.44412
Fhod1	150.674	-0.00889714	0.06026	0.510097	0.898945	-0.658687
Plekhg4	66.2642	-0.00356819	0.0578765	0.782027	0.967847	-0.276678
Slc9a5	749.91	-0.429614	0.109657	2.83908534504273e-06	0.000771956	-4.68213
Elmo3	50.9839	0.0030799	0.0773431	0.832326	0.975908	0.211719
Stc1	125.987	-0.0197905	0.0744826	0.224414	0.730968	-1.21487
4931428F04Rik	914.412	-0.0408001	0.0654833	0.0483401	0.410758	-1.97437
Tppp3	1422.67	0.0130723	0.0594584	0.351759	0.826755	0.931183
Msh3	725.427	-0.0105678	0.0376366	0.395252	0.852406	-0.850132
Adamts13	99.6411	0.00898514	0.0522854	0.487712	0.888014	0.693952
Tmem208	470.689	-0.0226308	0.0548624	0.151623	0.656162	-1.43382
E2f4	738.991	0.00405186	0.0341854	0.723473	0.956733	0.353821
Surf4	2172.29	-0.00144388	0.0282732	0.897073	0.986527	-0.129359
Surf2	820.685	0.00411441	0.0288143	0.716065	0.956605	0.363723
Dnajb9	1337.08	0.00251934	0.0308138	0.822641	0.974041	0.22415
Naf1	583.95	0.00259472	0.0308806	0.817514	0.973152	0.230743
Yes1	463.472	-0.0435389	0.0809435	0.0506683	0.419828	-1.95428
Ppp1cb	10519.1	0.0153174	0.0308664	0.2363	0.74264	1.18429
Gorasp2	2950.04	0.00380938	0.0290963	0.735829	0.958114	0.337382
Tsen15	575.342	0.0150716	0.0413378	0.26198	0.764997	1.12172
Oc90	2.16001	-0.0100164	0.130939	0.445974	NA	-0.762145
Efr3a	6247.81	0.00707935	0.041873	0.559049	0.914533	0.584254
Trappc2l	717.661	0.00443923	0.0343191	0.699209	0.953738	0.386389
Acsf3	662.424	-0.0150486	0.0384571	0.257023	0.762482	-1.13346
Ddx19a	766.921	0.0143339	0.0400694	0.278492	0.775891	1.08371
Galns	271.892	0.0102791	0.0428383	0.415857	0.859508	0.813629
Gata2	161.312	-0.00899845	0.0573029	0.498469	0.89423	-0.676901
C8g	20.6011	0.0370603	0.139257	0.12007	0.603107	1.55448
Entpd2	272.812	-0.0280768	0.103504	0.159947	0.665377	-1.40525
Rabl6	5260.93	0.00613134	0.0238336	0.594258	0.928099	0.532675
Ptgds	16982.7	-0.00338362	0.0712825	0.810123	0.971931	-0.240267
Edf1	2519.16	-0.00242732	0.0294869	0.828569	0.975246	-0.216537
Clic3	9.20423	-0.0189015	0.128296	0.281805	0.777364	-1.07627
Npdc1	6183.26	0.0143343	0.0424247	0.282928	0.778549	1.07377
Fbxw5	2512.03	-0.00652558	0.0304314	0.572971	0.920473	-0.563681
Slc25a13	121.356	0.00572553	0.0610772	0.666712	0.948315	0.430665
Ube2i	3301.61	0.00637547	0.027316	0.580067	0.922558	0.553286
Tsr3	419.045	-0.000185833	0.0332624	0.986823	0.9982	-0.0165153
Unkl	1898.97	-0.0351457	0.0615447	0.0656097	0.470937	-1.84108
Lrrk1	162.143	0.0160799	0.0620771	0.275667	0.774099	1.09011
Aldh1a3	21.5002	0.00302966	0.0728568	0.831068	0.975616	0.213332
Actn1	3027.06	0.0130092	0.0438086	0.323104	0.808221	0.988098
Sirt2	4472.51	-0.0143987	0.0448111	0.285596	0.780394	-1.06783
Hnrnpl	7752.18	0.0013001	0.0253535	0.907554	0.986652	0.116124
Nolc1	2632.95	0.0190515	0.0332676	0.164933	0.668793	1.38867
Casd1	2171.47	0.00856736	0.0327263	0.471992	0.881316	0.719241
Cnksr3	257.569	-0.827197	0.324931	4.76720174606058e-05	0.00605889	-4.06676
Mtmr1	1970.07	0.0394994	0.0659014	0.0527425	0.427221	1.93702
Hmgb3	593.307	-0.485231	0.20597	0.000138534	0.0123555	-3.81077
Map2	37048.4	-0.00535253	0.0301898	0.639975	0.944121	-0.467733
Cyp2j9	719.529	0.0173187	0.0523762	0.231332	0.737	1.19693
Abca1	1645.12	0.0164431	0.0521757	0.249309	0.752832	1.15203
Nipsnap3b	322.392	0.00466368	0.0384656	0.689978	0.952137	0.398885
Lage3	263.868	0.00617797	0.0403214	0.604669	0.932613	0.517699
Ubl4a	1808.06	-0.0208117	0.0345555	0.140525	0.639895	-1.47384
Gdi1	19842.3	-0.0109399	0.0316618	0.371268	0.838983	-0.8941
Sash1	3972.47	-0.0194352	0.057975	0.201622	0.707544	-1.27694
Gadd45b	429.428	0.00822727	0.0506247	0.518533	0.901901	0.645609
Slamf6	7.19927	0.069241	0.248338	0.0218489	0.283479	2.29299
Slamf1	5.35419	-0.0351408	0.163732	0.108299	0.579105	-1.60589
Zdhhc12	141.621	-0.00868034	0.0503947	0.497322	0.893086	-0.678709
Endog	319.822	0.00222648	0.0398271	0.847717	0.978706	0.192033
Cybb	40.9792	0.313836	0.491988	0.00153489	0.0619956	3.168
Golga7	2675.04	-0.0341614	0.0585318	0.0671408	0.474944	-1.83073
Xk	814.522	0.00302051	0.0312391	0.788843	0.968278	0.267814
Pcolce2	282.712	-0.00348073	0.0578927	0.787202	0.968278	-0.269945
Cd48	21.1106	1.05693	0.484511	2.26889025584258e-05	0.0037864	4.23664
Clpx	1088.51	-0.00410906	0.029753	0.716683	0.956733	-0.362895
Trabd	751.46	0.0159722	0.0482573	0.253128	0.756959	1.14278
Mov10l1	0.643859	0.00157035	0.142848	0.834954	NA	0.208352
Dennd6b	2633.23	0.0124055	0.0396062	0.334143	0.815202	0.965802
Cd83	479.48	-0.00379684	0.0460065	0.752057	0.96316	-0.315929
Cltrn	14.6779	0.00846572	0.123252	0.543818	0.910758	0.607049
Ace2	50.3999	-0.0097461	0.0699855	0.498555	0.894294	-0.676766
Gzmb	1.86967	-0.00352298	0.128975	0.756117	NA	-0.310583
Ager	20.1375	0.0175122	0.107355	0.325977	0.810217	0.982249
Atf6b	2487.41	0.0143063	0.0426961	0.284178	0.779304	1.07098
Egfl8	30.2494	-0.0340801	0.121962	0.128794	0.62151	-1.51887
Notch4	246.461	-0.024198	0.0618157	0.142811	0.643233	-1.4654
Ppt2	914.198	0.00192188	0.0315381	0.864137	0.981969	0.171111
Prrt1	7261.88	0.0086471	0.0437718	0.486454	0.887815	0.69596
Rnf5	1605.61	-0.00358028	0.034708	0.754262	0.96316	-0.313025
Fam163a	425.466	-0.0537794	0.147664	0.0618433	0.459212	-1.86742
Cacfd1	1232.56	-0.0146322	0.0350007	0.260957	0.764133	-1.12413
Hivep2	11411.9	0.0126905	0.0406708	0.327099	0.811003	0.979974
2310057J18Rik	0	0	0.208091	NA	NA	NA
Arnt	1994.48	0.0185895	0.0397113	0.185413	0.691337	1.32427
Itga2	6.35185	0.00480991	0.106699	0.749407	0.962778	0.319421
Mocs2	1234.57	-0.00493439	0.0283808	0.664568	0.948315	-0.433615
Nat9	340.752	0.00145232	0.0327598	0.897328	0.986527	0.129037
Lpl	1296.59	0.00924419	0.0506098	0.472974	0.881783	0.717648
Atp6v0e	780.341	0.0452095	0.0619459	0.0343448	0.35104	2.116
Zfp318	2236.45	0.00908084	0.0285003	0.444343	0.869016	0.76488
Ttbk1	7115.47	-0.00570494	0.0281438	0.618426	0.937132	-0.498082
Srf	1512.72	0.002504	0.0371342	0.827326	0.974992	0.218132
Gata3	25.2355	-0.00851251	0.116067	0.569681	0.918354	-0.568521
Lama5	746.228	-0.00231255	0.0521641	0.851713	0.979831	-0.186933
Steap1	48.2105	-0.010831	0.129511	0.431437	0.864544	-0.786736
Steap2	634.848	-0.0834263	0.179207	0.02913	0.330843	-2.18172
Hspa8	59746.5	-0.0298278	0.045881	0.0748954	0.497509	-1.7811
Serac1	866.575	0.00234053	0.0372792	0.838421	0.976886	0.203913
Pdzd11	659.535	-0.0296699	0.0522646	0.0848139	0.524434	-1.72341
Psma2	2231.99	-0.0167496	0.0356301	0.21269	0.721143	-1.2462
Mrpl32	488.33	-0.00682409	0.0346828	0.561541	0.915579	-0.580554
Setdb1	1878.58	0.0125702	0.033465	0.317625	0.804244	0.99935
Anxa9	35.7719	0.00222393	0.0633538	0.867658	0.982688	0.166634
Arnt2	10973.5	0.000514877	0.0317648	0.963344	0.99406	0.0459574
Prune1	943.342	-0.0220871	0.0404119	0.134963	0.633124	-1.49481
Cers2	2399.29	-0.00711237	0.0423316	0.558087	0.914321	-0.585685
Nlrp5	0.873352	0.0178391	0.176328	0.106878	NA	1.61239
Capza2	8062.69	0.0379228	0.0555196	0.0488249	0.412661	1.97012
Plekho1	720.932	0.013775	0.0545052	0.320393	0.806374	0.993651
Vps45	1055.18	0.0234114	0.0476608	0.13196	0.626803	1.50642
Prpf3	713.35	0.0107415	0.0399257	0.392797	0.851785	0.854557
Anp32e	3887.67	0.0498406	0.0484623	0.0161789	0.240494	2.40485
Aph1a	1772.12	-0.00360498	0.0319772	0.750529	0.963032	-0.317942
Tab2	2460.5	0.0054944	0.0285488	0.630876	0.943062	0.480495
Ppil4	1586.83	0.0126478	0.0359551	0.319585	0.805781	0.99531
Cnih1	1512.87	-0.0133311	0.031281	0.290638	0.784288	-1.05672
Eps8	1271.36	-0.0293349	0.0678423	0.104332	0.568761	-1.6242
Med22	972.178	0.0179985	0.0449938	0.205866	0.713273	1.26501
Surf1	1176.62	0.00807085	0.0290963	0.491964	0.889988	0.687188
Med28	1527.39	0.00354386	0.0265458	0.753296	0.96316	0.314296
Qdpr	6215.74	-0.0239569	0.0774911	0.167543	0.672616	-1.38014
Gnrh1	3.63366	-0.0560048	0.248954	0.0208249	0.275938	-2.31114
Tnr	9337.14	0.0159077	0.0423788	0.244103	0.748717	1.16479
Sqstm1	13613.6	0.000368978	0.0305784	0.973649	0.996042	0.0330317
Nfe2l2	596.531	0.0547485	0.130561	0.0511026	0.421536	1.95062
Rxrg	142.019	-0.384853	0.33539	0.00142464	0.0592893	-3.18961
Rxra	1435.16	0.00879665	0.0346908	0.464333	0.876092	0.73173
Adamtsl4	555.844	0.0038982	0.0568146	0.761078	0.964052	0.304065
Fcrls	650.77	0.00970641	0.0608153	0.476867	0.883627	0.711351
Cd5l	0.695537	0.00329461	0.139697	0.703887	NA	0.380079
Prpsap1	1318.79	-0.00247109	0.0345574	0.827871	0.975163	-0.217433
Fam184b	285.769	-0.0178952	0.0618547	0.236025	0.74264	-1.18498
Ncapg	9.56378	-0.00344477	0.089654	0.820692	0.973642	-0.226656
Lcorl	722.682	-0.0187262	0.0535511	0.20684	0.714545	-1.2623
Lta4h	1121.44	-0.025422	0.0410121	0.100412	0.56186	-1.64286
Amdhd1	6.57675	0.0033771	0.119001	0.801073	0.970904	0.251958
Dstn	4812.23	-0.00691559	0.0285946	0.550791	0.912952	-0.596575
Macroh2a1	2746.33	-0.00994004	0.0267745	0.40608	0.856112	-0.830811
Gtf2ird2	584.996	-0.00508782	0.0348011	0.660067	0.948282	-0.43982
Bola1	197.086	0.0116082	0.0463007	0.373085	0.840181	0.89071
Castor2	6521.2	-0.00638214	0.0409378	0.594426	0.928115	-0.532433
Fcgr1	99.4671	0.0466985	0.111406	0.0604453	0.454282	1.87753
Ncf1	253.691	0.752365	0.215184	1.27910724731654e-05	0.00241655	4.36365
Wnt11	26.3154	0.00691051	0.0851484	0.650986	0.945888	0.452393
Adss	2724.51	-0.00759013	0.0338089	0.520687	0.902872	-0.642286
1700016C15Rik	0.700561	-0.00144774	0.142229	0.850223	NA	-0.188834
Il17rb	53.8615	-0.0182536	0.080539	0.266815	0.767035	-1.11043
Cacna1d	2939.11	0.0154853	0.041345	0.251972	0.755099	1.14557
Chdh	350.325	-0.0146624	0.0735216	0.33842	0.817702	-0.957292
Actr8	1653.09	0.0109032	0.0282191	0.36871	0.837869	0.898893
Lrrc27	169.804	-0.0103469	0.0483065	0.423256	0.861849	-0.800784
Stk32c	3376.73	-0.307582	0.111217	4.92797718486198e-05	0.00605889	-4.05902
Fnta	1307.36	-0.0235968	0.0463793	0.127841	0.620148	-1.52267
Mtrex	2203.99	0.0181146	0.0335709	0.181918	0.689403	1.33487
Lbp	285.315	-0.00280807	0.101933	0.852519	0.979986	-0.185905
Celsr1	363.008	0.0083906	0.0542448	0.518684	0.901901	0.645375
Fli1	111.537	0.0283668	0.0960133	0.146764	0.648585	1.45106
Stard13	864.889	0.0707839	0.101533	0.0190279	0.263028	2.34498
Tenm1	2034.82	-0.0988225	0.148863	0.0138459	0.218182	-2.46124
Camk1g	795.284	-0.00515744	0.038843	0.660862	0.948284	-0.438724
Utp25	713.459	0.00934528	0.0387963	0.447014	0.870609	0.760403
Hsd11b1	600.746	0.0139016	0.0588032	0.325567	0.809561	0.983081
Syt14	859.992	0.0432845	0.0759733	0.0483804	0.410758	1.97401
H2-M3	74.2877	0.00136003	0.0557995	0.91437	0.986691	0.107528
Lonrf3	307.945	0.104561	0.163969	0.0141191	0.221099	2.45422
Atp5e	1744.89	-0.0133923	0.0358526	0.296757	0.78817	-1.04341
Nelfcd	1226.33	0.00727638	0.0330191	0.535627	0.907936	0.61944
Tubb1	1.95804	-0.00377629	0.131255	0.727774	NA	-0.348088
Ctsz	1122.45	0.27111	0.240905	0.00196737	0.0733899	3.09511
Prelid3b	1141.48	-0.00558702	0.0365425	0.632796	0.943221	-0.477795
Sertad4	567.114	0.000540878	0.04166	0.962944	0.994029	0.0464597
H2-M2	0.768617	0.00288506	0.142927	0.711679	NA	0.369602
Ube2a	1120.73	-0.010486	0.0337226	0.391682	0.85099	-0.856571
Slc25a5	6085.3	-0.0150465	0.0377506	0.255706	0.760784	-1.1366
Ppdpf	863.479	-0.0088283	0.0378704	0.468129	0.879108	-0.725526
Kcnq2	24451.3	0.00840725	0.0353386	0.483291	0.887001	0.70102
Eef1a2	28019.3	-0.056256	0.06279	0.0177516	0.253573	-2.37076
Col20a1	203.819	0.00534645	0.0614822	0.687827	0.952137	0.401806
Pls3	7929.19	0.0062076	0.0304208	0.590627	0.926381	0.537927
Mpped2	947.076	0.0178766	0.0545896	0.224031	0.730894	1.21588
Nkap	631.666	0.00420456	0.0303071	0.71083	0.956267	0.370742
Ndufa1	908.068	-0.0128072	0.0483054	0.337457	0.817246	-0.959202
Wt1	2.23597	-0.00424115	0.129849	0.707445	0.954759	-0.37529
E2f3	1198.79	0.0113199	0.0370683	0.366305	0.836388	0.903416
Cr1l	840.683	0.0105195	0.0434755	0.407673	0.856797	0.827995
Ppfibp1	1125.41	-0.0256012	0.0616547	0.128359	0.621078	-1.52061
Cd46	332.377	-0.00921751	0.042249	0.458558	0.874891	-0.741223
Cd34	1700.25	0.112692	0.12791	0.00710928	0.150676	2.69168
Plgrkt	349.27	0.0465369	0.0752579	0.0400709	0.376329	2.05302
Cd274	95.9702	0.190348	0.248598	0.00607827	0.137539	2.74353
Pdcd1lg2	0.6651	0.00511241	0.146832	0.511168	NA	0.65702
Gtf3a	544.95	0.00841558	0.0390632	0.489017	0.888036	0.691872
Mtif3	500.998	0.0110558	0.0364469	0.374766	0.840785	0.887582
Lnx2	216.563	-0.00894884	0.050671	0.485939	0.887716	-0.696782
Il19	0.319215	0.00318257	0.150302	0.614278	NA	0.503976
Dyrk3	386.113	-0.00530385	0.0389199	0.652359	0.946565	-0.450487
Mapkapk2	1093.14	-0.0477015	0.0623568	0.029639	0.334892	-2.17488
Il10	0	0	0.208091	NA	NA	NA
Lamp2	2781.36	0.0317729	0.0513567	0.0710367	0.485895	1.80524
Atxn10	6638.2	0.00223684	0.024158	0.842446	0.977909	0.198766
Foxred2	688.748	-0.0142545	0.0435994	0.287226	0.780394	-1.06423
Eif3d	1910.75	0.00328176	0.0276737	0.77049	0.966373	0.291734
H3f3b	5446.91	0.00169313	0.0299637	0.879693	0.984616	0.151358
Nup50	1506.97	-0.0100277	0.0345288	0.411208	0.859326	-0.82177
Phf21b	385.553	0.00718331	0.0401219	0.550941	0.912952	0.59635
Ift27	403.695	-0.00677637	0.0406219	0.57287	0.920473	-0.56383
Pacsin2	2189.27	-0.00316335	0.0285826	0.778424	0.96768	-0.281374
Cmah	129.089	0.0047506	0.0574725	0.713162	0.956285	0.367613
Ttll12	526.9	-0.0230074	0.0534643	0.145202	0.647746	-1.45669
Bik	3.12865	-0.00234845	0.113084	0.868301	0.982688	-0.165817
Scube1	1112.43	-0.170838	0.205843	0.00553023	0.131128	-2.77441
Tox4	2684.66	0.0135517	0.0285867	0.280136	0.776663	1.08001
Mrps18c	439.8	0.0160476	0.0436254	0.243246	0.748142	1.16691
Sulf1	912.712	-0.00698109	0.0828777	0.644925	0.944345	-0.460824
Srsf6	4957	-7.84847e-05	0.0242892	0.994413	0.999436	-0.00700295
Plcg1	3526.7	0.00313741	0.0275684	0.780156	0.967847	0.279115
Kctd2	1928.34	-0.0225782	0.0432763	0.134188	0.631747	-1.49779
Tmprss6	15.6708	0.016469	0.137552	0.277149	0.774819	1.08675
Kctd5	659.764	-0.0236408	0.0574794	0.143376	0.645405	-1.46334
Pom121l2	0.798877	-0.0072861	0.149782	0.379284	NA	-0.879217
Etaa1	311.845	-0.000854702	0.0357897	0.940042	0.989785	-0.0752165
Matn4	423.646	0.024646	0.0507015	0.123537	0.609573	1.54009
Slpi	4.6138	0.0043738	0.111846	0.76371	0.965351	0.300613
Rbpjl	44.4766	0.0118822	0.0730589	0.425076	0.861849	0.797647
Sdc4	2093.86	0.0184728	0.0505839	0.20663	0.714381	1.26289
Il13ra1	185.159	0.00402246	0.0440554	0.735806	0.958114	0.337413
Nbr1	6346.99	0.000972216	0.0245287	0.930886	0.988482	0.08673
Cyth1	3618.25	0.00970682	0.0334252	0.422707	0.861849	0.801733
Rnd3	460.966	-0.0437206	0.0965293	0.0597536	0.451309	-1.88261
Brca1	46.3355	-0.155898	0.265395	0.0109751	0.190734	-2.54349
Gast	0.249591	-0.000192072	0.147973	0.975269	NA	-0.0310012
Cntnap1	10277.4	-0.00321751	0.0237513	0.77594	0.967388	-0.284613
Nt5c3b	867.227	-0.0252449	0.048574	0.114539	0.593118	-1.57812
Coa3	1378.03	-0.0258806	0.0443415	0.10198	0.565769	-1.63533
Zpbp2	1.26302	0.00414165	0.129022	0.718078	NA	0.361029
Gsdma	1.98409	-0.000483548	0.126156	0.966905	NA	-0.0414897
Med24	4241.18	0.0157174	0.0404393	0.2448	0.749886	1.16307
Gsdma2	1.31483	0.00247761	0.13756	0.782917	NA	0.27552
Psmd3	3688.08	-0.00626862	0.0249142	0.586383	0.924595	-0.544084
Exosc10	1526.17	0.000205256	0.0285974	0.985302	0.99817	0.0184222
Glod4	1317.08	-0.00358964	0.031324	0.751126	0.963082	-0.317155
Vps53	2424.92	0.0150953	0.0294366	0.239395	0.744593	1.1765
Taok1	4874.87	0.000957269	0.0358331	0.932886	0.988487	0.0842146
Dnttip1	700.058	-0.00779013	0.0343667	0.51151	0.89966	-0.656488
Tnnc2	1.65424	-0.00167954	0.128713	0.879879	NA	-0.151123
Acot8	317.684	-0.0327018	0.0670145	0.0825221	0.520241	-1.73624
Cd300lg	8.48933	-0.00403597	0.112422	0.779813	0.967847	-0.279563
Mpp2	5834.43	0.0123419	0.0360775	0.329602	0.811875	0.974916
Vtn	2126.29	-0.00975048	0.0470882	0.444835	0.86925	-0.764055
Nlk	2683.25	-0.0232019	0.0435181	0.127373	0.618559	-1.52454
Traf4	277.994	-0.0254019	0.0577962	0.125594	0.615222	-1.53171
Aldoc	23019.2	-0.00329032	0.0336027	0.772361	0.966778	-0.289288
Stac2	2813.18	0.0180264	0.0550109	0.22187	0.728943	1.22157
Rpl19	7033.55	0.00385789	0.0278536	0.732539	0.957629	0.34175
Nek8	137.267	-0.00633287	0.0535216	0.618824	0.937132	-0.497518
Cacnb4	6435.6	-0.0136319	0.0527517	0.321113	0.806744	-0.992173
Plxdc1	813.231	-0.0169143	0.0967904	0.328683	0.811491	-0.97677
Arl5b	1172.57	0.020734	0.0580604	0.181448	0.688678	1.33631
Zfp207	4415.51	0.045881	0.0628927	0.0336082	0.347351	2.12474
Psmd11	2236.86	0.00340058	0.027413	0.762608	0.965	0.302058
C1qtnf1	147.019	-0.317547	0.327608	0.00241292	0.0829649	-3.03405
Pipox	44.7757	-0.0313946	0.106678	0.133494	0.629831	-1.50046
Timp2	11137.4	-0.0585118	0.11994	0.0389148	0.372606	-2.06509
Zc3h18	1805.92	-0.00863062	0.0335621	0.470228	0.879983	-0.722109
Top2b	3820.45	0.00126665	0.0256601	0.909858	0.986652	0.113218
Rarb	258.643	-0.0470316	0.116311	0.0626494	0.461337	-1.86167
Igfbp4	2751.83	0.0761766	0.140623	0.0252666	0.303663	2.2373
Cdc6	24.1775	0.00295806	0.0711983	0.833386	0.976303	0.21036
Suz12	1501.46	-0.00169263	0.0314489	0.880095	0.984748	-0.150848
Atad5	192.678	0.0052676	0.0484044	0.667983	0.948315	0.428918
Crlf3	480.222	0.0894424	0.100851	0.0094506	0.176426	2.59531
Krt27	0.346158	-0.00148252	0.14849	0.811542	NA	-0.238437
Tns4	20.0158	-0.00519034	0.103042	0.734485	0.957814	-0.339165
Tnfaip1	1533.93	-0.00685751	0.0268215	0.553599	0.913781	-0.592375
Abr	20950.6	0.0204791	0.0470607	0.168502	0.673715	1.37703
Rab11fip4	11998.9	-0.0202604	0.04035	0.15971	0.665377	-1.40605
Cd40	46.7652	-0.00812992	0.0688819	0.56575	0.916823	-0.574322
Slc35c2	1492.14	0.00796578	0.0352633	0.504238	0.896743	0.667837
Zfp334	1040.89	0.000301732	0.0326674	0.978567	0.997164	0.0268656
Elmo2	6338.85	0.00914696	0.0372757	0.452978	0.872486	0.750459
Wsb1	3046.22	-0.00710887	0.0525237	0.576707	0.921745	-0.558201
Ttpal	2195.54	-0.00806795	0.0298774	0.492655	0.890012	-0.686092
Rhot1	2503.58	-0.0108286	0.0341072	0.379177	0.843306	-0.879413
Hnf4g	0.317399	0.000836148	0.148109	0.892852	NA	0.134697
Rhbdl3	737.959	-0.00477229	0.0440485	0.690405	0.952314	-0.398305
Ada	16.9802	0.00626048	0.0857017	0.681376	0.951046	0.410587
Serinc3	8544.24	0.011017	0.0312982	0.36789	0.837081	0.900433
Tha1	141.156	0.0165825	0.0537571	0.248961	0.75278	1.15288
Pgs1	2069.88	-0.00942854	0.0292805	0.429591	0.864	-0.789892
Birc5	24.4952	-0.0840007	0.215688	0.0324385	0.344794	-2.13897
Afmid	53.5197	-0.0171691	0.103438	0.330777	0.812625	-0.97255
Pigt	2186.88	-0.0080646	0.0253845	0.49112	0.889294	-0.688529
Wfdc2	38.4143	-0.0209445	0.138494	0.228147	0.73336	-1.20515
Etv4	338.998	-0.0384521	0.0896147	0.0738763	0.493914	-1.78738
Dbndd2	5515.88	0.00628413	0.0439315	0.604296	0.932374	0.518232
Mmp9	44.9569	0.006541	0.0647366	0.632328	0.943221	0.478452
Slc12a5	22628.6	-0.0135105	0.0327654	0.28778	0.780492	-1.063
Ghdc	223.862	0.00235866	0.0415611	0.840069	0.976886	0.201805
Pltp	2236.35	-0.0114397	0.0569934	0.40065	0.853678	-0.84046
Slc12a7	241.391	7.61932510774121e-05	0.0514999	0.995049	0.999465	0.00620496
Ctsa	2899.25	0.00850342	0.0361055	0.480032	0.88557	0.70625
Zswim1	694.104	0.000200841	0.0352001	0.985858	0.998197	0.0177256
Slc12a4	800.491	-0.00256462	0.0435793	0.828028	0.975163	-0.217231
Spata25	3.51226	-0.0252331	0.151083	0.160818	0.66628	-1.40233
Myo1c	752.052	0.00566738	0.0372091	0.629039	0.942724	0.483079
Crk	4988.79	0.0048924	0.0272044	0.667131	0.948315	0.43009
Cox7c	3625.71	-0.00552013	0.0360654	0.636063	0.943935	-0.473211
Pitpna	10541.8	-0.0275398	0.0431817	0.0864801	0.527772	-1.71426
Mlx	790.065	-0.0142924	0.0367024	0.273136	0.772189	-1.09587
Retreg3	2270.7	-0.00314626	0.0272934	0.779593	0.967744	-0.27985
Jph2	32.0896	-0.379366	0.399157	0.00175749	0.0684034	-3.12842
Dhx58	50.0435	0.0103496	0.0736297	0.483427	0.887081	0.700802
Rab5a	4301.59	-0.0105641	0.0332596	0.387924	0.849086	-0.863388
Hspb9	0.476109	0.00309092	0.145321	0.673281	NA	0.421649
Nkiras2	282.123	-0.00695814	0.0395132	0.561629	0.915637	-0.580424
Ppp2r5c	6203.33	-0.00593731	0.0254069	0.605223	0.932832	-0.516904
Ift52	874.073	0.00325114	0.0292555	0.772664	0.966778	0.288892
Mybl2	49.5344	-0.0175211	0.0855117	0.293591	0.78706	-1.05028
Sgk2	74.4585	-0.0173096	0.104639	0.328656	0.811491	-0.976824
Eya2	63.766	-0.0106292	0.0978525	0.512378	0.89966	-0.655139
B4galt5	1825.16	-0.044523	0.078968	0.0469173	0.404479	-1.98705
Gdap1l1	1954.38	-0.0154761	0.0364555	0.242757	0.747938	-1.16812
Ptgis	36.5494	-0.0185347	0.104212	0.302482	0.790931	-1.03113
Cadps2	3392.36	0.0368266	0.0614602	0.0585751	0.448926	1.89137
Ddx27	1067.03	0.00361332	0.0294807	0.748747	0.962417	0.320292
Cyth3	1534.72	0.0084848	0.0340606	0.477714	0.884154	0.709984
Cyth4	615.407	0.182473	0.241729	0.00646479	0.142161	2.72323
Rac3	442.098	-0.00797257	0.0492828	0.527858	0.904649	-0.63128
Rrp7a	2973.52	-0.00198372	0.0256491	0.85954	0.980947	-0.17696
Cyb5r3	2138.63	0.0266443	0.0572417	0.113693	0.590305	1.58181
Ints2	979.693	0.0145902	0.0469772	0.28445	0.779444	1.07038
Med13l	4242.42	0.0182356	0.0422124	0.19646	0.70258	1.2917
H2bc4	1218.21	0.0159219	0.0519644	0.260619	0.763814	1.12493
Baiap2l2	41.2346	0.00289963	0.0649582	0.830059	0.975508	0.214626
Mafk	424.012	0.00860153	0.0393958	0.481006	0.88592	0.704685
Med1	1962.85	0.00996693	0.035617	0.415494	0.859385	0.814263
Erbb3	772.636	-0.00397954	0.0523277	0.749455	0.962778	-0.319359
Stard3	884.547	-0.0114217	0.0387647	0.365797	0.835829	-0.904375
Ikzf3	4.39672	-0.00607455	0.11142	0.683206	0.951786	-0.408093
Mfng	105.316	0.00163203	0.0455686	0.890791	0.986012	0.137303
Vmp1	2556.32	-0.0676354	0.0849644	0.0167338	0.244778	-2.39251
Uchl5	937.549	-0.0198095	0.0466798	0.177974	0.684058	-1.34702
Glrx2	2578.6	0.00273965	0.0291773	0.807134	0.971924	0.244126
Ro60	2307.41	-0.000207069	0.0400903	0.985707	0.99817	-0.0179143
Stk4	1845.42	0.0341316	0.0533271	0.0616001	0.45871	1.86916
Pmp22	854.966	0.00975119	0.0504225	0.451278	0.87223	0.753286
Gdf9	24.3123	0.00719033	0.0708948	0.613964	0.935573	0.504423
Zcchc10	242.393	0.0222123	0.0566385	0.159256	0.665189	1.40758
Tbx5	0.145233	-0.00146023	0.148504	0.814112	NA	-0.235125
Psmb6	1872.02	0.00147371	0.03074	0.89527	0.98651	0.131638
Spag7	1098.23	-0.0017975	0.0306048	0.872527	0.983787	-0.16045
Pfn1	3140.34	0.0100672	0.0443217	0.426927	0.862573	0.794461
Tomm34	3215.49	0.0593108	0.0872165	0.0251971	0.303329	2.23837
Ywhab	20526.4	-0.00578849	0.02573	0.613776	0.935466	-0.50469
Ksr1	4398.08	0.186945	0.186749	0.00330752	0.0981769	2.93761
Gpx3	312.445	0.00836145	0.105076	0.59542	0.928492	0.530998
Anxa6	3394.48	-0.0234747	0.0626486	0.151997	0.656579	-1.43251
Il12rb2	17.1098	0.0431905	0.158587	0.0946708	0.54662	1.67126
Zkscan6	513.403	0.0199361	0.0561225	0.190701	0.69955	1.30851
Kpna2	667.254	-0.0928506	0.113512	0.0103518	0.186178	-2.56385
Smurf2	1279.3	-0.0131939	0.0319858	0.29586	0.78817	-1.04535
Cep95	384.79	0.000292224	0.0414371	0.979951	0.997327	0.0251308
Vezf1	1363.83	-0.00942983	0.0352467	0.437318	0.867446	-0.77673
Cuedc1	1348.91	-0.0131807	0.0384239	0.307873	0.796077	-1.0197
Srsf1	6957.73	0.0395097	0.0437346	0.0311795	0.339462	2.15477
Abi3	237.399	0.0217534	0.0659962	0.178659	0.685502	1.3449
Shroom1	260.933	-0.00263919	0.0401295	0.820462	0.973642	-0.226951
Kif3a	4913.12	-0.00327251	0.027353	0.771138	0.966373	-0.290887
Septin8	11561.4	0.0077126	0.0316665	0.511876	0.89966	0.655919
Mtmr4	3608.23	-0.0199846	0.0518648	0.183546	0.69012	-1.32992
Mrm1	320.02	-0.0324991	0.0735054	0.08949	0.536004	-1.69809
Mapt	20873.9	-0.00432615	0.0305575	0.703245	0.954296	-0.380944
Kansl1	3513.49	-0.010674	0.0283499	0.377643	0.842437	-0.882248
Gid4	2734.47	0.0112003	0.0276402	0.357007	0.832463	0.921084
Myo1b	741.109	-0.529362	0.208507	9.91243746516899e-05	0.00931345	-3.89273
Dhx40	929.965	-0.00596749	0.0334582	0.607134	0.93346	-0.514168
Ypel2	2222.81	-0.0613612	0.0978749	0.0265921	0.311981	-2.21745
Akap1	1620.36	-0.00538527	0.0279126	0.637262	0.944096	-0.471531
Nol11	810.654	-0.0155721	0.0377767	0.243046	0.748142	-1.16741
Derl2	1039.64	0.00549053	0.0303545	0.631894	0.943221	0.479063
C1qbp	1348.58	0.00255026	0.0272848	0.820029	0.973573	0.227507
Rpain	254.21	-0.0063167	0.0432468	0.60147	0.931077	-0.522287
6330403K07Rik	5785.44	-0.0140638	0.0369935	0.279882	0.776371	-1.08058
Slc13a3	483.013	-0.0179903	0.0827027	0.27713	0.774819	-1.08679
Kcnab3	1304.32	-0.0186756	0.0705663	0.237372	0.74264	-1.18158
Chd3	32168.8	-0.0204575	0.043779	0.163146	0.66692	-1.39457
Kdm6b	2002.42	0.00571291	0.0421162	0.633198	0.943221	0.47723
1700125H20Rik	0.872421	0.00236474	0.134964	0.805907	NA	0.24571
Appbp2	3804.62	-0.0102279	0.0365806	0.406658	0.856431	-0.82979
Wnt9b	92.7922	-0.0348451	0.175542	0.0846837	0.524275	-1.72413
Adora2b	97.1155	8.51228668173779e-05	0.0503787	0.99443	0.999436	0.00698119
Ncor1	9138.7	0.024166	0.0446281	0.118869	0.599699	1.55954
Trpv2	533.723	-0.0394867	0.0744916	0.0590016	0.449334	-1.88818
Cenpv	414.804	-0.0195896	0.051858	0.189751	0.698497	-1.31132
Pcgf2	690.722	-0.0112672	0.0499799	0.392036	0.851535	-0.855931
Cwc25	648.058	0.00609927	0.0345564	0.60103	0.931016	0.522919
1700001P01Rik	3.74681	0.00209388	0.114003	0.881299	0.984932	0.149323
Pip4k2b	6754.42	-0.00389971	0.0260233	0.730182	0.957036	-0.344884
Trim37	11460.1	-0.0177881	0.0396072	0.199772	0.706095	-1.2822
Ybx2	148.695	-0.00624606	0.0448718	0.607841	0.933546	-0.513158
Ctdnep1	1846.93	-0.00641784	0.0345922	0.583389	0.923126	-0.548442
Elp5	1132.04	-0.0272835	0.0463413	0.0934941	0.543915	-1.67725
Slc2a4	40.1129	0.0196159	0.0937268	0.265706	0.766572	1.11301
Gabarap	3395.5	0.00692117	0.0264044	0.550179	0.912872	0.597492
2810408A11Rik	11.2523	-0.00584586	0.0968612	0.706172	0.954751	-0.377002
Phf23	1247.6	-0.00772269	0.0386367	0.521476	0.902872	-0.641071
Acadvl	1389.85	-0.00163912	0.0329945	0.884356	0.985742	-0.145449
Dnah11	92.2721	0.000204049	0.111018	0.988621	0.998285	0.0142616
G3bp1	2776.06	-0.00315312	0.0239505	0.78019	0.967847	-0.279071
Atox1	559.836	-0.00260696	0.0340128	0.818329	0.973218	-0.229694
Glra2	440.74	-0.720678	0.198974	1.05109234624432e-05	0.00207502	-4.40639
Sparc	10620.6	-0.024253	0.0747828	0.159829	0.665377	-1.40565
Glra4	2.10459	-0.00538172	0.133613	0.616469	NA	-0.500862
Mief2	491.723	-0.1184	0.113158	0.00471184	0.121379	-2.8261
Tbx3	101.551	0.00805139	0.0547757	0.53564	0.907936	0.619419
Crhr1	404.307	-0.0615706	0.111745	0.0312143	0.339462	-2.15433
Dusp14	808.902	-0.291761	0.0998978	3.43240902437723e-05	0.00508698	-4.1427
Tada2a	775.71	0.00280179	0.0281057	0.802804	0.970904	0.249719
Ikzf1	135.456	0.09446	0.164369	0.0186374	0.260923	2.35271
Pnpo	1228.8	-0.0160652	0.0380265	0.232199	0.737709	-1.19471
Cog1	1778.34	-0.00824842	0.0324867	0.486687	0.888006	-0.695588
Cbx1	1449.24	0.00394482	0.0328872	0.729183	0.957021	0.346213
Cdk5rap3	790.587	-0.000836101	0.0321125	0.940591	0.98993	-0.0745273
Copz2	142.3	0.00818066	0.0517287	0.522979	0.903592	0.638759
Slc25a39	1484.19	-0.0116896	0.041028	0.36063	0.834482	-0.914166
Sp2	605.964	0.00500796	0.0417057	0.673368	0.948978	0.42153
Aatf	364.445	0.00306797	0.0346765	0.787886	0.968278	0.269056
Lhx1	38.1894	-0.0591869	0.218644	0.0364871	0.361812	-2.09146
Dync1h1	30542.3	0.00339545	0.0304793	0.763483	0.965232	0.30091
Cpsf4l	5.8765	0.000971309	0.103511	0.948152	0.992387	0.0650277
Pex12	203.374	0.0124435	0.0466288	0.345846	0.821484	0.942677
Ndel1	2472.89	0.00192087	0.0279497	0.863563	0.981867	0.171841
Slc25a35	321.431	0.00294419	0.0397459	0.800092	0.970904	0.253228
Zbtb4	6419.59	-0.00472925	0.0303077	0.677888	0.95021	-0.415346
Tnfsfm13	82.5688	0.0181312	0.0832612	0.275283	0.773999	1.09098
Mpdu1	881.588	-0.0143815	0.0369651	0.271263	0.770469	-1.10016
Fxr2	4562.99	-0.00254877	0.0251573	0.820683	0.973642	-0.226667
Atp5g3	5425.8	-0.0173629	0.0393335	0.207447	0.715185	-1.26062
Cd68	244.384	0.65973	0.218116	3.77093116901431e-05	0.00538661	4.12108
Slc35g3	4.49558	0.00404097	0.117709	0.76837	0.966209	0.294507
Acsl1	1765.03	-0.00451836	0.0317454	0.691954	0.952458	-0.396205
Abca5	2197.62	0.00145618	0.0375936	0.89888	0.986527	0.127077
Smyd4	430.117	0.0179371	0.0469141	0.210345	0.7186	1.25262
Lsp1	109.821	0.552804	0.253603	0.000180041	0.0152083	3.74549
Zfyve27	2958.41	-0.00045767	0.0268939	0.967262	0.99545	-0.0410424
Avpi1	357.783	-0.141323	0.145622	0.00452187	0.118284	-2.83926
Sfrp5	71.4081	-0.0584008	0.178798	0.0590791	0.449334	-1.8876
Myh11	405.915	-0.0169674	0.0726031	0.277611	0.775209	-1.0857
Rad51d	523.751	-0.00693226	0.0340994	0.55501	0.914055	-0.590269
Fndc8	5.00813	0.00351238	0.111815	0.807764	0.971924	0.243311
Unc45b	34.6019	-0.0148231	0.0800118	0.349537	0.824913	-0.935488
Pank3	2783.26	0.00133468	0.0316826	0.905281	0.986527	0.118993
Rars	1242.28	-0.0109952	0.0307498	0.36799	0.837081	-0.900244
Wwc1	3430.16	-0.00866164	0.0339536	0.469372	0.87968	-0.7235
Mrpl58	914.081	-0.00596847	0.0358939	0.610141	0.934699	-0.509872
Fdxr	454.629	-0.0214304	0.0548046	0.16695	0.672465	-1.38207
Otop3	4.42195	-0.00405539	0.117842	0.767261	0.965865	-0.295959
Sult4a1	11865.1	-0.0359959	0.048034	0.0474688	0.407147	-1.98209
Mrpl45	910.045	0.0174839	0.0417348	0.209678	0.717527	1.25445
Mb	3.54499	-0.00970777	0.12518	0.490179	0.888487	-0.690025
Irf1	224.049	0.0924491	0.169587	0.0207858	0.275836	2.31185
Slc22a5	462.73	0.00272265	0.036378	0.81215	0.972373	0.237654
P4ha2	635.917	-0.0250393	0.0659115	0.139095	0.638455	-1.47917
Alox12e	3.45791	-0.00997732	0.133991	0.425642	0.861849	-0.796672
Arrb1	10692	-0.0167002	0.0364262	0.215276	0.722632	-1.23919
Tm4sf5	3.4575	-0.0163134	0.131937	0.306171	0.794318	-1.02329
Cxcl16	60.1898	0.524862	0.49078	0.000646737	0.0359594	3.41122
Pelp1	1247.43	-0.00301076	0.0296081	0.788868	0.968278	-0.26778
Med11	182.286	-0.0617303	0.110912	0.0307081	0.33871	-2.16084
Alox15	1.0233	0.00690827	0.143797	0.450906	NA	0.753905
Heatr9	0.0926976	0.00107398	0.148256	0.862554	NA	0.173124
Ccl6	62.8341	0.70096	0.452182	0.000226471	0.0176837	3.6875
Ccl4	6.80121	0.0759563	0.295657	0.0112328	0.19349	2.53537
Natd1	464.096	-0.0114149	0.0404457	0.369144	0.837902	-0.898078
Map2k3	367.332	-0.00428218	0.0444343	0.720363	0.956733	-0.357973
Ywhah	28985.7	-0.01766	0.0350007	0.193213	0.700057	-1.30113
Sart3	1930.37	0.0153169	0.0429186	0.258949	0.762867	1.12888
E2f2	45.6321	0.00575871	0.0687137	0.680206	0.951046	0.412182
Slfn3	39.7443	-0.00490484	0.0615501	0.712009	0.956285	-0.36916
Nars2	385.147	0.00747415	0.0388061	0.534107	0.907833	0.621748
Slc35b4	2399.38	0.00548941	0.026455	0.631189	0.943062	0.480054
Dnah1	354.578	-0.0223517	0.070422	0.177267	0.683509	-1.34922
Dalrd3	2063.01	-0.032777	0.0670478	0.0821454	0.518611	-1.73837
Fis1	2734.82	-0.014691	0.0373896	0.263993	0.766391	-1.117
Plod1	889.438	-0.148367	0.155093	0.00445385	0.117323	-2.84409
Rab3d	476.503	0.0163585	0.0485041	0.244952	0.749886	1.1627
Mfsd3	140.022	-0.0350891	0.0892956	0.0896412	0.53626	-1.69729
Slc25a22	8974.2	-0.0156899	0.0415075	0.247473	0.751444	-1.15651
Atp6ap1	9986.78	-0.0300673	0.0420435	0.067592	0.47499	-1.82772
Dnase1l1	35.5382	0.0170509	0.0894126	0.312528	0.799742	1.00993
Aldh3a1	30.6853	0.007574	0.0956161	0.629882	0.942792	0.481893
Ccl9	48.0558	0.00325111	0.0694964	0.815399	0.973134	0.233467
Scrn1	7521.95	-0.0965281	0.0955001	0.00662211	0.144715	-2.71527
BC005537	7892.46	-0.00719485	0.0280329	0.535814	0.907936	-0.619155
Isyna1	906.555	-0.073753	0.12651	0.0233634	0.291495	-2.26744
Hars2	913.679	-0.00119315	0.0293927	0.914879	0.986691	-0.106886
Cacng2	3112.03	-0.0475395	0.0609461	0.0289374	0.330149	-2.18434
Tmem160	523.269	-0.0103344	0.0430929	0.414152	0.859326	-0.816609
Rab5c	4101.81	-0.000697171	0.0270348	0.950153	0.992694	-0.0625144
Styxl1	5.0636	-0.00484077	0.11706	0.728847	0.956846	-0.34666
Mdh2	7458.28	-0.000976008	0.0234164	0.930766	0.988482	-0.086881
H13	2286.43	-0.0264843	0.0461573	0.0997082	0.560108	-1.64627
Rnf145	3311.74	-0.00407723	0.0317042	0.719802	0.956733	-0.358724
Scn1b	11239.5	0.00430701	0.0245747	0.704575	0.954536	0.379152
Atp6v1e1	9349.71	0.00186028	0.0259887	0.868063	0.982688	0.16612
Chtf18	49.3284	-0.0017642	0.0581731	0.890927	0.986012	-0.137131
Lhx9	481.032	0.0293918	0.0970097	0.138525	0.638081	1.48131
Etnppl	989.232	0.00638375	0.0961799	0.681784	0.95124	0.41003
Rps6kl1	1206.45	-0.0128318	0.0400157	0.321478	0.807192	-0.991426
Ppp1r12c	3265.54	0.00276663	0.0293074	0.805322	0.971924	0.246465
Ahr	388.507	-0.00269973	0.0326718	0.811246	0.9722	-0.238819
Map1s	2212.07	0.0167716	0.0425734	0.225622	0.731889	1.21171
Dpep1	8.69216	-0.0236333	0.148233	0.17664	0.682568	-1.35117
Tmem129	730.554	-0.0388369	0.0645471	0.0538883	0.431548	-1.92773
Nop9	378.775	-0.00306297	0.0384837	0.791266	0.968278	-0.264667
Hsd17b1	8.85265	-0.00449593	0.102566	0.767948	0.966015	-0.29506
Atp6v0a1	17943.2	-0.00547839	0.0259196	0.631977	0.943221	-0.478946
Psmc3ip	63.4065	-0.00436169	0.0566576	0.733915	0.957814	-0.339922
Grb7	75.5837	0.00470389	0.0625716	0.724908	0.956733	0.351907
Noxo1	52.2916	0.00021794	0.0564921	0.986306	0.998197	0.0171642
Aoc3	22.8274	-0.00866875	0.0930554	0.583456	0.923126	-0.548344
Zfp687	1228.17	-0.00125194	0.0283493	0.910653	0.986652	-0.112215
Gdpd2	283.362	-0.0315909	0.0929984	0.1156	0.595482	-1.57351
D8Ertd738e	1195.17	-0.00686716	0.038464	0.564789	0.916413	-0.575743
Sec14l4	35.6072	-0.039146	0.128306	0.103294	0.567591	-1.62909
Calm3	52143.8	0.00830554	0.0296028	0.480987	0.88592	0.704716
Cops3	1563.59	-0.0126887	0.0347999	0.3162	0.803701	-1.0023
Fkbp8	8981.85	-0.00501332	0.0270085	0.659748	0.948202	-0.440261
Ffar3	0.406236	-0.00401795	0.151719	0.528702	NA	-0.629989
Ddx39b	5343.89	-0.000423262	0.0280634	0.969698	0.995707	-0.037987
Gipc1	1280.35	-0.0205038	0.0473418	0.168607	0.673715	-1.3767
Tlcd1	448.317	-0.0485249	0.124039	0.0631592	0.463343	-1.85807
Plscr3	434.932	-0.00109137	0.040551	0.925	0.986714	-0.0941378
Ptger1	195.404	-0.00062301	0.0548752	0.960436	0.993473	-0.049606
Arhgef25	8988.4	0.0576064	0.125254	0.0428477	0.39074	2.02519
Xab2	1279.12	0.0149027	0.0371328	0.258108	0.762482	1.13088
Cdc37	4111.16	-0.00362502	0.0293499	0.747942	0.962016	-0.321354
Rab4a	1028.25	0.0257524	0.0562478	0.120384	0.603341	1.55316
Trip10	212.706	0.00659513	0.0427466	0.585753	0.924062	0.545
Cd70	1.14722	-0.0123537	0.149835	0.258262	NA	-1.13051
Cops6	2577.44	-0.0125812	0.0310087	0.313383	0.800302	-1.00815
Ubb	44900.7	-0.0124783	0.0375765	0.32799	0.811398	-0.978171
Ap4m1	855.514	-0.00210635	0.0306155	0.851028	0.979751	-0.187808
Gyg	868.855	0.0132135	0.0396946	0.309309	0.796955	1.01667
[truncated: 18,502 more rows]

## Sheet: sigupreg
	baseMean	log2FoldChange	lfcSE	pvalue	padj	stat
Th	55.5807	-0.71679	0.430656	0.000196225	0.0161107	-3.72383
Itgb2	226.161	0.839001	0.220248	4.83484906571483e-06	0.00116368	4.57183
Cdh4	588.383	-0.587461	0.201977	5.00022136026449e-05	0.00605889	-4.05562
Hk2	220.141	0.542335	0.180819	4.21081910975887e-05	0.00578001	4.0956
Cd52	51.2707	0.755967	0.542039	0.000164568	0.0140362	3.76799
Icosl	475.908	0.531428	0.365161	0.000557905	0.0323354	3.45129
Ppm1j	16.083	-0.406776	0.572015	0.000747692	0.0400517	-3.37147
Tbc1d8	588.539	-0.369798	0.127685	3.84857709078919e-05	0.00545319	-4.11639
Ptpn6	127.42	0.746947	0.20938	1.11694446260482e-05	0.00215656	4.3932
Col26a1	181.141	-0.620306	0.298894	0.000184485	0.0155091	-3.73937
Cd33	325.367	0.592599	0.13744	1.6410022875578e-06	0.000497111	4.79325
Ly9	26.2039	1.84356	0.686901	8.09195970056862e-07	0.000296199	4.93314
Adgre1	171.254	0.694249	0.225877	3.25211274348341e-05	0.00488373	4.15505
Hmox1	186.693	0.405817	0.317924	0.00108442	0.0494891	3.26766
Cyba	168.527	0.745838	0.201961	8.483761391024e-06	0.00172717	4.4526
Chrd	2722.77	0.290985	0.148175	0.00029347	0.0208756	3.621
Met	212.974	-0.799307	0.308979	5.06341153885961e-05	0.00609343	-4.05268
Pou6f2	96.8904	-0.751456	0.280181	5.2620747322849e-05	0.00614861	-4.04367
Adam19	805.195	-0.233213	0.163866	0.0010534	0.0486079	-3.27586
Tango2	1688.64	-0.217321	0.106772	0.000311577	0.0213844	-3.60548
Slc9a5	749.91	-0.429614	0.109657	2.83908534504273e-06	0.000771956	-4.68213
Cnksr3	257.569	-0.827197	0.324931	4.76720174606058e-05	0.00605889	-4.06676
Hmgb3	593.307	-0.485231	0.20597	0.000138534	0.0123555	-3.81077
Cd48	21.1106	1.05693	0.484511	2.26889025584258e-05	0.0037864	4.23664
Ncf1	253.691	0.752365	0.215184	1.27910724731654e-05	0.00241655	4.36365
Stk32c	3376.73	-0.307582	0.111217	4.92797718486198e-05	0.00605889	-4.05902
Myo1b	741.109	-0.529362	0.208507	9.91243746516899e-05	0.00931345	-3.89273
Glra2	440.74	-0.720678	0.198974	1.05109234624432e-05	0.00207502	-4.40639
Dusp14	808.902	-0.291761	0.0998978	3.43240902437723e-05	0.00508698	-4.1427
Cd68	244.384	0.65973	0.218116	3.77093116901431e-05	0.00538661	4.12108
Lsp1	109.821	0.552804	0.253603	0.000180041	0.0152083	3.74549
Cxcl16	60.1898	0.524862	0.49078	0.000646737	0.0359594	3.41122
Ccl6	62.8341	0.70096	0.452182	0.000226471	0.0176837	3.6875
Sema6a	1190.11	-0.516455	0.167271	3.44536299629858e-05	0.00508698	-4.14184
Map7	4851.3	0.155858	0.0660101	0.000216874	0.0171643	3.6985
Nudt4	4383.16	-0.301559	0.152025	0.000278738	0.0202373	-3.6343
Macroh2a2	486.887	-0.323088	0.125105	7.53371193350783e-05	0.00770624	-3.95877
Plek	494.671	0.55146	0.141051	5.15680081188367e-06	0.00122439	4.55831
Dock2	153.761	0.742066	0.227213	2.059775692501e-05	0.00351362	4.25831
Havcr2	97.8762	0.619994	0.211172	4.64449872183617e-05	0.00600028	4.07283
Pik3cg	104.029	0.81293	0.17904	5.52579187623873e-07	0.000211061	5.00709
Trib2	1390.73	-0.312469	0.15104	0.000231118	0.0176837	-3.68232
Itsn2	3344.25	0.144971	0.0846561	0.000929396	0.0452008	3.31107
Cacng4	1035.65	-0.552821	0.143021	5.85341844016537e-06	0.00135322	-4.53162
Dhrs13	130.747	-0.471095	0.29141	0.000523782	0.0313022	-3.46829
Cacna1g	4394.9	-0.401933	0.293973	0.000931286	0.0452008	-3.3105
Usp43	90.8032	-0.820384	0.259415	1.93900202350594e-05	0.00334003	-4.2718
Coch	379.604	-0.945776	0.322556	1.61741549285224e-05	0.00294476	-4.31206
Galnt16	7268.68	0.186962	0.109555	0.00071061	0.0385353	3.38545
Rgs6	999.778	-0.652909	0.166835	5.63453064472575e-06	0.00131998	-4.53966
Ly86	264.237	0.475393	0.331221	0.000693558	0.0379427	3.39211
Drd1	383.114	-0.632279	0.186536	1.93057466455667e-05	0.00334003	-4.27277
Cartpt	73.0153	-1.05862	0.335203	6.18045690856488e-06	0.00139219	-4.52012
Hexb	3074.21	0.42438	0.170707	0.000103804	0.00964993	3.88152
Slc4a7	1773.18	0.190534	0.119211	0.000865133	0.0430721	3.33107
Rnase4	436.576	0.609677	0.14701	2.85584022210611e-06	0.000771956	4.68092
Pbk	10.5123	-0.322566	0.586189	0.000890029	0.0439264	-3.32316
Fyb	134.792	0.57668	0.254593	0.000151375	0.0131666	3.7888
Tgm1	14.9862	0.856156	1.42734	9.70591081522759e-05	0.00916843	3.89783
Marchf11	105.469	-0.38051	0.260511	0.000803973	0.0414453	-3.35142
Cdh10	1288.67	-0.158667	0.0783342	0.000443689	0.0281559	-3.51263
Parvb	904.729	-0.192255	0.112861	0.000693035	0.0379427	-3.39232
Nckap1l	425.814	0.343384	0.231836	0.000799809	0.0414453	3.35286
Itgb5	1586.09	0.419576	0.115339	6.4620646449358e-06	0.00142026	4.51068
Pros1	486.921	0.529276	0.133305	4.04984123840336e-06	0.00100219	4.60881
Runx1	46.1866	0.829135	0.310456	4.00077782377801e-05	0.00553493	4.10743
Racgap1	254.774	-0.48721	0.189216	9.21200818936687e-05	0.00902556	-3.91046
Asic1	1550.28	-0.419362	0.109201	3.42775732115209e-06	0.000898891	-4.64337
Gtf2ird1	869.689	-0.387631	0.143959	6.35605148771164e-05	0.00692632	-3.99919
Vwa5a	622.962	0.407755	0.16163	9.43251625580015e-05	0.00910601	3.90474
Trem2	379.738	0.638549	0.235176	6.617783427723e-05	0.00708991	3.98963
Cyp1b1	212.542	0.574127	0.27827	0.000209209	0.0167553	3.70763
C3	254.053	1.57311	1.48992	2.4325198248564e-05	0.00392104	4.22097
Myo1f	128.502	0.464818	0.349513	0.000832652	0.0420394	3.34171
Psmb8	99.8256	0.997105	0.23468	6.06054689590287e-07	0.000226561	4.98928
Tap2	413.844	0.382895	0.175936	0.00018774	0.0156331	3.73497
Sting1	109.482	0.437072	0.309939	0.00079913	0.0414453	3.3531
Dpysl3	2047.91	-0.393558	0.133978	3.69160522548654e-05	0.00536045	-4.12598
Gnal	5751.12	-0.393907	0.146129	6.38624826717307e-05	0.00692632	-3.99806
Sncaip	138.253	-0.354682	0.219322	0.0005943	0.0340125	-3.4342
Fermt3	144.693	0.452717	0.324725	0.000787798	0.0412717	3.35705
Aldh18a1	798.13	-0.215612	0.0974947	0.000220145	0.017345	-3.6947
Pycr1	63.2176	-0.571425	0.440537	0.000514171	0.0308327	-3.47326
Sema4g	1292.43	-0.426672	0.282934	0.000686573	0.0379342	-3.39489
Tac2	77.9608	-0.507467	0.267278	0.000305925	0.0213298	-3.61023
Cyp2e1	16.666	0.524422	0.635888	0.000393546	0.0260928	3.54437
Cbx8	353.144	-0.430353	0.141008	3.11875650271518e-05	0.00472384	-4.16462
Cpeb1	2977.37	0.199995	0.0897827	0.000232495	0.0176837	3.68081
Col3a1	126.526	-0.500311	0.481703	0.000756063	0.0402546	-3.3684
B3gat2	758.91	-0.496338	0.109563	4.94129576241526e-07	0.000201904	-5.02858
Slc11a1	89.9862	0.689678	0.394903	0.000211616	0.016824	3.70473
Mlph	113.796	0.664782	0.173822	7.04126843038483e-06	0.00150872	4.49244
Tfcp2l1	231.19	0.819035	0.330216	5.36925742087708e-05	0.00616587	4.03894
Ptprc	169.5	0.772145	0.287335	4.86742402614501e-05	0.00605889	4.0619
Ncf2	132.836	0.52539	0.256493	0.000232163	0.0176837	3.68117
Rnf2	1118.87	0.191996	0.11679	0.000782338	0.0412717	3.35897
Opn3	106.347	-0.548793	0.504631	0.000549273	0.0320147	-3.4555
Mark1	2554.52	-0.157218	0.0732712	0.000346048	0.0234751	-3.57814
Fcgr2b	322.25	0.550778	0.17377	3.01135800441635e-05	0.00460083	4.17261
Apbb1ip	199.596	0.505732	0.186001	7.08004988466722e-05	0.00740455	3.97358
Lcn2	87.1352	1.08369	1.86058	5.734710373583e-05	0.00641776	4.02347
E2f1	300.858	-0.55621	0.124274	8.31570461319612e-07	0.00029665	-4.92781
Ntsr1	266.798	-0.415438	0.320241	0.00102022	0.0476738	-3.28489
Raly	2149.25	-0.155198	0.0680961	0.000260605	0.0191583	-3.65161
Map1lc3a	3427	-0.186043	0.113938	0.000828327	0.0419415	-3.34315
Trpc3	395.964	-0.81762	0.419888	9.49579805767345e-05	0.009117	-3.90313
Trpc4	1219.37	0.335022	0.134364	9.24644398502913e-05	0.00902556	3.90956
Wnt2b	57.1083	-0.572439	0.428874	0.00050564	0.030425	-3.47775
Syt6	508.701	-0.40472	0.303347	0.000983251	0.0465653	-3.29528
Ptgfrn	797.228	-0.484615	0.168935	5.17360995934299e-05	0.00610069	-4.04764
Il6ra	338.404	0.270027	0.190662	0.000994765	0.0468408	3.292
Olfm3	1259.68	-0.638783	0.230434	6.0179129635903e-05	0.00664998	-4.01211
Tlr2	65.0492	0.830549	0.37038	6.7397400349717e-05	0.0071768	3.98529
Hcn3	500.153	-0.241969	0.152299	0.000715918	0.0385849	-3.38341
Col24a1	288.6	-0.89404	0.259472	8.55227117017607e-06	0.00172717	-4.45087
Pnisr	11432.9	0.154936	0.0646946	0.000201391	0.0163062	3.71726
Gbp2	134.886	0.418381	0.276785	0.000691207	0.0379427	3.39304
Col15a1	240.731	-0.295559	0.206645	0.000934054	0.0452103	-3.30967
Zfp618	270.647	-0.296154	0.208342	0.000952221	0.045963	-3.30428
Tnfsf8	5.43928	0.337516	0.974383	0.000414627	0.0270817	3.53059
Tnc	181.709	-0.814512	0.368947	7.54395587142894e-05	0.00770624	-3.95844
Slc6a9	2117.87	-0.344589	0.252976	0.00103114	0.047929	-3.28189
Laptm5	1178.11	0.482548	0.232433	0.000230311	0.0176837	3.68321
Tnfrsf1b	168.333	0.475887	0.290233	0.000499173	0.030243	3.4812
Ctps	1095.4	-0.168841	0.0892377	0.000550282	0.0320147	-3.45501
Epha8	249.624	-0.710515	0.370648	0.00016354	0.0140362	-3.76955
Csf3r	241.334	0.447919	0.30666	0.000715709	0.0385849	3.38349
Cdca8	41.2127	-0.729774	0.324656	0.000103002	0.00962635	-3.88341
Prom1	422.113	-0.384544	0.14941	8.19462820334298e-05	0.00822741	-3.93864
Rgs12	1603.99	-0.207636	0.0986132	0.00028458	0.0204084	-3.62895
Dmp1	225.369	0.331296	0.233315	0.0009233	0.0451877	3.31291
Prkg2	230.541	-0.460023	0.442813	0.00102598	0.0478153	-3.28331
Naaa	1140.41	0.300815	0.204458	0.000847363	0.0425376	3.33684
Foxp2	480.64	-0.975665	0.239281	1.20295377173519e-06	0.000377427	-4.85515
Fscn1	5589.25	-0.204071	0.11283	0.000525804	0.0313165	-3.46725
Cux1	1917.7	-0.236992	0.115144	0.000272764	0.0198857	-3.63988
Gpnmb	224.896	0.857778	0.197246	9.24724047131844e-07	0.000318577	4.90702
Tbxas1	93.1118	0.676622	0.237821	4.97811265922314e-05	0.00605889	4.05665
Plxnd1	1559.41	-0.614769	0.141895	1.58085692132213e-06	0.000487292	-4.80073
Lag3	239.042	0.676402	0.333065	0.000164331	0.0140362	3.76835
Ptpro	1050.75	-0.231906	0.153896	0.000879151	0.0435429	-3.32659
Cd22	20.1746	2.20094	0.789564	5.51716557413301e-07	0.000211061	5.00739
Cd37	144.153	0.422357	0.269695	0.00062051	0.0350558	3.42249
Trim30a	102.745	0.693648	0.222279	2.99460782474946e-05	0.00460083	4.17388
Mki67	44.1869	-0.991568	0.757243	5.30080861106429e-05	0.00614861	-4.04195
Stk26	327.555	0.222715	0.141769	0.00078926	0.0412717	3.35653
Gpm6b	29862.8	0.107379	0.0570336	0.000733089	0.0393895	3.3769
Gabrq	64.6587	-1.03286	0.759596	4.48818609036191e-05	0.00591839	-4.0808
Arhgap6	219.104	-0.857104	0.254269	1.15609381408926e-05	0.00220789	-4.38571
L1cam	5934.08	-0.29294	0.20884	0.000997066	0.0468408	-3.29135
Mmp15	899.862	-0.615929	0.153908	4.40284536641319e-06	0.00107442	-4.5914
Cdh13	2096.19	-0.320745	0.179256	0.000417757	0.0271851	-3.5286
Dbndd1	426.462	-0.474079	0.366214	0.000840022	0.0422899	-3.33926
Trpc6	694.627	0.491445	0.11854	1.95883884586939e-06	0.00056421	4.75763
Oaf	285.728	0.350067	0.224033	0.000668855	0.0370719	3.40204
Kcnj5	26.7361	-0.634872	0.529119	0.000327367	0.022294	-3.59262
Rasgrf1	19159.8	0.258341	0.0845439	2.72397094506426e-05	0.00431173	4.19539
Eomes	6.47003	-0.473324	0.982483	0.000282241	0.0203237	-3.63108
Arpp21	6677.83	-0.234736	0.106463	0.000203571	0.0164071	-3.71454
Oas2	35.147	0.87163	0.439792	6.96558493888247e-05	0.00737261	3.97746
Nlrp3	36.2767	0.55264	0.442791	0.000579505	0.0333833	3.44103
Ptprf	2876.36	-0.258326	0.0980033	7.36804856944724e-05	0.00761509	-3.96408
Arhgap44	5427.08	-0.150288	0.0733553	0.00043906	0.0280591	-3.51542
Ndn	5609.8	0.302658	0.184436	0.000581544	0.0333913	3.44008
Adra2a	642.256	-0.378405	0.254785	0.000766895	0.0405854	-3.36447
Lgals3bp	729.775	0.519298	0.319815	0.000463749	0.0287546	3.50087
Gucy1a1	1744.88	-0.309077	0.0881941	6.54757620113221e-06	0.00142026	-4.50789
Aspm	21.3951	-0.576528	0.509628	0.000467447	0.0287546	-3.49875
Gria2	28163.4	0.205295	0.106287	0.000408396	0.0267743	3.5346
Vav1	126.734	0.459908	0.286231	0.000543737	0.0319513	3.45823
Fhod3	973.62	-0.714566	0.208247	1.59210126937495e-05	0.00294455	-4.31554
Tmem132c	284.436	-0.578829	0.277708	0.00020059	0.0163062	-3.71827
Plcg2	201.159	0.478932	0.159993	3.96181061488065e-05	0.00552452	4.1097
Gjc1	212.697	-0.501222	0.428667	0.000798975	0.0414453	-3.35315
Cxcl10	30.6959	0.866165	0.750831	8.75914827729175e-05	0.00874422	3.92262
Igsf6	29.8948	0.97366	0.53115	4.51374371549368e-05	0.00591839	4.07948
Ccl5	13.0913	0.277256	0.74943	0.000697524	0.0379427	3.39055
Egln3	187.413	-0.466407	0.223528	0.000227648	0.0176837	-3.68618
Slfn8	42.8042	0.4704	0.433696	0.000970235	0.0464153	3.29902
Abi3bp	92.9914	-0.751746	0.201526	7.67372877177453e-06	0.0015862	-4.47409
Tpbg	370.169	-0.550275	0.35628	0.00046806	0.0287546	-3.4984
Pmch	433.308	-1.31019	2.39135	2.77540254583534e-05	0.00435391	-4.19115
Arhgap45	300.33	0.404511	0.312062	0.00105188	0.0486079	3.27627
Ggta1	217.65	0.743187	0.310998	8.15637820689204e-05	0.00822741	3.93976
Dcdc2a	412.837	0.49252	0.190925	9.1540317974603e-05	0.00902556	3.91199
H2-Q4	218.335	0.431945	0.248504	0.000443892	0.0281559	3.51251
Ints6l	2656.87	0.153716	0.0881543	0.000821382	0.041831	3.34549
Frmd7	64.7448	0.446517	0.380268	0.00107157	0.0491578	3.27103
Mgat5	3532.14	-0.218442	0.0964547	0.00019464	0.0160555	-3.72587
Rorb	798.289	-0.419154	0.317356	0.000971353	0.0464153	-3.2987
Arhgap36	59.9004	-1.99805	0.783203	1.02150973451135e-06	0.000332369	-4.88745
C1qa	1647.79	0.853015	0.181881	2.55661304976314e-07	0.000112299	5.15351
Neto2	1808.2	-0.214727	0.105165	0.000311573	0.0213844	-3.60548
C1qb	1394.54	0.782185	0.163514	2.2931599316743e-07	0.00010331	5.17385
C1ql2	2231.53	0.647529	0.146303	1.16841402582249e-06	0.000373255	4.86092
Trim67	256.761	-0.739925	0.183883	3.7336801314506e-06	0.000950736	-4.62568
Fgf2	274.349	0.446942	0.19222	0.000145177	0.0128179	3.79918
Tap1	135.926	0.41092	0.300595	0.0009143	0.044904	3.31565
Osbpl5	853.407	-0.448711	0.217476	0.000238768	0.017928	-3.67402
Aspg	147.375	0.658491	0.302241	0.00014331	0.0127169	3.80239
Aim2	126.279	0.605084	0.208472	4.99798634044545e-05	0.00605889	4.05572
Pcdh18	185.587	-0.672019	0.241516	5.56969541215612e-05	0.00631352	-4.03034
Tmem181a	5202.98	0.422762	0.142339	3.68790283941225e-05	0.00536045	4.12621
Cd84	120.725	0.999541	0.243249	9.42875010041147e-07	0.000318583	4.9032
Slc22a23	2409.49	-0.226549	0.0814974	6.23909129138959e-05	0.0068513	-4.00358
Pmepa1	1115.73	-0.306252	0.168862	0.000399471	0.0262873	-3.54043
Reep2	3326.71	-0.211066	0.122724	0.000607779	0.0345588	-3.42812
Gcnt1	117.053	0.63124	0.213132	4.38241190244941e-05	0.00587778	4.08633
Usp6nl	852.599	-0.283857	0.098198	3.75394135781894e-05	0.00538661	-4.12212
Myo16	926.48	-0.195882	0.101118	0.000425717	0.0274994	-3.52361
Hrh3	2316.95	-0.360803	0.207204	0.000457231	0.0287546	-3.50464
Rreb1	4442.44	0.39179	0.235531	0.000529	0.0313573	3.46563
Itga9	261.369	-0.36256	0.21148	0.000483282	0.0294835	-3.48986
Cdh6	715.356	-0.569775	0.269062	0.00019372	0.016055	-3.72707
Ppl	178.384	0.495075	0.416468	0.000824446	0.0418656	3.34445
Fnbp1l	3038.3	-0.48658	0.124051	3.91109903206958e-06	0.000981686	-4.61605
Txlnb	85.9429	0.755389	0.212267	1.11415084929692e-05	0.00215656	4.39374
Cbx4	2084.32	-0.1843	0.0663966	7.97369328050278e-05	0.00809814	-3.94519
Bub1b	111.619	0.538203	0.367382	0.000537444	0.0316875	3.46136
Gpr34	344.472	0.574409	0.202066	5.66851137402553e-05	0.00638434	4.0262
Nxph4	154.116	-0.838442	0.264664	1.79396196083967e-05	0.00315199	-4.2891
Sec1	146.166	0.475959	0.35919	0.000804373	0.0414453	3.35129
C3ar1	76.6894	1.07426	0.249387	2.85549935034276e-07	0.000119455	5.13274
Slc25a34	241.009	0.473104	0.280778	0.000464279	0.0287546	3.50056
Gpr161	2332.61	0.402657	0.106194	3.61433064526696e-06	0.000933879	4.63241
Elmo1	3062.56	-0.321206	0.235715	0.00105852	0.0486865	-3.27449
Car8	145.923	-0.465708	0.406864	0.000990064	0.0467619	-3.29334
Ccnb1	14.9089	-0.910234	0.624473	7.14916630597386e-05	0.00743259	-3.97127
Nlrp5-ps	28.9003	0.904701	0.506811	6.61024026059896e-05	0.00708991	3.9899
Kirrel	289.328	-0.469084	0.162648	4.89976993411967e-05	0.00605889	-4.06036
Abca8a	754.139	0.586881	0.177763	2.33555157442201e-05	0.0037996	4.23013
Csdc2	2793.34	-0.256241	0.144413	0.000464868	0.0287546	-3.50022
Cmklr1	128.213	0.552638	0.296471	0.00029743	0.0209874	3.61753
Sgsm1	3792.97	-0.182573	0.0992122	0.000559474	0.0323354	-3.45054
Lyn	258.221	0.347276	0.186119	0.000353194	0.0238677	3.57279
Stab1	658.104	0.393617	0.140247	4.98800941314501e-05	0.00605889	4.05619
Klhl14	51.8283	-0.783606	0.364141	9.23158635854323e-05	0.00902556	-3.90995
Kcnj12	322.845	-0.554251	0.328414	0.000383316	0.0255108	-3.55131
Xkr7	101.155	-0.70304	0.237762	3.90158230039407e-05	0.00548406	-4.11323
Gpr153	519.231	-0.846229	0.35682	5.42137350932919e-05	0.00618529	-4.03668
Arl11	17.0479	0.847915	0.652747	9.68653655329684e-05	0.00916843	3.89831
Ifi209	9.58957	0.844081	1.14023	9.68632349532958e-05	0.00916843	3.89832
Otud1	580.613	-0.17484	0.108024	0.000914947	0.044904	-3.31545
Mgat5b	2054.1	-0.319237	0.116817	5.31923220131721e-05	0.00614861	-4.04114
Emx2	433.434	0.336109	0.193477	0.000464367	0.0287546	3.50051
Gpr22	2754.04	0.337218	0.165542	0.000246462	0.0183489	3.66591
Cdc25c	11.5202	-0.402009	0.572698	0.000755989	0.0402546	-3.36843
Pcsk9	20.3295	-1.03303	0.711934	4.27695429482071e-05	0.00578047	-4.09199
Gpr4	138.231	-0.480789	0.319149	0.00061329	0.0347597	-3.42567
Hs3st5	127.204	-0.683707	0.294989	0.000109545	0.0101301	-3.86841
Prrt3	2158.37	-0.1735	0.0750231	0.000226155	0.0176837	-3.68785
Prss22	11.7228	-0.544276	0.885491	0.000242531	0.0181331	-3.67002
Hs6st1	2151.27	-0.20229	0.0985545	0.000326007	0.0222877	-3.59371
Hcrt	166.477	-0.322508	1.40261	0.000148731	0.013066	-3.79318
Hcar2	5.10855	0.246677	0.727779	0.000811484	0.0416894	3.34885
Mettl24	33.0933	0.4862	0.453809	0.000865365	0.0430721	3.33099
Stxbp6	3388.77	0.289969	0.107678	5.95144371965938e-05	0.00661816	4.01473
Kctd4	2256.57	0.288281	0.16227	0.000439172	0.0280591	3.51535
Fat4	1130.9	0.317001	0.106221	2.87002959055047e-05	0.00446252	4.18354
Mpeg1	1105.26	0.806463	0.191359	1.76486097005715e-06	0.00052557	4.77864
Vat1l	1713.88	-0.497172	0.334263	0.000602523	0.0343712	-3.43048
Irgm1	270.853	0.365143	0.189303	0.000309968	0.0213844	3.60682
Gpr6	54.3141	-0.889938	0.303818	2.11977423062526e-05	0.0035812	-4.25189
Rtl3	102.343	0.657017	0.370234	0.000238248	0.017928	3.67457
Sstr2	384.497	-0.630702	0.215848	4.70488522381306e-05	0.00603393	-4.06982
Pcdhb16	328.974	0.548614	0.131954	2.42889863029024e-06	0.000677393	4.71401
Marcksl1	2042.49	-0.264324	0.122203	0.000201183	0.0163062	-3.71753
Zdhhc22	1614.68	-0.895702	0.254265	7.26662339348608e-06	0.00153825	-4.48573
Fndc9	53.6427	-0.624164	0.442845	0.000367842	0.0246679	-3.56214
Arhgap30	141.48	0.479911	0.304317	0.000549346	0.0320147	3.45546
Efna5	435.691	-0.503982	0.279817	0.000362161	0.0243799	-3.56622
Pcdh10	4812.97	-0.290709	0.148182	0.000294778	0.0208841	-3.61985
Rtl5	727.5	-0.267368	0.184617	0.000928751	0.0452008	-3.31127
Grem2	719.555	-0.327809	0.221785	0.000815618	0.0417406	-3.34744
Pcdh20	3484.35	0.526372	0.218048	0.000123811	0.01133	3.83845
Arhgap42	405.548	-0.453441	0.263582	0.000448638	0.0283545	-3.50969
Wdfy4	96.7029	0.628272	0.274544	0.000132285	0.0119807	3.82216
Pcdhb6	145.016	0.626164	0.276884	0.000138414	0.0123555	3.81099
Rasal3	129.818	0.545488	0.350696	0.000469785	0.02876	3.49742
Pld4	257.114	0.415732	0.284402	0.000761709	0.0404327	3.36635
Cx3cr1	1796.59	0.491258	0.130738	6.47321224459995e-06	0.00142026	4.51031
Tcp10c	5.36863	0.298939	0.751996	0.000641529	0.0359594	3.41342
Reep1	4120.77	-0.199087	0.126999	0.00087978	0.0435429	-3.32639
Mapk11	1111.41	-0.183499	0.106193	0.000695519	0.0379427	-3.39134
Bcl3	25.7863	0.384175	0.535841	0.000966449	0.0464153	3.30012
Ppfia2	5527.86	0.262768	0.15194	0.000504675	0.030425	3.47826
Irs4	33.4491	-1.35955	0.645583	7.40634621839199e-06	0.00154916	-4.48166
Sugct	81.5354	0.628024	0.270254	0.00012546	0.0114214	3.8352
C1ra	110.509	0.601174	0.320428	0.000257307	0.0189953	3.65488
Pld5	132.918	-0.594206	0.316668	0.000262511	0.019218	-3.64973
Lair1	275.772	0.645913	0.150468	1.83965519150373e-06	0.000538712	4.77028
Trim30d	68.1694	0.721718	0.370796	0.000151051	0.0131666	3.78934
Eml1	2338.06	-0.485107	0.149403	2.30209263013838e-05	0.0037864	-4.23338
Gstm1	5454.09	0.209248	0.132434	0.000817232	0.0417406	3.34689
Fcer1g	183.558	0.522182	0.256661	0.000238598	0.017928	3.6742
Skap2	581.595	0.216326	0.15052	0.00107635	0.0492486	3.26977
Hopx	1603.7	0.302951	0.166616	0.00039639	0.0261826	3.54248
Fcgr3	332.043	0.757497	0.198513	6.165395952902e-06	0.00139219	4.52064
Hspa2	2090.06	0.326634	0.125085	7.06542272891305e-05	0.00740455	3.97407
Atxn7l3	8055.59	-0.156395	0.0623887	0.000155987	0.0135009	-3.78134
Cd302	259.52	0.245161	0.16982	0.000977441	0.0464153	3.29694
B2m	2030.33	0.459979	0.158152	4.58237935444238e-05	0.00596388	4.07597
Tmem91	278.273	-0.572805	0.318048	0.000310039	0.0213844	-3.60676
Dgkk	91.6254	-0.41036	0.519402	0.000975164	0.0464153	-3.2976
Ifit3b	158.457	0.562095	0.270771	0.000209799	0.0167553	3.70692
Shisal1	3103.34	-0.37117	0.274511	0.00101374	0.0474973	-3.28668
Gpr84	31.8811	1.1206	0.506947	1.6257356450678e-05	0.00294476	4.31092
Plppr1	318.319	-0.442729	0.140973	2.62863995401287e-05	0.00419865	-4.20346
Sox11	634.678	-0.421747	0.23815	0.00042027	0.0272478	-3.52702
Hvcn1	135.752	0.643351	0.312646	0.000177029	0.0150261	3.74972
Zbtb16	2611.54	0.516716	0.141221	9.22730433297028e-06	0.00184232	4.43453
Rpl34-ps1	15.2968	0.371821	1.14106	0.000288768	0.0206246	3.62517
Gpr88	1106.72	-1.02113	0.383575	1.59170396785198e-05	0.00294455	-4.3156
Flnc	230.086	0.453459	0.450464	0.00105405	0.0486079	3.27569
Psrc1	377.46	0.364471	0.145775	9.35433431753855e-05	0.00908042	3.90676
Slc7a14	7859.18	0.29306	0.0916234	1.65349142642785e-05	0.00296447	4.30718
Htr1d	26.7795	-0.472532	0.555648	0.000646446	0.0359594	-3.41134
Ccl19	17.4536	0.60159	0.696934	0.000255866	0.0189686	3.65632
Naip5	71.4973	0.573706	0.306923	0.000280465	0.0202789	3.63271
Cebpd	386.588	0.450285	0.321505	0.000785104	0.0412717	3.35799
Csf2rb	63.7877	1.00595	0.277662	3.32697613267435e-06	0.000885681	4.64953
Csf2rb2	105.305	0.763466	0.285811	5.13486645297314e-05	0.00609592	4.0494
H2-Q6	54.1304	1.13188	0.299845	1.01839204114882e-06	0.000332369	4.88805
H2-D1	1478.63	0.683292	0.162369	2.37234328182128e-06	0.000672291	4.7188
Ifi204	14.4792	0.81142	0.710917	0.000110786	0.0101912	3.86567
Nlrc5	46.7862	0.486803	0.40288	0.000854671	0.0427822	3.33445
Ifit3	276.066	0.684616	0.242938	5.11703620142948e-05	0.00609592	4.05022
Sox4	753.294	-0.234298	0.160727	0.000972744	0.0464153	-3.29829
Naip2	52.8042	0.855479	0.336985	4.24581970726313e-05	0.00578047	4.09368
Atp6ap1l	76.169	-0.78643	0.290296	4.48026362810161e-05	0.00591839	-4.08121
Clec7a	51.4863	2.3343	0.88641	8.4419394965191e-07	0.00029665	4.92486
Fzd10	62.9087	-0.597438	0.632819	0.000301032	0.0211565	-3.61441
Rtl1	33.5357	-0.618204	0.498865	0.000377032	0.025188	-3.55566
Rasgef1b	903.475	-0.721933	0.213334	1.72311435658393e-05	0.00305809	-4.29804
Bcl2a1b	26.7145	0.723317	0.427624	0.00018642	0.0155971	3.73674
Pou3f1	1928.98	0.437769	0.209771	0.00022851	0.0176837	3.68521
Peg10	999.876	-0.509034	0.32797	0.000530058	0.0313573	-3.46509
Tmem181c-ps	116.164	0.889886	0.309778	2.30589181395429e-05	0.0037864	4.23301
Olfr5	6.90401	0.405194	0.762543	0.000436482	0.0280591	3.51698
Gm2115	4299.28	0.379137	0.223374	0.000497388	0.0302391	3.48216
Rassf10	26.5692	-0.534119	0.416448	0.000638385	0.0359501	-3.41476
Kctd12	5680.91	0.324357	0.204252	0.000643273	0.0359594	3.41268
Gm17916	13.7075	-0.769477	0.691945	0.000133713	0.0120479	-3.81952
Bcl2a1a	12.1002	0.439451	0.678548	0.00046214	0.0287546	3.50179
Gbp6	158.211	0.655697	0.468564	0.000305889	0.0213298	3.61026
Gm45623	124.418	-1.10744	0.260893	2.7773132326214e-07	0.000119018	-5.13796
Lilrb4a	35.3488	1.49931	0.474304	5.26658285748333e-07	0.000210304	5.01634

## Sheet: sigdownreg
	baseMean	log2FoldChange	lfcSE	pvalue	padj	stat
Th	55.5807	-0.71679	0.430656	0.000196225	0.0161107	-3.72383
Itgb2	226.161	0.839001	0.220248	4.83484906571483e-06	0.00116368	4.57183
Cdh4	588.383	-0.587461	0.201977	5.00022136026449e-05	0.00605889	-4.05562
Hk2	220.141	0.542335	0.180819	4.21081910975887e-05	0.00578001	4.0956
Cd52	51.2707	0.755967	0.542039	0.000164568	0.0140362	3.76799
Icosl	475.908	0.531428	0.365161	0.000557905	0.0323354	3.45129
Ppm1j	16.083	-0.406776	0.572015	0.000747692	0.0400517	-3.37147
Tbc1d8	588.539	-0.369798	0.127685	3.84857709078919e-05	0.00545319	-4.11639
Ptpn6	127.42	0.746947	0.20938	1.11694446260482e-05	0.00215656	4.3932
Col26a1	181.141	-0.620306	0.298894	0.000184485	0.0155091	-3.73937
Cd33	325.367	0.592599	0.13744	1.6410022875578e-06	0.000497111	4.79325
Ly9	26.2039	1.84356	0.686901	8.09195970056862e-07	0.000296199	4.93314
Adgre1	171.254	0.694249	0.225877	3.25211274348341e-05	0.00488373	4.15505
Hmox1	186.693	0.405817	0.317924	0.00108442	0.0494891	3.26766
Cyba	168.527	0.745838	0.201961	8.483761391024e-06	0.00172717	4.4526
Chrd	2722.77	0.290985	0.148175	0.00029347	0.0208756	3.621
Met	212.974	-0.799307	0.308979	5.06341153885961e-05	0.00609343	-4.05268
Pou6f2	96.8904	-0.751456	0.280181	5.2620747322849e-05	0.00614861	-4.04367
Adam19	805.195	-0.233213	0.163866	0.0010534	0.0486079	-3.27586
Tango2	1688.64	-0.217321	0.106772	0.000311577	0.0213844	-3.60548
Slc9a5	749.91	-0.429614	0.109657	2.83908534504273e-06	0.000771956	-4.68213
Cnksr3	257.569	-0.827197	0.324931	4.76720174606058e-05	0.00605889	-4.06676
Hmgb3	593.307	-0.485231	0.20597	0.000138534	0.0123555	-3.81077
Cd48	21.1106	1.05693	0.484511	2.26889025584258e-05	0.0037864	4.23664
Ncf1	253.691	0.752365	0.215184	1.27910724731654e-05	0.00241655	4.36365
Stk32c	3376.73	-0.307582	0.111217	4.92797718486198e-05	0.00605889	-4.05902
Myo1b	741.109	-0.529362	0.208507	9.91243746516899e-05	0.00931345	-3.89273
Glra2	440.74	-0.720678	0.198974	1.05109234624432e-05	0.00207502	-4.40639
Dusp14	808.902	-0.291761	0.0998978	3.43240902437723e-05	0.00508698	-4.1427
Cd68	244.384	0.65973	0.218116	3.77093116901431e-05	0.00538661	4.12108
Lsp1	109.821	0.552804	0.253603	0.000180041	0.0152083	3.74549
Cxcl16	60.1898	0.524862	0.49078	0.000646737	0.0359594	3.41122
Ccl6	62.8341	0.70096	0.452182	0.000226471	0.0176837	3.6875
Sema6a	1190.11	-0.516455	0.167271	3.44536299629858e-05	0.00508698	-4.14184
Map7	4851.3	0.155858	0.0660101	0.000216874	0.0171643	3.6985
Nudt4	4383.16	-0.301559	0.152025	0.000278738	0.0202373	-3.6343
Macroh2a2	486.887	-0.323088	0.125105	7.53371193350783e-05	0.00770624	-3.95877
Plek	494.671	0.55146	0.141051	5.15680081188367e-06	0.00122439	4.55831
Dock2	153.761	0.742066	0.227213	2.059775692501e-05	0.00351362	4.25831
Havcr2	97.8762	0.619994	0.211172	4.64449872183617e-05	0.00600028	4.07283
Pik3cg	104.029	0.81293	0.17904	5.52579187623873e-07	0.000211061	5.00709
Trib2	1390.73	-0.312469	0.15104	0.000231118	0.0176837	-3.68232
Itsn2	3344.25	0.144971	0.0846561	0.000929396	0.0452008	3.31107
Cacng4	1035.65	-0.552821	0.143021	5.85341844016537e-06	0.00135322	-4.53162
Dhrs13	130.747	-0.471095	0.29141	0.000523782	0.0313022	-3.46829
Cacna1g	4394.9	-0.401933	0.293973	0.000931286	0.0452008	-3.3105
Usp43	90.8032	-0.820384	0.259415	1.93900202350594e-05	0.00334003	-4.2718
Coch	379.604	-0.945776	0.322556	1.61741549285224e-05	0.00294476	-4.31206
Galnt16	7268.68	0.186962	0.109555	0.00071061	0.0385353	3.38545
Rgs6	999.778	-0.652909	0.166835	5.63453064472575e-06	0.00131998	-4.53966
Ly86	264.237	0.475393	0.331221	0.000693558	0.0379427	3.39211
Drd1	383.114	-0.632279	0.186536	1.93057466455667e-05	0.00334003	-4.27277
Cartpt	73.0153	-1.05862	0.335203	6.18045690856488e-06	0.00139219	-4.52012
Hexb	3074.21	0.42438	0.170707	0.000103804	0.00964993	3.88152
Slc4a7	1773.18	0.190534	0.119211	0.000865133	0.0430721	3.33107
Rnase4	436.576	0.609677	0.14701	2.85584022210611e-06	0.000771956	4.68092
Pbk	10.5123	-0.322566	0.586189	0.000890029	0.0439264	-3.32316
Fyb	134.792	0.57668	0.254593	0.000151375	0.0131666	3.7888
Tgm1	14.9862	0.856156	1.42734	9.70591081522759e-05	0.00916843	3.89783
Marchf11	105.469	-0.38051	0.260511	0.000803973	0.0414453	-3.35142
Cdh10	1288.67	-0.158667	0.0783342	0.000443689	0.0281559	-3.51263
Parvb	904.729	-0.192255	0.112861	0.000693035	0.0379427	-3.39232
Nckap1l	425.814	0.343384	0.231836	0.000799809	0.0414453	3.35286
Itgb5	1586.09	0.419576	0.115339	6.4620646449358e-06	0.00142026	4.51068
Pros1	486.921	0.529276	0.133305	4.04984123840336e-06	0.00100219	4.60881
Runx1	46.1866	0.829135	0.310456	4.00077782377801e-05	0.00553493	4.10743
Racgap1	254.774	-0.48721	0.189216	9.21200818936687e-05	0.00902556	-3.91046
Asic1	1550.28	-0.419362	0.109201	3.42775732115209e-06	0.000898891	-4.64337
Gtf2ird1	869.689	-0.387631	0.143959	6.35605148771164e-05	0.00692632	-3.99919
Vwa5a	622.962	0.407755	0.16163	9.43251625580015e-05	0.00910601	3.90474
Trem2	379.738	0.638549	0.235176	6.617783427723e-05	0.00708991	3.98963
Cyp1b1	212.542	0.574127	0.27827	0.000209209	0.0167553	3.70763
C3	254.053	1.57311	1.48992	2.4325198248564e-05	0.00392104	4.22097
Myo1f	128.502	0.464818	0.349513	0.000832652	0.0420394	3.34171
Psmb8	99.8256	0.997105	0.23468	6.06054689590287e-07	0.000226561	4.98928
Tap2	413.844	0.382895	0.175936	0.00018774	0.0156331	3.73497
Sting1	109.482	0.437072	0.309939	0.00079913	0.0414453	3.3531
Dpysl3	2047.91	-0.393558	0.133978	3.69160522548654e-05	0.00536045	-4.12598
Gnal	5751.12	-0.393907	0.146129	6.38624826717307e-05	0.00692632	-3.99806
Sncaip	138.253	-0.354682	0.219322	0.0005943	0.0340125	-3.4342
Fermt3	144.693	0.452717	0.324725	0.000787798	0.0412717	3.35705
Aldh18a1	798.13	-0.215612	0.0974947	0.000220145	0.017345	-3.6947
Pycr1	63.2176	-0.571425	0.440537	0.000514171	0.0308327	-3.47326
Sema4g	1292.43	-0.426672	0.282934	0.000686573	0.0379342	-3.39489
Tac2	77.9608	-0.507467	0.267278	0.000305925	0.0213298	-3.61023
Cyp2e1	16.666	0.524422	0.635888	0.000393546	0.0260928	3.54437
Cbx8	353.144	-0.430353	0.141008	3.11875650271518e-05	0.00472384	-4.16462
Cpeb1	2977.37	0.199995	0.0897827	0.000232495	0.0176837	3.68081
Col3a1	126.526	-0.500311	0.481703	0.000756063	0.0402546	-3.3684
B3gat2	758.91	-0.496338	0.109563	4.94129576241526e-07	0.000201904	-5.02858
Slc11a1	89.9862	0.689678	0.394903	0.000211616	0.016824	3.70473
Mlph	113.796	0.664782	0.173822	7.04126843038483e-06	0.00150872	4.49244
Tfcp2l1	231.19	0.819035	0.330216	5.36925742087708e-05	0.00616587	4.03894
Ptprc	169.5	0.772145	0.287335	4.86742402614501e-05	0.00605889	4.0619
Ncf2	132.836	0.52539	0.256493	0.000232163	0.0176837	3.68117
Rnf2	1118.87	0.191996	0.11679	0.000782338	0.0412717	3.35897
Opn3	106.347	-0.548793	0.504631	0.000549273	0.0320147	-3.4555
Mark1	2554.52	-0.157218	0.0732712	0.000346048	0.0234751	-3.57814
Fcgr2b	322.25	0.550778	0.17377	3.01135800441635e-05	0.00460083	4.17261
Apbb1ip	199.596	0.505732	0.186001	7.08004988466722e-05	0.00740455	3.97358
Lcn2	87.1352	1.08369	1.86058	5.734710373583e-05	0.00641776	4.02347
E2f1	300.858	-0.55621	0.124274	8.31570461319612e-07	0.00029665	-4.92781
Ntsr1	266.798	-0.415438	0.320241	0.00102022	0.0476738	-3.28489
Raly	2149.25	-0.155198	0.0680961	0.000260605	0.0191583	-3.65161
Map1lc3a	3427	-0.186043	0.113938	0.000828327	0.0419415	-3.34315
Trpc3	395.964	-0.81762	0.419888	9.49579805767345e-05	0.009117	-3.90313
Trpc4	1219.37	0.335022	0.134364	9.24644398502913e-05	0.00902556	3.90956
Wnt2b	57.1083	-0.572439	0.428874	0.00050564	0.030425	-3.47775
Syt6	508.701	-0.40472	0.303347	0.000983251	0.0465653	-3.29528
Ptgfrn	797.228	-0.484615	0.168935	5.17360995934299e-05	0.00610069	-4.04764
Il6ra	338.404	0.270027	0.190662	0.000994765	0.0468408	3.292
Olfm3	1259.68	-0.638783	0.230434	6.0179129635903e-05	0.00664998	-4.01211
Tlr2	65.0492	0.830549	0.37038	6.7397400349717e-05	0.0071768	3.98529
Hcn3	500.153	-0.241969	0.152299	0.000715918	0.0385849	-3.38341
Col24a1	288.6	-0.89404	0.259472	8.55227117017607e-06	0.00172717	-4.45087
Pnisr	11432.9	0.154936	0.0646946	0.000201391	0.0163062	3.71726
Gbp2	134.886	0.418381	0.276785	0.000691207	0.0379427	3.39304
Col15a1	240.731	-0.295559	0.206645	0.000934054	0.0452103	-3.30967
Zfp618	270.647	-0.296154	0.208342	0.000952221	0.045963	-3.30428
Tnfsf8	5.43928	0.337516	0.974383	0.000414627	0.0270817	3.53059
Tnc	181.709	-0.814512	0.368947	7.54395587142894e-05	0.00770624	-3.95844
Slc6a9	2117.87	-0.344589	0.252976	0.00103114	0.047929	-3.28189
Laptm5	1178.11	0.482548	0.232433	0.000230311	0.0176837	3.68321
Tnfrsf1b	168.333	0.475887	0.290233	0.000499173	0.030243	3.4812
Ctps	1095.4	-0.168841	0.0892377	0.000550282	0.0320147	-3.45501
Epha8	249.624	-0.710515	0.370648	0.00016354	0.0140362	-3.76955
Csf3r	241.334	0.447919	0.30666	0.000715709	0.0385849	3.38349
Cdca8	41.2127	-0.729774	0.324656	0.000103002	0.00962635	-3.88341
Prom1	422.113	-0.384544	0.14941	8.19462820334298e-05	0.00822741	-3.93864
Rgs12	1603.99	-0.207636	0.0986132	0.00028458	0.0204084	-3.62895
Dmp1	225.369	0.331296	0.233315	0.0009233	0.0451877	3.31291
Prkg2	230.541	-0.460023	0.442813	0.00102598	0.0478153	-3.28331
Naaa	1140.41	0.300815	0.204458	0.000847363	0.0425376	3.33684
Foxp2	480.64	-0.975665	0.239281	1.20295377173519e-06	0.000377427	-4.85515
Fscn1	5589.25	-0.204071	0.11283	0.000525804	0.0313165	-3.46725
Cux1	1917.7	-0.236992	0.115144	0.000272764	0.0198857	-3.63988
Gpnmb	224.896	0.857778	0.197246	9.24724047131844e-07	0.000318577	4.90702
Tbxas1	93.1118	0.676622	0.237821	4.97811265922314e-05	0.00605889	4.05665
Plxnd1	1559.41	-0.614769	0.141895	1.58085692132213e-06	0.000487292	-4.80073
Lag3	239.042	0.676402	0.333065	0.000164331	0.0140362	3.76835
Ptpro	1050.75	-0.231906	0.153896	0.000879151	0.0435429	-3.32659
Cd22	20.1746	2.20094	0.789564	5.51716557413301e-07	0.000211061	5.00739
Cd37	144.153	0.422357	0.269695	0.00062051	0.0350558	3.42249
Trim30a	102.745	0.693648	0.222279	2.99460782474946e-05	0.00460083	4.17388
Mki67	44.1869	-0.991568	0.757243	5.30080861106429e-05	0.00614861	-4.04195
Stk26	327.555	0.222715	0.141769	0.00078926	0.0412717	3.35653
Gpm6b	29862.8	0.107379	0.0570336	0.000733089	0.0393895	3.3769
Gabrq	64.6587	-1.03286	0.759596	4.48818609036191e-05	0.00591839	-4.0808
Arhgap6	219.104	-0.857104	0.254269	1.15609381408926e-05	0.00220789	-4.38571
L1cam	5934.08	-0.29294	0.20884	0.000997066	0.0468408	-3.29135
Mmp15	899.862	-0.615929	0.153908	4.40284536641319e-06	0.00107442	-4.5914
Cdh13	2096.19	-0.320745	0.179256	0.000417757	0.0271851	-3.5286
Dbndd1	426.462	-0.474079	0.366214	0.000840022	0.0422899	-3.33926
Trpc6	694.627	0.491445	0.11854	1.95883884586939e-06	0.00056421	4.75763
Oaf	285.728	0.350067	0.224033	0.000668855	0.0370719	3.40204
Kcnj5	26.7361	-0.634872	0.529119	0.000327367	0.022294	-3.59262
Rasgrf1	19159.8	0.258341	0.0845439	2.72397094506426e-05	0.00431173	4.19539
Eomes	6.47003	-0.473324	0.982483	0.000282241	0.0203237	-3.63108
Arpp21	6677.83	-0.234736	0.106463	0.000203571	0.0164071	-3.71454
Oas2	35.147	0.87163	0.439792	6.96558493888247e-05	0.00737261	3.97746
Nlrp3	36.2767	0.55264	0.442791	0.000579505	0.0333833	3.44103
Ptprf	2876.36	-0.258326	0.0980033	7.36804856944724e-05	0.00761509	-3.96408
Arhgap44	5427.08	-0.150288	0.0733553	0.00043906	0.0280591	-3.51542
Ndn	5609.8	0.302658	0.184436	0.000581544	0.0333913	3.44008
Adra2a	642.256	-0.378405	0.254785	0.000766895	0.0405854	-3.36447
Lgals3bp	729.775	0.519298	0.319815	0.000463749	0.0287546	3.50087
Gucy1a1	1744.88	-0.309077	0.0881941	6.54757620113221e-06	0.00142026	-4.50789
Aspm	21.3951	-0.576528	0.509628	0.000467447	0.0287546	-3.49875
Gria2	28163.4	0.205295	0.106287	0.000408396	0.0267743	3.5346
Vav1	126.734	0.459908	0.286231	0.000543737	0.0319513	3.45823
Fhod3	973.62	-0.714566	0.208247	1.59210126937495e-05	0.00294455	-4.31554
Tmem132c	284.436	-0.578829	0.277708	0.00020059	0.0163062	-3.71827
Plcg2	201.159	0.478932	0.159993	3.96181061488065e-05	0.00552452	4.1097
Gjc1	212.697	-0.501222	0.428667	0.000798975	0.0414453	-3.35315
Cxcl10	30.6959	0.866165	0.750831	8.75914827729175e-05	0.00874422	3.92262
Igsf6	29.8948	0.97366	0.53115	4.51374371549368e-05	0.00591839	4.07948
Ccl5	13.0913	0.277256	0.74943	0.000697524	0.0379427	3.39055
Egln3	187.413	-0.466407	0.223528	0.000227648	0.0176837	-3.68618
Slfn8	42.8042	0.4704	0.433696	0.000970235	0.0464153	3.29902
Abi3bp	92.9914	-0.751746	0.201526	7.67372877177453e-06	0.0015862	-4.47409
Tpbg	370.169	-0.550275	0.35628	0.00046806	0.0287546	-3.4984
Pmch	433.308	-1.31019	2.39135	2.77540254583534e-05	0.00435391	-4.19115
Arhgap45	300.33	0.404511	0.312062	0.00105188	0.0486079	3.27627
Ggta1	217.65	0.743187	0.310998	8.15637820689204e-05	0.00822741	3.93976
Dcdc2a	412.837	0.49252	0.190925	9.1540317974603e-05	0.00902556	3.91199
H2-Q4	218.335	0.431945	0.248504	0.000443892	0.0281559	3.51251
Ints6l	2656.87	0.153716	0.0881543	0.000821382	0.041831	3.34549
Frmd7	64.7448	0.446517	0.380268	0.00107157	0.0491578	3.27103
Mgat5	3532.14	-0.218442	0.0964547	0.00019464	0.0160555	-3.72587
Rorb	798.289	-0.419154	0.317356	0.000971353	0.0464153	-3.2987
Arhgap36	59.9004	-1.99805	0.783203	1.02150973451135e-06	0.000332369	-4.88745
C1qa	1647.79	0.853015	0.181881	2.55661304976314e-07	0.000112299	5.15351
Neto2	1808.2	-0.214727	0.105165	0.000311573	0.0213844	-3.60548
C1qb	1394.54	0.782185	0.163514	2.2931599316743e-07	0.00010331	5.17385
C1ql2	2231.53	0.647529	0.146303	1.16841402582249e-06	0.000373255	4.86092
Trim67	256.761	-0.739925	0.183883	3.7336801314506e-06	0.000950736	-4.62568
Fgf2	274.349	0.446942	0.19222	0.000145177	0.0128179	3.79918
Tap1	135.926	0.41092	0.300595	0.0009143	0.044904	3.31565
Osbpl5	853.407	-0.448711	0.217476	0.000238768	0.017928	-3.67402
Aspg	147.375	0.658491	0.302241	0.00014331	0.0127169	3.80239
Aim2	126.279	0.605084	0.208472	4.99798634044545e-05	0.00605889	4.05572
Pcdh18	185.587	-0.672019	0.241516	5.56969541215612e-05	0.00631352	-4.03034
Tmem181a	5202.98	0.422762	0.142339	3.68790283941225e-05	0.00536045	4.12621
Cd84	120.725	0.999541	0.243249	9.42875010041147e-07	0.000318583	4.9032
Slc22a23	2409.49	-0.226549	0.0814974	6.23909129138959e-05	0.0068513	-4.00358
Pmepa1	1115.73	-0.306252	0.168862	0.000399471	0.0262873	-3.54043
Reep2	3326.71	-0.211066	0.122724	0.000607779	0.0345588	-3.42812
Gcnt1	117.053	0.63124	0.213132	4.38241190244941e-05	0.00587778	4.08633
Usp6nl	852.599	-0.283857	0.098198	3.75394135781894e-05	0.00538661	-4.12212
Myo16	926.48	-0.195882	0.101118	0.000425717	0.0274994	-3.52361
Hrh3	2316.95	-0.360803	0.207204	0.000457231	0.0287546	-3.50464
Rreb1	4442.44	0.39179	0.235531	0.000529	0.0313573	3.46563
Itga9	261.369	-0.36256	0.21148	0.000483282	0.0294835	-3.48986
Cdh6	715.356	-0.569775	0.269062	0.00019372	0.016055	-3.72707
Ppl	178.384	0.495075	0.416468	0.000824446	0.0418656	3.34445
Fnbp1l	3038.3	-0.48658	0.124051	3.91109903206958e-06	0.000981686	-4.61605
Txlnb	85.9429	0.755389	0.212267	1.11415084929692e-05	0.00215656	4.39374
Cbx4	2084.32	-0.1843	0.0663966	7.97369328050278e-05	0.00809814	-3.94519
Bub1b	111.619	0.538203	0.367382	0.000537444	0.0316875	3.46136
Gpr34	344.472	0.574409	0.202066	5.66851137402553e-05	0.00638434	4.0262
Nxph4	154.116	-0.838442	0.264664	1.79396196083967e-05	0.00315199	-4.2891
Sec1	146.166	0.475959	0.35919	0.000804373	0.0414453	3.35129
C3ar1	76.6894	1.07426	0.249387	2.85549935034276e-07	0.000119455	5.13274
Slc25a34	241.009	0.473104	0.280778	0.000464279	0.0287546	3.50056
Gpr161	2332.61	0.402657	0.106194	3.61433064526696e-06	0.000933879	4.63241
Elmo1	3062.56	-0.321206	0.235715	0.00105852	0.0486865	-3.27449
Car8	145.923	-0.465708	0.406864	0.000990064	0.0467619	-3.29334
Ccnb1	14.9089	-0.910234	0.624473	7.14916630597386e-05	0.00743259	-3.97127
Nlrp5-ps	28.9003	0.904701	0.506811	6.61024026059896e-05	0.00708991	3.9899
Kirrel	289.328	-0.469084	0.162648	4.89976993411967e-05	0.00605889	-4.06036
Abca8a	754.139	0.586881	0.177763	2.33555157442201e-05	0.0037996	4.23013
Csdc2	2793.34	-0.256241	0.144413	0.000464868	0.0287546	-3.50022
Cmklr1	128.213	0.552638	0.296471	0.00029743	0.0209874	3.61753
Sgsm1	3792.97	-0.182573	0.0992122	0.000559474	0.0323354	-3.45054
Lyn	258.221	0.347276	0.186119	0.000353194	0.0238677	3.57279
Stab1	658.104	0.393617	0.140247	4.98800941314501e-05	0.00605889	4.05619
Klhl14	51.8283	-0.783606	0.364141	9.23158635854323e-05	0.00902556	-3.90995
Kcnj12	322.845	-0.554251	0.328414	0.000383316	0.0255108	-3.55131
Xkr7	101.155	-0.70304	0.237762	3.90158230039407e-05	0.00548406	-4.11323
Gpr153	519.231	-0.846229	0.35682	5.42137350932919e-05	0.00618529	-4.03668
Arl11	17.0479	0.847915	0.652747	9.68653655329684e-05	0.00916843	3.89831
Ifi209	9.58957	0.844081	1.14023	9.68632349532958e-05	0.00916843	3.89832
Otud1	580.613	-0.17484	0.108024	0.000914947	0.044904	-3.31545
Mgat5b	2054.1	-0.319237	0.116817	5.31923220131721e-05	0.00614861	-4.04114
Emx2	433.434	0.336109	0.193477	0.000464367	0.0287546	3.50051
Gpr22	2754.04	0.337218	0.165542	0.000246462	0.0183489	3.66591
Cdc25c	11.5202	-0.402009	0.572698	0.000755989	0.0402546	-3.36843
Pcsk9	20.3295	-1.03303	0.711934	4.27695429482071e-05	0.00578047	-4.09199
Gpr4	138.231	-0.480789	0.319149	0.00061329	0.0347597	-3.42567
Hs3st5	127.204	-0.683707	0.294989	0.000109545	0.0101301	-3.86841
Prrt3	2158.37	-0.1735	0.0750231	0.000226155	0.0176837	-3.68785
Prss22	11.7228	-0.544276	0.885491	0.000242531	0.0181331	-3.67002
Hs6st1	2151.27	-0.20229	0.0985545	0.000326007	0.0222877	-3.59371
Hcrt	166.477	-0.322508	1.40261	0.000148731	0.013066	-3.79318
Hcar2	5.10855	0.246677	0.727779	0.000811484	0.0416894	3.34885
Mettl24	33.0933	0.4862	0.453809	0.000865365	0.0430721	3.33099
Stxbp6	3388.77	0.289969	0.107678	5.95144371965938e-05	0.00661816	4.01473
Kctd4	2256.57	0.288281	0.16227	0.000439172	0.0280591	3.51535
Fat4	1130.9	0.317001	0.106221	2.87002959055047e-05	0.00446252	4.18354
Mpeg1	1105.26	0.806463	0.191359	1.76486097005715e-06	0.00052557	4.77864
Vat1l	1713.88	-0.497172	0.334263	0.000602523	0.0343712	-3.43048
Irgm1	270.853	0.365143	0.189303	0.000309968	0.0213844	3.60682
Gpr6	54.3141	-0.889938	0.303818	2.11977423062526e-05	0.0035812	-4.25189
Rtl3	102.343	0.657017	0.370234	0.000238248	0.017928	3.67457
Sstr2	384.497	-0.630702	0.215848	4.70488522381306e-05	0.00603393	-4.06982
Pcdhb16	328.974	0.548614	0.131954	2.42889863029024e-06	0.000677393	4.71401
Marcksl1	2042.49	-0.264324	0.122203	0.000201183	0.0163062	-3.71753
Zdhhc22	1614.68	-0.895702	0.254265	7.26662339348608e-06	0.00153825	-4.48573
Fndc9	53.6427	-0.624164	0.442845	0.000367842	0.0246679	-3.56214
Arhgap30	141.48	0.479911	0.304317	0.000549346	0.0320147	3.45546
Efna5	435.691	-0.503982	0.279817	0.000362161	0.0243799	-3.56622
Pcdh10	4812.97	-0.290709	0.148182	0.000294778	0.0208841	-3.61985
Rtl5	727.5	-0.267368	0.184617	0.000928751	0.0452008	-3.31127
Grem2	719.555	-0.327809	0.221785	0.000815618	0.0417406	-3.34744
Pcdh20	3484.35	0.526372	0.218048	0.000123811	0.01133	3.83845
Arhgap42	405.548	-0.453441	0.263582	0.000448638	0.0283545	-3.50969
Wdfy4	96.7029	0.628272	0.274544	0.000132285	0.0119807	3.82216
Pcdhb6	145.016	0.626164	0.276884	0.000138414	0.0123555	3.81099
Rasal3	129.818	0.545488	0.350696	0.000469785	0.02876	3.49742
Pld4	257.114	0.415732	0.284402	0.000761709	0.0404327	3.36635
Cx3cr1	1796.59	0.491258	0.130738	6.47321224459995e-06	0.00142026	4.51031
Tcp10c	5.36863	0.298939	0.751996	0.000641529	0.0359594	3.41342
Reep1	4120.77	-0.199087	0.126999	0.00087978	0.0435429	-3.32639
Mapk11	1111.41	-0.183499	0.106193	0.000695519	0.0379427	-3.39134
Bcl3	25.7863	0.384175	0.535841	0.000966449	0.0464153	3.30012
Ppfia2	5527.86	0.262768	0.15194	0.000504675	0.030425	3.47826
Irs4	33.4491	-1.35955	0.645583	7.40634621839199e-06	0.00154916	-4.48166
Sugct	81.5354	0.628024	0.270254	0.00012546	0.0114214	3.8352
C1ra	110.509	0.601174	0.320428	0.000257307	0.0189953	3.65488
Pld5	132.918	-0.594206	0.316668	0.000262511	0.019218	-3.64973
Lair1	275.772	0.645913	0.150468	1.83965519150373e-06	0.000538712	4.77028
Trim30d	68.1694	0.721718	0.370796	0.000151051	0.0131666	3.78934
Eml1	2338.06	-0.485107	0.149403	2.30209263013838e-05	0.0037864	-4.23338
Gstm1	5454.09	0.209248	0.132434	0.000817232	0.0417406	3.34689
Fcer1g	183.558	0.522182	0.256661	0.000238598	0.017928	3.6742
Skap2	581.595	0.216326	0.15052	0.00107635	0.0492486	3.26977
Hopx	1603.7	0.302951	0.166616	0.00039639	0.0261826	3.54248
Fcgr3	332.043	0.757497	0.198513	6.165395952902e-06	0.00139219	4.52064
Hspa2	2090.06	0.326634	0.125085	7.06542272891305e-05	0.00740455	3.97407
Atxn7l3	8055.59	-0.156395	0.0623887	0.000155987	0.0135009	-3.78134
Cd302	259.52	0.245161	0.16982	0.000977441	0.0464153	3.29694
B2m	2030.33	0.459979	0.158152	4.58237935444238e-05	0.00596388	4.07597
Tmem91	278.273	-0.572805	0.318048	0.000310039	0.0213844	-3.60676
Dgkk	91.6254	-0.41036	0.519402	0.000975164	0.0464153	-3.2976
Ifit3b	158.457	0.562095	0.270771	0.000209799	0.0167553	3.70692
Shisal1	3103.34	-0.37117	0.274511	0.00101374	0.0474973	-3.28668
Gpr84	31.8811	1.1206	0.506947	1.6257356450678e-05	0.00294476	4.31092
Plppr1	318.319	-0.442729	0.140973	2.62863995401287e-05	0.00419865	-4.20346
Sox11	634.678	-0.421747	0.23815	0.00042027	0.0272478	-3.52702
Hvcn1	135.752	0.643351	0.312646	0.000177029	0.0150261	3.74972
Zbtb16	2611.54	0.516716	0.141221	9.22730433297028e-06	0.00184232	4.43453
Rpl34-ps1	15.2968	0.371821	1.14106	0.000288768	0.0206246	3.62517
Gpr88	1106.72	-1.02113	0.383575	1.59170396785198e-05	0.00294455	-4.3156
Flnc	230.086	0.453459	0.450464	0.00105405	0.0486079	3.27569
Psrc1	377.46	0.364471	0.145775	9.35433431753855e-05	0.00908042	3.90676
Slc7a14	7859.18	0.29306	0.0916234	1.65349142642785e-05	0.00296447	4.30718
Htr1d	26.7795	-0.472532	0.555648	0.000646446	0.0359594	-3.41134
Ccl19	17.4536	0.60159	0.696934	0.000255866	0.0189686	3.65632
Naip5	71.4973	0.573706	0.306923	0.000280465	0.0202789	3.63271
Cebpd	386.588	0.450285	0.321505	0.000785104	0.0412717	3.35799
Csf2rb	63.7877	1.00595	0.277662	3.32697613267435e-06	0.000885681	4.64953
Csf2rb2	105.305	0.763466	0.285811	5.13486645297314e-05	0.00609592	4.0494
H2-Q6	54.1304	1.13188	0.299845	1.01839204114882e-06	0.000332369	4.88805
H2-D1	1478.63	0.683292	0.162369	2.37234328182128e-06	0.000672291	4.7188
Ifi204	14.4792	0.81142	0.710917	0.000110786	0.0101912	3.86567
Nlrc5	46.7862	0.486803	0.40288	0.000854671	0.0427822	3.33445
Ifit3	276.066	0.684616	0.242938	5.11703620142948e-05	0.00609592	4.05022
Sox4	753.294	-0.234298	0.160727	0.000972744	0.0464153	-3.29829
Naip2	52.8042	0.855479	0.336985	4.24581970726313e-05	0.00578047	4.09368
Atp6ap1l	76.169	-0.78643	0.290296	4.48026362810161e-05	0.00591839	-4.08121
Clec7a	51.4863	2.3343	0.88641	8.4419394965191e-07	0.00029665	4.92486
Fzd10	62.9087	-0.597438	0.632819	0.000301032	0.0211565	-3.61441
Rtl1	33.5357	-0.618204	0.498865	0.000377032	0.025188	-3.55566
Rasgef1b	903.475	-0.721933	0.213334	1.72311435658393e-05	0.00305809	-4.29804
Bcl2a1b	26.7145	0.723317	0.427624	0.00018642	0.0155971	3.73674
Pou3f1	1928.98	0.437769	0.209771	0.00022851	0.0176837	3.68521
Peg10	999.876	-0.509034	0.32797	0.000530058	0.0313573	-3.46509
Tmem181c-ps	116.164	0.889886	0.309778	2.30589181395429e-05	0.0037864	4.23301
Olfr5	6.90401	0.405194	0.762543	0.000436482	0.0280591	3.51698
Gm2115	4299.28	0.379137	0.223374	0.000497388	0.0302391	3.48216
Rassf10	26.5692	-0.534119	0.416448	0.000638385	0.0359501	-3.41476
Kctd12	5680.91	0.324357	0.204252	0.000643273	0.0359594	3.41268
Gm17916	13.7075	-0.769477	0.691945	0.000133713	0.0120479	-3.81952
Bcl2a1a	12.1002	0.439451	0.678548	0.00046214	0.0287546	3.50179
Gbp6	158.211	0.655697	0.468564	0.000305889	0.0213298	3.61026
Gm45623	124.418	-1.10744	0.260893	2.7773132326214e-07	0.000119018	-5.13796
Lilrb4a	35.3488	1.49931	0.474304	5.26658285748333e-07	0.000210304	5.01634
