# Supplementary material for: Age‐Dependent Regulation of Hippocampal Inflammation by the Mitochondrial Translocator Protein in Mice
Source: Aging Cell. 2025 Apr 24;24(6):e70039. doi: 10.1111/acel.70039 (PMC12151901; doi:10.1111/acel.70039)
Supplement: Supplementary file 1 — Table S1. Differentially expressed gene list for normal aging. Comparison is between WT Aged versus WT Young (reference) under baseline (PBS) conditions. Significance is defined as FDR < 0.05. Upregulation refers to significant genes thresholded at Log2FC ≥ 0.5, while downregulation refers to significant genes thresholded at Log2FC ≤ −0.5. Table S2. fGSEA functional enrichment results from differentially expressed genes of normal aging comparison (Table S1). NES score refers to normalized enrichment score. Leading edge refers to genes annotated with their Entrez IDs being involved in that functional term. Table S3. fGSEA leading edges with gene symbols from Table S2. NES score refers to normalized enrichment score. MGI refers to the overlapping genes involved in the functional term. Table S4. Gene overlap hypergeometric Fischer tests of significant differentially expressed genes between normal aging and inflammatory response in the young. WT PBS Aged versus WT PBS Young is denoted as the normal aging comparison, while WT LPS Young versus WT PBS Young is denoted as the inflammatory response in the young comparison. Each significant differentially expressed gene set is split into either upregulated “up” (Log2FC > 0.5) or downregulated “down” (Log2FC < 0.5). Magnitude of overlap is reflected as odds ratio, while significance threshold is p < 0.05 for the hypergeometric Fischer test. Table S5. fGSEA functional enrichment results from differentially expressed genes of inflammatory response in the young. NES score refers to normalized enrichment score. Leading edge refers to genes annotated with their Entrez IDs being involved in that functional term. Table S6. Differentially expressed gene list for inflammation in the aged brain. Comparison is between WT LPS Aged versus WT PBS Aged conditions. Significance is defined as FDR < 0.05. Upregulation refers to significant genes thresholded at Log2FC ≥ 0.5, while downregulation refers to significant genes thresholded at Log2FC [file ACEL-24-e70039-s003.zip › acel70039-sup-0001-TableS1-S18/TableS2_WTPOvsWTPY_fgseaterms.csv]

pathway	pval	padj	ES	NES	nMoreExtreme	size	leadingEdge	name	subcat	has_children	padj_2	padj_3
GO:0030042	0.00713121434392828	0.0639717304001918	0.419117729236673	1.59996924068153	34	58	12332|56193|27360|20741|22349|11519|28006|320878|12343|20356|20401|225115|213556|217124|22388|80297	GOBP_ACTIN_FILAMENT_DEPOLYMERIZATION	BP	TRUE	0.0474078063723428	0.0553988131013999
GO:0006953	0.00182296941462427	0.023945627740723	0.48929496638548	1.77661925063987	8	46	16194|16175|20716|19225|93671|18816|239552|12801|232345|15439|64292|21926|22038|12608|11898|14061	GOBP_ACUTE_PHASE_RESPONSE	BP	TRUE	0.0217337358099224	0.0252864852173973
GO:0007191	0.00317649394480842	0.0361334874662726	-0.733408848174982	-1.79828849722484	15	10	13488|14680|224129|14688|14683|26941	GOBP_ADENYLATE_CYCLASE_ACTIVATING_DOPAMINE_RECEPTOR_SIGNALING_PATHWAY	BP	FALSE	0.0293076516794588	0.0354092047614774
GO:0001788	0.00140590480016067	0.0198493144146785	0.923337664538727	1.72539910899009	6	4	14130|246256|14129|15040	GOBP_ANTIBODY_DEPENDENT_CELLULAR_CYTOTOXICITY	BP	TRUE	0.0188969075152885	0.0220125786163522
GO:0061760	0.000611122428193115	0.0103822053573658	0.722576272180124	1.99967682455557	2	15	56644|13051|234779|20375|332579|73149	GOBP_ANTIFUNGAL_INNATE_IMMUNE_RESPONSE	BP	TRUE	0.0111133837867321	0.0126413985412875
GO:0002483	0.000815162013450173	0.0129988335181617	0.681007389537847	1.97834444376593	3	18	15018|14964|12010|21355|21354|12007|15007|21356|15040|80898	GOBP_ANTIGEN_PROCESSING_AND_PRESENTATION_OF_ENDOGENOUS_PEPTIDE_ANTIGEN	BP	TRUE	0.0138185363372401	0.0158778938742061
GO:0002484	0.00261991132607819	0.0314904254996936	0.783051606900131	1.86976928650461	12	9	15018|14964|12007|15007|15040	GOBP_ANTIGEN_PROCESSING_AND_PRESENTATION_OF_ENDOGENOUS_PEPTIDE_ANTIGEN_VIA_MHC_CLASS_I_VIA_ER_PATHWAY	BP	TRUE	0.0270371425776515	0.0321804202505076
GO:0042590	0.00060459492140266	0.0103822053573658	0.849049772390545	2.02735959308496	2	9	15018|14127|21354|73149|65972|15007|16150	GOBP_ANTIGEN_PROCESSING_AND_PRESENTATION_OF_EXOGENOUS_PEPTIDE_ANTIGEN_VIA_MHC_CLASS_I	BP	TRUE	0.0111133837867321	0.0126413985412875
GO:0019886	0.000205128205128205	0.00443087523529835	0.72691101320496	2.19458463283134	0	21	13040|14130|12010|14127|13033|14999|65972|15002|14998|13430	GOBP_ANTIGEN_PROCESSING_AND_PRESENTATION_OF_EXOGENOUS_PEPTIDE_ANTIGEN_VIA_MHC_CLASS_II	BP	FALSE	0.00542880932556203	0.00627370709593857
GO:0002428	0.00120918984280532	0.0176371749646094	0.816202609479029	1.94892719371362	5	9	15018|12010|21355|12007|15007|15040	GOBP_ANTIGEN_PROCESSING_AND_PRESENTATION_OF_PEPTIDE_ANTIGEN_VIA_MHC_CLASS_IB	BP	TRUE	0.0170948885758775	0.0197712087467099
GO:0061844	0.000202880908906472	0.00443087523529835	0.53410885644453	1.91120680924991	0	43	15945|20311|319190|57266|19946|54159|23993|11727|17329|14825|13214|14061|21946|68024|55985|319179|78416|18843|319181|57349|20310|20085|259301|16619|94175	GOBP_ANTIMICROBIAL_HUMORAL_IMMUNE_RESPONSE_MEDIATED_BY_ANTIMICROBIAL_PEPTIDE	BP	TRUE	0.00542880932556203	0.00627370709593857
GO:0042773	0.0031440361564158	0.0360276696106416	-0.388500594970531	-1.5918355195477	15	85	268697|12858|22272|12862|66377|66046|66916|14004|407785|17993|13063|66694|66148|68198|17992|12866|68342|75406|225887|12865|595136|66445|66108|54405|66416|66052|67264|230075|66576|72900|226646|12861|68375|12534|66092|66152	GOBP_ATP_SYNTHESIS_COUPLED_ELECTRON_TRANSPORT	BP	TRUE	0.0292318239813789	0.035271791912682
GO:0061564	0.000196425063838146	0.00443087523529835	-0.353048241868434	-1.79564093918418	0	467	20346|67784|20358|12561|19268|13842|13640|26456|19277|16728|20350|12808|20359|22223|70433|104382|22415|12386|13489|11858|19274|20423|14432|64290|226841|18992|93842|18131|53870|20351|16782|65254|12570|12569|22339|244058|269784|20357|12043|16765|14360|50769|269116|16869|19339|18208|16885|70083|11804|19713|239250|17760|76965|18479|69597|56336|110532|18222|19280|19206|230857|68810|18846|22368|99152|2…	GOBP_AXON_DEVELOPMENT	BP	TRUE	0.00542880932556203	0.00627370709593857
GO:0048148	0.000393855848759354	0.00746014844238817	-0.747452092573392	-2.02533689766261	1	14	18387|13488|13489|330222|268860|12568	GOBP_BEHAVIORAL_RESPONSE_TO_COCAINE	BP	FALSE	0.00848001387323333	0.00944091236048913
GO:0022610	0.000208073241781107	0.00443087523529835	0.282112362974387	1.54863431124086	0	1387	93873|93874|15018|64099|16411|17289|93876|93710|15379|12483|30955|17085|56644|93695|12523|12489|93887|16414|56193|16419|13051|235320|15170|329628|14130|13733|12394|14537|12010|171285|19264|192187|217517|54519|219257|16768|13078|16792|24047|12667|17096|19039|320484|327814|68750|22324|50723|216799|20304|12986|14758|108101|105855|13406|18124|18733|17698|18576|93711|13131|15894|81877|268709|12053|238…	GOBP_BIOLOGICAL_ADHESION	BP	FALSE	0.00542880932556203	0.00627370709593857
GO:0048539	0.00539460539460539	0.0533472922618025	0.772732764297428	1.78130857384703	26	8	19264|15412	GOBP_BONE_MARROW_DEVELOPMENT	BP	FALSE	0.0414046146247383	0.0488054778088765
GO:0002312	0.0028830313014827	0.0337175213065418	0.402274373244044	1.61662218271039	13	77	14130|234779|19264|12051|12053|15900|20375|321019|17079|210293|69583|21803|19229|56708|75974|21898|17350|20926|53314|235587	GOBP_B_CELL_ACTIVATION_INVOLVED_IN_IMMUNE_RESPONSE	BP	TRUE	0.0279168773549513	0.0336353651839649
GO:0006198	0.00595238095238095	0.0566436164745373	-0.738997678581377	-1.75570856662966	29	9	29863|18578|238871|23984	GOBP_CAMP_CATABOLIC_PROCESS	BP	FALSE	0.0428046218487395	0.0507198952879581
GO:0003211	0.000400801603206413	0.00746014844238817	-0.876371732284471	-1.92678363785689	1	7	20666|20677|17260|66993	GOBP_CARDIAC_VENTRICLE_FORMATION	BP	TRUE	0.00848001387323333	0.00944091236048913
GO:0035740	0.0015984015984016	0.022069829241144	0.812093221847057	1.8720425555586	7	8	15018|16362|74048|15007|59009|15040|19260	GOBP_CD8_POSITIVE_ALPHA_BETA_T_CELL_PROLIFERATION	BP	TRUE	0.0201877116594098	0.0236351259360109
GO:0032989	0.000193274062620796	0.00443087523529835	-0.308602447005085	-1.62582558250823	0	735	20346|67784|225288|20358|12561|13842|13047|13640|244281|216831|21983|26456|19277|16728|20350|12808|20359|76574|22223|13048|107351|70433|104382|22415|12386|13489|14366|109700|11858|19274|240058|20423|14432|54338|12387|64290|66515|211232|18992|93842|18131|53870|20351|16782|65254|12570|12569|22339|53972|269784|103967|20357|12043|16765|22239|232664|14360|50769|269116|16869|98496|19339|17906|18208|168…	GOBP_CELLULAR_COMPONENT_MORPHOGENESIS	BP	TRUE	0.00542880932556203	0.00627370709593857
GO:0006968	0.000204708290685773	0.00443087523529835	0.65800186534803	2.44223143981501	0	51	15018|22177|13051|17969|195208|15951|16985|17970|19039|18733|23845|12774|19229|12765|15007|12273|107527|17329|77125	GOBP_CELLULAR_DEFENSE_RESPONSE	BP	TRUE	0.00542880932556203	0.00627370709593857
GO:0006873	0.00186219739292365	0.0242622384639438	0.256165748738592	1.33237706052054	8	607	12267|30955|22068|13051|13057|15170|234779|19264|21391|16819|15945|22066|15212|14173|23833|74096|18173|20305|24047|14747|17096|20304|218756|15368|233571|210808|226999|14325|20191|16175|242341|17748|14744|20302|20512|12774|57339|14799|80982|76757|269604|12062|12870|14676|319430|14811|13492|12335|238384|21817|18439|74748|110895|11816|20190|277328|19229|11441|14319|11974|12765|11550|20531|18764|1280…	GOBP_CELLULAR_ION_HOMEOSTASIS	BP	TRUE	0.0219425186780642	0.025575749004078
GO:0044270	0.00443369609028618	0.0463287821615129	0.263253626746078	1.33240748959851	21	433	78781|246728|18173|21938|276950|15368|99586|22040|212933|56448|11810|16341|80287|100037283|104776|22352|231464|56720|13207|382913|15473|18458|18750|11363|237886|217351|78373|72587|56045|76936|230718|319618|101488|12193|72068|12457|75420|140483|636931|74108|22436|11920|67031|66441|380669|12495|67010|70789|68092|54159|74645|24127|11727|236511|107747|14156|107885|330409|67725|12192|17193|12497|22271…	GOBP_CELLULAR_NITROGEN_COMPOUND_CATABOLIC_PROCESS	BP	TRUE	0.0373806446232748	0.0438652911060228
GO:0071220	0.00785024154589372	0.0676825229430212	0.811786744709814	1.71857426705333	38	6	24088|21897|12475|21899	GOBP_CELLULAR_RESPONSE_TO_BACTERIAL_LIPOPROTEIN	BP	TRUE	0.0496927911448806	0.0574214297345709
GO:0035458	0.000407747196738022	0.00746014844238817	0.662555282497298	2.07191912553446	1	24	383619|15951|15944|72512|22040|246730|16362|20846|142980	GOBP_CELLULAR_RESPONSE_TO_INTERFERON_BETA	BP	FALSE	0.00848001387323333	0.00944091236048913
GO:0071396	0.000814663951120163	0.0129988335181617	0.27051577208347	1.3915373211822	3	523	13051|12514|234779|171285|83433|24088|15945|13078|15944|17096|21938|216799|17084|20304|18124|18733|17698|17718|18213|268709|18670|15900|231130|12524|20311|16175|60533|20302|21832|20375|12774|17079|216161|109593|12475|225471|17533|110784|22352|19204|21803|13207|432530|12362|19229|27273|207798|224902|56399|12257|18750|15162|20608|56615|20296|210044|15289|13123|19885|12193|72068|66824|235527|11920|1…	GOBP_CELLULAR_RESPONSE_TO_LIPID	BP	TRUE	0.0138185363372401	0.0158778938742061
GO:0098586	0.00163900839991805	0.0222738166967932	0.41518970252573	1.66702049358773	7	76	15945|545030|24047|15944|216799|20304|71586|74136|246730|170743|142980|16859|68077|17127|17381|54123|234311|11840|230738|54396|230073|67070|217069	GOBP_CELLULAR_RESPONSE_TO_VIRUS	BP	TRUE	0.0201877116594098	0.0236351259360109
GO:0002263	0.000203624516391774	0.00443087523529835	0.493801485316919	2.3620224627162	0	259	22177|30955|17085|56644|12523|16414|13051|15170|94176|14130|234779|171285|19264|83433|54519|18173|14127|24047|17096|216799|105855|12051|16194|15368|18826|18124|18733|15894|12053|15900|16409|12524|22040|20302|11745|20375|321019|14191|80859|19354|17079|216161|380732|30925|210293|69583|56743|19204|21803|12229|16590|19229|14999|16859|56708|18106|70450|16854|12890|15289|19885|16408|66824|19698|19214|1…	GOBP_CELL_ACTIVATION_INVOLVED_IN_IMMUNE_RESPONSE	BP	TRUE	0.00542880932556203	0.00627370709593857
GO:0007043	0.000399760143913652	0.00746014844238817	-0.375397316070092	-1.64823106036633	1	135	12563|320873|14086|14615|19277|18772|18755|12387|70549|22239|75739|12562|320865|12695|104010|16480|11789|64945|23796|13605|13823|241201|77446|11606|18163|14609|83964|56863|14612|108903|93742|12388|12558|69524|18571|73608|233651|18747|18417|23836|13844|17131|16373|20186|14613|58187	GOBP_CELL_CELL_JUNCTION_ASSEMBLY	BP	TRUE	0.00848001387323333	0.00944091236048913
GO:0198738	0.000198570293884035	0.00443087523529835	-0.296169422922903	-1.4926787455293	0	427	93897|226778|12316|21983|22414|19277|20677|14773|21415|107351|57265|70433|21372|16400|12447|22415|13489|14366|14368|67087|22417|14370|20423|12387|66743|21752|229658|70495|68151|12842|16842|93960|225638|494504|50722|13132|207181|213326|68588|20319|216795|319478|21416|75723|11984|22420|12705|54612|71461|18390|14362|16480|235497|22421|11789|13618|12484|14797|26941|93840|14160|22412|20969|407821|7758…	GOBP_CELL_CELL_SIGNALING_BY_WNT	BP	TRUE	0.00542880932556203	0.00627370709593857
GO:0007160	0.00242277407631738	0.0298342501802408	0.318152305493054	1.50078846748735	11	227	64099|16411|15379|16414|16419|327814|14758|108101|81877|268709|12053|23892|12977|16409|241226|225631|18186|12490|16401|12578|20411|11815|140476|19303|18720|19229|12571|18792|13043|101401|83436|218397|20612|18016|12501|16408|14260|16825|17127|19262|58800|53867|407800|17381|223272|244667|50932|19878|12182|23876	GOBP_CELL_MATRIX_ADHESION	BP	TRUE	0.0260907841907989	0.0306775449167638
GO:0000904	0.000193348801237432	0.00443087523529835	-0.31286972792101	-1.64210763868613	0	697	20346|67784|20358|12561|17295|13842|13047|13640|216831|21983|26456|170736|19277|12819|16728|20350|12808|20359|76574|22223|13048|107351|70433|104382|22415|12386|13489|14366|11858|17260|19274|20423|14432|21687|225341|12387|64290|73750|66515|18992|93842|18131|53870|20351|16782|65254|14107|16842|226255|110253|12570|12569|22339|53972|269784|103967|20357|12043|13132|231858|16765|14360|50769|269116|1686…	GOBP_CELL_MORPHOGENESIS_INVOLVED_IN_DIFFERENTIATION	BP	FALSE	0.00542880932556203	0.00627370709593857
GO:0032990	0.000193498452012384	0.00443087523529835	-0.319400209445568	-1.66659354081548	0	647	20346|67784|20358|12561|13842|13047|13640|244281|216831|21983|26456|19277|16728|20350|12808|20359|76574|22223|13048|107351|70433|104382|22415|12386|13489|14366|109700|11858|19274|240058|20423|14432|54338|12387|64290|66515|211232|18992|93842|18131|53870|20351|16782|65254|12570|12569|22339|53972|269784|103967|20357|12043|16765|22239|14360|50769|269116|16869|98496|19339|18208|16885|70083|11804|19713…	GOBP_CELL_PART_MORPHOGENESIS	BP	FALSE	0.00542880932556203	0.00627370709593857
GO:1905114	0.000195656427313637	0.00443087523529835	-0.321568361804781	-1.64873625042704	0	518	237213|15171|93897|226778|12316|21983|22414|19277|20677|18216|14773|21415|13048|107351|57265|70433|21372|16400|12447|22415|13489|14366|14814|14368|67087|22417|17260|63959|14370|19736|20423|11438|12387|12159|66743|21752|11440|229658|70495|12404|68151|12842|16842|93960|225638|494504|50722|231602|13132|20907|207181|14804|213326|268860|68588|20319|216795|319478|21416|75723|11984|22420|71687|12705|546…	GOBP_CELL_SURFACE_RECEPTOR_SIGNALING_PATHWAY_INVOLVED_IN_CELL_CELL_SIGNALING	BP	FALSE	0.00542880932556203	0.00627370709593857
GO:1902476	0.00729495268138801	0.0648935669523561	-0.399588015540778	-1.55737073494539	36	65	237213|57249|14404|14403|20533|171286|14396|12374|14658|14397|12638|110304|26372|231583|14405|243634|14407|320091|14654|13521|66881|232333|208890|20496|241296|57138|233246|59033	GOBP_CHLORIDE_TRANSMEMBRANE_TRANSPORT	BP	FALSE	0.0480435267501514	0.0560135695761693
GO:0050650	0.00625855662037943	0.058621813677554	-0.550024294969654	-1.70358843201878	31	23	53374|280645|217119|234356|72727|117592	GOBP_CHONDROITIN_SULFATE_PROTEOGLYCAN_BIOSYNTHETIC_PROCESS	BP	TRUE	0.043877192650402	0.0518183008650506
GO:0006956	0.000203665987780041	0.00443087523529835	0.534574307254797	1.94900146343067	0	47	12262|12268|12260|12259|12266|83433|50908|12258|232345|12759|69379	GOBP_COMPLEMENT_ACTIVATION	BP	TRUE	0.00542880932556203	0.00627370709593857
GO:0002430	0.00644901249496171	0.0594945722361286	0.741382511109795	1.77027189090687	31	9	12267|14747|319430|12273|14293|12946|14756	GOBP_COMPLEMENT_RECEPTOR_MEDIATED_SIGNALING_PATHWAY	BP	TRUE	0.044260591018053	0.0520881778439215
GO:0007620	0.00433241433635289	0.0454531905701928	-0.61320955931869	-1.8075639191216	21	19	21336|21333|381677|18441|268860|13618|20720|11998|18436|18430	GOBP_COPULATION	BP	TRUE	0.0366848590558713	0.043125408760944
GO:0061303	0.000397061743101052	0.00746014844238817	-0.813478497822769	-1.99461600308564	1	10	20666|22414|268482|216795|22420|22412|16886|18508	GOBP_CORNEA_DEVELOPMENT_IN_CAMERA_TYPE_EYE	BP	TRUE	0.00848001387323333	0.00944091236048913
GO:0050829	0.000203790503362543	0.00443087523529835	0.524153847055642	1.97766030877919	0	55	17105|17476|83433|18173|15944|16194|20311|69146|15064|319190|20344|66824|19946|54159|13214|21898|14061|81897|230979|54396|97165	GOBP_DEFENSE_RESPONSE_TO_GRAM_NEGATIVE_BACTERIUM	BP	TRUE	0.00542880932556203	0.00627370709593857
GO:0050830	0.000203998368013056	0.00443087523529835	0.612482011662705	2.43745267467539	0	72	17105|15018|17476|171285|24088|21949|14469|229900|14191|18439|69146|15064|319190|332579|15007|76074|12273|66824|15040|54159|11727|21926|13214|236573|192188|21946|230979|68024|57757|97165|55932|70045|27007|319179|72124|192656|626578|78416	GOBP_DEFENSE_RESPONSE_TO_GRAM_POSITIVE_BACTERIUM	BP	TRUE	0.00542880932556203	0.00627370709593857
GO:0070593	0.00509304603330069	0.0514274238703972	-0.61247753794841	-1.7578651296685	25	17	93842|53870|269784|68810|277432|68802|13723|74144|72333|12215|13508|21367|329278|20320	GOBP_DENDRITE_SELF_AVOIDANCE	BP	FALSE	0.0401693469400651	0.047501045382217
GO:0097048	0.00223078483066315	0.0280849569518047	0.740357679328284	1.87431236827142	10	11	24047|17096|18733|76089|16859	GOBP_DENDRITIC_CELL_APOPTOTIC_PROCESS	BP	TRUE	0.0249338007358693	0.0292790509024539
GO:0002407	0.000411861614497529	0.00746014844238817	0.662232754137247	2.08230006279088	1	25	30955|24047|20304|20375|321019|12774|74748|12765|16859|15289|12768	GOBP_DENDRITIC_CELL_CHEMOTAXIS	BP	TRUE	0.00848001387323333	0.00944091236048913
GO:0098543	0.000204164965291956	0.00443087523529835	0.747283552324032	2.23024607326243	0	20	15018|56644|14964|17948|24088|21897|15007|21899|21898|21946	GOBP_DETECTION_OF_OTHER_ORGANISM	BP	TRUE	0.00542880932556203	0.00627370709593857
GO:0055123	0.00595238095238095	0.0566436164745373	-0.34241951662396	-1.48795844798188	29	125	20666|12825|12808|20423|12387|12159|68151|29816|12043|20319|22773|19713|54612|218772|13618|12577|106522|12426|20429|54635|14633|15902|17126|18430|14632|18595|27217|94192|20535|59036|233651|13649|68270|14183|15205|17172|16002|16535|14180|18088|20459|18119|12396|214384|71566|14238|15402|107586|16147|73293|12929|22601	GOBP_DIGESTIVE_SYSTEM_DEVELOPMENT	BP	TRUE	0.0428046218487395	0.0507198952879581
GO:0071542	0.00157294534014943	0.0218343293745442	-0.539111497247394	-1.8361485170194	7	34	22415|20423|12387|18742|16917|22339|20319|14362|74840|22412	GOBP_DOPAMINERGIC_NEURON_DIFFERENTIATION	BP	TRUE	0.0201877116594098	0.0236351259360109
GO:0014046	0.00277447483154974	0.0327769108305355	-0.506655613217808	-1.75713497561776	13	37	18387|54524|13489|11438|60510|11440|54393|268860|19339|80976|229521|14573|16490|11444|13490|319508|20980|20981|20983	GOBP_DOPAMINE_SECRETION	BP	TRUE	0.027438877755511	0.0330315528526591
GO:0009950	0.00216919739696312	0.027672570964694	-0.722749385287725	-1.82754189148366	10	11	22415|12387|319478|18508|17126	GOBP_DORSAL_VENTRAL_AXIS_SPECIFICATION	BP	TRUE	0.0248125737336835	0.0290565330333949
GO:0042755	0.000591249507292077	0.0103822053573658	-0.549624529930586	-1.88337663616664	2	35	18387|15171|21823|21336|22223|18389|22044|18441|50769|244813|18390|11540|12424|18430|73668	GOBP_EATING_BEHAVIOR	BP	TRUE	0.0111133837867321	0.0126413985412875
GO:0072175	0.00539784086365454	0.0533472922618025	-0.340163348522963	-1.48982224656963	26	133	20666|20677|12808|57265|14368|22417|20460|12387|12159|15208|244058|68588|17684|16371|20319|19713|19206|240641|22420|71461|14362|93840|22412|232906|20681|12367|18749|18121|17769|21393|20353|170823|14365|50768|13544|16372|18510|105278|238057|14573|270685|99683|105782	GOBP_EPITHELIAL_TUBE_FORMATION	BP	TRUE	0.0414046146247383	0.0488054778088765
GO:0140352	0.000576036866359447	0.0103616873694449	-0.2483186548996	-1.31665924275674	2	800	18387|11419|27220|13488|15171|27883|13640|20666|216831|99296|67847|11551|12291|20677|54524|18216|21336|12652|18555|16511|224129|56745|18190|56846|13489|14366|194401|12361|17260|11438|74772|69938|12918|545192|14062|77579|83762|11423|60510|11440|12404|18951|20170|22348|68151|242443|381677|242662|12570|54393|22044|20974|18441|13132|100503659|13121|20907|241770|74051|268934|56513|12921|11514|268860|2…	GOBP_EXPORT_FROM_CELL	BP	TRUE	0.0111133837867321	0.0126413985412875
GO:0097191	0.00504744599232788	0.0512483359201494	0.30708413980881	1.43453940594554	24	210	19264|12044|21938|16194|15368|15894|14051|11910|16175|18186|20375|14048|21937|18439|20661|52668|21803|142980|21812|12824|23873|13043|11546|21808|16854|58231|59009|66824|29810|17127|14165|69635|83946|14182|14870|21926|64294|78688|19766|12633|72508|15511|75736|11651|66505|18854|21944|11835|99571|97165|21933|12370|20684|16176|217356|23991|56274|13163|16800|57320|193740	GOBP_EXTRINSIC_APOPTOTIC_SIGNALING_PATHWAY	BP	TRUE	0.0401247889140706	0.047501045382217
GO:0033539	0.00608395862908132	0.0575086091533589	0.707734187734647	1.79172172931752	29	11	56357|11363|270076|11409|102632|66841|110826|320204	GOBP_FATTY_ACID_BETA_OXIDATION_USING_ACYL_COA_DEHYDROGENASE	BP	TRUE	0.0432046513616348	0.0511434479822401
GO:0038095	0.00535420098846788	0.0532195293280119	0.560081196169103	1.76109849998329	25	25	234779|14127|17096|22324|18124|12229|26414	GOBP_FC_EPSILON_RECEPTOR_SIGNALING_PATHWAY	BP	TRUE	0.0414046146247383	0.0488054778088765
GO:0038094	0.00630337535583571	0.0587219730737452	0.527693930059297	1.74025395434134	30	30	14130|19264|14127|17096|22324|14191|216190|246256|15162|246177|18754	GOBP_FC_GAMMA_RECEPTOR_SIGNALING_PATHWAY	BP	TRUE	0.0439573185716699	0.0518183008650506
GO:0019375	0.00258192651439921	0.0311418677148591	-0.834723388776401	-1.7515778350735	12	6	22239|26877|338521|53897	GOBP_GALACTOLIPID_BIOSYNTHETIC_PROCESS	BP	TRUE	0.0268630226710896	0.0318339803195811
GO:0015816	0.00550639134709931	0.0540603879469231	-0.687088977211421	-1.78051805439799	27	12	14664|19736|22348|229706|209837	GOBP_GLYCINE_TRANSPORT	BP	TRUE	0.0417461297477762	0.0491049420131733
GO:0046476	0.000600360216129678	0.0103822053573658	-0.819421143320889	-1.87727444338237	2	8	22239|26877|338521|105787|53897|22234	GOBP_GLYCOSYLCERAMIDE_BIOSYNTHETIC_PROCESS	BP	TRUE	0.0111133837867321	0.0126413985412875
GO:0036230	0.000203086921202275	0.00443087523529835	0.618450791515108	2.22448870497435	0	44	22177|16414|14130|14127|20304|16409|20311|20302|11745|20375|19204|74411|12765|21926|13421|217303|14824|110279|378460|20963|20912|20277|12772|14063|20911|18726|69188|16168	GOBP_GRANULOCYTE_ACTIVATION	BP	TRUE	0.00542880932556203	0.00627370709593857
GO:0035589	0.00644511581067472	0.0594945722361286	0.7255770398343	1.7918385292656	31	10	23890|233571|74191|19204|70839|78826|57385	GOBP_G_PROTEIN_COUPLED_PURINERGIC_NUCLEOTIDE_RECEPTOR_SIGNALING_PATHWAY	BP	FALSE	0.044260591018053	0.0520881778439215
GO:0060022	0.00120240480961924	0.0176371749646094	-0.839189718479685	-1.84503557001942	5	7	20666|57265|14362|240047	GOBP_HARD_PALATE_DEVELOPMENT	BP	FALSE	0.0170948885758775	0.0197712087467099
GO:0060322	0.000192752505782575	0.00443087523529835	-0.313174954262861	-1.65477611848951	0	763	14696|20346|13555|114142|13488|68519|20606|73173|404634|21823|13813|244281|12316|22414|12825|20271|20359|76574|70433|14766|226896|11682|22415|12386|13489|11941|14366|14814|14368|22417|211323|19736|20423|20460|108000|12387|64290|12159|15208|18742|73750|22772|18992|18131|70495|12404|22348|68151|668158|72605|12842|16842|234593|320840|13162|12570|12569|99633|18739|20974|243616|269784|12043|22272|1480…	GOBP_HEAD_DEVELOPMENT	BP	TRUE	0.00542880932556203	0.00627370709593857
GO:0015015	0.00278053624627607	0.0327769108305355	-0.834117933259072	-1.75030735136772	13	6	319415|50785|50786	GOBP_HEPARAN_SULFATE_PROTEOGLYCAN_BIOSYNTHETIC_PROCESS_ENZYMATIC_MODIFICATION	BP	FALSE	0.027438877755511	0.0330315528526591
GO:0110088	0.00121482081392995	0.0176371749646094	0.897071801665498	1.79117840331492	5	5	22177|13051|83433|16409	GOBP_HIPPOCAMPAL_NEURON_APOPTOTIC_PROCESS	BP	TRUE	0.0170948885758775	0.0197712087467099
GO:0009914	0.000197277569540343	0.00443087523529835	-0.347681953933472	-1.67784649901493	0	276	18387|27220|13640|20666|11551|20677|21336|12652|18555|224129|56745|13489|14366|12918|545192|58807|60510|381677|54393|22044|18441|13132|20907|12921|11514|268860|21405|114679|100039795|20609|12374|21416|217166|23830|20539|12889|16493|60531|235415|52055|75770|15229|116838|93691|20501|12638|67041|14419|11606|14609|12163|14601|19275|72183|18095|14427|22319|18510|17126|16322|20909|12425|107221|14661|11…	GOBP_HORMONE_TRANSPORT	BP	TRUE	0.00542880932556203	0.00627370709593857
GO:0001771	0.00162965980851497	0.0222356601432154	0.691430138365543	1.91348218412597	7	15	94176|171285|24047|17698|76088|16854|17974|18646	GOBP_IMMUNOLOGICAL_SYNAPSE_FORMATION	BP	TRUE	0.0201877116594098	0.0236351259360109
GO:0140632	0.00102082482645978	0.0154098117681933	0.666539872022555	1.98926890285223	4	20	234779|383619|83433|216799|216877|195046|19106|21899|21898|229898	GOBP_INFLAMMASOME_COMPLEX_ASSEMBLY	BP	TRUE	0.015374070953381	0.017827254723264
GO:0099587	0.00137524557956778	0.0196911280482031	-0.390106164447233	-1.63169970892907	6	96	277973|16521|16515|14664|12311|16511|15166|330953|56089|16513|171286|16523|74051|14360|22368|277468|22782|227059|381290|11932|98660|16524|18436|110893	GOBP_INORGANIC_ION_IMPORT_ACROSS_PLASMA_MEMBRANE	BP	TRUE	0.0188969075152885	0.0220125786163522
GO:0048017	0.0014070351758794	0.0198493144146785	0.35118047994158	1.59211697424244	6	168	30955|15170|17969|83433|14173|20304|15163|18213|83490|12978|320207|14191|18719|18796|244882|18720|19204|16590|19679|21808|216991|109294|18162|20344|228852|68077|15559|74055|18413|26563|216505|18797|14182|21926|12192|227120|72508|22350|14061|13614|23900|11651|26365|12402|22084|18705|108155|70527|20682|18802|16337	GOBP_INOSITOL_LIPID_MEDIATED_SIGNALING	BP	FALSE	0.0188969075152885	0.0220125786163522
GO:0032958	0.00246052901373795	0.0300612457765376	0.581042639062805	1.86636990424901	11	27	56193|234779|14173|233571|228550|19204|19229|18106|17171|75678|271424|76500|26361	GOBP_INOSITOL_PHOSPHATE_BIOSYNTHETIC_PROCESS	BP	TRUE	0.0261564932112578	0.0308039305373732
GO:0071545	0.00571090980701063	0.0554400833459286	-0.596383608747421	-1.75796589721317	28	19	18216|212111|20975|234515|77116|114663|54384|170835|55980|242291|56409	GOBP_INOSITOL_PHOSPHATE_CATABOLIC_PROCESS	BP	TRUE	0.0422955498853955	0.0500595397642137
GO:0060333	0.00102965403624382	0.0154255230761196	0.616237106737314	1.93767305835682	4	25	15944|434341|80285|16362|20846|547253|15162|16451|54396|15458|20684|64685|19014|11846	GOBP_INTERFERON_GAMMA_MEDIATED_SIGNALING_PATHWAY	BP	TRUE	0.015374070953381	0.017827254723264
GO:0070498	0.00307566126717244	0.0353735068526459	0.570125179425201	1.83130187872279	14	27	231130|58203|240690|16177|107527|73914|69922|16179|16150|16176|56613|18795|73945|19697	GOBP_INTERLEUKIN_1_MEDIATED_SIGNALING_PATHWAY	BP	TRUE	0.0290627702347309	0.0350044665197423
GO:0021830	0.00555555555555556	0.0542368582473346	-0.741241898301481	-1.76104037740821	27	9	13488|13489|211323	GOBP_INTERNEURON_MIGRATION_FROM_THE_SUBPALLIUM_TO_THE_CORTEX	BP	TRUE	0.041956241956242	0.049408014571949
GO:0007252	0.00489995916700694	0.0500645248276128	0.599278569447493	1.78852949746318	23	20	13051|234779|24088|170743|142980|21926|21898|16150|11651|81897	GOBP_I_KAPPAB_PHOSPHORYLATION	BP	TRUE	0.0398477149087495	0.0468649575091052
GO:0021819	0.000988533017002768	0.0154098117681933	-0.735752625447753	-1.94973019469523	4	13	14766|12387|12570|12569|16975|12568|77582|67254	GOBP_LAYER_FORMATION_IN_CEREBRAL_CORTEX	BP	TRUE	0.015374070953381	0.017827254723264
GO:0050901	0.00203956761166633	0.026147206483964	0.553380632961535	1.8376331306546	9	31	13051|14537|20345|16401|20339|19204|11519|54371|20344|21926	GOBP_LEUKOCYTE_TETHERING_OR_ROLLING	BP	TRUE	0.0235342244895504	0.027511583602251
GO:0034440	0.00101235067827495	0.0154098117681933	0.382975638188733	1.6324480898374	4	107	11686|18124|23986|102294|11815|64385|56357|216190|11688|74114|27273|11363|12801|108099|78070|15108|74147|270076|66887|100705|67800|52430|230784|11409|11651|93747|216188|20280|20682|102632|66841|11430|67460|110826|51798|26416|22160|12908|16922|11689|11687	GOBP_LIPID_OXIDATION	BP	TRUE	0.015374070953381	0.017827254723264
GO:0031663	0.000204248366013072	0.00443087523529835	0.558262329031072	2.15623895358998	0	62	234779|24088|17096|17084|20304|20302|20375|17079|12475|19204|21803|12362|18750|15162|20296|18754|20778|21926|21898|319236|240354|16179|11651|327957|19260|26413|16176	GOBP_LIPOPOLYSACCHARIDE_MEDIATED_SIGNALING_PATHWAY	BP	TRUE	0.00542880932556203	0.00627370709593857
GO:0031294	0.00222491909385113	0.0280849569518047	0.50189803911878	1.78955302029131	10	42	15170|24047|17096|22324|18733|12524|108723|60533|14727|12501|26410|11651|54167|12507|230979|13643	GOBP_LYMPHOCYTE_COSTIMULATION	BP	TRUE	0.0249338007358693	0.0292790509024539
GO:0002281	0.000204206657137023	0.00443087523529835	0.749625070540752	2.14755884590714	0	17	22177|13051|234779|171285|83433|22040|216161|18754|14824|70110	GOBP_MACROPHAGE_ACTIVATION_INVOLVED_IN_IMMUNE_RESPONSE	BP	TRUE	0.00542880932556203	0.00627370709593857
GO:0038145	0.00578611332801277	0.0556916406831265	0.800440694212357	1.77401265104855	28	7	83433|12978|12977|19882|13448|56792	GOBP_MACROPHAGE_COLONY_STIMULATING_FACTOR_SIGNALING_PATHWAY	BP	TRUE	0.0423881560658913	0.0500898906454297
GO:0072656	0.00566916379833974	0.0550862579545218	0.852915554693048	1.70301186435823	27	5	15277|12257|11651|68943	GOBP_MAINTENANCE_OF_PROTEIN_LOCATION_IN_MITOCHONDRION	BP	FALSE	0.0422955498853955	0.0500084774081189
GO:0002315	0.00665054413542926	0.0608483705110087	0.739599695262521	1.76601488627863	32	9	12051|210293|19229|75974	GOBP_MARGINAL_ZONE_B_CELL_DIFFERENTIATION	BP	FALSE	0.044671542848852	0.0527388509535358
GO:0032762	0.000404940271309982	0.00746014844238817	0.933834929412072	1.86458314119178	1	5	15368|18124|12053|16590	GOBP_MAST_CELL_CYTOKINE_PRODUCTION	BP	TRUE	0.00848001387323333	0.00944091236048913
GO:0002335	0.00101667344448963	0.0154098117681933	0.577058475196838	1.90305068173636	4	30	14130|234779|12051|15900|20375|321019|74748|210293|19229|75974|240354	GOBP_MATURE_B_CELL_DIFFERENTIATION	BP	TRUE	0.015374070953381	0.017827254723264
GO:0042490	0.00749802683504341	0.0658977049906563	-0.402434432372349	-1.55647604101332	37	63	57265|270893|12159|15208|73750|110253|68588|239250|15214|26941|18211|54670|100503041|22295|244152|16450|99683|105782	GOBP_MECHANORECEPTOR_DIFFERENTIATION	BP	TRUE	0.048724719233704	0.0567583194141077
GO:0086045	0.00256764763973929	0.0310608264655771	-0.874785256701299	-1.73956209560155	12	5	12291|20271	GOBP_MEMBRANE_DEPOLARIZATION_DURING_AV_NODE_CELL_ACTION_POTENTIAL	BP	TRUE	0.0268573196969521	0.031778300636317
GO:0086046	0.00612285206399368	0.0577670534567534	-0.840797614262166	-1.67197566332796	30	5	12291|20271|330953	GOBP_MEMBRANE_DEPOLARIZATION_DURING_SA_NODE_CELL_ACTION_POTENTIAL	BP	FALSE	0.0432357351522442	0.0512336335946001
GO:0051673	0.00198570293884035	0.0256783003173173	0.952338837062676	1.62996508999459	9	3	17476|69146	GOBP_MEMBRANE_DISRUPTION_IN_ANOTHER_ORGANISM	BP	TRUE	0.0232576943016271	0.0271574078400224
GO:0051665	0.00559440559440559	0.0544616432256882	0.767697113729947	1.76970035953907	27	8	94176|19264	GOBP_MEMBRANE_RAFT_LOCALIZATION	BP	TRUE	0.0420871436256052	0.0494831255700821
GO:0014031	0.000195121951219512	0.00443087523529835	-0.52953853921933	-2.18006839076139	0	87	20346|20358|20666|26456|20350|20359|211323|20423|12159|20351|20357|12043|231858|18741|18188|17684|17311|19713|108151|15214|13618|14472|20681|14234|20353|218877|11749|56198|20348|20361|13641|12558|14573|16392|12540	GOBP_MESENCHYMAL_CELL_DEVELOPMENT	BP	FALSE	0.00542880932556203	0.00627370709593857
GO:0072171	0.00315208825847124	0.0360276696106416	-0.427245128779022	-1.6381821790686	15	60	22414|67087|22417|20423|12387|12159|22339|12043|16869|19206|22420|12705|22412|15229|20681|94275|18121|11606|271127|18510|12156|14573|14734|14164|233651	GOBP_MESONEPHRIC_TUBULE_MORPHOGENESIS	BP	TRUE	0.0292318239813789	0.035271791912682
GO:0001823	0.00274509803921569	0.0326553596266882	-0.380759446196352	-1.58738747473025	13	94	22414|67087|22417|20423|12387|12159|22339|12043|16869|14561|19713|73230|19206|22420|12705|218772|22412|20969|15229|20681|94275|18121|11606|14234|271127|20464|18510|17126|12156|70350|14573|14734|19701|14164	GOBP_MESONEPHROS_DEVELOPMENT	BP	TRUE	0.027438877755511	0.0330315528526591
GO:0090634	0.000404940271309982	0.00746014844238817	0.920421865769816	1.83780134973016	1	5	22177|13051|16409|20375	GOBP_MICROGLIAL_CELL_MEDIATED_CYTOTOXICITY	BP	TRUE	0.00848001387323333	0.00944091236048913
GO:1904124	0.0015984015984016	0.022069829241144	0.812588381133114	1.87318399995236	7	8	13051|83433|12977|20302|70839	GOBP_MICROGLIAL_CELL_MIGRATION	BP	TRUE	0.0201877116594098	0.0236351259360109
GO:0030901	0.0001953125	0.00443087523529835	-0.460586598599353	-1.89959070748023	0	88	14696|226896|22415|14368|20423|12387|64290|18742|68151|20974|22272|12709|20319|14362|22412|226180|14365|17228|18423|56207|22630|22629|21350|14661|238057|18823|70350|110648|12799|12540|110323|64383|11957|14183|15205|12313|14534|14180	GOBP_MIDBRAIN_DEVELOPMENT	BP	TRUE	0.00542880932556203	0.00627370709593857
GO:0051256	0.00280561122244489	0.0329976695472393	-0.802195013621406	-1.76369931808159	13	7	26934|233406|71819|20877	GOBP_MITOTIC_SPINDLE_MIDZONE_ASSEMBLY	BP	TRUE	0.027438877755511	0.0330879149603555
GO:0015844	0.000196116885663856	0.00443087523529835	-0.491819805767485	-2.00815963614802	0	83	18387|27220|13488|99296|11551|54524|12652|20519|13489|11438|12918|60510|214084|11440|13162|54393|18441|20907|268860|19339|11552|80976|11606|20518|11540|229521|20517|18436	GOBP_MONOAMINE_TRANSPORT	BP	TRUE	0.00542880932556203	0.00627370709593857
GO:0016331	0.001	0.0154098117681933	-0.354786783960984	-1.57941385578772	4	147	20666|22414|20677|12808|57265|14368|22417|20423|20460|12387|12159|15208|244058|68588|17684|16371|20319|19713|19206|240641|22420|71461|14362|93840|22412|232906|20681|12367|18749|18121|17769|20353|170823|14365|50768|13544|16372|18510|16450|105278|238057|14573|270685|99683|105782	GOBP_MORPHOGENESIS_OF_EMBRYONIC_EPITHELIUM	BP	TRUE	0.015374070953381	0.017827254723264
GO:0000395	0.00623993558776167	0.0585528973880489	0.827100770136468	1.75099446878089	30	6	231769|110809|328110	GOBP_MRNA_5_SPLICE_SITE_RECOGNITION	BP	TRUE	0.043877192650402	0.0518183008650506
GO:0035637	0.000197511356903022	0.00443087523529835	-0.39753904534687	-1.79011460129441	0	157	54377|27220|64378|13488|15171|16521|14615|12291|16511|20271|140723|11941|330953|108058|11937|12300|399548|269116|20536|74868|14167|81904|16480|57814|16493|24046|72821|381290|238871|11998|11932|11606|14609|83964|11938|98660|66240|192775|13052|18436|12373|110893|14654|53313|20265|17136|16490|16392|18821	GOBP_MULTICELLULAR_ORGANISMAL_SIGNALING	BP	FALSE	0.00542880932556203	0.00627370709593857
GO:0002755	0.00040908161178155	0.00746014844238817	0.675457314157331	2.08968252429478	1	23	24088|21897|16362|12229|21899|73914|21898|54123|246746|16179|217303|81897	GOBP_MYD88_DEPENDENT_TOLL_LIKE_RECEPTOR_SIGNALING_PATHWAY	BP	TRUE	0.00848001387323333	0.00944091236048913
GO:0002756	0.00264012997562957	0.0316602437792626	0.698969048001025	1.89703973554811	12	14	225471|142980|21899|18754|21898|54123|74998|246746|414084|237868	GOBP_MYD88_INDEPENDENT_TOLL_LIKE_RECEPTOR_SIGNALING_PATHWAY	BP	TRUE	0.0270371425776515	0.0321858541972818
GO:0001773	0.00779167521017019	0.0674410768138668	0.5317378180069	1.70799764726362	37	27	94176|171285|20375|21813|15289|66824|19698|381319|53314|19164	GOBP_MYELOID_DENDRITIC_CELL_ACTIVATION	BP	TRUE	0.0496433769090973	0.0572503449415439
GO:0010257	0.00314218381775334	0.0360276696106416	-0.431729637883701	-1.63168140633767	15	56	67184|66377|66046|66821|66916|17993|69875|68198|68342|75406|225887|595136|66706|66349|66108|54405|208501|67264|230075|226646|68375|66928|69487|17721|75597|68349|73694|104130|17991|17717|227197|66414|67273|69702|17716	GOBP_NADH_DEHYDROGENASE_COMPLEX_ASSEMBLY	BP	TRUE	0.0292318239813789	0.035271791912682
GO:0050919	0.000394866732477789	0.00746014844238817	-0.514685826554192	-1.86652192475623	1	46	20346|20358|13640|26456|20350|20359|211323|20351|20357|18208|18846|108151|211187|13482|20353|218877|20348|20361	GOBP_NEGATIVE_CHEMOTAXIS	BP	TRUE	0.00848001387323333	0.00944091236048913
GO:0043922	0.00243704305442729	0.0298930153792189	0.700609585899699	1.90149224398229	11	14	20304|20302|20303|15364|16476|433759	GOBP_NEGATIVE_REGULATION_BY_HOST_OF_VIRAL_TRANSCRIPTION	BP	TRUE	0.0260907841907989	0.0306775449167638
GO:0002865	0.000404940271309982	0.00746014844238817	0.928001057343172	1.85293468045751	1	5	14130|213208|18168	GOBP_NEGATIVE_REGULATION_OF_ACUTE_INFLAMMATORY_RESPONSE_TO_ANTIGENIC_STIMULUS	BP	TRUE	0.00848001387323333	0.00944091236048913
GO:0002820	0.000203665987780041	0.00443087523529835	0.507178466514401	1.92078401010885	0	56	15018|15170|14130|171285|19264|105855|18733|12053|67742|17082|14727|15007|213208	GOBP_NEGATIVE_REGULATION_OF_ADAPTIVE_IMMUNE_RESPONSE	BP	TRUE	0.00542880932556203	0.00627370709593857
GO:0002578	0.00060459492140266	0.0103822053573658	0.845749648851817	2.01947956374844	2	9	14130|12514|18733|15002	GOBP_NEGATIVE_REGULATION_OF_ANTIGEN_PROCESSING_AND_PRESENTATION	BP	TRUE	0.0111133837867321	0.0126413985412875
GO:0048843	0.000975609756097561	0.0154098117681933	-0.58909652437362	-1.90081360436181	4	27	20346|20358|26456|20350|20359|22415|20351|20357|18846|108151|20353|218877|20348|20361	GOBP_NEGATIVE_REGULATION_OF_AXON_EXTENSION_INVOLVED_IN_AXON_GUIDANCE	BP	FALSE	0.015374070953381	0.017827254723264
GO:0030889	0.000203790503362543	0.00443087523529835	0.744557110184879	2.16295805982412	0	18	22177|14130|15951|17096|16331|114774|12229|57916|11920	GOBP_NEGATIVE_REGULATION_OF_B_CELL_PROLIFERATION	BP	FALSE	0.00542880932556203	0.00627370709593857
GO:0050859	0.00644122383252818	0.0594945722361286	0.825534832322137	1.74767933651364	31	6	12483|14130|107321|217303|56310	GOBP_NEGATIVE_REGULATION_OF_B_CELL_RECEPTOR_SIGNALING_PATHWAY	BP	FALSE	0.044260591018053	0.0520881778439215
GO:0050866	0.00020271639975674	0.00443087523529835	0.468291597621663	2.17165162899236	0	199	15018|13011|17289|22177|93695|12523|15170|14130|12394|171285|19264|83433|15951|16768|16792|17096|105855|15368|18733|16331|12053|67742|12524|60533|20375|14191|12399|12400|380732|16362|14727|69769|114774|11816|26971|12229|16859|74048|12801|208650|16854|15007|57916|57438|213208|15289|12802|11920|19091|229473|245126|242202|12608|16858|100043314|14061|246746|15284|21946|217303|230738|20971|19122|67245…	GOBP_NEGATIVE_REGULATION_OF_CELL_ACTIVATION	BP	TRUE	0.00542880932556203	0.00627370709593857
GO:0031342	0.000203376042302217	0.00443087523529835	0.681213643171613	2.22615582320359	0	29	15018|14964|13051|14130|171285|19264|105855|18733|16859|15007|15040|216869|16641|26365	GOBP_NEGATIVE_REGULATION_OF_CELL_KILLING	BP	TRUE	0.00542880932556203	0.00627370709593857
GO:2001199	0.0001998001998002	0.00443087523529835	0.922429009842338	2.12638932877568	0	8	15018|14130|18733|66058|65963|15007	GOBP_NEGATIVE_REGULATION_OF_DENDRITIC_CELL_DIFFERENTIATION	BP	FALSE	0.00542880932556203	0.00627370709593857
GO:0032811	0.000197511356903022	0.00443087523529835	-0.915024992514304	-1.81958118442488	0	5	11551|12918|54393|11552	GOBP_NEGATIVE_REGULATION_OF_EPINEPHRINE_SECRETION	BP	FALSE	0.00542880932556203	0.00627370709593857
GO:1903707	0.000407996736026112	0.00746014844238817	0.435751923952265	1.81478058470139	1	94	12262|15018|14130|12394|16768|17096|18733|16331|12053|20302|12399|12400|66058|16362|14727|142980|12571|65963|83924|15007|15289|229473|21898|15284|21946|230738|26365|229615|14118|57757|22761|50754|319817|16149|15404	GOBP_NEGATIVE_REGULATION_OF_HEMOPOIESIS	BP	TRUE	0.00848001387323333	0.00944091236048913
GO:0032689	0.000406834825061025	0.00746014844238817	0.5841730463423	1.98115304287403	1	34	171285|16792|18733|60533|17082|14727|16859|74048|213208|15289|21898|16858|21946|230738|19122	GOBP_NEGATIVE_REGULATION_OF_INTERFERON_GAMMA_PRODUCTION	BP	FALSE	0.00848001387323333	0.00944091236048913
GO:0032691	0.0028830313014827	0.0337175213065418	0.591460223338442	1.85976554693442	13	25	12489|13051|83433|216799|14727|12362|216869|14870|208188|230738|18854|216963	GOBP_NEGATIVE_REGULATION_OF_INTERLEUKIN_1_BETA_PRODUCTION	BP	FALSE	0.0279168773549513	0.0336353651839649
GO:0032703	0.0036697247706422	0.0402894703699757	0.591993269479409	1.85126012820985	17	24	171285|19264|16768|16792|12490|14727|213208|22350|26558|19122	GOBP_NEGATIVE_REGULATION_OF_INTERLEUKIN_2_PRODUCTION	BP	FALSE	0.032627189324437	0.0383946966956576
GO:0032715	0.00484261501210654	0.0498995721316865	0.466241374570788	1.68797245669829	23	45	12523|15170|171285|105855|16331|319430|14727|216869|73914|21926|21898|208188|230738|81897|378425|19260|242248|57781	GOBP_NEGATIVE_REGULATION_OF_INTERLEUKIN_6_PRODUCTION	BP	FALSE	0.0398477149087495	0.0467957603472423
GO:0032413	0.00669159614249164	0.0609750439031425	-0.402895213130791	-1.56499235992371	33	64	100102|11551|14664|13489|18389|108058|100503659|12921|57814|26941|14873|98660|66240|53416|12373|329152|18821|328424|56085|13490|94253|12313|13844|232748|14697|16509|23967|12283	GOBP_NEGATIVE_REGULATION_OF_ION_TRANSMEMBRANE_TRANSPORTER_ACTIVITY	BP	TRUE	0.044671542848852	0.0527388509535358
GO:1903038	0.00020259319286872	0.00443087523529835	0.515716285125544	2.22937107884019	0	120	15018|93695|15170|14130|12394|171285|16768|16792|105855|18733|12053|12524|60533|12399|12400|16362|14727|69769|114774|26971|16859|74048|208650|16854|15007|57438|213208|15289|229473|245126|242202|12608|16858|11898|100043314|15284|217303|230738|20971|19122|67245|11651|26365	GOBP_NEGATIVE_REGULATION_OF_LEUKOCYTE_CELL_CELL_ADHESION	BP	TRUE	0.00542880932556203	0.00627370709593857
GO:0070664	0.000204457166223676	0.00443087523529835	0.570880963191063	2.33866051371635	0	86	15018|22177|93695|15170|14130|171285|15951|17096|18733|16331|23892|12524|60533|14727|114774|26971|12229|16859|74048|208650|15007|57916|57438|213208|11920|229473|20293|14870|77125|242202|12608|16858|217303|20971|19122|67245	GOBP_NEGATIVE_REGULATION_OF_LEUKOCYTE_PROLIFERATION	BP	TRUE	0.00542880932556203	0.00627370709593857
GO:1900272	0.00648955587102008	0.059681069776144	0.705747449765637	1.78669204211118	31	11	22177|13051|268709|11816|13838|19122|11539|11596	GOBP_NEGATIVE_REGULATION_OF_LONG_TERM_SYNAPTIC_POTENTIATION	BP	FALSE	0.0442672328658898	0.0522553753737392
GO:0010936	0.00263211176351488	0.0316005381123143	0.884526590994327	1.766129449176	12	5	21803|21808|73914	GOBP_NEGATIVE_REGULATION_OF_MACROPHAGE_CYTOKINE_PRODUCTION	BP	FALSE	0.0270371425776515	0.0321858541972818
GO:0033007	0.00302114803625378	0.0349397954760072	0.744042763017376	1.83744029510668	14	10	12523|15170|15368|16859|217303	GOBP_NEGATIVE_REGULATION_OF_MAST_CELL_ACTIVATION_INVOLVED_IN_IMMUNE_RESPONSE	BP	FALSE	0.0288261734581092	0.0346261861197396
GO:0035509	0.00607410406964973	0.0575086091533589	0.848244900370001	1.69368599419125	29	5	105855|21926|19878|16150	GOBP_NEGATIVE_REGULATION_OF_MYOSIN_LIGHT_CHAIN_PHOSPHATASE_ACTIVITY	BP	FALSE	0.0432046513616348	0.0511434479822401
GO:0002716	0.00226850897092184	0.0283822957529174	0.635840109486856	1.94122104448788	10	22	15018|14964|171285|18733|16859|15007|15040|216869|16641|26365|20723|243864	GOBP_NEGATIVE_REGULATION_OF_NATURAL_KILLER_CELL_MEDIATED_IMMUNITY	BP	TRUE	0.0252113837904723	0.0295359868014024
GO:0032088	0.00102375102375102	0.0154098117681933	0.429727703693234	1.74784506301331	4	82	171285|383619|13078|14747|216799|434341|12051|19241|20821|20375|12578|11746|66568|66824|216869|17846|73914|16179|230738|252870|67245|81897|59079|378425|319555|107392|93759|223453|22036|16600|18038	GOBP_NEGATIVE_REGULATION_OF_NF_KAPPAB_TRANSCRIPTION_FACTOR_ACTIVITY	BP	TRUE	0.015374070953381	0.017827254723264
GO:0048715	0.00609636184857424	0.0575693679742292	-0.679769694131219	-1.76155091025541	30	12	12387|15208|15904|13390|13392|13490|15205|18015	GOBP_NEGATIVE_REGULATION_OF_OLIGODENDROCYTE_DIFFERENTIATION	BP	FALSE	0.0432046513616348	0.0511434479822401
GO:0046426	0.00783666735409363	0.0676726166781657	0.563675473649701	1.72090227619258	37	22	12051|13131|229900|18012|547253|18016|12702	GOBP_NEGATIVE_REGULATION_OF_RECEPTOR_SIGNALING_PATHWAY_VIA_JAK_STAT	BP	TRUE	0.0496927911448806	0.0574214297345709
GO:0060761	0.000819000819000819	0.0130082216289679	0.438078941098336	1.74668704790611	3	73	17948|19264|83433|20304|434341|22040|246730|12362|547253|319190|56045|24110|17381|14870|20564|73914|78688|69675|74186|56310|56792|100038882|22036|16600|73945|14063	GOBP_NEGATIVE_REGULATION_OF_RESPONSE_TO_CYTOKINE_STIMULUS	BP	TRUE	0.0138185363372401	0.0158778938742061
GO:0035024	0.00504560450223171	0.0512483359201494	-0.565821188319814	-1.73665807099188	25	22	17295|71544|107351|16400|16765|16412|232906|77446|50768|69903	GOBP_NEGATIVE_REGULATION_OF_RHO_PROTEIN_SIGNAL_TRANSDUCTION	BP	FALSE	0.0401247889140706	0.047501045382217
GO:0034136	0.00538707102952913	0.0533472922618025	0.803591671747779	1.78099614657974	26	7	83433|17096|21899	GOBP_NEGATIVE_REGULATION_OF_TOLL_LIKE_RECEPTOR_2_SIGNALING_PATHWAY	BP	FALSE	0.0414046146247383	0.0488054778088765
GO:0051970	0.00651787477779972	0.0598114245938074	-0.835564236857355	-1.66156878358731	32	5	15171|11998|14654	GOBP_NEGATIVE_REGULATION_OF_TRANSMISSION_OF_NERVE_IMPULSE	BP	TRUE	0.0442672328658898	0.0522553753737392
GO:0090209	0.00422960725075529	0.0449644443620682	0.735371603314295	1.81602655515021	20	10	30955|11810|11816|20660|50754|11814|14756	GOBP_NEGATIVE_REGULATION_OF_TRIGLYCERIDE_METABOLIC_PROCESS	BP	TRUE	0.0363983723699881	0.0427138661500969
GO:1903556	0.000204248366013072	0.00443087523529835	0.604206289767029	2.33369344526779	0	62	93695|12489|15170|171285|83433|12051|18733|60533|12490|319430|14727|11441|56399|16859|12257|73149|74048|18976|216869|14870|73914|21898|208188	GOBP_NEGATIVE_REGULATION_OF_TUMOR_NECROSIS_FACTOR_SUPERFAMILY_CYTOKINE_PRODUCTION	BP	TRUE	0.00542880932556203	0.00627370709593857
GO:0001915	0.000203376042302217	0.00443087523529835	0.797920200147151	2.0719718935089	0	12	15018|14130|19264|105855|18733|15007|16641|26365	GOBP_NEGATIVE_REGULATION_OF_T_CELL_MEDIATED_CYTOTOXICITY	BP	TRUE	0.00542880932556203	0.00627370709593857
GO:0050860	0.00305810397553517	0.0352105282764553	0.60130941955971	1.88039325873893	14	24	15170|16792|14727|114774|208650|16854|22350|19122|26365|19260|77799|104418|75454|54215	GOBP_NEGATIVE_REGULATION_OF_T_CELL_RECEPTOR_SIGNALING_PATHWAY	BP	TRUE	0.0290371426026543	0.034926766457428
GO:0072009	0.0017776022121272	0.0236339260862998	-0.376813982093898	-1.59993493357506	8	107	19126|22414|19277|67087|22417|17260|20423|12387|12159|15208|211401|22339|12043|16371|16869|19206|22420|12705|13618|12484|22412|15229|20681|94275|18121|11606|14234|271127|16372|56198|18510|12156|70350|14573|14734|14164	GOBP_NEPHRON_EPITHELIUM_DEVELOPMENT	BP	TRUE	0.021731187043255	0.0250480311708832
GO:0014033	0.000196078431372549	0.00443087523529835	-0.484821139310448	-2.02122104051224	0	94	20346|20358|20666|26456|20350|20359|17260|211323|20423|12159|20351|20357|231858|18741|18188|17684|17311|19713|108151|13618|14472|20681|14234|20353|218877|11749|20348|20361|13641|12558|14573|16392|12540	GOBP_NEURAL_CREST_CELL_DIFFERENTIATION	BP	TRUE	0.00542880932556203	0.00627370709593857
GO:0001755	0.000196309383588536	0.00443087523529835	-0.556761738221955	-2.12069768115197	0	58	20346|20358|26456|20350|20359|20423|12159|20351|20357|231858|18741|18188|17311|19713|108151|13618|14472|20681|20353|218877|11749|20348|20361|13641|14573|16392|12540	GOBP_NEURAL_CREST_CELL_MIGRATION	BP	TRUE	0.00542880932556203	0.00627370709593857
GO:0048857	0.0001960399921584	0.00443087523529835	-0.483012589726517	-1.84511930047786	0	59	14696|114142|12570|12569|20974|12043|16502|12709|268345|67703|226180|22630|22629|21869|14661|18823|70350|99683|105782|12799|12540|110323|11444|64383|11957	GOBP_NEURAL_NUCLEUS_DEVELOPMENT	BP	TRUE	0.00542880932556203	0.00627370709593857
GO:1902284	0.00118906064209275	0.0176371749646094	-0.518506397942034	-1.79823474394994	5	37	20346|20358|26456|20350|20359|22415|20351|22339|20357|18846|108151|20353|218877|20348|20361|11658	GOBP_NEURON_PROJECTION_EXTENSION_INVOLVED_IN_NEURON_PROJECTION_GUIDANCE	BP	TRUE	0.0170948885758775	0.0197712087467099
GO:0007218	0.000199242877067145	0.00443087523529835	-0.518076850169291	-2.17332489104483	0	100	18387|27220|237213|104080|110312|20606|15171|21334|18216|18217|30052|21333|18389|13599|23963|18232|241070|20609|209776|14658|18390|229357|60531|18619|58178|14608|110304|14419|70086|18155|14427|14654|81840|20605|11516|230777|114229|12310|22174|58182|114640|229214	GOBP_NEUROPEPTIDE_SIGNALING_PATHWAY	BP	TRUE	0.00542880932556203	0.00627370709593857
GO:0098943	0.00460921843687375	0.0478263913055652	-0.792521316245065	-1.74243080708829	22	7	54377|140723|12300|81904	GOBP_NEUROTRANSMITTER_RECEPTOR_TRANSPORT_POSTSYNAPTIC_ENDOSOME_TO_LYSOSOME	BP	FALSE	0.0383643883511704	0.0451664602607999
GO:0098810	0.00453291288923926	0.0471713755413487	-0.504124401089547	-1.72746314443692	22	35	13488|20519|13489|63959|16513|214084|13162|243616|16412|20518|98660|20517|232333|14573|13490|13340	GOBP_NEUROTRANSMITTER_REUPTAKE	BP	TRUE	0.0378905026126153	0.0445759258443317
GO:0035567	0.000588235294117647	0.0103822053573658	-0.424258171160261	-1.68933430319355	2	72	93897|57265|14366|14368|22417|14370|229658|93960|13132|68588|20319|54612|71461|14362|22421|93840|22412|407821|18099|14365|13544|23888|14734|75788|14371|12540|59036	GOBP_NON_CANONICAL_WNT_SIGNALING_PATHWAY	BP	TRUE	0.0111133837867321	0.0126413985412875
GO:0090305	0.00203458799593082	0.026147206483964	0.311283440101815	1.4813797403386	9	248	58809|104759|276950|22040|226409|12007|100037283|547176|231464|382913|15473|237886|75416|15364|72587|56045|319618|72068|12457|215194|74108|209966|68092|54159|57746|24127|59028|11727|14156|27050|330409|83410|22038|75686|18975|19373|13421|19360|211064|230738|52477|75033|56629|56463|227656|104884|103135|22427|66637|72103|18970|192119|69639|66899|104625|432508|69537|114615|78943|66481|228410|78416|66…	GOBP_NUCLEIC_ACID_PHOSPHODIESTER_BOND_HYDROLYSIS	BP	FALSE	0.0235342244895504	0.027511583602251
GO:0018401	0.00377208655946	0.0411094171474901	-0.729480125207837	-1.7886554292053	18	10	112407|53381|18452|320452|50527	GOBP_PEPTIDYL_PROLINE_HYDROXYLATION_TO_4_HYDROXY_L_PROLINE	BP	FALSE	0.0332351410374043	0.0391023622644659
GO:0018212	0.00161550888529887	0.0221879525734381	0.291338565479172	1.43963345415095	7	345	17289|56644|16414|15170|17969|234779|19264|83433|17096|20304|16194|15163|18213|23892|12978|67742|216616|18186|11308|14191|12803|21937|13841|80285|14727|54721|24056|21803|12229|16590|12931|19229|547253|56708|13636|15162|208650|12223|19106|14129|18016|12501|108071|230735|16878|13543|16162|18205|74012|14165|12169|18754|18413|11352|26563|216869|26395|78388|22385|14182|21926|12702|13838|16451|19882|22…	GOBP_PEPTIDYL_TYROSINE_MODIFICATION	BP	TRUE	0.0201877116594098	0.0236351259360109
GO:0007200	0.00277777777777778	0.0327769108305355	-0.380239721564289	-1.58943927790635	13	97	574402|18387|13488|15171|319197|11551|21336|12652|18217|13489|18389|14062|14688|11548|18441|14064|15465|209776|12374|14816|18390|13618|26941|14745|12426|243764	GOBP_PHOSPHOLIPASE_C_ACTIVATING_G_PROTEIN_COUPLED_RECEPTOR_SIGNALING_PATHWAY	BP	TRUE	0.027438877755511	0.0330315528526591
GO:0016310	0.00379907133811735	0.0413601515208441	0.215656740379947	1.19623315936927	17	1723	231633|17289|30955|56644|93695|16414|13051|15170|17969|12266|234779|15277|19264|12984|83433|24088|15512|56742|14173|18173|24047|15944|17096|12236|20304|70415|105855|434341|16194|15163|18752|13131|110197|81877|18213|23892|12978|12977|67742|55984|16706|216616|12524|228094|320207|56490|18186|212032|22040|20302|11308|19225|12064|21832|76089|12606|14191|12399|19130|12578|22367|80982|12803|18719|228550…	GOBP_PHOSPHORYLATION	BP	TRUE	0.0333227961316481	0.0392570704938793
GO:0021983	0.00256208119826567	0.0310608264655771	-0.503314551350411	-1.7586948034228	12	38	13489|22417|12159|18992|13162|18741|18420|20675|78925|18121|18508|14601|14633|14632|12156|16392|16324|20473	GOBP_PITUITARY_GLAND_DEVELOPMENT	BP	TRUE	0.0268573196969521	0.031778300636317
GO:0021548	0.00734126984126984	0.0651625739122684	-0.730141094936333	-1.73466712059085	36	9	12570|12569|12043|22272|99683|105782|17172	GOBP_PONS_DEVELOPMENT	BP	TRUE	0.0481863215084692	0.0562254901960784
GO:0002821	0.000202470135654991	0.00443087523529835	0.474442999199649	2.02233116300341	0	107	15018|56644|14964|12266|12010|19264|83433|18173|216799|60533|74131|80859|12007|18439|69583|21803|12229|15064|56708|332579|16177|15007|66824|15040|268564	GOBP_POSITIVE_REGULATION_OF_ADAPTIVE_IMMUNE_RESPONSE	BP	TRUE	0.00542880932556203	0.00627370709593857
GO:0046641	0.00204540805890775	0.026189787670522	0.63249418396692	1.95676620158102	9	23	15018|19264|320484|21813|54721|16859|15007|12501|15040|50498|19260|20963|192656|12772	GOBP_POSITIVE_REGULATION_OF_ALPHA_BETA_T_CELL_PROLIFERATION	BP	TRUE	0.0235342244895504	0.027511583602251
GO:2000601	0.00322255790533736	0.0365774394561054	0.739890993264363	1.82718735076078	15	10	20430|83767|22376|73178|50884|329165|242687|245880	GOBP_POSITIVE_REGULATION_OF_ARP2_3_COMPLEX_MEDIATED_ACTIN_NUCLEATION	BP	FALSE	0.0294547816020555	0.0356009575618539
GO:0045777	0.00668501769563508	0.0609685341943139	-0.494865361482248	-1.68545153321582	33	34	27220|21334|21336|243547|11548|11552|238871|11998|170639|11606|11819|15902|11554|21338|18430	GOBP_POSITIVE_REGULATION_OF_BLOOD_PRESSURE	BP	TRUE	0.044671542848852	0.0527388509535358
GO:0030513	0.00118906064209275	0.0176371749646094	-0.519305171329381	-1.80100497410211	5	37	20666|231014|12159|15208|16542|12562|217342|94187|15229|18007|17126|14734|68431|15205	GOBP_POSITIVE_REGULATION_OF_BMP_SIGNALING_PATHWAY	BP	FALSE	0.0170948885758775	0.0197712087467099
GO:0043378	0.000202470135654991	0.00443087523529835	0.961694915254237	1.92021102389247	0	5	12394|105855|12399|12400|14727	GOBP_POSITIVE_REGULATION_OF_CD8_POSITIVE_ALPHA_BETA_T_CELL_DIFFERENTIATION	BP	FALSE	0.00542880932556203	0.00627370709593857
GO:0031328	0.0006318449873631	0.0105299298342273	0.226308384876248	1.25833820860946	2	1812	15379|56644|235320|17969|12394|81879|83433|24088|15945|56742|15212|14173|13078|18173|18991|24047|21949|68750|216799|17984|20304|12609|72512|434341|12051|18124|18733|15163|21413|100073351|233571|56458|72135|195733|223527|223922|21676|12393|23892|15900|231130|24136|19241|11910|209200|241226|12524|225631|70779|14055|20821|213054|52609|16175|18028|19225|19055|67815|226075|20375|270118|18012|12606|123…	GOBP_POSITIVE_REGULATION_OF_CELLULAR_BIOSYNTHETIC_PROCESS	BP	TRUE	0.0111341332908308	0.0127742573532105
GO:0050867	0.000201531640467553	0.00443087523529835	0.411619038909003	2.02461723852664	0	332	15018|22177|56644|16414|56193|235320|15170|12394|12010|171285|19264|83433|24047|17096|320484|22324|50723|216799|20304|105855|18124|18733|13032|16331|12053|231130|69165|16409|76088|12524|108723|16175|60533|74131|20302|321019|12606|14191|12399|80859|12400|78317|17082|12335|14727|21813|69583|54721|19204|21803|12229|74411|14999|57914|16859|56708|246256|74048|15002|11501|15007|20296|107527|12501|15289…	GOBP_POSITIVE_REGULATION_OF_CELL_ACTIVATION	BP	TRUE	0.00542880932556203	0.00627370709593857
GO:0010942	0.00770322319075613	0.0671899425455466	0.249073931419714	1.28525306018204	37	541	15018|22177|12259|56644|16414|235320|14130|19264|15951|13078|16792|17096|21938|20304|80885|15368|18733|13032|16331|18566|56458|12053|16409|11910|60533|20302|19225|76089|18012|16401|12578|14595|17709|21937|12226|13841|14811|21817|18439|50523|58203|114774|12322|56312|142980|13033|13036|21812|16859|12257|19125|237886|12801|11501|21808|15364|15007|20296|58231|227541|15289|16476|72567|66824|21899|1192…	GOBP_POSITIVE_REGULATION_OF_CELL_DEATH	BP	FALSE	0.0495718287314926	0.0572400388726919
GO:0031343	0.000203665987780041	0.00443087523529835	0.597321608261875	2.26217371160676	0	56	15018|22177|56644|14964|12010|19264|16768|22324|16409|20375|12007|18439|30925|15064|15007|15040	GOBP_POSITIVE_REGULATION_OF_CELL_KILLING	BP	TRUE	0.00542880932556203	0.00627370709593857
GO:2000848	0.00140280561122244	0.0198493144146785	-0.826781792719474	-1.81775560712947	6	7	56745|12918|13132|14419|14427	GOBP_POSITIVE_REGULATION_OF_CORTICOSTEROID_HORMONE_SECRETION	BP	TRUE	0.0188969075152885	0.0220125786163522
GO:1900017	0.00164102564102564	0.0222738166967932	0.638398070364117	1.92735915318322	7	21	56644|106512|332579|21899|20848|21926|21898|229898	GOBP_POSITIVE_REGULATION_OF_CYTOKINE_PRODUCTION_INVOLVED_IN_INFLAMMATORY_RESPONSE	BP	FALSE	0.0201877116594098	0.0236351259360109
GO:0002230	0.00428571428571429	0.0451273976713827	0.551240459406512	1.78483692460113	20	28	383619|72512|18733|209200|80285|20846|66824|230738|27103|230073|19260|70796|246779|214763	GOBP_POSITIVE_REGULATION_OF_DEFENSE_RESPONSE_TO_VIRUS_BY_HOST	BP	FALSE	0.0364472049689441	0.0427914110429448
GO:1905007	0.00425187284875481	0.0450629174398611	0.862208276985803	1.72156659258387	20	5	21813|21812|21808	GOBP_POSITIVE_REGULATION_OF_EPITHELIAL_TO_MESENCHYMAL_TRANSITION_INVOLVED_IN_ENDOCARDIAL_CUSHION_FORMATION	BP	FALSE	0.0363983723699881	0.0427138661500969
GO:0070374	0.00020124773596297	0.00443087523529835	0.381171469730249	1.75728396757691	0	189	93695|171285|19264|83433|14173|20305|24047|20304|15894|233571|18213|12978|16175|18186|20302|21832|321019|76089|20303|100038489|18816|319430|12654|244882|21803|381126|11816|19229|11441|109880|16859|332579|18750|20608|20296|12273|18168|15289|76954|16476|66824|15559|14165|12768|384009|26563|216869|26395|20293|21926|17751|21898|12633|56636	GOBP_POSITIVE_REGULATION_OF_ERK1_AND_ERK2_CASCADE	BP	FALSE	0.00542880932556203	0.00627370709593857
GO:0060369	0.00182223122089492	0.023945627740723	0.889894373736884	1.77684727187905	8	5	19264|17096|216190	GOBP_POSITIVE_REGULATION_OF_FC_RECEPTOR_MEDIATED_STIMULATORY_SIGNALING_PATHWAY	BP	TRUE	0.0217337358099224	0.0252864852173973
GO:1903977	0.00221684804514309	0.0280396218069984	0.785954691478115	1.87670126689034	10	9	13051|83433|12977|20302|70839	GOBP_POSITIVE_REGULATION_OF_GLIAL_CELL_MIGRATION	BP	TRUE	0.0249338007358693	0.0292790509024539
GO:1903708	0.000200601805416249	0.00443087523529835	0.469173913325758	2.09616126556209	0	151	15018|22177|235320|12394|19264|83433|24047|216799|105855|18733|15163|16331|12053|12977|12524|74131|12399|80859|12400|14727|21813|21803|12229|19645|16859|18750|74048|11501|16854|15007|107527|15289|74734|16878|268564|12768|21926|13655|12192|19766|216984|19373|240354|19090|15284	GOBP_POSITIVE_REGULATION_OF_HEMOPOIESIS	BP	TRUE	0.00542880932556203	0.00627370709593857
GO:0032727	0.00635897435897436	0.0589253622194799	0.585729206128051	1.76834893325062	30	21	71586|170743|20846|142980|17381|27056|21898|54123|81897|230073|192656	GOBP_POSITIVE_REGULATION_OF_INTERFERON_ALPHA_PRODUCTION	BP	FALSE	0.0441069285324604	0.0518758434547908
GO:0032728	0.000202675314146737	0.00443087523529835	0.582454879265076	2.05405473290136	0	40	24088|246728|72512|56490|71586|246730|170743|16362|142980|67486|27056|384309|21898|54123|81897|230073|97165|192656|100038882|228607|66878|80861|23960	GOBP_POSITIVE_REGULATION_OF_INTERFERON_BETA_PRODUCTION	BP	FALSE	0.00542880932556203	0.00627370709593857
GO:0032729	0.000202922077922078	0.00443087523529835	0.50918927331452	2.01073633650763	0	69	15018|56644|171285|18173|12051|18733|15900|74131|12475|170743|30925|54721|142980|12611|16859|18106|16177|15007|12501|66824|16162|21926|21898|81897|50498|22761|19260|16176|27007|192656|100038882|12772|246779|54215|14063	GOBP_POSITIVE_REGULATION_OF_INTERFERON_GAMMA_PRODUCTION	BP	FALSE	0.00542880932556203	0.00627370709593857
GO:0032733	0.000202634245187437	0.00443087523529835	0.604186816778007	2.07889536447182	0	36	56644|234779|83433|24088|12051|60533|74131|12490|16859|213208|15289|66824|20848|21898|100043314|81897|232801|20963	GOBP_POSITIVE_REGULATION_OF_INTERLEUKIN_10_PRODUCTION	BP	FALSE	0.00542880932556203	0.00627370709593857
GO:0032735	0.000201938610662359	0.00443087523529835	0.564184289373015	1.97881332490744	0	39	15018|56644|234779|24088|16792|24047|15900|16362|142980|16859|15007|15289|16170|27056|21898|327957|16994|81897|20963|11596|18795|192656|26416|17242|19697	GOBP_POSITIVE_REGULATION_OF_INTERLEUKIN_12_PRODUCTION	BP	FALSE	0.00542880932556203	0.00627370709593857
GO:0032731	0.000203873598369011	0.00443087523529835	0.621846502988571	2.32454917611329	0	53	22177|56644|383619|15951|24047|216799|20302|217203|18439|69146|12362|16859|195046|66824|21899|17127|20848|21926|21898|229898|240354|378425|12370|232801|11596|100040462|192656	GOBP_POSITIVE_REGULATION_OF_INTERLEUKIN_1_BETA_PRODUCTION	BP	FALSE	0.00542880932556203	0.00627370709593857
GO:0032747	0.000200843542880096	0.00443087523529835	0.956209581242782	1.78682536502862	0	4	56644|234779	GOBP_POSITIVE_REGULATION_OF_INTERLEUKIN_23_PRODUCTION	BP	FALSE	0.00542880932556203	0.00627370709593857
GO:0032743	0.00244100895036615	0.0298930153792189	0.533384914138884	1.80891116474101	11	34	56644|234779|12394|19264|12524|108723|16175|74131|12501|27050|240354	GOBP_POSITIVE_REGULATION_OF_INTERLEUKIN_2_PRODUCTION	BP	FALSE	0.0260907841907989	0.0306775449167638
GO:0032753	0.00268096514745308	0.0319655901812726	0.622816895988926	1.90146114930063	12	22	171285|14127|216799|12524|74131|16859|213208|12501|15040|16180|12608	GOBP_POSITIVE_REGULATION_OF_INTERLEUKIN_4_PRODUCTION	BP	FALSE	0.0273123324396783	0.0325617222199992
GO:0032755	0.000204834084391643	0.00443087523529835	0.541446378319567	2.22661634748648	0	88	22177|56644|13057|234779|24088|16194|18733|21897|56490|16175|71586|217203|170743|18439|19204|142980|16859|332579|107527|15289|66824|21899|16170|20848|77125|21926|16180|21898|327957|11629|81897|224440|230073|232801|20963|16176|11596|16149|16800	GOBP_POSITIVE_REGULATION_OF_INTERLEUKIN_6_PRODUCTION	BP	FALSE	0.00542880932556203	0.00627370709593857
GO:0032757	0.000203748981255094	0.00443087523529835	0.513318412642631	1.95957749723324	0	58	56644|24088|21897|12475|170743|12654|142980|16859|18106|15289|66824|20848|21926|19766|21898|15511|81897|233079|230073|20963|16176|16149|57320|193740|244202|14063|19697|18726|228607	GOBP_POSITIVE_REGULATION_OF_INTERLEUKIN_8_PRODUCTION	BP	FALSE	0.00542880932556203	0.00627370709593857
GO:0043123	0.000200400801603206	0.00443087523529835	0.359988992625899	1.65455572418428	0	184	56644|24047|15368|94094|231130|108723|20821|16175|269608|52829|217203|239552|21937|225471|142980|12362|211550|16859|332579|26406|20198|56200|59126|245527|21899|15559|18754|26563|20620|69550|71481|21926|19766|75547|19696|74735|21898|20196|12633|319236|240354|16179|67245|16150|50873|68075|68943|101700|81897|16151|68682|14225|20203|21933|12370|217069	GOBP_POSITIVE_REGULATION_OF_I_KAPPAB_KINASE_NF_KAPPAB_SIGNALING	BP	FALSE	0.00542880932556203	0.00627370709593857
GO:0010592	0.00408163265306122	0.0436770194267585	0.552465213691172	1.78880250193407	19	28	385354|20430|19354|74117|66713|76709|74055|50884|329165|13430|242687|234695|22408|319974|11567	GOBP_POSITIVE_REGULATION_OF_LAMELLIPODIUM_ASSEMBLY	BP	FALSE	0.0353404134611563	0.0415348101265823
GO:0070665	0.0002002002002002	0.00443087523529835	0.429662754700044	1.9050753615431	0	141	15018|171285|19264|12984|24047|17096|320484|50723|20304|105855|18733|12053|12978|12977|69165|12524|108723|16175|60533|74131|321019|78317|21813|54721|14999|16859|56708|246256|15007|12501|15289|66824|15040|14165|12982|69550|27050|22416|21898|12182	GOBP_POSITIVE_REGULATION_OF_LEUKOCYTE_PROLIFERATION	BP	TRUE	0.00542880932556203	0.00627370709593857
GO:0045621	0.000202265372168285	0.00443087523529835	0.475333020946815	2.00938737247124	0	102	15018|235320|12394|19264|24047|216799|105855|18733|16331|12053|12524|74131|12399|80859|12400|14727|21813|12229|16859|74048|11501|15007|107527|74734|268564|13655|19373|240354|19090|15284	GOBP_POSITIVE_REGULATION_OF_LYMPHOCYTE_DIFFERENTIATION	BP	TRUE	0.00542880932556203	0.00627370709593857
GO:0010759	0.00122523994282214	0.0176928051187802	0.681920019548784	1.95359444038705	5	17	12267|14747|20304|12978|12977|12273	GOBP_POSITIVE_REGULATION_OF_MACROPHAGE_CHEMOTAXIS	BP	FALSE	0.0171183523440007	0.0198415722083883
GO:0060907	0.00487408610885459	0.0499762063843799	0.666615692381183	1.80923098154865	23	14	15018|234779|16792|18733|15007|21898	GOBP_POSITIVE_REGULATION_OF_MACROPHAGE_CYTOKINE_PRODUCTION	BP	FALSE	0.0398477149087495	0.0467998533460817
GO:0071639	0.00631493175799552	0.0587219730737452	0.649948136216863	1.79868378632832	30	15	56644|12523|246730|16859|68279|20963|16176|11596|22160|23960	GOBP_POSITIVE_REGULATION_OF_MONOCYTE_CHEMOTACTIC_PROTEIN_1_PRODUCTION	BP	FALSE	0.0439573185716699	0.0518183008650506
GO:1903313	0.000405186385737439	0.00746014844238817	0.389935222410253	1.68563672029653	1	120	78781|12877|231464|15473|18458|19652|217351|72587|19655|11758|319618|12193|72068|12457|636931|74108|68092|12192|51810|19878|17350|66354|78784|230738|103135|20637|69639|12227|104625|319817|67578|13046|219022|101214|66446|230908|74203|214498|16549|20462|72662|378430|14904|208718|232791|80912|71701	GOBP_POSITIVE_REGULATION_OF_MRNA_METABOLIC_PROCESS	BP	TRUE	0.00848001387323333	0.00944091236048913
GO:0002888	0.00102082482645978	0.0154098117681933	0.663473135688556	1.98011631727028	4	20	22177|16414|12266|16409|20375|19204|12229|56200|15040	GOBP_POSITIVE_REGULATION_OF_MYELOID_LEUKOCYTE_MEDIATED_IMMUNITY	BP	TRUE	0.015374070953381	0.017827254723264
GO:2000503	0.00160674834304077	0.0221556532129906	0.920293671118825	1.71971093689858	7	4	20304|20302|20303	GOBP_POSITIVE_REGULATION_OF_NATURAL_KILLER_CELL_CHEMOTAXIS	BP	FALSE	0.0201877116594098	0.0236351259360109
GO:1902565	0.00120772946859903	0.0176371749646094	0.869926910355859	1.84165855392134	5	6	16414|16409|19204|74411|21926	GOBP_POSITIVE_REGULATION_OF_NEUTROPHIL_ACTIVATION	BP	FALSE	0.0170948885758775	0.0197712087467099
GO:1902624	0.00775510204081633	0.0672475362121496	0.523757750094009	1.69585188453015	37	28	12267|24047|105855|16175|19354|11501|16177|12273|227541|13614|21828|215999	GOBP_POSITIVE_REGULATION_OF_NEUTROPHIL_MIGRATION	BP	TRUE	0.0495718287314926	0.0572400388726919
GO:0051092	0.000201694231544978	0.00443087523529835	0.413055466644558	1.84247899787262	0	149	56644|13051|234779|383619|24088|216799|94094|23892|108723|20821|12335|12322|142980|12229|12362|216877|16859|332579|11501|19106|245527|66824|21899|12759|11705|26563|20848|73914|21926|27050|16180|19766|74735|21898|12633|319236|240354|18148|15511|16179|16150|20201|101700|81897|16151|11835|217069|16176|16174|23991|11596|56613|16800|193740|192656|268749	GOBP_POSITIVE_REGULATION_OF_NF_KAPPAB_TRANSCRIPTION_FACTOR_ACTIVITY	BP	FALSE	0.00542880932556203	0.00627370709593857
GO:1901224	0.000405679513184584	0.00746014844238817	0.494824468592764	1.9294191312202	1	65	171285|83433|24088|16792|24047|23892|12524|12475|170743|110784|142980|16859|19106|54446|21926|27050|21898|13614|16179|70110|81897|18569|378425|16202|16176|319817|11596	GOBP_POSITIVE_REGULATION_OF_NIK_NF_KAPPAB_SIGNALING	BP	FALSE	0.00848001387323333	0.00944091236048913
GO:1904407	0.00426136363636364	0.0451082290076714	0.49929430112189	1.73754527764044	20	38	56644|19225|217203|19229|70729|18764|21899|12759|17127|21926|21898|11898|13614|11651|13430|11629|16176|16337|27007	GOBP_POSITIVE_REGULATION_OF_NITRIC_OXIDE_METABOLIC_PROCESS	BP	TRUE	0.0363983723699881	0.0427138661500969
GO:0002793	0.00293484640970456	0.0342849417097734	-0.385440410671702	-1.58380926818084	14	86	20677|13489|12918|545192|54393|22044|11514|268860|12374|21416|23830|12638|67041|14601|20909|107221|14661|11516|16334|16392|53357|241296|19015|18111|216856|78894|76303|18096|12015|18642|28240|69227|19662|20186|76854|70456	GOBP_POSITIVE_REGULATION_OF_PEPTIDE_SECRETION	BP	TRUE	0.0282786186077937	0.0341175895128155
GO:0010518	0.00405926527298559	0.0435094649930218	0.446584123198127	1.68004894399261	19	54	14173|20304|233571|12524|18796|14682|14676|20339|19204|16590|70839|12273|15559|11352|11727|14182|15444	GOBP_POSITIVE_REGULATION_OF_PHOSPHOLIPASE_ACTIVITY	BP	TRUE	0.0353404134611563	0.0415348101265823
GO:0010562	0.000208159866777685	0.00443087523529835	0.256742252762344	1.36480082211263	0	811	231633|17289|30955|56644|93695|12489|56193|13051|17969|12266|234779|19264|83433|15512|56742|14173|18173|24047|15944|17096|20304|105855|16194|18733|15163|13131|233571|18213|23892|12978|12977|55984|19241|12524|320207|56490|18186|11308|19225|12064|21832|76089|14191|19130|80982|12803|17709|13590|21937|228140|53378|14555|13841|12654|80285|18439|244882|21813|19204|21803|142980|16590|12931|21812|19229|1…	GOBP_POSITIVE_REGULATION_OF_PHOSPHORUS_METABOLIC_PROCESS	BP	TRUE	0.00542880932556203	0.00627370709593857
GO:0010739	0.00277943220170737	0.0327769108305355	-0.740989133305506	-1.81687504630974	13	10	12311|56089|69068|17319|83397	GOBP_POSITIVE_REGULATION_OF_PROTEIN_KINASE_A_SIGNALING	BP	FALSE	0.027438877755511	0.0330315528526591
GO:1900122	0.0023976023976024	0.0295704295704296	0.804699597115177	1.85499872393244	11	8	12010|18186|12064|12306|227120	GOBP_POSITIVE_REGULATION_OF_RECEPTOR_BINDING	BP	TRUE	0.0260539460539461	0.0306046894282188
GO:0048260	0.00468909276248726	0.0484136022359285	0.440723974570173	1.64748783993612	22	53	12266|234779|12010|24047|23892|100038489|20339|72238|73178|94245|12306|19063|12759|18205|216869|20379|22416|13430|12402|227333|20963|16337|13645|52906|22041|104015	GOBP_POSITIVE_REGULATION_OF_RECEPTOR_MEDIATED_ENDOCYTOSIS	BP	TRUE	0.0388638366246825	0.0455611849011822
GO:1904894	0.00506688285366842	0.0513454006136361	0.484992344723067	1.71034848631764	24	40	13078|20304|16194|54394|54721|21803|16590|19229|57914|16154|19109|21926|14061|433904|217303	GOBP_POSITIVE_REGULATION_OF_RECEPTOR_SIGNALING_PATHWAY_VIA_STAT	BP	TRUE	0.0401247889140706	0.047501045382217
GO:0045591	0.000203086921202275	0.00443087523529835	0.768425058777651	2.26389782165821	0	19	15018|18733|12053|14727|16859|74048|15007	GOBP_POSITIVE_REGULATION_OF_REGULATORY_T_CELL_DIFFERENTIATION	BP	TRUE	0.00542880932556203	0.00627370709593857
GO:0048661	0.0032780167998361	0.0368847842726146	0.400634315240742	1.60857942737492	15	76	13057|14173|20304|16194|15368|18124|233571|19225|11504|18816|21813|20846|19204|21803|18168|16476|433759|21926|17420|21898|72508|13614|16179|11651|58994|11629	GOBP_POSITIVE_REGULATION_OF_SMOOTH_MUSCLE_CELL_PROLIFERATION	BP	TRUE	0.0295838355193194	0.0356102564102564
GO:1902905	0.00502008032128514	0.0511202498534786	0.32033186041334	1.45855691915402	24	173	56193|56742|105855|81877|18186|14744|20430|19130|83767|18816|320472|19303|22376|73178|11816|21812|214444|19229|19645|22349|13043|15162|28006|20356|18016|66824|14260|76709|12759|17127|101706|54631|104027|22388|108100|18754|67384|27050|50884|19878|18645|329165|13614|15511|20971|17257|234094|242687|19164|234695|22323|17974	GOBP_POSITIVE_REGULATION_OF_SUPRAMOLECULAR_FIBER_ORGANIZATION	BP	TRUE	0.0401247889140706	0.047501045382217
GO:0051965	0.000590318772136954	0.0103822053573658	-0.463211698091175	-1.780596583285	2	61	13640|21983|13048|12404|20351|14804|232370|216028|378937|12405|239250|65945|76965|107831|22421|20450|211187|107065|18211|433485|272381|270190	GOBP_POSITIVE_REGULATION_OF_SYNAPSE_ASSEMBLY	BP	TRUE	0.0111133837867321	0.0126413985412875
GO:0034123	0.000612244897959184	0.0103822053573658	0.625637001017451	2.02572217216222	2	28	13057|24088|21897|225471|142980|15289|224938|67245|70110|81897|19260|58185|224840|14063|69368	GOBP_POSITIVE_REGULATION_OF_TOLL_LIKE_RECEPTOR_SIGNALING_PATHWAY	BP	TRUE	0.0111133837867321	0.0126413985412875
GO:0045944	0.000625390869293308	0.0104874014000686	0.245417840936464	1.33057436481269	2	1100	15379|235320|12394|81879|24088|15945|15212|14173|18173|21949|68750|216799|17984|12609|72512|434341|12051|18124|18733|15163|21413|100073351|56458|72135|195733|223922|21676|12393|23892|15900|231130|24136|11910|241226|225631|70779|14055|213054|52609|16175|18028|19055|226075|20375|270118|18012|12606|19130|14048|54394|19726|18816|216161|12400|22762|19434|13199|21937|382056|11922|56501|170743|16362|208…	GOBP_POSITIVE_REGULATION_OF_TRANSCRIPTION_BY_RNA_POLYMERASE_II	BP	TRUE	0.0111205867303428	0.0127227954971857
GO:1903557	0.000200682319887618	0.00443087523529835	0.565531175477245	2.38582136577024	0	100	22177|56644|12523|13057|234779|171285|19264|24088|246728|24047|13058|21897|12524|56490|16175|71586|74131|20302|246730|217203|15979|12475|19204|142980|16859|332579|11501|15289|66824|15040|12759|20848|77125|19766|21898|20927|81897|19164|224440|230073|21941|232801|20963	GOBP_POSITIVE_REGULATION_OF_TUMOR_NECROSIS_FACTOR_SUPERFAMILY_CYTOKINE_PRODUCTION	BP	TRUE	0.00542880932556203	0.00627370709593857
GO:0042531	0.0057518488085456	0.0556297414534406	0.449159408685275	1.65901716971204	27	50	17096|20304|16194|15163|12978|12803|21937|80285|16590|12931|547253|56708|16878|18413|21926	GOBP_POSITIVE_REGULATION_OF_TYROSINE_PHOSPHORYLATION_OF_STAT_PROTEIN	BP	FALSE	0.0422955498853955	0.0500595397642137
GO:0001916	0.000411692054343351	0.00746014844238817	0.654518514136061	2.08070787920175	1	26	15018|14964|12010|19264|12007|18439|15064|15007|15040	GOBP_POSITIVE_REGULATION_OF_T_CELL_MEDIATED_CYTOTOXICITY	BP	TRUE	0.00848001387323333	0.00944091236048913
GO:0002666	0.000405597241938755	0.00746014844238817	0.826413058185759	2.09217282336279	1	11	15018|18733|14727|21813|208650|15007|12501	GOBP_POSITIVE_REGULATION_OF_T_CELL_TOLERANCE_INDUCTION	BP	TRUE	0.00848001387323333	0.00944091236048913
GO:1904018	0.000201085863663784	0.00443087523529835	0.388028618305201	1.73514221270717	0	153	16411|12267|13051|12266|12394|15277|14173|13078|15368|13058|23892|76905|16175|18186|12490|11745|100038489|12226|12654|21813|142980|13036|19229|11441|64074|18750|18024|15364|20356|12273|19773|320924|20848|58861	GOBP_POSITIVE_REGULATION_OF_VASCULATURE_DEVELOPMENT	BP	TRUE	0.00542880932556203	0.00627370709593857
GO:0010608	0.00182889656573867	0.023976754286505	0.264856366087418	1.35713043355386	8	497	13078|18173|12877|21938|20304|12051|110954|19055|20430|11810|16341|75705|106205|226982|80285|20425|22352|231464|19204|21803|13207|15473|19229|18458|20102|83701|19652|67579|18750|217351|72587|76936|19106|19934|231279|13803|319618|108071|12193|21843|72068|12457|28146|75420|636931|74108|67031|17127|380669|71989|229317|68092|63913|74645|69635|57746|26395|20185|20848|24127|66892|11727|236511|21926|270…	GOBP_POSTTRANSCRIPTIONAL_REGULATION_OF_GENE_EXPRESSION	BP	TRUE	0.0217337358099224	0.0252864852173973
GO:0060134	0.000196656833824975	0.00443087523529835	-0.791775744765172	-2.05180268545483	0	12	13488|12386|13489|242443|13162|14804|23821|11540	GOBP_PREPULSE_INHIBITION	BP	FALSE	0.00542880932556203	0.00627370709593857
GO:0006692	0.00771730300568643	0.0671999994557134	0.455810812696774	1.63949342188591	37	44	21391|54486|19225|21937|64385|64292|14870|19224|13614|77219|105349|110935|16176|11430|16149|237625|93759|231871|15446	GOBP_PROSTANOID_METABOLIC_PROCESS	BP	TRUE	0.0495718287314926	0.0572400388726919
GO:0042270	0.00279329608938547	0.0328900333424018	0.828934050935235	1.83716233304587	13	7	15018|14964|15007|15040|20723	GOBP_PROTECTION_FROM_NATURAL_KILLER_CELL_MEDIATED_CYTOTOXICITY	BP	FALSE	0.027438877755511	0.033062468257999
GO:0006471	0.0054788961038961	0.0539504835539758	0.495082901175688	1.69008500857729	26	35	78781|243771|80285|547253|11546|52552|22594|11545|235587|328417|74493|99929|50721|93759	GOBP_PROTEIN_ADP_RIBOSYLATION	BP	FALSE	0.0416993026428824	0.0491049420131733
GO:0051205	0.0001960399921584	0.00443087523529835	-0.468804717598669	-1.79084489927301	0	59	52250|73024|67184|66087|66821|15519|64113|56322|68653|68032|27643|229801|15525|30059|14356|71446|26419|230866|17153|52551|13649|30055	GOBP_PROTEIN_INSERTION_INTO_MEMBRANE	BP	TRUE	0.00542880932556203	0.00627370709593857
GO:0071692	0.000993640699523052	0.0154098117681933	-0.292460016218051	-1.43567006829513	4	325	27220|27883|13640|11551|20677|12652|18555|224129|56846|13489|74772|545192|14062|77579|11423|60510|12404|20170|68151|381677|22044|13121|20907|56513|11514|268860|244723|21405|100039795|20609|19339|12374|21416|217166|105638|23830|67397|18390|13618|12889|228942|16493|235415|320051|67295|20254|52055|75770|116838|93691|20501|12638|67041|14419|170639|68897|50907|12163|11540|17470|19275|15357|17929|20208…	GOBP_PROTEIN_LOCALIZATION_TO_EXTRACELLULAR_REGION	BP	TRUE	0.015374070953381	0.017827254723264
GO:1903044	0.00320192115269161	0.0363829226497647	-0.787403953641491	-1.8039238196842	15	8	225362|13116|12484	GOBP_PROTEIN_LOCALIZATION_TO_MEMBRANE_RAFT	BP	TRUE	0.0294035576275343	0.0355708305529393
GO:0070212	0.00221684804514309	0.0280396218069984	0.790956821721459	1.88864534492259	10	9	78781|80285|547253|11546|11545|235587|74493	GOBP_PROTEIN_POLY_ADP_RIBOSYLATION	BP	FALSE	0.0249338007358693	0.0292790509024539
GO:0019856	0.00740444266559936	0.0655740974397245	-0.751087281422042	-1.72072318325692	36	8	51797|66588	GOBP_PYRIMIDINE_NUCLEOBASE_BIOSYNTHETIC_PROCESS	BP	TRUE	0.048438427605058	0.0564437022869459
GO:0070269	0.000203790503362543	0.00443087523529835	0.739423115288108	2.14804366912237	0	18	17948|383619|83433|58203|69146|12362|12363|195046	GOBP_PYROPTOSIS	BP	TRUE	0.00542880932556203	0.00627370709593857
GO:2001057	0.000203998368013056	0.00443087523529835	0.48165746349669	1.91681918868159	0	72	56644|13051|24088|13078|19225|12490|217203|19229|12257|70729|18764|21899|12759|17127|109754|21926|19878|19733|21898|18104|11898|13614|230738|11651|13430|11629	GOBP_REACTIVE_NITROGEN_SPECIES_METABOLIC_PROCESS	BP	TRUE	0.00542880932556203	0.00627370709593857
GO:0002580	0.00587163393399474	0.0562648645269523	0.850897527672656	1.69898248074644	28	5	83433|15002|66824	GOBP_REGULATION_OF_ANTIGEN_PROCESSING_AND_PRESENTATION_OF_PEPTIDE_OR_POLYSACCHARIDE_ANTIGEN_VIA_MHC_CLASS_II	BP	TRUE	0.0426948549252554	0.0505356311131812
GO:1902959	0.00725075528700906	0.0647646930575887	0.716444835516608	1.76928622309381	35	10	17096|13636|13838|19878|20660|11596	GOBP_REGULATION_OF_ASPARTIC_TYPE_ENDOPEPTIDASE_ACTIVITY_INVOLVED_IN_AMYLOID_PRECURSOR_PROTEIN_CATABOLIC_PROCESS	BP	TRUE	0.0479137748019923	0.0560135695761693
GO:0051988	0.00573349149861605	0.0555555555555556	-0.669751048749299	-1.77482729590074	28	13	268697|26934|20877|11789|13605|18005|12540|64383	GOBP_REGULATION_OF_ATTACHMENT_OF_SPINDLE_MICROTUBULES_TO_KINETOCHORE	BP	TRUE	0.0422955498853955	0.0500595397642137
GO:0017158	0.000197316495659037	0.00443087523529835	-0.525434020952302	-1.85479370248078	0	40	11551|12291|54524|545192|60510|12570|100503659|20907|13446|20910|12568|80976|11938|229521	GOBP_REGULATION_OF_CALCIUM_ION_DEPENDENT_EXOCYTOSIS	BP	TRUE	0.00542880932556203	0.00627370709593857
GO:0051270	0.00248911014312383	0.0303747396221344	0.234050460890313	1.25864928096761	11	967	16411|15379|12267|30955|56644|93695|13051|234779|19264|83433|15945|14173|13078|24047|12667|14747|17096|68750|66102|20304|108101|70415|105855|16194|15368|18124|17698|15894|233571|18213|268709|12053|23892|12978|12977|238130|20191|19241|76088|225631|16175|18186|60533|20302|19225|19055|11745|20375|321019|76089|16401|14191|19130|19354|84094|11504|11815|20303|80982|100038489|53378|319430|243362|67451|7…	GOBP_REGULATION_OF_CELLULAR_COMPONENT_MOVEMENT	BP	FALSE	0.0263172942700012	0.0310423506355099
GO:1903972	0.00744766505636071	0.0656215030432053	0.814683877900434	1.72470757556332	36	6	83433|24088|12977|21898|56792	GOBP_REGULATION_OF_CELLULAR_RESPONSE_TO_MACROPHAGE_COLONY_STIMULATING_FACTOR_STIMULUS	BP	TRUE	0.0485587761674718	0.0565085075954641
GO:0010941	0.000619834710743802	0.010427866484795	0.235181426454262	1.29405086145746	2	1447	15018|17289|22177|12259|30955|56644|93695|16414|13051|235320|15170|14130|234779|17948|19264|15959|83433|15945|15951|14173|13078|16792|24047|17096|12044|21938|20304|70415|105855|80885|12051|15368|18124|18733|15163|18752|13032|15894|16331|18213|18566|110954|64138|56458|12053|23892|12978|12977|231130|14051|16409|407786|11910|76088|108723|16175|18186|60533|20302|19225|12490|12064|76089|212933|18012|1…	GOBP_REGULATION_OF_CELL_DEATH	BP	FALSE	0.0111205867303428	0.0126890690784344
GO:0002604	0.000405597241938755	0.00746014844238817	0.800860375029271	2.02748286144306	1	11	14130|12514|18173|24047|16149	GOBP_REGULATION_OF_DENDRITIC_CELL_ANTIGEN_PROCESSING_AND_PRESENTATION	BP	TRUE	0.00848001387323333	0.00944091236048913
GO:0070201	0.00490966221523959	0.0500939725729598	-0.25583216523386	-1.30616185185448	24	491	27220|13640|216831|11551|20677|15461|12652|18555|224129|226744|13489|237781|20423|74772|545192|14062|12159|77579|11423|60510|23963|68151|12569|22044|13121|20907|72727|22166|56513|11514|268860|18753|380918|14360|20609|12374|21416|217166|105638|240641|23830|19387|52163|67397|22771|18390|18762|66177|16480|15481|12021|16493|19245|320051|52055|12568|13605|106522|75770|93691|19155|231070|20501|12638|99…	GOBP_REGULATION_OF_ESTABLISHMENT_OF_PROTEIN_LOCALIZATION	BP	TRUE	0.0398477149087495	0.0468649575091052
GO:0061387	0.000197355437142293	0.00443087523529835	-0.416521389047207	-1.77185508261438	0	108	20346|20358|12561|13640|26456|16728|20350|20359|70433|104382|22415|11858|20351|12569|22339|20357|18208|16885|19280|18846|22368|99152|108151|54214|12568|53869|12934|20353|218877|13690|20348|20361	GOBP_REGULATION_OF_EXTENT_OF_CELL_GROWTH	BP	TRUE	0.00542880932556203	0.00627370709593857
GO:0010470	0.00373061064205773	0.0407856559889318	-0.66281003097247	-1.83229876211145	18	15	16869|20289|13138|76499|102693|76707|208177|18119|23967|23966	GOBP_REGULATION_OF_GASTRULATION	BP	TRUE	0.033018436270882	0.0387959669006323
GO:0086091	0.00315333070555775	0.0360276696106416	-0.497886345111722	-1.73972742392169	15	38	16521|12291|16511|20271|330953|108058|399548|16480|57814|16493|72821|66240|192775	GOBP_REGULATION_OF_HEART_RATE_BY_CARDIAC_CONDUCTION	BP	FALSE	0.0292318239813789	0.035271791912682
GO:0061178	0.000990883868410622	0.0154098117681933	-0.485967046241031	-1.75222495869148	4	45	13640|11551|18555|224129|545192|11514|217166|75770|93691|12638|67041|20909|53357|19015|76303|12015|20186|70456|223775|214597|26950|75597	GOBP_REGULATION_OF_INSULIN_SECRETION_INVOLVED_IN_CELLULAR_RESPONSE_TO_GLUCOSE_STIMULUS	BP	TRUE	0.015374070953381	0.017827254723264
GO:0034759	0.0036246476037052	0.0398787948526168	-0.935918471059954	-1.582547076738	17	3	14664	GOBP_REGULATION_OF_IRON_ION_TRANSMEMBRANE_TRANSPORT	BP	TRUE	0.0323735648988464	0.0380587998389045
GO:0034239	0.00323952217047985	0.0366870988671795	0.874968395985067	1.74704465301646	15	5	22177|83433|11502	GOBP_REGULATION_OF_MACROPHAGE_FUSION	BP	TRUE	0.0294721179788772	0.0356009575618539
GO:0003254	0.00571653853735462	0.055442958183653	-0.462709572109757	-1.65412832137888	28	43	15168|12291|18216|20271|15166|330953|108058|16542|12043|72821|14609|56772|545622|14371|66725|57785|14199|17131|14613|59032	GOBP_REGULATION_OF_MEMBRANE_DEPOLARIZATION	BP	TRUE	0.0422955498853955	0.0500595397642137
GO:1905153	0.00774088409044612	0.0672475362121496	0.636358999705009	1.76107684794037	37	15	12266|234779|83433|105855|216190	GOBP_REGULATION_OF_MEMBRANE_INVAGINATION	BP	TRUE	0.0495718287314926	0.0572400388726919
GO:0007088	0.00789110278161373	0.0678608731351844	-0.354879450145797	-1.50372972862031	39	105	17345|268697|12532|108000|12159|66515|26951|235661|98733|240641|20877|66077|11789|57028|71943|18005|108912|71890|69957|56317|20698|18596|69716|434130|16334|27374|12235|67141|54369|52696|12540|18817|67177|23988|13490|241764|218977|52206|16002|56150|66214|12390|19252	GOBP_REGULATION_OF_MITOTIC_NUCLEAR_DIVISION	BP	TRUE	0.0497903130349563	0.0574620571681268
GO:0010939	0.00121065375302663	0.0176371749646094	0.529475225666934	1.83513514118928	5	37	17709|58203|56312|12257|380924|78688|19766|17751|12633|67245|21366|12368|12370|108155|16800|11796|14412|11886|56449	GOBP_REGULATION_OF_NECROTIC_CELL_DEATH	BP	FALSE	0.0170948885758775	0.0197712087467099
GO:0001505	0.000197277569540343	0.00443087523529835	-0.404059886841561	-1.89202798513364	0	211	11419|13488|15171|21823|99296|67847|11551|63993|18190|20519|13489|12361|17260|63959|545192|83762|11423|60510|16513|214084|11440|18951|22348|105727|242443|242662|13162|20974|243616|18441|20907|241770|268934|268860|17161|19339|18574|13446|23821|22782|244049|20964|20910|22421|12889|235415|67826|14417|72621|12568|116838|16412|381979|20518|11540|64051|11938|229521|208898|98256|98660|20517|19894|12846|…	GOBP_REGULATION_OF_NEUROTRANSMITTER_LEVELS	BP	FALSE	0.00542880932556203	0.00627370709593857
GO:0051588	0.000199242877067145	0.00443087523529835	-0.43401207006497	-1.81538540410284	0	98	11419|13488|15171|67847|11551|13489|12361|17260|545192|11440|18951|242443|242662|18441|20907|241770|19339|23821|22782|244049|20964|20910|22421|12889|235415|12568|16412|11540|11938|229521|98256|98660|67903|18436|116837	GOBP_REGULATION_OF_NEUROTRANSMITTER_TRANSPORT	BP	TRUE	0.00542880932556203	0.00627370709593857
GO:0043313	0.0023976023976024	0.0295704295704296	0.798573299510953	1.84087634301041	11	8	16414|16409|20375|19204|110279|378460|20963	GOBP_REGULATION_OF_NEUTROPHIL_DEGRANULATION	BP	TRUE	0.0260539460539461	0.0306046894282188
GO:0090087	0.00537955768081291	0.0533472922618025	-0.320819727830919	-1.45457292996397	26	167	27220|13640|11551|20677|12652|18555|224129|13489|12918|545192|60510|54393|22044|20907|11514|268860|20609|12374|21416|217166|23830|16493|75770|93691|20501|12638|67041|12163|14601|18510|20909|107221|14661|11516|16334|15560|16392|53357|241296|16324|19015|18111|216856|21419|78894|18126|76303|18096|12015|11865|18642|28240|69227|19662|20186|269275|76854|269224|70456	GOBP_REGULATION_OF_PEPTIDE_TRANSPORT	BP	TRUE	0.0414046146247383	0.0488054778088765
GO:1900274	0.00485436893203883	0.0499228932902357	0.483531171462403	1.72406465228439	23	42	14173|233571|12524|18796|14682|14676|20339|19204|16590|70839|12273|15559|11352|11727|14182	GOBP_REGULATION_OF_PHOSPHOLIPASE_C_ACTIVITY	BP	TRUE	0.0398477149087495	0.0467957603472423
GO:1901897	0.00714995034756703	0.0640845118652193	-0.803526289286777	-1.68611405543183	35	6	12652|108058|18578|238871|18821	GOBP_REGULATION_OF_RELAXATION_OF_CARDIAC_MUSCLE	BP	TRUE	0.0474078063723428	0.0554121151936445
GO:0060263	0.00183336728457934	0.023976754286505	0.688047543181836	1.90412110010462	8	15	56644|17969|19354|74748|227541|14824|110279|16337	GOBP_REGULATION_OF_RESPIRATORY_BURST	BP	TRUE	0.0217337358099224	0.0252864852173973
GO:0051931	0.00589970501474926	0.0564298372017922	-0.520549225997023	-1.71029303696723	29	29	18387|18216|14814|18389|14062|16592|14816|18390|13618|320701|24046	GOBP_REGULATION_OF_SENSORY_PERCEPTION	BP	TRUE	0.0427400852179613	0.0505356311131812
GO:1902305	0.00493291239147593	0.0502818530727208	-0.408370021863133	-1.57943283120951	24	63	100102|215748|74513|20271|108058|399548|14167|26941|72821|93692|381290|57780|14169|11932|98660|22288|53416|545622|329152|22629	GOBP_REGULATION_OF_SODIUM_ION_TRANSMEMBRANE_TRANSPORT	BP	TRUE	0.0398709778418467	0.0469492100416788
GO:0032928	0.000613622417672326	0.0103822053573658	0.667034588149275	2.06362488456381	2	23	22177|56644|16414|13057|74096|16409|21803	GOBP_REGULATION_OF_SUPEROXIDE_ANION_GENERATION	BP	TRUE	0.0111133837867321	0.0126413985412875
GO:2000300	0.00235525024533857	0.0292908099625941	-0.444868017986891	-1.67604471512468	11	55	13488|11551|13489|12361|11440|18951|242443|242662|18441|241770|19339|23821|20964|22421|12568|11540|11938|67903|18436|66725|108043|29873|20977|59033|319924|11549|271457|13542|215449|20983	GOBP_REGULATION_OF_SYNAPTIC_VESICLE_EXOCYTOSIS	BP	TRUE	0.0258965374193491	0.0304399057344855
GO:1901401	0.00661322645290581	0.0605794849611116	-0.781108426076261	-1.71733852121482	32	7	14664|56199	GOBP_REGULATION_OF_TETRAPYRROLE_METABOLIC_PROCESS	BP	TRUE	0.044671542848852	0.0527388509535358
GO:0099177	0.00276843978643464	0.0327769108305355	-0.271309957140338	-1.36217330101516	13	408	11419|54377|13488|15171|67847|11551|21336|15461|13048|13116|140723|13489|14814|12361|17260|19736|19088|545192|11423|16513|11440|12404|18951|242443|381677|242662|54393|18441|19085|269784|20907|12300|14804|241770|268934|232370|11514|14360|170935|15465|19339|67869|65945|72555|16592|71687|23821|81904|22782|99152|244049|14816|20964|16975|20910|18762|107831|14807|22421|12889|17380|20720|235415|107065|1…	GOBP_REGULATION_OF_TRANS_SYNAPTIC_SIGNALING	BP	TRUE	0.027438877755511	0.0330315528526591
GO:0035150	0.00179390073749253	0.0237227350673504	-0.358290106381171	-1.57289090088619	8	134	60596|13488|71544|15552|11551|21336|243547|109700|14775|14062|11548|18441|11512|15465|12374|229877|230857|11552|13618|16493|22412|11998|59030|11606|14234|11556|11475|11540|98660|320736|18436|11793|11554|18430|16334|18160|12845|12310|15566|53357	GOBP_REGULATION_OF_TUBE_SIZE	BP	TRUE	0.0217337358099224	0.0251687366402507
GO:2001188	0.000603864734299517	0.0103822053573658	0.888271479651863	1.88049449813667	2	6	171285|18733|14999|16859|16854	GOBP_REGULATION_OF_T_CELL_ACTIVATION_VIA_T_CELL_RECEPTOR_CONTACT_WITH_ANTIGEN_BOUND_TO_MHC_MOLECULE_ON_ANTIGEN_PRESENTING_CELL	BP	TRUE	0.0111133837867321	0.0126413985412875
GO:0061326	0.000784775358053757	0.0128039585500013	-0.402418917559701	-1.6646852192598	3	90	19126|22414|67087|22417|17260|20423|12387|12159|15208|211401|22339|12043|16371|16869|19206|22420|12705|12484|14160|22412|15229|20681|94275|18121|11606|271127|16372|56198|18510|12156|14573|14734|14164	GOBP_RENAL_TUBULE_DEVELOPMENT	BP	TRUE	0.0137055410745817	0.0156714342973312
GO:0000003	0.00135109052306505	0.0194291675910197	-0.230307060919106	-1.25638833278821	6	1297	18387|20346|13555|13488|110312|20606|21923|26934|22065|21823|13813|21334|50785|12316|22414|12532|11551|54524|11492|21336|18555|14766|16400|12447|22415|14366|214253|22417|21973|20423|26946|21333|12918|18389|12387|71904|12159|66515|226841|56296|53381|16542|105727|75909|381677|16842|56739|259279|68549|73316|14714|234857|22339|623474|26951|50722|18441|22701|17152|12043|216725|277353|110542|53601|2153…	GOBP_REPRODUCTION	BP	TRUE	0.0187427876816683	0.0217712854087957
GO:0002679	0.00753717661438175	0.0660742202864477	0.637711033171297	1.76481850137219	36	15	30955|17969|83433|74748|15162	GOBP_RESPIRATORY_BURST_INVOLVED_IN_DEFENSE_RESPONSE	BP	TRUE	0.0488169452242738	0.0569222967049016
GO:1990868	0.000205930807248764	0.00443087523529835	0.485838497275318	1.95244177643272	0	77	13051|83433|15945|20305|24047|14747|20304|76088|20311|20302|21832|12774|20303|19229|12765|20296|12768|20293|20564|17329|14825|237716|13614|230738|80901	GOBP_RESPONSE_TO_CHEMOKINE	BP	TRUE	0.00542880932556203	0.00627370709593857
GO:1903350	0.00582977069568597	0.0560186006682505	-0.383176618000045	-1.54629024211132	29	77	13488|14680|99296|15552|15168|224129|11682|13489|19736|14688|14683|11512|15465|26941|18196|243764|15182|258939|59287|27374|15560|14687|67792|15566|66725|11911	GOBP_RESPONSE_TO_DOPAMINE	BP	TRUE	0.0425486249282155	0.0503339618420632
GO:0032355	0.00574712643678161	0.0556297414534406	-0.348786879806039	-1.50371807778685	28	119	17388|20606|21823|21336|14775|18389|12387|56089|12842|26379|81601|78925|19206|20851|216233|12428|20910|22421|18619|12050|12367|51788|11606|11819|14219|15375|18596|22423|18996|21338|20605|18430|232333|14056|14068|11829|15499|13649|13435|11991	GOBP_RESPONSE_TO_ESTRADIOL	BP	TRUE	0.0422955498853955	0.0500595397642137
GO:0036005	0.00505663430420712	0.0512915384008209	0.678872343100773	1.80547502353875	24	13	83433|24088|12978|12977|19882|21898|13448	GOBP_RESPONSE_TO_MACROPHAGE_COLONY_STIMULATING_FACTOR	BP	TRUE	0.0401247889140706	0.047501045382217
GO:0032495	0.00408329930583912	0.0436770194267585	0.60835062340835	1.81560477920824	19	20	22352|332579|195046|434784|27056|59079|19260|16800|192656|26416|19697|211007|21929	GOBP_RESPONSE_TO_MURAMYL_DIPEPTIDE	BP	TRUE	0.0353404134611563	0.0415348101265823
GO:0001562	0.00144092219020173	0.0201632140128228	0.616170999606233	1.95880151000555	6	26	56644|18173|14469|12051|17101|15900|229900|78317|76074|236573|72310|53314	GOBP_RESPONSE_TO_PROTOZOAN	BP	TRUE	0.0190435392164499	0.0222284442137755
GO:0034612	0.000201694231544978	0.00443087523529835	0.427306740415566	2.00263759966961	0	215	13057|17948|383619|13078|20305|16792|24047|21938|66102|14469|20304|19241|20302|19225|12606|84094|20303|12475|21937|14555|12654|20339|20846|240690|12362|19229|12363|319190|18024|20296|12193|245527|66824|225028|66626|17928|20293|14870|21926|67384|27050|21353|12192|78688|19766|85030|72508|11898|13614|15511|230738|16150|11651|58994|114249|50873|229615|12919|74186|230979|20528|59079|15586|56310|12370|…	GOBP_RESPONSE_TO_TUMOR_NECROSIS_FACTOR	BP	TRUE	0.00542880932556203	0.00627370709593857
GO:0034340	0.000203210729526519	0.00443087523529835	0.532533514567545	2.07192037326946	0	64	15170|246728|72512|434341|66141|22040|12642|246730|58203|20846|54721|52668|15957|56045|24110|17381|16451|384309|80876|54123|16179	GOBP_RESPONSE_TO_TYPE_I_INTERFERON	BP	TRUE	0.00542880932556203	0.00627370709593857
GO:0010842	0.000196193839513439	0.00443087523529835	-0.659139429065026	-2.06080561716135	0	24	19126|19274|170788|330222|214058|50769|16869|14221|237979|98733|20147|226438	GOBP_RETINA_LAYER_FORMATION	BP	TRUE	0.00542880932556203	0.00627370709593857
GO:0050779	0.0044971381847915	0.0468974380213412	0.37389198423132	1.55394078929588	21	93	21938|231464|15473|18458|217351|72587|319618|12193|72068|12457|636931|74108|380669|12192|51810|19878|17350|230738|103135|69639|12227|104625|319817|67578|13046|66446|230908|74203|16549|72662|378430|208718|232791|80912|71701|213988|234594|22057|244551|233033|666794|75901|227331	GOBP_RNA_DESTABILIZATION	BP	TRUE	0.0377527995255458	0.044358135731807
GO:0000375	0.00121359223300971	0.0176371749646094	0.30964161548384	1.49542145330399	5	279	75956|170791|231769|330361|20384|71713|13207|110809|18458|328110|19652|268859|105559|76936|19655|51796|11758|67039|108014|66441|20658|67010|68092|14105|14007|56194|18949|67684|80744|432467|242570|52897|24010|78688|209003|51810|20638|76522|74351|66492|74326|72459|72198|66354|22668|20220|78784|13992|319586|231386|68592|19134|70650|67973|56758|66978|22184|67439|53890|20227|20637|21841|101943|320632|…	GOBP_RNA_SPLICING_VIA_TRANSESTERIFICATION_REACTIONS	BP	TRUE	0.0170948885758775	0.0197712087467099
GO:0019932	0.00100462125778581	0.0154098117681933	0.312003820788443	1.51159499650697	4	285	12483|56644|56193|13051|234779|19264|83433|14747|15944|18576|20191|16706|20302|19055|76089|18012|241489|12774|20303|14811|238384|18439|20339|56743|11816|12229|432530|19229|19058|12765|70839|20887|70729|18976|210044|12501|52076|108071|20344|14913|18013|100072|15559|378435|19091|217124|74055|12768|230775|54446|21926|319229|15444|13214|381853|242202|19733|14293|67252|12182|13614|13405|26558|19122|11…	GOBP_SECOND_MESSENGER_MEDIATED_SIGNALING	BP	FALSE	0.015374070953381	0.017827254723264
GO:0071526	0.000593119810201661	0.0103822053573658	-0.519363394908008	-1.84951041688682	2	42	20346|67784|20358|17295|26456|20350|20359|20351|20357|230857|18846|108151|20353|218877|20348|20361	GOBP_SEMAPHORIN_PLEXIN_SIGNALING_PATHWAY	BP	TRUE	0.0111133837867321	0.0126413985412875
GO:0050953	0.00335371868218584	0.0375079313542615	-0.316528931595081	-1.47132197760064	16	199	218030|21823|14615|225998|545370|226251|73750|22772|16513|170788|19739|12842|319734|22248|20357|268482|50769|19734|239250|54612|14658|11994|235415|18738|59030|114889|18508|329421|56297|63859|22295|20147|14823|30044|116837|12814|12822|14617|14654|16582|319845|18582|52028|242235|12057|11444|20473|100038570	GOBP_SENSORY_PERCEPTION_OF_LIGHT_STIMULUS	BP	TRUE	0.0300911639557591	0.0361468685778639
GO:0048880	0.000594294770206022	0.0103822053573658	-0.297959161943787	-1.47949337436893	2	361	20346|229759|19126|21823|20666|22414|225998|76574|13489|270893|11941|14366|19274|20423|195727|12387|12159|15208|18742|14688|11423|170788|16542|14107|13162|330222|22339|12043|268482|214058|18741|50769|17684|16869|216795|208936|14561|442801|19713|239250|14221|237979|27281|13193|98733|227731|66993|22420|17536|218772|140919|22421|268396|22412|18516|12577|381290|232906|20681|14103|16886|17268|114889|1…	GOBP_SENSORY_SYSTEM_DEVELOPMENT	BP	TRUE	0.0111133837867321	0.0126413985412875
GO:0051208	0.0014152850788516	0.0199116739058825	0.378744316332027	1.63224747519013	6	118	13057|15170|234779|19264|15945|14173|24047|17096|233571|20191|20302|12774|57339|80982|76757|12335|18439|20190|277328|19229|18764|57340|52076|320790|15559|18754|17329|78688|170756|68279|14061|13405	GOBP_SEQUESTERING_OF_CALCIUM_ION	BP	TRUE	0.0188969075152885	0.0220125786163522
GO:0098883	0.000405597241938755	0.00746014844238817	0.845271272151936	2.13991486030956	1	11	12262|12260|12259|13051|12266|83433|16409	GOBP_SYNAPSE_PRUNING	BP	TRUE	0.00848001387323333	0.00944091236048913
GO:0099536	0.000192604006163328	0.00443087523529835	-0.301438734106753	-1.58207608722713	0	695	18387|11419|54377|27220|60596|237213|13488|110312|57249|15171|21823|99296|21983|67847|15552|11551|14615|12291|18216|21336|15461|13048|63993|13116|75209|18190|14404|140723|13489|14814|72585|14403|12361|17260|211323|63959|19736|11438|19088|21333|12918|545192|14062|12387|14688|83762|11423|60510|16513|16647|214084|11440|29863|12404|18951|22348|242425|242443|381677|242662|13162|14396|54393|12569|20508…	GOBP_SYNAPTIC_SIGNALING	BP	TRUE	0.00542880932556203	0.00627370709593857
GO:0097091	0.0051201260338716	0.0514743153978129	-0.659025860506242	-1.78573236339704	25	14	12387|19339|20964|75770|381979|433485|12558|216856	GOBP_SYNAPTIC_VESICLE_CLUSTERING	BP	TRUE	0.0402207490853528	0.0476171721150059
GO:0007217	0.00520312187312387	0.0522170445124217	-0.767118884160698	-1.75745120565791	25	8	21334|21336|14773|21333	GOBP_TACHYKININ_RECEPTOR_SIGNALING_PATHWAY	BP	TRUE	0.0407092255353212	0.0482511729259778
GO:0042330	0.00102270402945388	0.0154098117681933	0.263451551568962	1.36201573643136	4	562	12267|30955|93695|16414|13051|94176|83433|15945|14173|16985|20305|14127|24047|14747|17096|22324|66102|20304|12986|105855|16194|18213|17101|23892|12978|12977|238130|19241|140497|20311|18186|18028|20302|269608|12064|20375|20562|321019|20430|12642|19354|12774|20908|20303|13841|319430|74748|18720|545156|19204|21803|16590|108699|19229|107448|64074|106512|12765|18792|67759|16859|70839|13636|52666|57266…	GOBP_TAXIS	BP	TRUE	0.015374070953381	0.017827254723264
GO:0046146	0.00300180108064839	0.0348322832985506	-0.791128375468222	-1.81245638193096	14	8	19092|13180|110391	GOBP_TETRAHYDROBIOPTERIN_METABOLIC_PROCESS	BP	TRUE	0.0287819750673934	0.0345744492518606
GO:0021794	0.000196656833824975	0.00443087523529835	-0.79926540137024	-2.07121133447826	0	12	20423|64290|22272|18293|78925|211612|14472|21350|11444|50913	GOBP_THALAMUS_DEVELOPMENT	BP	TRUE	0.00542880932556203	0.00627370709593857
GO:0002461	0.0015984015984016	0.022069829241144	0.812690452615914	1.8734192957957	7	8	15018|171285|60533|15007|26365|11634	GOBP_TOLERANCE_INDUCTION_DEPENDENT_UPON_IMMUNE_RESPONSE	BP	TRUE	0.0201877116594098	0.0236351259360109
GO:0034138	0.00164102564102564	0.0222738166967932	0.631366715759382	1.90613110396781	7	21	171285|231130|219151|246730|54445|142980|21926|67245|327957|19260|14063|69368|23960|21929	GOBP_TOLL_LIKE_RECEPTOR_3_SIGNALING_PATHWAY	BP	TRUE	0.0201877116594098	0.0236351259360109
GO:0034142	0.0014201663623453	0.0199116739058825	0.501848562240298	1.79576949116841	6	43	83433|17096|83490|246730|12475|225471|216190|16859|18754|21898|74998|16179|67245|327957|70110|19260|414084|192656|64685|14063|69368	GOBP_TOLL_LIKE_RECEPTOR_4_SIGNALING_PATHWAY	BP	TRUE	0.0188969075152885	0.0220125786163522
GO:0034154	0.00101132686084142	0.0154098117681933	0.727681477413651	1.93528392475269	4	13	171285|83490|170743|54445|327957|19260|58185|224840|18726	GOBP_TOLL_LIKE_RECEPTOR_7_SIGNALING_PATHWAY	BP	TRUE	0.015374070953381	0.017827254723264
GO:0002445	0.000404940271309982	0.00746014844238817	0.923389830508475	1.84372746883436	1	5	12266|14130|246256|14129|15040	GOBP_TYPE_II_HYPERSENSITIVITY	BP	TRUE	0.00848001387323333	0.00944091236048913
GO:0010818	0.00102564102564103	0.0154098117681933	0.671120933747465	2.02615129117369	4	21	30955|15945|66102|20304|20302|321019	GOBP_T_CELL_CHEMOTAXIS	BP	TRUE	0.015374070953381	0.017827254723264
GO:0002292	0.0016243654822335	0.0221925465424201	0.434095876532049	1.71900748363091	7	70	17085|14127|24047|216799|12051|16194|12053|12524|321019|80859|30925|16859|15289|19885|19698|20848|240354|15284|230738|53314	GOBP_T_CELL_DIFFERENTIATION_INVOLVED_IN_IMMUNE_RESPONSE	BP	TRUE	0.0201877116594098	0.0236351259360109
GO:0002309	0.0066815144766147	0.0609685341943139	0.843538343318316	1.68428843724063	32	5	18173|18733|20104|240873|22059	GOBP_T_CELL_PROLIFERATION_INVOLVED_IN_IMMUNE_RESPONSE	BP	TRUE	0.044671542848852	0.0527388509535358
GO:0097466	0.00546669366268475	0.0539252504847565	0.853765542091239	1.70470902958837	26	5	108687|17155|192193	GOBP_UBIQUITIN_DEPENDENT_GLYCOPROTEIN_ERAD_PATHWAY	BP	TRUE	0.0416993026428824	0.0491049420131733
GO:1990849	0.00328205128205128	0.0368902564102564	0.397459495135891	1.61053918252738	15	80	30955|12523|17096|15368|18124|14191|19354|380732|56743|12229|16590|16859|70450|12890|19214|20615|20196|67166|353047|217303|12402|17886|20963|16797|237625|71900	GOBP_VACUOLAR_LOCALIZATION	BP	TRUE	0.0295838355193194	0.0356102564102564
GO:0010232	0.000195656427313637	0.00443087523529835	-0.444590314697824	-1.82686153674116	0	86	14664|22042|76574|20519|63959|58807|435965|105727|26569|16523|229706|20536|209837|16592|20539|26941|381290|11988|20501|67760|11932|20509|330064|11989|11987|20518|98660|20517|19879|53313|12491|54403|232333|11305|20496|108116|114644|13340|18671|55963|59033|239606	GOBP_VASCULAR_TRANSPORT	BP	TRUE	0.00542880932556203	0.00627370709593857
GO:0042311	0.002356637863315	0.0292908099625941	-0.463831234524969	-1.69116963639048	11	47	60596|13488|11551|109700|14775|12374|13618|59030|11606|11556|11540|320736|11793|11554|16334|12310|53357|19015	GOBP_VASODILATION	BP	TRUE	0.0258965374193491	0.0304399057344855
GO:0007418	0.00651787477779972	0.0598114245938074	-0.837589861783629	-1.66559685826582	32	5	20423|14633|14632|105278	GOBP_VENTRAL_MIDLINE_DEVELOPMENT	BP	TRUE	0.0442672328658898	0.0522553753737392
GO:0006805	0.000819504199959025	0.0130082216289679	0.435522478237321	1.74865824519031	3	76	13078|13106|56448|14263|55990|64385|11761|17961|11624|20887|14859|19885|20888|109857|14866|13849|14865|14870|394432|18104|244209|100042314|74519|237940	GOBP_XENOBIOTIC_METABOLIC_PROCESS	BP	TRUE	0.0138185363372401	0.0158778938742061
GO:0071578	0.00600360216129678	0.0570561715457062	-0.759409207688163	-1.73978851934989	29	8	277468|22782|227059	GOBP_ZINC_ION_IMPORT_ACROSS_PLASMA_MEMBRANE	BP	TRUE	0.0430148198809396	0.0510227807702898
GO:0031726	0.00121482081392995	0.0176371749646094	0.896560617316218	1.79015772429587	5	5	20304|20302|20303	GOMF_CCR1_CHEMOKINE_RECEPTOR_BINDING	MF	FALSE	0.039554565701559	0.0197712087467099
GO:0008009	0.000408914332447352	0.00746014844238817	0.605162260596417	2.03411624417162	1	33	15945|20305|24047|66102|20304|20311|20302|20303|57266|20296|20293|17329|14825	GOMF_CHEMOKINE_ACTIVITY	MF	FALSE	0.0196359864429676	0.00944091236048913
GO:0045499	0.000392003136025088	0.00746014844238817	-0.664883259789256	-2.16540538554775	1	28	20346|20358|13640|26456|20350|20359|211323|20351|20357|108151|13482|20353|218877|20348|20361	GOMF_CHEMOREPELLENT_ACTIVITY	MF	FALSE	0.0196359864429676	0.00944091236048913
GO:0005127	0.00120918984280532	0.0176371749646094	0.810395781179445	1.93506165904017	5	9	18414|12803|12931|57914|56708	GOMF_CILIARY_NEUROTROPHIC_FACTOR_RECEPTOR_BINDING	MF	FALSE	0.039554565701559	0.0197712087467099
GO:0004157	0.0015888778550149	0.0220260840781198	-0.853363188732259	-1.79069146348248	7	6	22240|65254|12933|12934	GOMF_DIHYDROPYRIMIDINASE_ACTIVITY	MF	FALSE	0.0439495174461767	0.0236351259360109
GO:0008889	0.0017776022121272	0.0236339260862998	-0.882317769228103	-1.7545409411821	8	5	56209|233552|71584|320981	GOMF_GLYCEROPHOSPHODIESTER_PHOSPHODIESTERASE_ACTIVITY	MF	FALSE	0.0466763935700496	0.0250480311708832
GO:0004985	0.00119165839126117	0.0176371749646094	-0.857780046680162	-1.79995976791271	5	6	18387|18389|18390|18391	GOMF_G_PROTEIN_COUPLED_OPIOID_RECEPTOR_ACTIVITY	MF	TRUE	0.039554565701559	0.0197712087467099
GO:0019864	0.00161976108523993	0.0221879525734381	0.89227612825929	1.78160290822233	7	5	14130|14127|246256|14129	GOMF_IGG_BINDING	MF	FALSE	0.0439495174461767	0.0236351259360109
GO:0071723	0.000402576489533011	0.00746014844238817	0.899820645489581	1.9049443913432	1	6	24088|21897|12475|21899	GOMF_LIPOPEPTIDE_BINDING	MF	TRUE	0.0196359864429676	0.00944091236048913
GO:0003796	0.000404940271309982	0.00746014844238817	0.914970656653737	1.82691695003936	1	5	17105|278203|69032	GOMF_LYSOZYME_ACTIVITY	MF	FALSE	0.0196359864429676	0.00944091236048913
GO:0008017	0.000196116885663856	0.00443087523529835	-0.322275616141237	-1.55015409674682	0	265	68519|26934|225362|66734|52250|668303|108000|29870|226841|19348|233406|72119|65254|259279|20866|103967|11799|16565|286942|71819|20744|17760|13193|16551|240641|229474|17318|56491|11789|67809|73804|16570|51885|26921|12568|56527|70218|53869|17988|209737|380684|23805|12934|14272|18040|76499|381110|66468|14433|30960|240121|16582|72972|102103|14632|212307|260315|110033|100502766|12338|330577|381293|667…	GOMF_MICROTUBULE_BINDING	MF	TRUE	0.0182274172600654	0.00627370709593857
GO:0060089	0.0014653548252041	0.0204226462703044	0.235658502513185	1.27268893443288	6	1039	16411|17289|258746|12267|56644|12489|240888|16414|16419|13051|15170|80910|12506|14130|13733|80719|19264|12984|23890|83433|24088|16768|14127|73010|14747|14800|21938|12986|80885|66205|16194|18124|18733|18414|15894|233571|217304|18213|12978|69165|21897|216616|140497|12524|15562|18186|81006|14744|321019|14735|16401|20514|12774|15561|110886|14799|15979|74191|269604|12475|21937|12062|17082|13841|170743…	GOMF_MOLECULAR_TRANSDUCER_ACTIVITY	MF	TRUE	0.0425999581327193	0.0224987262077328
GO:0003953	0.000410088168956326	0.00746014844238817	0.666007308846814	2.13928533583438	1	27	24088|83490|21897|17082|225471|170743|142980|16177|107527|21899|16180|21898|12182|81897|16174|242248	GOMF_NADPLUS_NUCLEOSIDASE_ACTIVITY	MF	FALSE	0.0196359864429676	0.00944091236048913
GO:0005184	0.000194401244167963	0.00443087523529835	-0.664491179279368	-2.12877276263513	0	26	27220|15171|12918|381677|18619|11998|14419|14601|12424|18155|11516	GOMF_NEUROPEPTIDE_HORMONE_ACTIVITY	MF	TRUE	0.0182274172600654	0.00627370709593857
GO:0008188	0.00137985412970629	0.0196911280482031	-0.495567269170803	-1.77159044137815	6	43	20606|18216|21336|18217|20609|209776|12209|18390|58178|14608|14419|14427|81840|21338|20605|114229|58182|229214	GOMF_NEUROPEPTIDE_RECEPTOR_ACTIVITY	MF	TRUE	0.0421483996479003	0.0220125786163522
GO:0099529	0.000589159465828751	0.0103822053573658	-0.492460303747937	-1.7955537506634	2	47	237213|14404|14814|14403|11438|11440|242443|14396|54393|14804|14658|14807|504186|14805|14397|14405|14813|14407|14803|14654|11554	GOMF_NEUROTRANSMITTER_RECEPTOR_ACTIVITY_INVOLVED_IN_REGULATION_OF_POSTSYNAPTIC_MEMBRANE_POTENTIAL	MF	TRUE	0.0266431002880335	0.0126413985412875
GO:0099602	0.00098599881680142	0.0154098117681933	-0.764647555198388	-1.93348547614373	4	11	72585|71897|23936|12568|67564|14272	GOMF_NEUROTRANSMITTER_RECEPTOR_REGULATOR_ACTIVITY	MF	TRUE	0.039554565701559	0.017827254723264
GO:0005326	0.000196927924379677	0.00443087523529835	-0.701885598722305	-2.06895516275235	0	19	57249|20519|63959|13162|20508|140919|12889|235415|20518|20517	GOMF_NEUROTRANSMITTER_TRANSMEMBRANE_TRANSPORTER_ACTIVITY	MF	TRUE	0.0182274172600654	0.00627370709593857
GO:0008514	0.001194743130227	0.0176371749646094	-0.341751515796494	-1.55872752350128	5	174	14664|76574|20519|63959|58807|20533|54338|22348|105727|26569|53896|243616|20536|209837|227731|20539|140919|26941|218442|18408|11988|20501|67760|12638|71803|20509|231583|330064|11989|14609|11987|20518|73333|13358|13521|12491|69698|76157|240332|54403|232333|208890|68267|241296|11740|108116|94280|114644|227659|55963|52710|108115|59033|20523|11416|67473|67863|80979|73822|56017|70456|215335|110172|205…	GOMF_ORGANIC_ANION_TRANSMEMBRANE_TRANSPORTER_ACTIVITY	MF	TRUE	0.039554565701559	0.0197712087467099
GO:0022803	0.000395882818685669	0.00746014844238817	-0.280711166559734	-1.42005733245159	1	442	11419|54377|237213|57249|22065|16521|16515|15168|14615|12291|16511|20271|140493|14404|140723|16526|14814|56808|14403|11438|26946|227632|15166|330953|16513|11440|66043|380728|242443|319734|14802|14396|225997|238271|16523|231602|12043|12300|14804|399548|16502|382571|268345|16494|641376|16506|11984|22368|81904|14658|18390|14807|504186|66733|57814|16493|12728|14805|24046|241528|72821|12568|14397|2097…	GOMF_PASSIVE_TRANSMEMBRANE_TRANSPORTER_ACTIVITY	MF	TRUE	0.0196359864429676	0.00944091236048913
GO:0042605	0.00102564102564103	0.0154098117681933	0.663070114229917	2.00184542088977	4	21	15018|14964|21355|21354|69165|15007|21356|15040	GOMF_PEPTIDE_ANTIGEN_BINDING	MF	FALSE	0.039554565701559	0.017827254723264
GO:0001653	0.00139804274016377	0.019830082359458	-0.352897106463637	-1.5583681905593	6	140	574402|18387|20606|18216|21336|12311|18217|18389|14062|213527|56089|12921|14064|20609|209776|12209|18390|13618|140498|14160|23796|18391|58178|12426|14608|14419|14917|54199|70086|14427|22355|81840|12425|21338|20605|18430|230777|18160|114229|12775|58182|229214|14527|12778|12061|19228|13617	GOMF_PEPTIDE_RECEPTOR_ACTIVITY	MF	TRUE	0.0421483996479003	0.0220125786163522
GO:0140031	0.000201288244766506	0.00443087523529835	0.945009327330689	2.00061004033325	0	6	15170|234779|17096|22324	GOMF_PHOSPHORYLATION_DEPENDENT_PROTEIN_BINDING	MF	TRUE	0.0182274172600654	0.00627370709593857
GO:1990404	0.00102103328568511	0.0154098117681933	0.696190097954107	1.96008828217665	4	16	78781|243771|80285|547253|11546|52552|11545|235587|328417|74493|99929	GOMF_PROTEIN_ADP_RIBOSYLASE_ACTIVITY	MF	TRUE	0.039554565701559	0.017827254723264
GO:0030215	0.000195579894386857	0.00443087523529835	-0.64689278680026	-2.00361889179843	0	23	20346|20358|26456|20350|20359|20351|20357|108151|20353|218877|20348|20361	GOMF_SEMAPHORIN_RECEPTOR_BINDING	MF	FALSE	0.0182274172600654	0.00627370709593857
GO:0016175	0.000201531640467553	0.00443087523529835	0.908579679102812	2.16950500242741	0	9	13057|17969|17970|13058	GOMF_SUPEROXIDE_GENERATING_NAD_P_H_OXIDASE_ACTIVITY	MF	TRUE	0.0182274172600654	0.00627370709593857
GO:0005215	0.000192678227360308	0.00443087523529835	-0.278892617758591	-1.51170041709763	0	1138	277973|11419|54377|237213|57249|73102|22065|79196|16521|16515|15168|14615|12291|14664|16511|20271|76574|63993|106068|75209|140493|14404|140723|20519|212980|11941|16526|14814|56808|11951|56199|14403|63959|11438|74772|56325|26946|227632|15166|58807|20533|54338|330953|103710|21982|71795|16513|214084|11440|338365|327958|66043|67712|22348|233836|380728|105727|242443|75909|11937|231290|26569|319734|131…	GOMF_TRANSPORTER_ACTIVITY	MF	TRUE	0.0182274172600654	0.00627370709593857
GO:0042608	0.00040281973816717	0.00746014844238817	0.835933343055427	2.0643673789989	1	10	15018|94176|15064|15007|12501|15040|67425	GOMF_T_CELL_RECEPTOR_BINDING	MF	FALSE	0.0196359864429676	0.00944091236048913
GO:0022832	0.000198333994446648	0.00443087523529835	-0.351326933823879	-1.62309653921274	0	190	54377|16521|16515|15168|12291|16511|20271|140493|140723|16526|14814|56808|227632|15166|330953|16513|380728|242443|319734|238271|16523|12300|399548|16502|382571|268345|16494|16506|81904|18390|66733|57814|16493|12728|24046|241528|72821|12568|12287|26372|16527|240899|14813|16524|66240|192775|16491|70357|207777|20265|68539|16499|12292|16490|241794|60613|242735|211480|338370|22333|69454|22335	GOMF_VOLTAGE_GATED_CHANNEL_ACTIVITY	MF	TRUE	0.0182274172600654	0.00627370709593857
GO:0005249	0.000195121951219512	0.00443087523529835	-0.431222420791811	-1.77530868733702	0	87	16521|16515|15168|16511|140493|16526|227632|15166|330953|16513|380728|238271|16523|16502|382571|268345|16494|16506|66733|57814|16493|241528|16527|240899|16524|66240|192775|16491|16499|16490|241794|60613|242735|211480	GOMF_VOLTAGE_GATED_POTASSIUM_CHANNEL_ACTIVITY	MF	TRUE	0.0182274172600654	0.00627370709593857
GO:0017147	0.000392003136025088	0.00746014844238817	-0.64920400283179	-2.11434086112605	1	28	93897|19277|57265|14366|14368|14370|68151|494504|68588|20319|54612|14362	GOMF_WNT_PROTEIN_BINDING	MF	FALSE	0.0196359864429676	0.00944091236048913
GO:0097169	0.00344199230613484	0.0383151970095118	0.871705918359575	1.74053048162769	16	5	383619|12362|12363|66824	GOCC_AIM2_INFLAMMASOME_COMPLEX	CC	FALSE	0.0374472392848564	0.0366133495309442
GO:0032281	0.00388802488335925	0.0420643025101833	-0.54797135049354	-1.75548829241059	19	26	54377|229759|319922|140723|14802|12300|72978|244723|72555|81904	GOCC_AMPA_GLUTAMATE_RECEPTOR_COMPLEX	CC	FALSE	0.039137837816028	0.0400491170738429
GO:0031225	0.00578034682080925	0.0556916406831265	-0.333829246130647	-1.4828645599142	28	145	13640|12554|230868|14586|72585|11423|71897|53870|320840|22361|244058|269784|19339|71951|20964|23936|56047|12484|12351|235415|14417|240047|67295|80883|235106|56554|320981|244682|15587|21838|13479|68453|20361|13136|23888|14734|23959|216169|69585|333883|12805|12804|11647|21788|328778|271457|21367|13637|12032|17967|23934|30060|18488|11870|320343|320772	GOCC_ANCHORED_COMPONENT_OF_MEMBRANE	CC	FALSE	0.0498806977126872	0.0500898906454297
GO:0005885	0.00100765820233777	0.0154098117681933	0.828266274864376	1.9777327932698	4	9	67771|74117|66713|76709|11867|56443|56378|74192|68089	GOCC_ARP2_3_PROTEIN_COMPLEX	CC	FALSE	0.0136607404402983	0.017827254723264
GO:0030673	0.00395413206801107	0.0426021876799079	-0.691464794584233	-1.83236830143714	19	13	54393|16502|268345|13823|11540|21838|20742	GOCC_AXOLEMMA	CC	FALSE	0.039137837816028	0.0406015769128582
GO:0035578	0.000408914332447352	0.00746014844238817	0.453369928156867	1.85726695660024	1	86	17105|12266|15212|15951|70719|13032|110078|14325|20716|17159|100037283|53378|227960|70450|11758|12306|11881|66713|66824|71955|71665|54159|109754|75612	GOCC_AZUROPHIL_GRANULE_LUMEN	CC	FALSE	0.00661078170789886	0.00944091236048913
GO:0005604	0.000784159968633601	0.0128039585500013	-0.394894599147999	-1.63616346914457	3	91	13640|12819|319922|545370|12361|11423|16782|226255|231470|12839|18208|12821|56363|268780|13138|80883|225392|240675|18073|226519|20692|12496|12822|16775|12836|54156|230157|12830	GOCC_BASEMENT_MEMBRANE	CC	TRUE	0.0113256894659412	0.0156714342973312
GO:0072562	0.000204415372035977	0.00443087523529835	0.46319661705293	1.92510175948864	0	93	12262|12268|12260|19128|12266|15512|19039|17698|20716|50908|18816|12870|53378|21803|11816|12258|74145|232345|12759|15439|229317|69379|223672|11461|14061|15511|245007|13830|11905|114584|14962|15458|99571	GOCC_BLOOD_MICROPARTICLE	CC	TRUE	0.00415296615974791	0.00627370709593857
GO:0071013	0.00368022899202617	0.0403621738714094	0.386172222826276	1.58198606583352	17	86	75956|71713|13207|110809|18458|76936|19655|51796|66441|18949|80744|51810|20638|74351|74326|72198|66354|68592|19134|70650|67439|20227|101943|320632	GOCC_CATALYTIC_STEP_2_SPLICEOSOME	CC	TRUE	0.0379768310879296	0.0383946966956576
GO:0016342	0.000196116885663856	0.00443087523529835	-0.631790553614045	-2.10641288473791	0	31	12561|12563|12554|320873|12386|12387|12562|320865|104010|16480|11789|241201|23805|22295|12388|12555|12558	GOCC_CATENIN_COMPLEX	CC	FALSE	0.00415296615974791	0.00627370709593857
GO:0044297	0.000196193839513439	0.00443087523529835	-0.322750533625494	-1.65873565794137	0	537	14696|18387|54377|22240|19268|225266|21823|67847|15168|11551|16728|18216|21336|12808|240843|22223|63993|234214|140493|110351|20519|13489|270893|11941|16526|227325|109700|14403|240058|14432|11438|74002|74772|19088|21333|12918|73750|16513|327958|70495|20257|72119|65254|105727|242443|381677|320840|64242|13162|14802|29816|54393|12569|18739|18441|231602|228777|22154|16502|11514|14360|12709|93688|12704…	GOCC_CELL_BODY	CC	TRUE	0.00415296615974791	0.00627370709593857
GO:0031254	0.00606796116504854	0.0575086091533589	0.674429495771473	1.79365917926704	29	13	17698|20345|18719|12182|22350|327957|17886	GOCC_CELL_TRAILING_EDGE	CC	TRUE	0.0498806977126872	0.0511434479822401
GO:0097542	0.00530243519245876	0.0529841485818828	-0.448218148757066	-1.63424294707841	26	47	56542|68097|67286|16570|16579|72938|14633|14632|73668|75465|74019|74682|382253|71820|67068|21821	GOCC_CILIARY_TIP	CC	FALSE	0.0484896093694208	0.0488054778088765
GO:0097447	0.000193648334624322	0.00443087523529835	-0.284685479460433	-1.47847773977009	0	598	18387|20346|13488|170643|21823|71729|226778|216831|99296|21983|15552|15168|19277|16728|18216|21336|243547|12808|240843|63993|234214|13116|110351|14404|13489|11941|14366|227325|14403|14432|11438|74002|19088|93842|70495|22348|65254|320840|14802|14396|29816|54393|12569|18441|212111|103967|14804|16502|232370|11514|72978|16565|14360|12709|269116|15465|18578|93688|76161|330914|442801|268345|19713|67703…	GOCC_DENDRITIC_TREE	CC	TRUE	0.00415296615974791	0.00627370709593857
GO:0150034	0.000197863078749505	0.00443087523529835	-0.354756525300736	-1.7067676825989	0	270	18387|22240|21823|21983|14086|15168|11551|19277|16728|18216|12808|16400|13489|16526|14432|233552|73750|214084|20257|22348|12570|12569|20508|53972|100503659|330814|16502|20262|16565|56471|76161|19339|56526|268345|12374|16494|19280|19206|240641|22360|22368|14807|15519|14228|15481|12889|24001|235415|18619|18391|140486|12568|22152|75770|13860|381979|12933|211712|16593|102058|67299|14601|208898|19275|…	GOCC_DISTAL_AXON	CC	TRUE	0.00415296615974791	0.00627370709593857
GO:0031905	0.000202470135654991	0.00443087523529835	0.95086598286681	1.89858895329867	0	5	12010|67844	GOCC_EARLY_ENDOSOME_LUMEN	CC	FALSE	0.00415296615974791	0.00627370709593857
GO:0070382	0.000197277569540343	0.00443087523529835	-0.371239160236074	-1.73834350604465	0	211	18387|72160|22240|15171|21823|67847|54524|14664|18555|75209|13489|83762|60510|214084|18951|22348|54393|74325|20974|100503659|20907|229706|18578|76161|19339|56526|67703|19280|13446|23821|170737|244049|20964|140919|83671|17380|235415|14417|18619|12728|67295|53612|20616|381979|433485|232227|80976|20353|64051|229521|208898|19275|19894|77116|20972|67903|12048|20909|14470|59287	GOCC_EXOCYTIC_VESICLE	CC	TRUE	0.00415296615974791	0.00627370709593857
GO:0009897	0.000201531640467553	0.00443087523529835	0.389963673272963	1.91592599149065	0	326	15018|16411|12483|17085|56644|12523|12489|16414|13051|12506|14130|13733|12010|19264|12984|15945|16768|14127|14800|50723|12986|66205|16194|18733|18414|15894|18566|69165|16409|241226|12524|60533|12490|98365|14735|16401|93671|12774|12007|14595|12475|17082|16519|18439|30925|20339|21813|15064|21814|16590|12931|12765|57914|246256|73149|18106|14725|16177|15007|244233|12501|60504|20344|75345|239273|16408…	GOCC_EXTERNAL_SIDE_OF_PLASMA_MEMBRANE	CC	TRUE	0.00415296615974791	0.00627370709593857
GO:0098982	0.000196155355041193	0.00443087523529835	-0.517825324039406	-2.03701098567259	0	68	60596|13488|13640|320873|11551|19277|13489|11941|14403|211323|14432|22348|14396|54393|243616|232370|229706|76965|14658|228942|107065|225875|14397|13138|235086|64051|14407|244682	GOCC_GABA_ERGIC_SYNAPSE	CC	TRUE	0.00415296615974791	0.00627370709593857
GO:0098978	0.000793965859468043	0.0128580421197652	-0.297966377538944	-1.45751404081732	3	314	54377|60596|13488|216831|320873|11551|19277|20350|243547|15461|140723|13489|12326|11941|14366|14814|20408|211323|74002|19088|16647|12404|19739|242443|54393|18441|19085|103967|20907|12300|14804|239027|232370|11514|229706|216028|52389|12405|11773|65945|76965|18222|72555|110524|52163|81904|14816|68097|20910|18762|14807|22421|15481|12889|107065|225875|18196|12568|381290|16412|53869|13860|13138|242667…	GOCC_GLUTAMATERGIC_SYNAPSE	CC	TRUE	0.0113256894659412	0.0157582858083444
GO:0098800	0.0001998001998002	0.00443087523529835	-0.387903642977785	-1.71983943197385	0	144	11951|103172|66043|12858|22272|12862|66525|69597|66142|67184|66377|66046|66821|66916|56322|407785|68653|17993|66694|11947|66148|69875|30059|14356|76614|68198|228033|17992|12866|68342|75406|225887|12865|66594|22273|110323|595136|11957|66445|67126|18673|21854|67680|28080|66108|54405|66416|66052|67264|57423|230075|66576|72900|226646|12861|68375|53375|66152|626359|407790|84682|17713|17721|66098|68349…	GOCC_INNER_MITOCHONDRIAL_MEMBRANE_PROTEIN_COMPLEX	CC	TRUE	0.00415296615974791	0.00627370709593857
GO:0030285	0.000585365853658537	0.0103822053573658	-0.611426317474322	-1.9728642323188	2	27	18387|72160|14664|75209|60510|22348|20907|229706|19280|140919|64051|20972	GOCC_INTEGRAL_COMPONENT_OF_SYNAPTIC_VESICLE_MEMBRANE	CC	FALSE	0.00915232487922705	0.0126413985412875
GO:0031226	0.000191241155096577	0.00443087523529835	-0.245047489761367	-1.3497058576173	0	1562	574402|18387|20346|67784|11419|17388|54377|237213|64378|13488|140741|272031|20358|57249|20606|170643|12561|17295|73173|229759|19268|19126|22065|13842|18526|93897|50785|16521|13640|320873|99296|21983|104099|13603|225362|319197|15552|26456|11551|19277|12291|18216|14664|20350|269109|21336|12311|230868|22042|16511|20271|20359|76574|54216|224129|68481|18217|56745|14766|16400|56496|14404|319922|140723|…	GOCC_INTRINSIC_COMPONENT_OF_PLASMA_MEMBRANE	CC	FALSE	0.00415296615974791	0.00627370709593857
GO:0099146	0.00176574455562095	0.023592012707057	-0.457982310863332	-1.71166804424312	8	53	54377|11551|19277|11941|14814|242443|12300|14804|232370|216028|76965|72555|19280|80749|81904|22782|107065|225875	GOCC_INTRINSIC_COMPONENT_OF_POSTSYNAPTIC_DENSITY_MEMBRANE	CC	FALSE	0.0214096527369041	0.0250480311708832
GO:0098936	0.000198176773682124	0.00443087523529835	-0.411062932124088	-1.77220760851669	0	119	18387|54377|13488|320873|11551|19277|14664|140723|13489|11941|14814|14403|11440|242443|13162|14396|54393|243616|12300|14804|16502|232370|216028|76965|72555|19280|80749|81904|22782|18390|504186|107065|225875|14397|11540|272381|14803|108069|18436|16491|269994|12558|232333	GOCC_INTRINSIC_COMPONENT_OF_POSTSYNAPTIC_MEMBRANE	CC	FALSE	0.00415296615974791	0.00627370709593857
GO:0098948	0.00312438976762351	0.0358942325016372	-0.400268371963113	-1.60845314578228	15	76	54377|320873|11551|19277|11941|14814|242443|14396|12300|14804|232370|216028|76965|72555|19280|80749|81904|22782|504186|107065|225875|14397	GOCC_INTRINSIC_COMPONENT_OF_POSTSYNAPTIC_SPECIALIZATION_MEMBRANE	CC	FALSE	0.0369592448121318	0.035271791912682
GO:0098889	0.000195388823759281	0.00443087523529835	-0.480828562230532	-1.91987939330224	0	73	18387|13488|320873|11551|14664|13489|11941|11440|53870|13162|54393|243616|18441|20907|16502|11514|18390|235415|381290|80883|11540|244682|16524|108069|18436|16491|59287|12558|23792|232333|19266|16490	GOCC_INTRINSIC_COMPONENT_OF_PRESYNAPTIC_MEMBRANE	CC	FALSE	0.00415296615974791	0.00627370709593857
GO:0099240	0.000198333994446648	0.00443087523529835	-0.398289074751298	-1.78917746320216	0	155	18387|54377|13488|320873|11551|19277|14664|140723|13489|11941|14814|14403|11440|53870|242443|13162|14396|54393|243616|18441|20907|12300|14804|16502|232370|11514|216028|76965|72555|19280|80749|81904|22782|18390|504186|235415|107065|225875|381290|16412|14397|80883|11540|272381|14407|244682|14803|16524|108069|18436|16491|59287|269994|12558|23792|232333|19266|16490|29873|11444|216169|216856|12805|134…	GOCC_INTRINSIC_COMPONENT_OF_SYNAPTIC_MEMBRANE	CC	FALSE	0.00415296615974791	0.00627370709593857
GO:0098563	0.000198019801980198	0.00443087523529835	-0.576254867374562	-2.02301517064366	0	39	18387|72160|14664|75209|60510|22348|20907|229706|19339|19280|20964|140919|235415|67295|64051|20972	GOCC_INTRINSIC_COMPONENT_OF_SYNAPTIC_VESICLE_MEMBRANE	CC	FALSE	0.00415296615974791	0.00627370709593857
GO:0005871	0.00508010941774131	0.0513792778368252	-0.446898077080276	-1.63851952092839	25	48	668303|19348|16565|286942|71819|16551|240641|73804|16570|70218|209737|16593|16579|74764|16582|110033|100502766|381293|16560	GOCC_KINESIN_COMPLEX	CC	TRUE	0.0473817897616256	0.047501045382217
GO:0016328	0.00355169692186267	0.0392840349963895	-0.41482669410848	-1.60440498778	17	63	19277|14664|20271|13489|12387|229658|75739|16480|11789|93840|64945|18196|20501|11932|14609|14365	GOCC_LATERAL_PLASMA_MEMBRANE	CC	FALSE	0.0374472392848564	0.0375349788333214
GO:0042824	0.00443369609028618	0.0463287821615129	0.758473800686389	1.81108244290048	21	9	15018|12010|21355|21354|15007|21356	GOCC_MHC_CLASS_I_PEPTIDE_LOADING_COMPLEX	CC	TRUE	0.0430068520757759	0.0438652911060228
GO:0042612	0.00101399310484689	0.0154098117681933	0.783652326995959	1.98391843554029	4	11	15018|14964|12010|15064|15007|15040	GOCC_MHC_CLASS_I_PROTEIN_COMPLEX	CC	FALSE	0.0136607404402983	0.017827254723264
GO:0030964	0.00549882168106834	0.0540370973705743	-0.446448166190783	-1.62778943435604	27	47	67184|66377|66046|66916|407785|17993|69875|68198|17992|68342|75406|225887|595136|66108|54405|66416|67264|230075|72900|226646|68375|626359|17721|68349|104130|17995|17991|17717|227197|66414|67273|78330|69702|17716	GOCC_NADH_DEHYDROGENASE_COMPLEX	CC	TRUE	0.0484896093694208	0.0491049420131733
GO:0043020	0.000202798620969377	0.00443087523529835	0.913920163982091	2.31370851521177	0	11	13057|17969|17970|13058|17972	GOCC_NADPH_OXIDASE_COMPLEX	CC	FALSE	0.00415296615974791	0.00627370709593857
GO:0031594	0.000394088669950739	0.00746014844238817	-0.45796597936958	-1.79110097490073	1	66	63993|211323|14062|11423|12569|20974|22142|56506|20720|20745|12568|16412|242667|64051|208898|22288|20972|110893|12555|207278|58867|12830|69090|18747|20977|55983|56216|13637|11820|228836|19165|68828	GOCC_NEUROMUSCULAR_JUNCTION	CC	TRUE	0.00661078170789886	0.00944091236048913
GO:0044306	0.00339456869009585	0.0378504667893735	-0.353641643974595	-1.54279492486637	16	129	18387|21823|21983|15168|11551|18216|22223|13489|16526|214084|22348|20508|16502|19339|56526|268345|12374|16494|14807|15481|12889|17380|235415|18619|396184|14601|208898|19275|18155|110893|16491|207777|12310|16490|12308|66725|11972	GOCC_NEURON_PROJECTION_TERMINUS	CC	TRUE	0.0374472392848564	0.0362489969047346
GO:0098984	0.00338173861149791	0.0377657748053102	-0.278260681703406	-1.3740666942561	16	344	54377|74513|216831|11551|19277|18216|14664|243547|140723|13489|11941|14814|20408|14432|12387|66259|72296|60510|19739|242443|29816|12569|18441|19085|103967|330814|20907|12300|14804|232370|11514|14360|216028|52389|18578|330914|65945|76965|72555|19280|16506|19206|52163|16592|80749|23821|81904|22782|14816|20964|16975|14704|18762|107831|18619|18391|107065|20745|225875|12568|108073|13860|235086|380684|…	GOCC_NEURON_TO_NEURON_SYNAPSE	CC	TRUE	0.0374472392848564	0.0362489969047346
GO:0072559	0.0003996003996004	0.00746014844238817	0.875150072752393	2.01740161673365	1	8	216799|69146|12362|12363|216877|66824	GOCC_NLRP3_INFLAMMASOME_COMPLEX	CC	FALSE	0.00661078170789886	0.00944091236048913
GO:0042175	0.00462071621101271	0.0478978927675963	-0.228835487512592	-1.23595678542471	23	1079	238331|13488|19221|225266|79196|225362|14615|52250|15461|60527|59091|76574|22223|56279|13116|19259|56846|16526|14814|14368|18822|208884|13360|20423|56325|17294|54616|108058|26408|83762|102247|16647|18131|99010|70495|17540|74126|80294|68151|66183|100504285|242443|75909|11937|234593|208449|26569|211548|14755|73316|54393|18739|26951|67458|71816|98170|20866|20249|19210|12043|13121|268880|20167|50767|…	GOCC_NUCLEAR_OUTER_MEMBRANE_ENDOPLASMIC_RETICULUM_MEMBRANE_NETWORK	CC	TRUE	0.0439421051439444	0.0451664602607999
GO:0016607	0.0016243654822335	0.0221925465424201	0.281526344455265	1.40771647744759	7	391	235320|21355|66625|68750|268709|218543|75956|12064|270118|80859|56469|170791|68098|20384|71713|18720|66573|66939|110809|69207|30928|56706|17356|51796|21406|67039|108014|228852|72567|59126|74108|20658|14105|208768|93687|23894|56194|16170|13716|260298|18949|67684|80744|56036|19647|140780|24010|17193|12953|51810|229542|73389|104570|216724|75560|102216272|107321|72198|53417|66354|53610|20220|228765|1…	GOCC_NUCLEAR_SPECK	CC	TRUE	0.0212542179762479	0.0236351259360109
GO:0019866	0.00353287536800785	0.0391174709277717	-0.252632062810001	-1.29529890815055	17	521	56454|70451|94065|11951|56199|103172|118451|66043|67712|12858|231602|22272|66343|12862|66525|16906|68051|24030|69597|15510|56384|66142|74868|227731|67184|66377|66046|66077|67308|71911|66821|66047|15159|11656|244745|66916|18391|56322|217707|52815|18408|208194|52469|16832|407785|71803|68653|17993|13063|66694|94067|11947|66148|73333|108037|14149|665563|69875|64659|30059|18436|69956|70556|53333|13358…	GOCC_ORGANELLE_INNER_MEMBRANE	CC	TRUE	0.0374472392848564	0.0374576850907673
GO:0031984	0.00173276857912977	0.0233362628461298	-0.226437624273723	-1.23811687258109	8	1352	53374|238331|13488|98910|19221|225266|17912|79196|225362|14615|52250|15461|60527|59091|76574|22223|226744|56279|13116|30052|19259|56846|16526|14814|14368|18822|208884|13360|20423|56325|17294|545192|216438|54616|108058|26408|240119|83762|21982|102247|16647|18131|99010|70495|17540|74126|80294|68151|66183|100504285|234356|242443|75909|11937|234593|208449|26569|211548|14755|73316|54393|74325|18739|26…	GOCC_ORGANELLE_SUBCOMPARTMENT	CC	TRUE	0.0214096527369041	0.0247375514257341
GO:0030670	0.00020550760378134	0.00443087523529835	0.589462385430967	2.38029806437924	0	79	15018|14964|13057|12010|24088|74096|21355|18173|15944|21354|13058|67844|21897|242341|11745|19354|216190|11974|15007|21356|16784|21899|15040|235442|69834	GOCC_PHAGOCYTIC_VESICLE_MEMBRANE	CC	TRUE	0.00415296615974791	0.00627370709593857
GO:0032010	0.000603864734299517	0.0103822053573658	0.876871413631527	1.85636025323438	2	6	17969|17970|17972|11501	GOCC_PHAGOLYSOSOME	CC	TRUE	0.00915232487922705	0.0126413985412875
GO:0098839	0.00606534924672275	0.0575086091533589	-0.371921040482729	-1.52825696174792	30	86	54377|11551|19277|140723|11941|14814|19739|242443|12300|14804|232370|216028|76965|72555|19280|80749|81904|22782|14816|18391|107065|225875|433485|20353|14813|272381|14803|81840|226016|269994|108030	GOCC_POSTSYNAPTIC_DENSITY_MEMBRANE	CC	TRUE	0.0498806977126872	0.0511434479822401
GO:0048787	0.00589970501474926	0.0564298372017922	-0.517943159678173	-1.70173066311975	29	29	320873|11551|11941|83762|18441|20907|20910|235415|381290|80883|229521|18436|20909|12558	GOCC_PRESYNAPTIC_ACTIVE_ZONE_MEMBRANE	CC	TRUE	0.0498806977126872	0.0505356311131812
GO:0000159	0.00548481880509305	0.0539504835539758	-0.606805058125572	-1.74158460693665	27	17	21770|225849|72930|93960|110854|52432|19052|19054|19053	GOCC_PROTEIN_PHOSPHATASE_TYPE_2A_COMPLEX	CC	FALSE	0.0484896093694208	0.0491049420131733
GO:0070469	0.000391389432485323	0.00746014844238817	-0.42097572621402	-1.75139910456761	1	93	12858|22272|12862|66142|67184|66377|66046|66821|66916|407785|17993|13063|66694|69875|68198|17992|12866|68342|75406|225887|12865|66594|22273|110323|595136|66445|67680|66108|54405|66416|66052|56295|67264|230075|66576|72900|226646|12861|68375|67388|66152|626359|73467|407790|84682|17721|78174|68349|12859|67003|104130|66925|17995|17991|12867|72795|17717	GOCC_RESPIRASOME	CC	TRUE	0.00661078170789886	0.00944091236048913
GO:0031209	0.000203376042302217	0.00443087523529835	0.800545216620232	2.07878831493954	0	12	105855|11308|20430|83767|50884|66610|329165|242687|76884|245880	GOCC_SCAR_COMPLEX	CC	FALSE	0.00415296615974791	0.00627370709593857
GO:0035580	0.000405022276225192	0.00746014844238817	0.506621045147259	1.92779787058673	1	57	17105|15170|94176|12010|16819|64138|76905|20430|12654|69146|13033|380924|15439|14825	GOCC_SPECIFIC_GRANULE_LUMEN	CC	FALSE	0.00661078170789886	0.00944091236048913
GO:0035579	0.000203541624262162	0.00443087523529835	0.516535934150555	2.11337755823647	0	85	12267|12489|52855|16414|13057|80910|74096|21938|13058|16409|12508|23845|56485|16498|18792|11501|108078|16408|74012|245126|18793|11980|108015|12182|67213|13830|26365|217353	GOCC_SPECIFIC_GRANULE_MEMBRANE	CC	FALSE	0.00415296615974791	0.00627370709593857
GO:0099081	0.000193760899050572	0.00443087523529835	-0.266368478021089	-1.41630140909648	0	842	11856|225288|68519|22240|26934|17912|12316|225362|170736|12825|66734|52250|12808|21924|20271|59091|100101919|234214|668303|18772|80986|240892|105732|21687|15505|60344|227613|20533|12387|29870|73750|72296|77579|19348|233406|54354|72119|12842|66106|259279|12569|73910|210356|26951|20866|16523|103967|268482|231858|16765|22154|20167|16906|11799|16565|22142|14360|235661|226594|107022|18578|286942|13806…	GOCC_SUPRAMOLECULAR_POLYMER	CC	TRUE	0.00415296615974791	0.00627370709593857
GO:0030672	0.000198412698412698	0.00443087523529835	-0.468049657604836	-1.96774590531919	0	101	18387|72160|54524|14664|75209|13489|83762|60510|214084|22348|74325|20974|100503659|20907|229706|76161|19339|19280|13446|170737|244049|20964|140919|235415|14417|67295|433485|20353|64051|208898|19894|20972	GOCC_SYNAPTIC_VESICLE_MEMBRANE	CC	TRUE	0.00415296615974791	0.00627370709593857
GO:1904724	0.000204708290685773	0.00443087523529835	0.522447681154553	1.93911023625933	0	51	17105|13040|15170|12010|76905|20430|13010|70152|69146|13033|13036|14319|380924|15439|14825	GOCC_TERTIARY_GRANULE_LUMEN	CC	FALSE	0.00415296615974791	0.00627370709593857
GO:0070821	0.000203624516391774	0.00443087523529835	0.604472085955788	2.37052641917596	0	67	16411|12489|52855|16414|13057|80910|18173|14127|18733|13058|16409|233186|12508|23845|16498|20719|19204|18792|11501|108078|74012|245126|108015|13830|217303|72065|26365|217353	GOCC_TERTIARY_GRANULE_MEMBRANE	CC	FALSE	0.00415296615974791	0.00627370709593857
GO:1990351	0.000396275014860313	0.00746014844238817	-0.314669182274175	-1.56927229680945	1	375	54377|237213|57249|229759|22065|16521|12291|269109|16511|20271|14404|319922|140723|16526|14814|56808|14403|11438|26946|15166|330953|11440|380728|242443|11937|319734|14802|14396|16523|22272|12300|14804|399548|16502|72978|382571|50769|244723|18578|54667|268345|16494|72555|16506|110854|67184|66377|81904|14658|66046|14807|66821|66733|16493|66916|24046|241528|72821|14397|238871|407785|13860|382427|546…	GOCC_TRANSPORTER_COMPLEX	CC	TRUE	0.00661078170789886	0.00944091236048913
GO:0031983	0.000202224469160768	0.00443087523529835	0.347461333881307	1.69767542788517	0	311	17105|19128|15170|94176|12266|12010|16819|15212|15951|19039|108101|70719|13032|21648|64138|110078|14325|19241|76905|212032|20716|20430|14191|17159|67771|18816|100037283|53378|12654|227960|63986|216445|21803|69146|13033|13036|12258|74145|70450|21808|380924|668218|21857|11758|12306|18976|11881|15289|232345|66713|66824|12759|13627|15439|71955|71665|54159|109754|75612|78388|14870|14825	GOCC_VESICLE_LUMEN	CC	TRUE	0.00415296615974791	0.00627370709593857
GO:0012506	0.00166527893422148	0.0224855910118192	0.233588648577421	1.26987567029204	7	1140	15018|16411|22177|12267|93695|12489|17476|52855|14964|240888|16414|13057|80910|14130|12514|12010|19264|192187|24088|74096|21355|18173|14127|15944|17096|14800|21938|12986|70415|72512|105855|21354|18733|13058|207818|67844|20650|66141|20191|21897|16409|209200|17972|242341|215890|78618|60533|233186|12508|11745|320528|71435|544963|23845|19354|93671|56485|14799|16498|20908|17919|80982|216892|14595|1247…	GOCC_VESICLE_MEMBRANE	CC	TRUE	0.0212542179762479	0.0238787794312376
