# Supplementary material for: Age‐Dependent Regulation of Hippocampal Inflammation by the Mitochondrial Translocator Protein in Mice
Source: Aging Cell. 2025 Apr 24;24(6):e70039. doi: 10.1111/acel.70039 (PMC12151901; doi:10.1111/acel.70039)
Supplement: Supplementary file 1 — Table S1. Differentially expressed gene list for normal aging. Comparison is between WT Aged versus WT Young (reference) under baseline (PBS) conditions. Significance is defined as FDR < 0.05. Upregulation refers to significant genes thresholded at Log2FC ≥ 0.5, while downregulation refers to significant genes thresholded at Log2FC ≤ −0.5. Table S2. fGSEA functional enrichment results from differentially expressed genes of normal aging comparison (Table S1). NES score refers to normalized enrichment score. Leading edge refers to genes annotated with their Entrez IDs being involved in that functional term. Table S3. fGSEA leading edges with gene symbols from Table S2. NES score refers to normalized enrichment score. MGI refers to the overlapping genes involved in the functional term. Table S4. Gene overlap hypergeometric Fischer tests of significant differentially expressed genes between normal aging and inflammatory response in the young. WT PBS Aged versus WT PBS Young is denoted as the normal aging comparison, while WT LPS Young versus WT PBS Young is denoted as the inflammatory response in the young comparison. Each significant differentially expressed gene set is split into either upregulated “up” (Log2FC > 0.5) or downregulated “down” (Log2FC < 0.5). Magnitude of overlap is reflected as odds ratio, while significance threshold is p < 0.05 for the hypergeometric Fischer test. Table S5. fGSEA functional enrichment results from differentially expressed genes of inflammatory response in the young. NES score refers to normalized enrichment score. Leading edge refers to genes annotated with their Entrez IDs being involved in that functional term. Table S6. Differentially expressed gene list for inflammation in the aged brain. Comparison is between WT LPS Aged versus WT PBS Aged conditions. Significance is defined as FDR < 0.05. Upregulation refers to significant genes thresholded at Log2FC ≥ 0.5, while downregulation refers to significant genes thresholded at Log2FC [file ACEL-24-e70039-s003.zip › acel70039-sup-0001-TableS1-S18/TableS3_WTPOvsWTPY_fgsea_genes.csv]

leadingEdge	pathway	pval	padj	ES	NES	nMoreExtreme	size	name	subcat	has_children	padj_2	padj_3	Ensembl	MGI	description
11519	GO:0030042	0.00713121434392828	0.0639717304001918	0.419117729236673	1.59996924068153	34	58	GOBP_ACTIN_FILAMENT_DEPOLYMERIZATION	BP	TRUE	0.0474078063723428	0.0553988131013999	ENSMUSG00000030000	Add2	adducin 2 (beta) [Source:MGI Symbol;Acc:MGI:87919]
12332	GO:0030042	0.00713121434392828	0.0639717304001918	0.419117729236673	1.59996924068153	34	58	GOBP_ACTIN_FILAMENT_DEPOLYMERIZATION	BP	TRUE	0.0474078063723428	0.0553988131013999	ENSMUSG00000056737	Capg	capping protein (actin filament), gelsolin-like [Source:MGI Symbol;Acc:MGI:1098259]
12343	GO:0030042	0.00713121434392828	0.0639717304001918	0.419117729236673	1.59996924068153	34	58	GOBP_ACTIN_FILAMENT_DEPOLYMERIZATION	BP	TRUE	0.0474078063723428	0.0553988131013999	ENSMUSG00000015733	Capza2	capping protein (actin filament) muscle Z-line, alpha 2 [Source:MGI Symbol;Acc:MGI:106222]
20356	GO:0030042	0.00713121434392828	0.0639717304001918	0.419117729236673	1.59996924068153	34	58	GOBP_ACTIN_FILAMENT_DEPOLYMERIZATION	BP	TRUE	0.0474078063723428	0.0553988131013999	ENSMUSG00000022231	Sema5a	sema domain, seven thrombospondin repeats (type 1 and type 1-like), transmembrane domain (TM) and short cytoplasmic domain, (semaphorin) 5A [Source:MGI Symbol;Acc:MGI:107556]
20401	GO:0030042	0.00713121434392828	0.0639717304001918	0.419117729236673	1.59996924068153	34	58	GOBP_ACTIN_FILAMENT_DEPOLYMERIZATION	BP	TRUE	0.0474078063723428	0.0553988131013999	ENSMUSG00000022436	Sh3bp1	SH3-domain binding protein 1 [Source:MGI Symbol;Acc:MGI:104603]
20741	GO:0030042	0.00713121434392828	0.0639717304001918	0.419117729236673	1.59996924068153	34	58	GOBP_ACTIN_FILAMENT_DEPOLYMERIZATION	BP	TRUE	0.0474078063723428	0.0553988131013999	ENSMUSG00000021061	Sptb	spectrin beta, erythrocytic [Source:MGI Symbol;Acc:MGI:98387]
213556	GO:0030042	0.00713121434392828	0.0639717304001918	0.419117729236673	1.59996924068153	34	58	GOBP_ACTIN_FILAMENT_DEPOLYMERIZATION	BP	TRUE	0.0474078063723428	0.0553988131013999	ENSMUSG00000040852	Plekhh2	pleckstrin homology domain containing, family H (with MyTH4 domain) member 2 [Source:MGI Symbol;Acc:MGI:2146813]
217124	GO:0030042	0.00713121434392828	0.0639717304001918	0.419117729236673	1.59996924068153	34	58	GOBP_ACTIN_FILAMENT_DEPOLYMERIZATION	BP	TRUE	0.0474078063723428	0.0553988131013999	ENSMUSG00000038976	Ppp1r9b	protein phosphatase 1, regulatory subunit 9B [Source:MGI Symbol;Acc:MGI:2387581]
22349	GO:0030042	0.00713121434392828	0.0639717304001918	0.419117729236673	1.59996924068153	34	58	GOBP_ACTIN_FILAMENT_DEPOLYMERIZATION	BP	TRUE	0.0474078063723428	0.0553988131013999	ENSMUSG00000026175	Vil1	villin 1 [Source:MGI Symbol;Acc:MGI:98930]
22388	GO:0030042	0.00713121434392828	0.0639717304001918	0.419117729236673	1.59996924068153	34	58	GOBP_ACTIN_FILAMENT_DEPOLYMERIZATION	BP	TRUE	0.0474078063723428	0.0553988131013999	ENSMUSG00000005103	Wdr1	WD repeat domain 1 [Source:MGI Symbol;Acc:MGI:1337100]
225115	GO:0030042	0.00713121434392828	0.0639717304001918	0.419117729236673	1.59996924068153	34	58	GOBP_ACTIN_FILAMENT_DEPOLYMERIZATION	BP	TRUE	0.0474078063723428	0.0553988131013999	ENSMUSG00000024236	Svil	supervillin [Source:MGI Symbol;Acc:MGI:2147319]
27360	GO:0030042	0.00713121434392828	0.0639717304001918	0.419117729236673	1.59996924068153	34	58	GOBP_ACTIN_FILAMENT_DEPOLYMERIZATION	BP	TRUE	0.0474078063723428	0.0553988131013999	ENSMUSG00000025026	Add3	adducin 3 (gamma) [Source:MGI Symbol;Acc:MGI:1351615]
28006	GO:0030042	0.00713121434392828	0.0639717304001918	0.419117729236673	1.59996924068153	34	58	GOBP_ACTIN_FILAMENT_DEPOLYMERIZATION	BP	TRUE	0.0474078063723428	0.0553988131013999	ENSMUSG00000024104	Washc2	WASH complex subunit 2` [Source:MGI Symbol;Acc:MGI:106463]
320878	GO:0030042	0.00713121434392828	0.0639717304001918	0.419117729236673	1.59996924068153	34	58	GOBP_ACTIN_FILAMENT_DEPOLYMERIZATION	BP	TRUE	0.0474078063723428	0.0553988131013999	ENSMUSG00000038244	Mical2	microtubule associated monooxygenase, calponin and LIM domain containing 2 [Source:MGI Symbol;Acc:MGI:2444947]
56193	GO:0030042	0.00713121434392828	0.0639717304001918	0.419117729236673	1.59996924068153	34	58	GOBP_ACTIN_FILAMENT_DEPOLYMERIZATION	BP	TRUE	0.0474078063723428	0.0553988131013999	ENSMUSG00000020120	Plek	pleckstrin [Source:MGI Symbol;Acc:MGI:1860485]
80297	GO:0030042	0.00713121434392828	0.0639717304001918	0.419117729236673	1.59996924068153	34	58	GOBP_ACTIN_FILAMENT_DEPOLYMERIZATION	BP	TRUE	0.0474078063723428	0.0553988131013999	ENSMUSG00000011751	Sptbn4	spectrin beta, non-erythrocytic 4 [Source:MGI Symbol;Acc:MGI:1890574]
11898	GO:0006953	0.00182296941462427	0.023945627740723	0.48929496638548	1.77661925063987	8	46	GOBP_ACUTE_PHASE_RESPONSE	BP	TRUE	0.0217337358099224	0.0252864852173973	ENSMUSG00000076441	Ass1	argininosuccinate synthetase 1 [Source:MGI Symbol;Acc:MGI:88090]
12608	GO:0006953	0.00182296941462427	0.023945627740723	0.48929496638548	1.77661925063987	8	46	GOBP_ACUTE_PHASE_RESPONSE	BP	TRUE	0.0217337358099224	0.0252864852173973	ENSMUSG00000056501	Cebpb	CCAAT/enhancer binding protein (C/EBP), beta [Source:MGI Symbol;Acc:MGI:88373]
12801	GO:0006953	0.00182296941462427	0.023945627740723	0.48929496638548	1.77661925063987	8	46	GOBP_ACUTE_PHASE_RESPONSE	BP	TRUE	0.0217337358099224	0.0252864852173973	ENSMUSG00000044288	Cnr1	cannabinoid receptor 1 (brain) [Source:MGI Symbol;Acc:MGI:104615]
14061	GO:0006953	0.00182296941462427	0.023945627740723	0.48929496638548	1.77661925063987	8	46	GOBP_ACUTE_PHASE_RESPONSE	BP	TRUE	0.0217337358099224	0.0252864852173973	ENSMUSG00000027249	F2	coagulation factor II [Source:MGI Symbol;Acc:MGI:88380]
15439	GO:0006953	0.00182296941462427	0.023945627740723	0.48929496638548	1.77661925063987	8	46	GOBP_ACUTE_PHASE_RESPONSE	BP	TRUE	0.0217337358099224	0.0252864852173973	ENSMUSG00000031722	Hp	haptoglobin [Source:MGI Symbol;Acc:MGI:96211]
16175	GO:0006953	0.00182296941462427	0.023945627740723	0.48929496638548	1.77661925063987	8	46	GOBP_ACUTE_PHASE_RESPONSE	BP	TRUE	0.0217337358099224	0.0252864852173973	ENSMUSG00000027399	Il1a	interleukin 1 alpha [Source:MGI Symbol;Acc:MGI:96542]
16194	GO:0006953	0.00182296941462427	0.023945627740723	0.48929496638548	1.77661925063987	8	46	GOBP_ACUTE_PHASE_RESPONSE	BP	TRUE	0.0217337358099224	0.0252864852173973	ENSMUSG00000027947	Il6ra	interleukin 6 receptor, alpha [Source:MGI Symbol;Acc:MGI:105304]
18816	GO:0006953	0.00182296941462427	0.023945627740723	0.48929496638548	1.77661925063987	8	46	GOBP_ACUTE_PHASE_RESPONSE	BP	TRUE	0.0217337358099224	0.0252864852173973	ENSMUSG00000038224	Serpinf2	serine (or cysteine) peptidase inhibitor, clade F, member 2 [Source:MGI Symbol;Acc:MGI:107173]
19225	GO:0006953	0.00182296941462427	0.023945627740723	0.48929496638548	1.77661925063987	8	46	GOBP_ACUTE_PHASE_RESPONSE	BP	TRUE	0.0217337358099224	0.0252864852173973	ENSMUSG00000032487	Ptgs2	prostaglandin-endoperoxide synthase 2 [Source:MGI Symbol;Acc:MGI:97798]
20716	GO:0006953	0.00182296941462427	0.023945627740723	0.48929496638548	1.77661925063987	8	46	GOBP_ACUTE_PHASE_RESPONSE	BP	TRUE	0.0217337358099224	0.0252864852173973	ENSMUSG00000021091	Serpina3n	serine (or cysteine) peptidase inhibitor, clade A, member 3N [Source:MGI Symbol;Acc:MGI:105045]
21926	GO:0006953	0.00182296941462427	0.023945627740723	0.48929496638548	1.77661925063987	8	46	GOBP_ACUTE_PHASE_RESPONSE	BP	TRUE	0.0217337358099224	0.0252864852173973	ENSMUSG00000024401	Tnf	tumor necrosis factor [Source:MGI Symbol;Acc:MGI:104798]
22038	GO:0006953	0.00182296941462427	0.023945627740723	0.48929496638548	1.77661925063987	8	46	GOBP_ACUTE_PHASE_RESPONSE	BP	TRUE	0.0217337358099224	0.0252864852173973	ENSMUSG00000032369	Plscr1	phospholipid scramblase 1 [Source:MGI Symbol;Acc:MGI:893575]
232345	GO:0006953	0.00182296941462427	0.023945627740723	0.48929496638548	1.77661925063987	8	46	GOBP_ACUTE_PHASE_RESPONSE	BP	TRUE	0.0217337358099224	0.0252864852173973	ENSMUSG00000030111	A2m	alpha-2-macroglobulin [Source:MGI Symbol;Acc:MGI:2449119]
239552	GO:0006953	0.00182296941462427	0.023945627740723	0.48929496638548	1.77661925063987	8	46	GOBP_ACUTE_PHASE_RESPONSE	BP	TRUE	0.0217337358099224	0.0252864852173973	ENSMUSG00000056656	Apol8	apolipoprotein L 8 [Source:MGI Symbol;Acc:MGI:2444921]
64292	GO:0006953	0.00182296941462427	0.023945627740723	0.48929496638548	1.77661925063987	8	46	GOBP_ACUTE_PHASE_RESPONSE	BP	TRUE	0.0217337358099224	0.0252864852173973	ENSMUSG00000050737	Ptges	prostaglandin E synthase [Source:MGI Symbol;Acc:MGI:1927593]
93671	GO:0006953	0.00182296941462427	0.023945627740723	0.48929496638548	1.77661925063987	8	46	GOBP_ACUTE_PHASE_RESPONSE	BP	TRUE	0.0217337358099224	0.0252864852173973	ENSMUSG00000008845	Cd163	CD163 antigen [Source:MGI Symbol;Acc:MGI:2135946]
13488	GO:0007191	0.00317649394480842	0.0361334874662726	-0.733408848174982	-1.79828849722484	15	10	GOBP_ADENYLATE_CYCLASE_ACTIVATING_DOPAMINE_RECEPTOR_SIGNALING_PATHWAY	BP	FALSE	0.0293076516794588	0.0354092047614774	ENSMUSG00000021478	Drd1	dopamine receptor D1 [Source:MGI Symbol;Acc:MGI:99578]
14680	GO:0007191	0.00317649394480842	0.0361334874662726	-0.733408848174982	-1.79828849722484	15	10	GOBP_ADENYLATE_CYCLASE_ACTIVATING_DOPAMINE_RECEPTOR_SIGNALING_PATHWAY	BP	FALSE	0.0293076516794588	0.0354092047614774	ENSMUSG00000024524	Gnal	guanine nucleotide binding protein, alpha stimulating, olfactory type [Source:MGI Symbol;Acc:MGI:95774]
14683	GO:0007191	0.00317649394480842	0.0361334874662726	-0.733408848174982	-1.79828849722484	15	10	GOBP_ADENYLATE_CYCLASE_ACTIVATING_DOPAMINE_RECEPTOR_SIGNALING_PATHWAY	BP	FALSE	0.0293076516794588	0.0354092047614774	ENSMUSG00000027523	Gnas	GNAS (guanine nucleotide binding protein, alpha stimulating) complex locus [Source:MGI Symbol;Acc:MGI:95777]
14688	GO:0007191	0.00317649394480842	0.0361334874662726	-0.733408848174982	-1.79828849722484	15	10	GOBP_ADENYLATE_CYCLASE_ACTIVATING_DOPAMINE_RECEPTOR_SIGNALING_PATHWAY	BP	FALSE	0.0293076516794588	0.0354092047614774	ENSMUSG00000029064	Gnb1	guanine nucleotide binding protein (G protein), beta 1 [Source:MGI Symbol;Acc:MGI:95781]
224129	GO:0007191	0.00317649394480842	0.0361334874662726	-0.733408848174982	-1.79828849722484	15	10	GOBP_ADENYLATE_CYCLASE_ACTIVATING_DOPAMINE_RECEPTOR_SIGNALING_PATHWAY	BP	FALSE	0.0293076516794588	0.0354092047614774	ENSMUSG00000022840	Adcy5	adenylate cyclase 5 [Source:MGI Symbol;Acc:MGI:99673]
26941	GO:0007191	0.00317649394480842	0.0361334874662726	-0.733408848174982	-1.79828849722484	15	10	GOBP_ADENYLATE_CYCLASE_ACTIVATING_DOPAMINE_RECEPTOR_SIGNALING_PATHWAY	BP	FALSE	0.0293076516794588	0.0354092047614774	ENSMUSG00000020733	Slc9a3r1	solute carrier family 9 (sodium/hydrogen exchanger), member 3 regulator 1 [Source:MGI Symbol;Acc:MGI:1349482]
14129	GO:0001788	0.00140590480016067	0.0198493144146785	0.923337664538727	1.72539910899009	6	4	GOBP_ANTIBODY_DEPENDENT_CELLULAR_CYTOTOXICITY	BP	TRUE	0.0188969075152885	0.0220125786163522	ENSMUSG00000015947	Fcgr1	Fc receptor, IgG, high affinity I [Source:MGI Symbol;Acc:MGI:95498]
14130	GO:0001788	0.00140590480016067	0.0198493144146785	0.923337664538727	1.72539910899009	6	4	GOBP_ANTIBODY_DEPENDENT_CELLULAR_CYTOTOXICITY	BP	TRUE	0.0188969075152885	0.0220125786163522	ENSMUSG00000026656	Fcgr2b	Fc receptor, IgG, low affinity IIb [Source:MGI Symbol;Acc:MGI:95499]
15040	GO:0001788	0.00140590480016067	0.0198493144146785	0.923337664538727	1.72539910899009	6	4	GOBP_ANTIBODY_DEPENDENT_CELLULAR_CYTOTOXICITY	BP	TRUE	0.0188969075152885	0.0220125786163522	ENSMUSG00000067212	H2-T23	histocompatibility 2, T region locus 23 [Source:MGI Symbol;Acc:MGI:95957]
246256	GO:0001788	0.00140590480016067	0.0198493144146785	0.923337664538727	1.72539910899009	6	4	GOBP_ANTIBODY_DEPENDENT_CELLULAR_CYTOTOXICITY	BP	TRUE	0.0188969075152885	0.0220125786163522	ENSMUSG00000059089	Fcgr4	Fc receptor, IgG, low affinity IV [Source:MGI Symbol;Acc:MGI:2179523]
13051	GO:0061760	0.000611122428193115	0.0103822053573658	0.722576272180124	1.99967682455557	2	15	GOBP_ANTIFUNGAL_INNATE_IMMUNE_RESPONSE	BP	TRUE	0.0111133837867321	0.0126413985412875	ENSMUSG00000052336	Cx3cr1	chemokine (C-X3-C motif) receptor 1 [Source:MGI Symbol;Acc:MGI:1333815]
20375	GO:0061760	0.000611122428193115	0.0103822053573658	0.722576272180124	1.99967682455557	2	15	GOBP_ANTIFUNGAL_INNATE_IMMUNE_RESPONSE	BP	TRUE	0.0111133837867321	0.0126413985412875	ENSMUSG00000002111	Spi1	spleen focus forming virus (SFFV) proviral integration oncogene [Source:MGI Symbol;Acc:MGI:98282]
234779	GO:0061760	0.000611122428193115	0.0103822053573658	0.722576272180124	1.99967682455557	2	15	GOBP_ANTIFUNGAL_INNATE_IMMUNE_RESPONSE	BP	TRUE	0.0111133837867321	0.0126413985412875	ENSMUSG00000034330	Plcg2	phospholipase C, gamma 2 [Source:MGI Symbol;Acc:MGI:97616]
332579	GO:0061760	0.000611122428193115	0.0103822053573658	0.722576272180124	1.99967682455557	2	15	GOBP_ANTIFUNGAL_INNATE_IMMUNE_RESPONSE	BP	TRUE	0.0111133837867321	0.0126413985412875	ENSMUSG00000026928	Card9	caspase recruitment domain family, member 9 [Source:MGI Symbol;Acc:MGI:2685628]
56644	GO:0061760	0.000611122428193115	0.0103822053573658	0.722576272180124	1.99967682455557	2	15	GOBP_ANTIFUNGAL_INNATE_IMMUNE_RESPONSE	BP	TRUE	0.0111133837867321	0.0126413985412875	ENSMUSG00000079293	Clec7a	C-type lectin domain family 7, member a [Source:MGI Symbol;Acc:MGI:1861431]
73149	GO:0061760	0.000611122428193115	0.0103822053573658	0.722576272180124	1.99967682455557	2	15	GOBP_ANTIFUNGAL_INNATE_IMMUNE_RESPONSE	BP	TRUE	0.0111133837867321	0.0126413985412875	ENSMUSG00000043832	Clec4a3	C-type lectin domain family 4, member a3 [Source:MGI Symbol;Acc:MGI:1920399]
12007	GO:0002483	0.000815162013450173	0.0129988335181617	0.681007389537847	1.97834444376593	3	18	GOBP_ANTIGEN_PROCESSING_AND_PRESENTATION_OF_ENDOGENOUS_PEPTIDE_ANTIGEN	BP	TRUE	0.0138185363372401	0.0158778938742061	ENSMUSG00000037053	Azgp1	alpha-2-glycoprotein 1, zinc [Source:MGI Symbol;Acc:MGI:103163]
12010	GO:0002483	0.000815162013450173	0.0129988335181617	0.681007389537847	1.97834444376593	3	18	GOBP_ANTIGEN_PROCESSING_AND_PRESENTATION_OF_ENDOGENOUS_PEPTIDE_ANTIGEN	BP	TRUE	0.0138185363372401	0.0158778938742061	ENSMUSG00000060802	B2m	beta-2 microglobulin [Source:MGI Symbol;Acc:MGI:88127]
14964	GO:0002483	0.000815162013450173	0.0129988335181617	0.681007389537847	1.97834444376593	3	18	GOBP_ANTIGEN_PROCESSING_AND_PRESENTATION_OF_ENDOGENOUS_PEPTIDE_ANTIGEN	BP	TRUE	0.0138185363372401	0.0158778938742061	ENSMUSG00000073411	H2-D1	histocompatibility 2, D region locus 1 [Source:MGI Symbol;Acc:MGI:95896]
15007	GO:0002483	0.000815162013450173	0.0129988335181617	0.681007389537847	1.97834444376593	3	18	GOBP_ANTIGEN_PROCESSING_AND_PRESENTATION_OF_ENDOGENOUS_PEPTIDE_ANTIGEN	BP	TRUE	0.0138185363372401	0.0158778938742061	ENSMUSG00000067235	H2-Q10	histocompatibility 2, Q region locus 10 [Source:MGI Symbol;Acc:MGI:95929]
15018	GO:0002483	0.000815162013450173	0.0129988335181617	0.681007389537847	1.97834444376593	3	18	GOBP_ANTIGEN_PROCESSING_AND_PRESENTATION_OF_ENDOGENOUS_PEPTIDE_ANTIGEN	BP	TRUE	0.0138185363372401	0.0158778938742061	ENSMUSG00000060550	H2-Q7	histocompatibility 2, Q region locus 7 [Source:MGI Symbol;Acc:MGI:95936]
15040	GO:0002483	0.000815162013450173	0.0129988335181617	0.681007389537847	1.97834444376593	3	18	GOBP_ANTIGEN_PROCESSING_AND_PRESENTATION_OF_ENDOGENOUS_PEPTIDE_ANTIGEN	BP	TRUE	0.0138185363372401	0.0158778938742061	ENSMUSG00000067212	H2-T23	histocompatibility 2, T region locus 23 [Source:MGI Symbol;Acc:MGI:95957]
21354	GO:0002483	0.000815162013450173	0.0129988335181617	0.681007389537847	1.97834444376593	3	18	GOBP_ANTIGEN_PROCESSING_AND_PRESENTATION_OF_ENDOGENOUS_PEPTIDE_ANTIGEN	BP	TRUE	0.0138185363372401	0.0158778938742061	ENSMUSG00000037321	Tap1	transporter 1, ATP-binding cassette, sub-family B (MDR/TAP) [Source:MGI Symbol;Acc:MGI:98483]
21355	GO:0002483	0.000815162013450173	0.0129988335181617	0.681007389537847	1.97834444376593	3	18	GOBP_ANTIGEN_PROCESSING_AND_PRESENTATION_OF_ENDOGENOUS_PEPTIDE_ANTIGEN	BP	TRUE	0.0138185363372401	0.0158778938742061	ENSMUSG00000024339	Tap2	transporter 2, ATP-binding cassette, sub-family B (MDR/TAP) [Source:MGI Symbol;Acc:MGI:98484]
21356	GO:0002483	0.000815162013450173	0.0129988335181617	0.681007389537847	1.97834444376593	3	18	GOBP_ANTIGEN_PROCESSING_AND_PRESENTATION_OF_ENDOGENOUS_PEPTIDE_ANTIGEN	BP	TRUE	0.0138185363372401	0.0158778938742061	ENSMUSG00000024308	Tapbp	TAP binding protein [Source:MGI Symbol;Acc:MGI:1201689]
80898	GO:0002483	0.000815162013450173	0.0129988335181617	0.681007389537847	1.97834444376593	3	18	GOBP_ANTIGEN_PROCESSING_AND_PRESENTATION_OF_ENDOGENOUS_PEPTIDE_ANTIGEN	BP	TRUE	0.0138185363372401	0.0158778938742061	ENSMUSG00000021583	Erap1	endoplasmic reticulum aminopeptidase 1 [Source:MGI Symbol;Acc:MGI:1933403]
12007	GO:0002484	0.00261991132607819	0.0314904254996936	0.783051606900131	1.86976928650461	12	9	GOBP_ANTIGEN_PROCESSING_AND_PRESENTATION_OF_ENDOGENOUS_PEPTIDE_ANTIGEN_VIA_MHC_CLASS_I_VIA_ER_PATHWAY	BP	TRUE	0.0270371425776515	0.0321804202505076	ENSMUSG00000037053	Azgp1	alpha-2-glycoprotein 1, zinc [Source:MGI Symbol;Acc:MGI:103163]
14964	GO:0002484	0.00261991132607819	0.0314904254996936	0.783051606900131	1.86976928650461	12	9	GOBP_ANTIGEN_PROCESSING_AND_PRESENTATION_OF_ENDOGENOUS_PEPTIDE_ANTIGEN_VIA_MHC_CLASS_I_VIA_ER_PATHWAY	BP	TRUE	0.0270371425776515	0.0321804202505076	ENSMUSG00000073411	H2-D1	histocompatibility 2, D region locus 1 [Source:MGI Symbol;Acc:MGI:95896]
15007	GO:0002484	0.00261991132607819	0.0314904254996936	0.783051606900131	1.86976928650461	12	9	GOBP_ANTIGEN_PROCESSING_AND_PRESENTATION_OF_ENDOGENOUS_PEPTIDE_ANTIGEN_VIA_MHC_CLASS_I_VIA_ER_PATHWAY	BP	TRUE	0.0270371425776515	0.0321804202505076	ENSMUSG00000067235	H2-Q10	histocompatibility 2, Q region locus 10 [Source:MGI Symbol;Acc:MGI:95929]
15018	GO:0002484	0.00261991132607819	0.0314904254996936	0.783051606900131	1.86976928650461	12	9	GOBP_ANTIGEN_PROCESSING_AND_PRESENTATION_OF_ENDOGENOUS_PEPTIDE_ANTIGEN_VIA_MHC_CLASS_I_VIA_ER_PATHWAY	BP	TRUE	0.0270371425776515	0.0321804202505076	ENSMUSG00000060550	H2-Q7	histocompatibility 2, Q region locus 7 [Source:MGI Symbol;Acc:MGI:95936]
15040	GO:0002484	0.00261991132607819	0.0314904254996936	0.783051606900131	1.86976928650461	12	9	GOBP_ANTIGEN_PROCESSING_AND_PRESENTATION_OF_ENDOGENOUS_PEPTIDE_ANTIGEN_VIA_MHC_CLASS_I_VIA_ER_PATHWAY	BP	TRUE	0.0270371425776515	0.0321804202505076	ENSMUSG00000067212	H2-T23	histocompatibility 2, T region locus 23 [Source:MGI Symbol;Acc:MGI:95957]
14127	GO:0042590	0.00060459492140266	0.0103822053573658	0.849049772390545	2.02735959308496	2	9	GOBP_ANTIGEN_PROCESSING_AND_PRESENTATION_OF_EXOGENOUS_PEPTIDE_ANTIGEN_VIA_MHC_CLASS_I	BP	TRUE	0.0111133837867321	0.0126413985412875	ENSMUSG00000058715	Fcer1g	Fc receptor, IgE, high affinity I, gamma polypeptide [Source:MGI Symbol;Acc:MGI:95496]
15007	GO:0042590	0.00060459492140266	0.0103822053573658	0.849049772390545	2.02735959308496	2	9	GOBP_ANTIGEN_PROCESSING_AND_PRESENTATION_OF_EXOGENOUS_PEPTIDE_ANTIGEN_VIA_MHC_CLASS_I	BP	TRUE	0.0111133837867321	0.0126413985412875	ENSMUSG00000067235	H2-Q10	histocompatibility 2, Q region locus 10 [Source:MGI Symbol;Acc:MGI:95929]
15018	GO:0042590	0.00060459492140266	0.0103822053573658	0.849049772390545	2.02735959308496	2	9	GOBP_ANTIGEN_PROCESSING_AND_PRESENTATION_OF_EXOGENOUS_PEPTIDE_ANTIGEN_VIA_MHC_CLASS_I	BP	TRUE	0.0111133837867321	0.0126413985412875	ENSMUSG00000060550	H2-Q7	histocompatibility 2, Q region locus 7 [Source:MGI Symbol;Acc:MGI:95936]
16150	GO:0042590	0.00060459492140266	0.0103822053573658	0.849049772390545	2.02735959308496	2	9	GOBP_ANTIGEN_PROCESSING_AND_PRESENTATION_OF_EXOGENOUS_PEPTIDE_ANTIGEN_VIA_MHC_CLASS_I	BP	TRUE	0.0111133837867321	0.0126413985412875	ENSMUSG00000031537	Ikbkb	inhibitor of kappaB kinase beta [Source:MGI Symbol;Acc:MGI:1338071]
21354	GO:0042590	0.00060459492140266	0.0103822053573658	0.849049772390545	2.02735959308496	2	9	GOBP_ANTIGEN_PROCESSING_AND_PRESENTATION_OF_EXOGENOUS_PEPTIDE_ANTIGEN_VIA_MHC_CLASS_I	BP	TRUE	0.0111133837867321	0.0126413985412875	ENSMUSG00000037321	Tap1	transporter 1, ATP-binding cassette, sub-family B (MDR/TAP) [Source:MGI Symbol;Acc:MGI:98483]
65972	GO:0042590	0.00060459492140266	0.0103822053573658	0.849049772390545	2.02735959308496	2	9	GOBP_ANTIGEN_PROCESSING_AND_PRESENTATION_OF_EXOGENOUS_PEPTIDE_ANTIGEN_VIA_MHC_CLASS_I	BP	TRUE	0.0111133837867321	0.0126413985412875	ENSMUSG00000110777	Ifi30	interferon gamma inducible protein 30 [Source:MGI Symbol;Acc:MGI:2137648]
73149	GO:0042590	0.00060459492140266	0.0103822053573658	0.849049772390545	2.02735959308496	2	9	GOBP_ANTIGEN_PROCESSING_AND_PRESENTATION_OF_EXOGENOUS_PEPTIDE_ANTIGEN_VIA_MHC_CLASS_I	BP	TRUE	0.0111133837867321	0.0126413985412875	ENSMUSG00000043832	Clec4a3	C-type lectin domain family 4, member a3 [Source:MGI Symbol;Acc:MGI:1920399]
12010	GO:0019886	0.000205128205128205	0.00443087523529835	0.72691101320496	2.19458463283134	0	21	GOBP_ANTIGEN_PROCESSING_AND_PRESENTATION_OF_EXOGENOUS_PEPTIDE_ANTIGEN_VIA_MHC_CLASS_II	BP	FALSE	0.00542880932556203	0.00627370709593857	ENSMUSG00000060802	B2m	beta-2 microglobulin [Source:MGI Symbol;Acc:MGI:88127]
13033	GO:0019886	0.000205128205128205	0.00443087523529835	0.72691101320496	2.19458463283134	0	21	GOBP_ANTIGEN_PROCESSING_AND_PRESENTATION_OF_EXOGENOUS_PEPTIDE_ANTIGEN_VIA_MHC_CLASS_II	BP	FALSE	0.00542880932556203	0.00627370709593857	ENSMUSG00000007891	Ctsd	cathepsin D [Source:MGI Symbol;Acc:MGI:88562]
13040	GO:0019886	0.000205128205128205	0.00443087523529835	0.72691101320496	2.19458463283134	0	21	GOBP_ANTIGEN_PROCESSING_AND_PRESENTATION_OF_EXOGENOUS_PEPTIDE_ANTIGEN_VIA_MHC_CLASS_II	BP	FALSE	0.00542880932556203	0.00627370709593857	ENSMUSG00000038642	Ctss	cathepsin S [Source:MGI Symbol;Acc:MGI:107341]
13430	GO:0019886	0.000205128205128205	0.00443087523529835	0.72691101320496	2.19458463283134	0	21	GOBP_ANTIGEN_PROCESSING_AND_PRESENTATION_OF_EXOGENOUS_PEPTIDE_ANTIGEN_VIA_MHC_CLASS_II	BP	FALSE	0.00542880932556203	0.00627370709593857	ENSMUSG00000033335	Dnm2	dynamin 2 [Source:MGI Symbol;Acc:MGI:109547]
14127	GO:0019886	0.000205128205128205	0.00443087523529835	0.72691101320496	2.19458463283134	0	21	GOBP_ANTIGEN_PROCESSING_AND_PRESENTATION_OF_EXOGENOUS_PEPTIDE_ANTIGEN_VIA_MHC_CLASS_II	BP	FALSE	0.00542880932556203	0.00627370709593857	ENSMUSG00000058715	Fcer1g	Fc receptor, IgE, high affinity I, gamma polypeptide [Source:MGI Symbol;Acc:MGI:95496]
14130	GO:0019886	0.000205128205128205	0.00443087523529835	0.72691101320496	2.19458463283134	0	21	GOBP_ANTIGEN_PROCESSING_AND_PRESENTATION_OF_EXOGENOUS_PEPTIDE_ANTIGEN_VIA_MHC_CLASS_II	BP	FALSE	0.00542880932556203	0.00627370709593857	ENSMUSG00000026656	Fcgr2b	Fc receptor, IgG, low affinity IIb [Source:MGI Symbol;Acc:MGI:95499]
14998	GO:0019886	0.000205128205128205	0.00443087523529835	0.72691101320496	2.19458463283134	0	21	GOBP_ANTIGEN_PROCESSING_AND_PRESENTATION_OF_EXOGENOUS_PEPTIDE_ANTIGEN_VIA_MHC_CLASS_II	BP	FALSE	0.00542880932556203	0.00627370709593857	ENSMUSG00000037649	H2-DMa	histocompatibility 2, class II, locus DMa [Source:MGI Symbol;Acc:MGI:95921]
14999	GO:0019886	0.000205128205128205	0.00443087523529835	0.72691101320496	2.19458463283134	0	21	GOBP_ANTIGEN_PROCESSING_AND_PRESENTATION_OF_EXOGENOUS_PEPTIDE_ANTIGEN_VIA_MHC_CLASS_II	BP	FALSE	0.00542880932556203	0.00627370709593857	ENSMUSG00000079547	H2-DMb1	histocompatibility 2, class II, locus Mb1 [Source:MGI Symbol;Acc:MGI:95922]
15002	GO:0019886	0.000205128205128205	0.00443087523529835	0.72691101320496	2.19458463283134	0	21	GOBP_ANTIGEN_PROCESSING_AND_PRESENTATION_OF_EXOGENOUS_PEPTIDE_ANTIGEN_VIA_MHC_CLASS_II	BP	FALSE	0.00542880932556203	0.00627370709593857	ENSMUSG00000041538	H2-Ob	histocompatibility 2, O region beta locus [Source:MGI Symbol;Acc:MGI:95925]
65972	GO:0019886	0.000205128205128205	0.00443087523529835	0.72691101320496	2.19458463283134	0	21	GOBP_ANTIGEN_PROCESSING_AND_PRESENTATION_OF_EXOGENOUS_PEPTIDE_ANTIGEN_VIA_MHC_CLASS_II	BP	FALSE	0.00542880932556203	0.00627370709593857	ENSMUSG00000110777	Ifi30	interferon gamma inducible protein 30 [Source:MGI Symbol;Acc:MGI:2137648]
12007	GO:0002428	0.00120918984280532	0.0176371749646094	0.816202609479029	1.94892719371362	5	9	GOBP_ANTIGEN_PROCESSING_AND_PRESENTATION_OF_PEPTIDE_ANTIGEN_VIA_MHC_CLASS_IB	BP	TRUE	0.0170948885758775	0.0197712087467099	ENSMUSG00000037053	Azgp1	alpha-2-glycoprotein 1, zinc [Source:MGI Symbol;Acc:MGI:103163]
12010	GO:0002428	0.00120918984280532	0.0176371749646094	0.816202609479029	1.94892719371362	5	9	GOBP_ANTIGEN_PROCESSING_AND_PRESENTATION_OF_PEPTIDE_ANTIGEN_VIA_MHC_CLASS_IB	BP	TRUE	0.0170948885758775	0.0197712087467099	ENSMUSG00000060802	B2m	beta-2 microglobulin [Source:MGI Symbol;Acc:MGI:88127]
15007	GO:0002428	0.00120918984280532	0.0176371749646094	0.816202609479029	1.94892719371362	5	9	GOBP_ANTIGEN_PROCESSING_AND_PRESENTATION_OF_PEPTIDE_ANTIGEN_VIA_MHC_CLASS_IB	BP	TRUE	0.0170948885758775	0.0197712087467099	ENSMUSG00000067235	H2-Q10	histocompatibility 2, Q region locus 10 [Source:MGI Symbol;Acc:MGI:95929]
15018	GO:0002428	0.00120918984280532	0.0176371749646094	0.816202609479029	1.94892719371362	5	9	GOBP_ANTIGEN_PROCESSING_AND_PRESENTATION_OF_PEPTIDE_ANTIGEN_VIA_MHC_CLASS_IB	BP	TRUE	0.0170948885758775	0.0197712087467099	ENSMUSG00000060550	H2-Q7	histocompatibility 2, Q region locus 7 [Source:MGI Symbol;Acc:MGI:95936]
15040	GO:0002428	0.00120918984280532	0.0176371749646094	0.816202609479029	1.94892719371362	5	9	GOBP_ANTIGEN_PROCESSING_AND_PRESENTATION_OF_PEPTIDE_ANTIGEN_VIA_MHC_CLASS_IB	BP	TRUE	0.0170948885758775	0.0197712087467099	ENSMUSG00000067212	H2-T23	histocompatibility 2, T region locus 23 [Source:MGI Symbol;Acc:MGI:95957]
21355	GO:0002428	0.00120918984280532	0.0176371749646094	0.816202609479029	1.94892719371362	5	9	GOBP_ANTIGEN_PROCESSING_AND_PRESENTATION_OF_PEPTIDE_ANTIGEN_VIA_MHC_CLASS_IB	BP	TRUE	0.0170948885758775	0.0197712087467099	ENSMUSG00000024339	Tap2	transporter 2, ATP-binding cassette, sub-family B (MDR/TAP) [Source:MGI Symbol;Acc:MGI:98484]
11727	GO:0061844	0.000202880908906472	0.00443087523529835	0.53410885644453	1.91120680924991	0	43	GOBP_ANTIMICROBIAL_HUMORAL_IMMUNE_RESPONSE_MEDIATED_BY_ANTIMICROBIAL_PEPTIDE	BP	TRUE	0.00542880932556203	0.00627370709593857	ENSMUSG00000072115	Ang	angiogenin, ribonuclease, RNase A family, 5 [Source:MGI Symbol;Acc:MGI:88022]
13214	GO:0061844	0.000202880908906472	0.00443087523529835	0.53410885644453	1.91120680924991	0	43	GOBP_ANTIMICROBIAL_HUMORAL_IMMUNE_RESPONSE_MEDIATED_BY_ANTIMICROBIAL_PEPTIDE	BP	TRUE	0.00542880932556203	0.00627370709593857	ENSMUSG00000044748	Defb1	defensin beta 1 [Source:MGI Symbol;Acc:MGI:1096878]
14061	GO:0061844	0.000202880908906472	0.00443087523529835	0.53410885644453	1.91120680924991	0	43	GOBP_ANTIMICROBIAL_HUMORAL_IMMUNE_RESPONSE_MEDIATED_BY_ANTIMICROBIAL_PEPTIDE	BP	TRUE	0.00542880932556203	0.00627370709593857	ENSMUSG00000027249	F2	coagulation factor II [Source:MGI Symbol;Acc:MGI:88380]
14825	GO:0061844	0.000202880908906472	0.00443087523529835	0.53410885644453	1.91120680924991	0	43	GOBP_ANTIMICROBIAL_HUMORAL_IMMUNE_RESPONSE_MEDIATED_BY_ANTIMICROBIAL_PEPTIDE	BP	TRUE	0.00542880932556203	0.00627370709593857	ENSMUSG00000029380	Cxcl1	chemokine (C-X-C motif) ligand 1 [Source:MGI Symbol;Acc:MGI:108068]
15945	GO:0061844	0.000202880908906472	0.00443087523529835	0.53410885644453	1.91120680924991	0	43	GOBP_ANTIMICROBIAL_HUMORAL_IMMUNE_RESPONSE_MEDIATED_BY_ANTIMICROBIAL_PEPTIDE	BP	TRUE	0.00542880932556203	0.00627370709593857	ENSMUSG00000034855	Cxcl10	chemokine (C-X-C motif) ligand 10 [Source:MGI Symbol;Acc:MGI:1352450]
16619	GO:0061844	0.000202880908906472	0.00443087523529835	0.53410885644453	1.91120680924991	0	43	GOBP_ANTIMICROBIAL_HUMORAL_IMMUNE_RESPONSE_MEDIATED_BY_ANTIMICROBIAL_PEPTIDE	BP	TRUE	0.00542880932556203	0.00627370709593857	ENSMUSG00000063177	Klk1b27	kallikrein 1-related peptidase b27 [Source:MGI Symbol;Acc:MGI:891980]
17329	GO:0061844	0.000202880908906472	0.00443087523529835	0.53410885644453	1.91120680924991	0	43	GOBP_ANTIMICROBIAL_HUMORAL_IMMUNE_RESPONSE_MEDIATED_BY_ANTIMICROBIAL_PEPTIDE	BP	TRUE	0.00542880932556203	0.00627370709593857	ENSMUSG00000029417	Cxcl9	chemokine (C-X-C motif) ligand 9 [Source:MGI Symbol;Acc:MGI:1352449]
18843	GO:0061844	0.000202880908906472	0.00443087523529835	0.53410885644453	1.91120680924991	0	43	GOBP_ANTIMICROBIAL_HUMORAL_IMMUNE_RESPONSE_MEDIATED_BY_ANTIMICROBIAL_PEPTIDE	BP	TRUE	0.00542880932556203	0.00627370709593857	ENSMUSG00000027483	Bpifa1	BPI fold containing family A, member 1 [Source:MGI Symbol;Acc:MGI:1338036]
19946	GO:0061844	0.000202880908906472	0.00443087523529835	0.53410885644453	1.91120680924991	0	43	GOBP_ANTIMICROBIAL_HUMORAL_IMMUNE_RESPONSE_MEDIATED_BY_ANTIMICROBIAL_PEPTIDE	BP	TRUE	0.00542880932556203	0.00627370709593857	ENSMUSG00000058600	Rpl30	ribosomal protein L30 [Source:MGI Symbol;Acc:MGI:98037]
20085	GO:0061844	0.000202880908906472	0.00443087523529835	0.53410885644453	1.91120680924991	0	43	GOBP_ANTIMICROBIAL_HUMORAL_IMMUNE_RESPONSE_MEDIATED_BY_ANTIMICROBIAL_PEPTIDE	BP	TRUE	0.00542880932556203	0.00627370709593857	ENSMUSG00000040952	Rps19	ribosomal protein S19 [Source:MGI Symbol;Acc:MGI:1333780]
20310	GO:0061844	0.000202880908906472	0.00443087523529835	0.53410885644453	1.91120680924991	0	43	GOBP_ANTIMICROBIAL_HUMORAL_IMMUNE_RESPONSE_MEDIATED_BY_ANTIMICROBIAL_PEPTIDE	BP	TRUE	0.00542880932556203	0.00627370709593857	ENSMUSG00000058427	Cxcl2	chemokine (C-X-C motif) ligand 2 [Source:MGI Symbol;Acc:MGI:1340094]
20311	GO:0061844	0.000202880908906472	0.00443087523529835	0.53410885644453	1.91120680924991	0	43	GOBP_ANTIMICROBIAL_HUMORAL_IMMUNE_RESPONSE_MEDIATED_BY_ANTIMICROBIAL_PEPTIDE	BP	TRUE	0.00542880932556203	0.00627370709593857	ENSMUSG00000029371	Cxcl5	chemokine (C-X-C motif) ligand 5 [Source:MGI Symbol;Acc:MGI:1096868]
21946	GO:0061844	0.000202880908906472	0.00443087523529835	0.53410885644453	1.91120680924991	0	43	GOBP_ANTIMICROBIAL_HUMORAL_IMMUNE_RESPONSE_MEDIATED_BY_ANTIMICROBIAL_PEPTIDE	BP	TRUE	0.00542880932556203	0.00627370709593857	ENSMUSG00000030413	Pglyrp1	peptidoglycan recognition protein 1 [Source:MGI Symbol;Acc:MGI:1345092]
23993	GO:0061844	0.000202880908906472	0.00443087523529835	0.53410885644453	1.91120680924991	0	43	GOBP_ANTIMICROBIAL_HUMORAL_IMMUNE_RESPONSE_MEDIATED_BY_ANTIMICROBIAL_PEPTIDE	BP	TRUE	0.00542880932556203	0.00627370709593857	ENSMUSG00000030713	Klk7	kallikrein related-peptidase 7 (chymotryptic, stratum corneum) [Source:MGI Symbol;Acc:MGI:1346336]
259301	GO:0061844	0.000202880908906472	0.00443087523529835	0.53410885644453	1.91120680924991	0	43	GOBP_ANTIMICROBIAL_HUMORAL_IMMUNE_RESPONSE_MEDIATED_BY_ANTIMICROBIAL_PEPTIDE	BP	TRUE	0.00542880932556203	0.00627370709593857	ENSMUSG00000036216	Leap2	liver-expressed antimicrobial peptide 2 [Source:MGI Symbol;Acc:MGI:2672795]
319179	GO:0061844	0.000202880908906472	0.00443087523529835	0.53410885644453	1.91120680924991	0	43	GOBP_ANTIMICROBIAL_HUMORAL_IMMUNE_RESPONSE_MEDIATED_BY_ANTIMICROBIAL_PEPTIDE	BP	TRUE	0.00542880932556203	0.00627370709593857	ENSMUSG00000047246	H2bc6	H2B clustered histone 6 [Source:MGI Symbol;Acc:MGI:2448380]
319181	GO:0061844	0.000202880908906472	0.00443087523529835	0.53410885644453	1.91120680924991	0	43	GOBP_ANTIMICROBIAL_HUMORAL_IMMUNE_RESPONSE_MEDIATED_BY_ANTIMICROBIAL_PEPTIDE	BP	TRUE	0.00542880932556203	0.00627370709593857	ENSMUSG00000058385	H2bc8	H2B clustered histone 8 [Source:MGI Symbol;Acc:MGI:2448386]
319190	GO:0061844	0.000202880908906472	0.00443087523529835	0.53410885644453	1.91120680924991	0	43	GOBP_ANTIMICROBIAL_HUMORAL_IMMUNE_RESPONSE_MEDIATED_BY_ANTIMICROBIAL_PEPTIDE	BP	TRUE	0.00542880932556203	0.00627370709593857	ENSMUSG00000068854	H2bc21	H2B clustered histone 21 [Source:MGI Symbol;Acc:MGI:2448415]
54159	GO:0061844	0.000202880908906472	0.00443087523529835	0.53410885644453	1.91120680924991	0	43	GOBP_ANTIMICROBIAL_HUMORAL_IMMUNE_RESPONSE_MEDIATED_BY_ANTIMICROBIAL_PEPTIDE	BP	TRUE	0.00542880932556203	0.00627370709593857	ENSMUSG00000059606	Rnase2b	ribonuclease, RNase A family, 2B (liver, eosinophil-derived neurotoxin) [Source:MGI Symbol;Acc:MGI:1858598]
55985	GO:0061844	0.000202880908906472	0.00443087523529835	0.53410885644453	1.91120680924991	0	43	GOBP_ANTIMICROBIAL_HUMORAL_IMMUNE_RESPONSE_MEDIATED_BY_ANTIMICROBIAL_PEPTIDE	BP	TRUE	0.00542880932556203	0.00627370709593857	ENSMUSG00000023078	Cxcl13	chemokine (C-X-C motif) ligand 13 [Source:MGI Symbol;Acc:MGI:1888499]
57266	GO:0061844	0.000202880908906472	0.00443087523529835	0.53410885644453	1.91120680924991	0	43	GOBP_ANTIMICROBIAL_HUMORAL_IMMUNE_RESPONSE_MEDIATED_BY_ANTIMICROBIAL_PEPTIDE	BP	TRUE	0.00542880932556203	0.00627370709593857	ENSMUSG00000021508	Cxcl14	chemokine (C-X-C motif) ligand 14 [Source:MGI Symbol;Acc:MGI:1888514]
57349	GO:0061844	0.000202880908906472	0.00443087523529835	0.53410885644453	1.91120680924991	0	43	GOBP_ANTIMICROBIAL_HUMORAL_IMMUNE_RESPONSE_MEDIATED_BY_ANTIMICROBIAL_PEPTIDE	BP	TRUE	0.00542880932556203	0.00627370709593857	ENSMUSG00000029372	Ppbp	pro-platelet basic protein [Source:MGI Symbol;Acc:MGI:1888712]
68024	GO:0061844	0.000202880908906472	0.00443087523529835	0.53410885644453	1.91120680924991	0	43	GOBP_ANTIMICROBIAL_HUMORAL_IMMUNE_RESPONSE_MEDIATED_BY_ANTIMICROBIAL_PEPTIDE	BP	TRUE	0.00542880932556203	0.00627370709593857	ENSMUSG00000018102	H2bc4	H2B clustered histone 4 [Source:MGI Symbol;Acc:MGI:1915274]
78416	GO:0061844	0.000202880908906472	0.00443087523529835	0.53410885644453	1.91120680924991	0	43	GOBP_ANTIMICROBIAL_HUMORAL_IMMUNE_RESPONSE_MEDIATED_BY_ANTIMICROBIAL_PEPTIDE	BP	TRUE	0.00542880932556203	0.00627370709593857	ENSMUSG00000021880	Rnase6	ribonuclease, RNase A family, 6 [Source:MGI Symbol;Acc:MGI:1925666]
94175	GO:0061844	0.000202880908906472	0.00443087523529835	0.53410885644453	1.91120680924991	0	43	GOBP_ANTIMICROBIAL_HUMORAL_IMMUNE_RESPONSE_MEDIATED_BY_ANTIMICROBIAL_PEPTIDE	BP	TRUE	0.00542880932556203	0.00627370709593857	ENSMUSG00000022877	Hrg	histidine-rich glycoprotein [Source:MGI Symbol;Acc:MGI:2146636]
12534	GO:0042773	0.0031440361564158	0.0360276696106416	-0.388500594970531	-1.5918355195477	15	85	GOBP_ATP_SYNTHESIS_COUPLED_ELECTRON_TRANSPORT	BP	TRUE	0.0292318239813789	0.035271791912682	ENSMUSG00000019942	Cdk1	cyclin-dependent kinase 1 [Source:MGI Symbol;Acc:MGI:88351]
12858	GO:0042773	0.0031440361564158	0.0360276696106416	-0.388500594970531	-1.5918355195477	15	85	GOBP_ATP_SYNTHESIS_COUPLED_ELECTRON_TRANSPORT	BP	TRUE	0.0292318239813789	0.035271791912682	ENSMUSG00000000088	Cox5a	cytochrome c oxidase subunit 5A [Source:MGI Symbol;Acc:MGI:88474]
12861	GO:0042773	0.0031440361564158	0.0360276696106416	-0.388500594970531	-1.5918355195477	15	85	GOBP_ATP_SYNTHESIS_COUPLED_ELECTRON_TRANSPORT	BP	TRUE	0.0292318239813789	0.035271791912682	ENSMUSG00000041697	Cox6a1	cytochrome c oxidase subunit 6A1 [Source:MGI Symbol;Acc:MGI:103099]
12862	GO:0042773	0.0031440361564158	0.0360276696106416	-0.388500594970531	-1.5918355195477	15	85	GOBP_ATP_SYNTHESIS_COUPLED_ELECTRON_TRANSPORT	BP	TRUE	0.0292318239813789	0.035271791912682	ENSMUSG00000030785	Cox6a2	cytochrome c oxidase subunit 6A2 [Source:MGI Symbol;Acc:MGI:104649]
12865	GO:0042773	0.0031440361564158	0.0360276696106416	-0.388500594970531	-1.5918355195477	15	85	GOBP_ATP_SYNTHESIS_COUPLED_ELECTRON_TRANSPORT	BP	TRUE	0.0292318239813789	0.035271791912682	ENSMUSG00000074218	Cox7a1	cytochrome c oxidase subunit 7A1 [Source:MGI Symbol;Acc:MGI:1316714]
12866	GO:0042773	0.0031440361564158	0.0360276696106416	-0.388500594970531	-1.5918355195477	15	85	GOBP_ATP_SYNTHESIS_COUPLED_ELECTRON_TRANSPORT	BP	TRUE	0.0292318239813789	0.035271791912682	ENSMUSG00000032330	Cox7a2	cytochrome c oxidase subunit 7A2 [Source:MGI Symbol;Acc:MGI:1316715]
13063	GO:0042773	0.0031440361564158	0.0360276696106416	-0.388500594970531	-1.5918355195477	15	85	GOBP_ATP_SYNTHESIS_COUPLED_ELECTRON_TRANSPORT	BP	TRUE	0.0292318239813789	0.035271791912682	ENSMUSG00000063694	Cycs	cytochrome c, somatic [Source:MGI Symbol;Acc:MGI:88578]
14004	GO:0042773	0.0031440361564158	0.0360276696106416	-0.388500594970531	-1.5918355195477	15	85	GOBP_ATP_SYNTHESIS_COUPLED_ELECTRON_TRANSPORT	BP	TRUE	0.0292318239813789	0.035271791912682	ENSMUSG00000070493	Chchd2	coiled-coil-helix-coiled-coil-helix domain containing 2 [Source:MGI Symbol;Acc:MGI:1261428]
17992	GO:0042773	0.0031440361564158	0.0360276696106416	-0.388500594970531	-1.5918355195477	15	85	GOBP_ATP_SYNTHESIS_COUPLED_ELECTRON_TRANSPORT	BP	TRUE	0.0292318239813789	0.035271791912682	ENSMUSG00000029632	Ndufa4	Ndufa4, mitochondrial complex associated [Source:MGI Symbol;Acc:MGI:107686]
17993	GO:0042773	0.0031440361564158	0.0360276696106416	-0.388500594970531	-1.5918355195477	15	85	GOBP_ATP_SYNTHESIS_COUPLED_ELECTRON_TRANSPORT	BP	TRUE	0.0292318239813789	0.035271791912682	ENSMUSG00000021764	Ndufs4	NADH:ubiquinone oxidoreductase core subunit S4 [Source:MGI Symbol;Acc:MGI:1343135]
22272	GO:0042773	0.0031440361564158	0.0360276696106416	-0.388500594970531	-1.5918355195477	15	85	GOBP_ATP_SYNTHESIS_COUPLED_ELECTRON_TRANSPORT	BP	TRUE	0.0292318239813789	0.035271791912682	ENSMUSG00000044894	Uqcrq	ubiquinol-cytochrome c reductase, complex III subunit VII [Source:MGI Symbol;Acc:MGI:107807]
225887	GO:0042773	0.0031440361564158	0.0360276696106416	-0.388500594970531	-1.5918355195477	15	85	GOBP_ATP_SYNTHESIS_COUPLED_ELECTRON_TRANSPORT	BP	TRUE	0.0292318239813789	0.035271791912682	ENSMUSG00000059734	Ndufs8	NADH:ubiquinone oxidoreductase core subunit S8 [Source:MGI Symbol;Acc:MGI:2385079]
226646	GO:0042773	0.0031440361564158	0.0360276696106416	-0.388500594970531	-1.5918355195477	15	85	GOBP_ATP_SYNTHESIS_COUPLED_ELECTRON_TRANSPORT	BP	TRUE	0.0292318239813789	0.035271791912682	ENSMUSG00000013593	Ndufs2	NADH:ubiquinone oxidoreductase core subunit S2 [Source:MGI Symbol;Acc:MGI:2385112]
230075	GO:0042773	0.0031440361564158	0.0360276696106416	-0.388500594970531	-1.5918355195477	15	85	GOBP_ATP_SYNTHESIS_COUPLED_ELECTRON_TRANSPORT	BP	TRUE	0.0292318239813789	0.035271791912682	ENSMUSG00000071014	Ndufb6	NADH:ubiquinone oxidoreductase subunit B6 [Source:MGI Symbol;Acc:MGI:2684983]
268697	GO:0042773	0.0031440361564158	0.0360276696106416	-0.388500594970531	-1.5918355195477	15	85	GOBP_ATP_SYNTHESIS_COUPLED_ELECTRON_TRANSPORT	BP	TRUE	0.0292318239813789	0.035271791912682	ENSMUSG00000041431	Ccnb1	cyclin B1 [Source:MGI Symbol;Acc:MGI:88302]
407785	GO:0042773	0.0031440361564158	0.0360276696106416	-0.388500594970531	-1.5918355195477	15	85	GOBP_ATP_SYNTHESIS_COUPLED_ELECTRON_TRANSPORT	BP	TRUE	0.0292318239813789	0.035271791912682	ENSMUSG00000021606	Ndufs6	NADH:ubiquinone oxidoreductase core subunit S6 [Source:MGI Symbol;Acc:MGI:107932]
54405	GO:0042773	0.0031440361564158	0.0360276696106416	-0.388500594970531	-1.5918355195477	15	85	GOBP_ATP_SYNTHESIS_COUPLED_ELECTRON_TRANSPORT	BP	TRUE	0.0292318239813789	0.035271791912682	ENSMUSG00000016427	Ndufa1	NADH:ubiquinone oxidoreductase subunit A1 [Source:MGI Symbol;Acc:MGI:1929511]
595136	GO:0042773	0.0031440361564158	0.0360276696106416	-0.388500594970531	-1.5918355195477	15	85	GOBP_ATP_SYNTHESIS_COUPLED_ELECTRON_TRANSPORT	BP	TRUE	0.0292318239813789	0.035271791912682	ENSMUSG00000028648	Ndufs5	NADH:ubiquinone oxidoreductase core subunit S5 [Source:MGI Symbol;Acc:MGI:1890889]
66046	GO:0042773	0.0031440361564158	0.0360276696106416	-0.388500594970531	-1.5918355195477	15	85	GOBP_ATP_SYNTHESIS_COUPLED_ELECTRON_TRANSPORT	BP	TRUE	0.0292318239813789	0.035271791912682	ENSMUSG00000027673	Ndufb5	NADH:ubiquinone oxidoreductase subunit B5 [Source:MGI Symbol;Acc:MGI:1913296]
66052	GO:0042773	0.0031440361564158	0.0360276696106416	-0.388500594970531	-1.5918355195477	15	85	GOBP_ATP_SYNTHESIS_COUPLED_ELECTRON_TRANSPORT	BP	TRUE	0.0292318239813789	0.035271791912682	ENSMUSG00000058076	Sdhc	succinate dehydrogenase complex, subunit C, integral membrane protein [Source:MGI Symbol;Acc:MGI:1913302]
66092	GO:0042773	0.0031440361564158	0.0360276696106416	-0.388500594970531	-1.5918355195477	15	85	GOBP_ATP_SYNTHESIS_COUPLED_ELECTRON_TRANSPORT	BP	TRUE	0.0292318239813789	0.035271791912682	ENSMUSG00000041028	Ghitm	growth hormone inducible transmembrane protein [Source:MGI Symbol;Acc:MGI:1913342]
66108	GO:0042773	0.0031440361564158	0.0360276696106416	-0.388500594970531	-1.5918355195477	15	85	GOBP_ATP_SYNTHESIS_COUPLED_ELECTRON_TRANSPORT	BP	TRUE	0.0292318239813789	0.035271791912682	ENSMUSG00000000399	Ndufa9	NADH:ubiquinone oxidoreductase subunit A9 [Source:MGI Symbol;Acc:MGI:1913358]
66148	GO:0042773	0.0031440361564158	0.0360276696106416	-0.388500594970531	-1.5918355195477	15	85	GOBP_ATP_SYNTHESIS_COUPLED_ELECTRON_TRANSPORT	BP	TRUE	0.0292318239813789	0.035271791912682	ENSMUSG00000022013	Dnajc15	DnaJ heat shock protein family (Hsp40) member C15 [Source:MGI Symbol;Acc:MGI:1913398]
66152	GO:0042773	0.0031440361564158	0.0360276696106416	-0.388500594970531	-1.5918355195477	15	85	GOBP_ATP_SYNTHESIS_COUPLED_ELECTRON_TRANSPORT	BP	TRUE	0.0292318239813789	0.035271791912682	ENSMUSG00000059534	Uqcr10	ubiquinol-cytochrome c reductase, complex III subunit X [Source:MGI Symbol;Acc:MGI:1913402]
66377	GO:0042773	0.0031440361564158	0.0360276696106416	-0.388500594970531	-1.5918355195477	15	85	GOBP_ATP_SYNTHESIS_COUPLED_ELECTRON_TRANSPORT	BP	TRUE	0.0292318239813789	0.035271791912682	ENSMUSG00000037152	Ndufc1	NADH:ubiquinone oxidoreductase subunit C1 [Source:MGI Symbol;Acc:MGI:1913627]
66416	GO:0042773	0.0031440361564158	0.0360276696106416	-0.388500594970531	-1.5918355195477	15	85	GOBP_ATP_SYNTHESIS_COUPLED_ELECTRON_TRANSPORT	BP	TRUE	0.0292318239813789	0.035271791912682	ENSMUSG00000041881	Ndufa7	NADH:ubiquinone oxidoreductase subunit A7 [Source:MGI Symbol;Acc:MGI:1913666]
66445	GO:0042773	0.0031440361564158	0.0360276696106416	-0.388500594970531	-1.5918355195477	15	85	GOBP_ATP_SYNTHESIS_COUPLED_ELECTRON_TRANSPORT	BP	TRUE	0.0292318239813789	0.035271791912682	ENSMUSG00000022551	Cyc1	cytochrome c-1 [Source:MGI Symbol;Acc:MGI:1913695]
66576	GO:0042773	0.0031440361564158	0.0360276696106416	-0.388500594970531	-1.5918355195477	15	85	GOBP_ATP_SYNTHESIS_COUPLED_ELECTRON_TRANSPORT	BP	TRUE	0.0292318239813789	0.035271791912682	ENSMUSG00000063882	Uqcrh	ubiquinol-cytochrome c reductase hinge protein [Source:MGI Symbol;Acc:MGI:1913826]
66694	GO:0042773	0.0031440361564158	0.0360276696106416	-0.388500594970531	-1.5918355195477	15	85	GOBP_ATP_SYNTHESIS_COUPLED_ELECTRON_TRANSPORT	BP	TRUE	0.0292318239813789	0.035271791912682	ENSMUSG00000038462	Uqcrfs1	ubiquinol-cytochrome c reductase, Rieske iron-sulfur polypeptide 1 [Source:MGI Symbol;Acc:MGI:1913944]
66916	GO:0042773	0.0031440361564158	0.0360276696106416	-0.388500594970531	-1.5918355195477	15	85	GOBP_ATP_SYNTHESIS_COUPLED_ELECTRON_TRANSPORT	BP	TRUE	0.0292318239813789	0.035271791912682	ENSMUSG00000033938	Ndufb7	NADH:ubiquinone oxidoreductase subunit B7 [Source:MGI Symbol;Acc:MGI:1914166]
67264	GO:0042773	0.0031440361564158	0.0360276696106416	-0.388500594970531	-1.5918355195477	15	85	GOBP_ATP_SYNTHESIS_COUPLED_ELECTRON_TRANSPORT	BP	TRUE	0.0292318239813789	0.035271791912682	ENSMUSG00000025204	Ndufb8	NADH:ubiquinone oxidoreductase subunit B8 [Source:MGI Symbol;Acc:MGI:1914514]
68198	GO:0042773	0.0031440361564158	0.0360276696106416	-0.388500594970531	-1.5918355195477	15	85	GOBP_ATP_SYNTHESIS_COUPLED_ELECTRON_TRANSPORT	BP	TRUE	0.0292318239813789	0.035271791912682	ENSMUSG00000002416	Ndufb2	NADH:ubiquinone oxidoreductase subunit B2 [Source:MGI Symbol;Acc:MGI:1915448]
68342	GO:0042773	0.0031440361564158	0.0360276696106416	-0.388500594970531	-1.5918355195477	15	85	GOBP_ATP_SYNTHESIS_COUPLED_ELECTRON_TRANSPORT	BP	TRUE	0.0292318239813789	0.035271791912682	ENSMUSG00000040048	Ndufb10	NADH:ubiquinone oxidoreductase subunit B10 [Source:MGI Symbol;Acc:MGI:1915592]
68375	GO:0042773	0.0031440361564158	0.0360276696106416	-0.388500594970531	-1.5918355195477	15	85	GOBP_ATP_SYNTHESIS_COUPLED_ELECTRON_TRANSPORT	BP	TRUE	0.0292318239813789	0.035271791912682	ENSMUSG00000026895	Ndufa8	NADH:ubiquinone oxidoreductase subunit A8 [Source:MGI Symbol;Acc:MGI:1915625]
72900	GO:0042773	0.0031440361564158	0.0360276696106416	-0.388500594970531	-1.5918355195477	15	85	GOBP_ATP_SYNTHESIS_COUPLED_ELECTRON_TRANSPORT	BP	TRUE	0.0292318239813789	0.035271791912682	ENSMUSG00000024099	Ndufv2	NADH:ubiquinone oxidoreductase core subunit V2 [Source:MGI Symbol;Acc:MGI:1920150]
75406	GO:0042773	0.0031440361564158	0.0360276696106416	-0.388500594970531	-1.5918355195477	15	85	GOBP_ATP_SYNTHESIS_COUPLED_ELECTRON_TRANSPORT	BP	TRUE	0.0292318239813789	0.035271791912682	ENSMUSG00000020153	Ndufs7	NADH:ubiquinone oxidoreductase core subunit S7 [Source:MGI Symbol;Acc:MGI:1922656]
104382	GO:0061564	0.000196425063838146	0.00443087523529835	-0.353048241868434	-1.79564093918418	0	467	GOBP_AXON_DEVELOPMENT	BP	TRUE	0.00542880932556203	0.00627370709593857	ENSMUSG00000034384	Barhl2	BarH like homeobox 2 [Source:MGI Symbol;Acc:MGI:1859314]
107449	GO:0061564	0.000196425063838146	0.00443087523529835	-0.353048241868434	-1.79564093918418	0	467	GOBP_AXON_DEVELOPMENT	BP	TRUE	0.00542880932556203	0.00627370709593857	ENSMUSG00000020099	Unc5b	unc-5 netrin receptor B [Source:MGI Symbol;Acc:MGI:894703]
107831	GO:0061564	0.000196425063838146	0.00443087523529835	-0.353048241868434	-1.79564093918418	0	467	GOBP_AXON_DEVELOPMENT	BP	TRUE	0.00542880932556203	0.00627370709593857	ENSMUSG00000034730	Adgrb1	adhesion G protein-coupled receptor B1 [Source:MGI Symbol;Acc:MGI:1933736]
108073	GO:0061564	0.000196425063838146	0.00443087523529835	-0.353048241868434	-1.79564093918418	0	467	GOBP_AXON_DEVELOPMENT	BP	TRUE	0.00542880932556203	0.00627370709593857	ENSMUSG00000056755	Grm7	glutamate receptor, metabotropic 7 [Source:MGI Symbol;Acc:MGI:1351344]
108151	GO:0061564	0.000196425063838146	0.00443087523529835	-0.353048241868434	-1.79564093918418	0	467	GOBP_AXON_DEVELOPMENT	BP	TRUE	0.00542880932556203	0.00627370709593857	ENSMUSG00000040254	Sema3d	sema domain, immunoglobulin domain (Ig), short basic domain, secreted, (semaphorin) 3D [Source:MGI Symbol;Acc:MGI:1860118]
109904	GO:0061564	0.000196425063838146	0.00443087523529835	-0.353048241868434	-1.79564093918418	0	467	GOBP_AXON_DEVELOPMENT	BP	TRUE	0.00542880932556203	0.00627370709593857	ENSMUSG00000031139	Mcf2	mcf.2 transforming sequence [Source:MGI Symbol;Acc:MGI:96932]
110532	GO:0061564	0.000196425063838146	0.00443087523529835	-0.353048241868434	-1.79564093918418	0	467	GOBP_AXON_DEVELOPMENT	BP	TRUE	0.00542880932556203	0.00627370709593857	ENSMUSG00000020262	Adarb1	adenosine deaminase, RNA-specific, B1 [Source:MGI Symbol;Acc:MGI:891999]
11658	GO:0061564	0.000196425063838146	0.00443087523529835	-0.353048241868434	-1.79564093918418	0	467	GOBP_AXON_DEVELOPMENT	BP	TRUE	0.00542880932556203	0.00627370709593857	ENSMUSG00000022636	Alcam	activated leukocyte cell adhesion molecule [Source:MGI Symbol;Acc:MGI:1313266]
11804	GO:0061564	0.000196425063838146	0.00443087523529835	-0.353048241868434	-1.79564093918418	0	467	GOBP_AXON_DEVELOPMENT	BP	TRUE	0.00542880932556203	0.00627370709593857	ENSMUSG00000031996	Aplp2	amyloid beta (A4) precursor-like protein 2 [Source:MGI Symbol;Acc:MGI:88047]
11858	GO:0061564	0.000196425063838146	0.00443087523529835	-0.353048241868434	-1.79564093918418	0	467	GOBP_AXON_DEVELOPMENT	BP	TRUE	0.00542880932556203	0.00627370709593857	ENSMUSG00000001313	Rnd2	Rho family GTPase 2 [Source:MGI Symbol;Acc:MGI:1338755]
12043	GO:0061564	0.000196425063838146	0.00443087523529835	-0.353048241868434	-1.79564093918418	0	467	GOBP_AXON_DEVELOPMENT	BP	TRUE	0.00542880932556203	0.00627370709593857	ENSMUSG00000057329	Bcl2	B cell leukemia/lymphoma 2 [Source:MGI Symbol;Acc:MGI:88138]
12367	GO:0061564	0.000196425063838146	0.00443087523529835	-0.353048241868434	-1.79564093918418	0	467	GOBP_AXON_DEVELOPMENT	BP	TRUE	0.00542880932556203	0.00627370709593857	ENSMUSG00000031628	Casp3	caspase 3 [Source:MGI Symbol;Acc:MGI:107739]
12386	GO:0061564	0.000196425063838146	0.00443087523529835	-0.353048241868434	-1.79564093918418	0	467	GOBP_AXON_DEVELOPMENT	BP	TRUE	0.00542880932556203	0.00627370709593857	ENSMUSG00000063063	Ctnna2	catenin (cadherin associated protein), alpha 2 [Source:MGI Symbol;Acc:MGI:88275]
12424	GO:0061564	0.000196425063838146	0.00443087523529835	-0.353048241868434	-1.79564093918418	0	467	GOBP_AXON_DEVELOPMENT	BP	TRUE	0.00542880932556203	0.00627370709593857	ENSMUSG00000032532	Cck	cholecystokinin [Source:MGI Symbol;Acc:MGI:88297]
12425	GO:0061564	0.000196425063838146	0.00443087523529835	-0.353048241868434	-1.79564093918418	0	467	GOBP_AXON_DEVELOPMENT	BP	TRUE	0.00542880932556203	0.00627370709593857	ENSMUSG00000029193	Cckar	cholecystokinin A receptor [Source:MGI Symbol;Acc:MGI:99478]
12558	GO:0061564	0.000196425063838146	0.00443087523529835	-0.353048241868434	-1.79564093918418	0	467	GOBP_AXON_DEVELOPMENT	BP	TRUE	0.00542880932556203	0.00627370709593857	ENSMUSG00000024304	Cdh2	cadherin 2 [Source:MGI Symbol;Acc:MGI:88355]
12561	GO:0061564	0.000196425063838146	0.00443087523529835	-0.353048241868434	-1.79564093918418	0	467	GOBP_AXON_DEVELOPMENT	BP	TRUE	0.00542880932556203	0.00627370709593857	ENSMUSG00000000305	Cdh4	cadherin 4 [Source:MGI Symbol;Acc:MGI:99218]
12568	GO:0061564	0.000196425063838146	0.00443087523529835	-0.353048241868434	-1.79564093918418	0	467	GOBP_AXON_DEVELOPMENT	BP	TRUE	0.00542880932556203	0.00627370709593857	ENSMUSG00000028969	Cdk5	cyclin-dependent kinase 5 [Source:MGI Symbol;Acc:MGI:101765]
12569	GO:0061564	0.000196425063838146	0.00443087523529835	-0.353048241868434	-1.79564093918418	0	467	GOBP_AXON_DEVELOPMENT	BP	TRUE	0.00542880932556203	0.00627370709593857	ENSMUSG00000048895	Cdk5r1	cyclin-dependent kinase 5, regulatory subunit 1 (p35) [Source:MGI Symbol;Acc:MGI:101764]
12570	GO:0061564	0.000196425063838146	0.00443087523529835	-0.353048241868434	-1.79564093918418	0	467	GOBP_AXON_DEVELOPMENT	BP	TRUE	0.00542880932556203	0.00627370709593857	ENSMUSG00000090071	Cdk5r2	cyclin-dependent kinase 5, regulatory subunit 2 (p39) [Source:MGI Symbol;Acc:MGI:1330828]
12808	GO:0061564	0.000196425063838146	0.00443087523529835	-0.353048241868434	-1.79564093918418	0	467	GOBP_AXON_DEVELOPMENT	BP	TRUE	0.00542880932556203	0.00627370709593857	ENSMUSG00000020173	Cobl	cordon-bleu WH2 repeat [Source:MGI Symbol;Acc:MGI:105056]
12933	GO:0061564	0.000196425063838146	0.00443087523529835	-0.353048241868434	-1.79564093918418	0	467	GOBP_AXON_DEVELOPMENT	BP	TRUE	0.00542880932556203	0.00627370709593857	ENSMUSG00000029121	Crmp1	collapsin response mediator protein 1 [Source:MGI Symbol;Acc:MGI:107793]
12934	GO:0061564	0.000196425063838146	0.00443087523529835	-0.353048241868434	-1.79564093918418	0	467	GOBP_AXON_DEVELOPMENT	BP	TRUE	0.00542880932556203	0.00627370709593857	ENSMUSG00000022048	Dpysl2	dihydropyrimidinase-like 2 [Source:MGI Symbol;Acc:MGI:1349763]
13138	GO:0061564	0.000196425063838146	0.00443087523529835	-0.353048241868434	-1.79564093918418	0	467	GOBP_AXON_DEVELOPMENT	BP	TRUE	0.00542880932556203	0.00627370709593857	ENSMUSG00000039952	Dag1	dystroglycan 1 [Source:MGI Symbol;Acc:MGI:101864]
13489	GO:0061564	0.000196425063838146	0.00443087523529835	-0.353048241868434	-1.79564093918418	0	467	GOBP_AXON_DEVELOPMENT	BP	TRUE	0.00542880932556203	0.00627370709593857	ENSMUSG00000032259	Drd2	dopamine receptor D2 [Source:MGI Symbol;Acc:MGI:94924]
13640	GO:0061564	0.000196425063838146	0.00443087523529835	-0.353048241868434	-1.79564093918418	0	467	GOBP_AXON_DEVELOPMENT	BP	TRUE	0.00542880932556203	0.00627370709593857	ENSMUSG00000048915	Efna5	ephrin A5 [Source:MGI Symbol;Acc:MGI:107444]
13641	GO:0061564	0.000196425063838146	0.00443087523529835	-0.353048241868434	-1.79564093918418	0	467	GOBP_AXON_DEVELOPMENT	BP	TRUE	0.00542880932556203	0.00627370709593857	ENSMUSG00000031217	Efnb1	ephrin B1 [Source:MGI Symbol;Acc:MGI:102708]
13690	GO:0061564	0.000196425063838146	0.00443087523529835	-0.353048241868434	-1.79564093918418	0	467	GOBP_AXON_DEVELOPMENT	BP	TRUE	0.00542880932556203	0.00627370709593857	ENSMUSG00000005610	Eif4g2	eukaryotic translation initiation factor 4, gamma 2 [Source:MGI Symbol;Acc:MGI:109207]
13723	GO:0061564	0.000196425063838146	0.00443087523529835	-0.353048241868434	-1.79564093918418	0	467	GOBP_AXON_DEVELOPMENT	BP	TRUE	0.00542880932556203	0.00627370709593857	ENSMUSG00000021728	Emb	embigin [Source:MGI Symbol;Acc:MGI:95321]
13842	GO:0061564	0.000196425063838146	0.00443087523529835	-0.353048241868434	-1.79564093918418	0	467	GOBP_AXON_DEVELOPMENT	BP	TRUE	0.00542880932556203	0.00627370709593857	ENSMUSG00000028661	Epha8	Eph receptor A8 [Source:MGI Symbol;Acc:MGI:109378]
13848	GO:0061564	0.000196425063838146	0.00443087523529835	-0.353048241868434	-1.79564093918418	0	467	GOBP_AXON_DEVELOPMENT	BP	TRUE	0.00542880932556203	0.00627370709593857	ENSMUSG00000029869	Ephb6	Eph receptor B6 [Source:MGI Symbol;Acc:MGI:1096338]
14360	GO:0061564	0.000196425063838146	0.00443087523529835	-0.353048241868434	-1.79564093918418	0	467	GOBP_AXON_DEVELOPMENT	BP	TRUE	0.00542880932556203	0.00627370709593857	ENSMUSG00000019843	Fyn	Fyn proto-oncogene [Source:MGI Symbol;Acc:MGI:95602]
14365	GO:0061564	0.000196425063838146	0.00443087523529835	-0.353048241868434	-1.79564093918418	0	467	GOBP_AXON_DEVELOPMENT	BP	TRUE	0.00542880932556203	0.00627370709593857	ENSMUSG00000007989	Fzd3	frizzled class receptor 3 [Source:MGI Symbol;Acc:MGI:108476]
14432	GO:0061564	0.000196425063838146	0.00443087523529835	-0.353048241868434	-1.79564093918418	0	467	GOBP_AXON_DEVELOPMENT	BP	TRUE	0.00542880932556203	0.00627370709593857	ENSMUSG00000047261	Gap43	growth associated protein 43 [Source:MGI Symbol;Acc:MGI:95639]
14472	GO:0061564	0.000196425063838146	0.00443087523529835	-0.353048241868434	-1.79564093918418	0	467	GOBP_AXON_DEVELOPMENT	BP	TRUE	0.00542880932556203	0.00627370709593857	ENSMUSG00000034486	Gbx2	gastrulation brain homeobox 2 [Source:MGI Symbol;Acc:MGI:95668]
14573	GO:0061564	0.000196425063838146	0.00443087523529835	-0.353048241868434	-1.79564093918418	0	467	GOBP_AXON_DEVELOPMENT	BP	TRUE	0.00542880932556203	0.00627370709593857	ENSMUSG00000022144	Gdnf	glial cell line derived neurotrophic factor [Source:MGI Symbol;Acc:MGI:107430]
14633	GO:0061564	0.000196425063838146	0.00443087523529835	-0.353048241868434	-1.79564093918418	0	467	GOBP_AXON_DEVELOPMENT	BP	TRUE	0.00542880932556203	0.00627370709593857	ENSMUSG00000048402	Gli2	GLI-Kruppel family member GLI2 [Source:MGI Symbol;Acc:MGI:95728]
15229	GO:0061564	0.000196425063838146	0.00443087523529835	-0.353048241868434	-1.79564093918418	0	467	GOBP_AXON_DEVELOPMENT	BP	TRUE	0.00542880932556203	0.00627370709593857	ENSMUSG00000078302	Foxd1	forkhead box D1 [Source:MGI Symbol;Acc:MGI:1347463]
15519	GO:0061564	0.000196425063838146	0.00443087523529835	-0.353048241868434	-1.79564093918418	0	467	GOBP_AXON_DEVELOPMENT	BP	TRUE	0.00542880932556203	0.00627370709593857	ENSMUSG00000021270	Hsp90aa1	heat shock protein 90, alpha (cytosolic), class A member 1 [Source:MGI Symbol;Acc:MGI:96250]
16412	GO:0061564	0.000196425063838146	0.00443087523529835	-0.353048241868434	-1.79564093918418	0	467	GOBP_AXON_DEVELOPMENT	BP	TRUE	0.00542880932556203	0.00627370709593857	ENSMUSG00000025809	Itgb1	integrin beta 1 (fibronectin receptor beta) [Source:MGI Symbol;Acc:MGI:96610]
16728	GO:0061564	0.000196425063838146	0.00443087523529835	-0.353048241868434	-1.79564093918418	0	467	GOBP_AXON_DEVELOPMENT	BP	TRUE	0.00542880932556203	0.00627370709593857	ENSMUSG00000031391	L1cam	L1 cell adhesion molecule [Source:MGI Symbol;Acc:MGI:96721]
16765	GO:0061564	0.000196425063838146	0.00443087523529835	-0.353048241868434	-1.79564093918418	0	467	GOBP_AXON_DEVELOPMENT	BP	TRUE	0.00542880932556203	0.00627370709593857	ENSMUSG00000028832	Stmn1	stathmin 1 [Source:MGI Symbol;Acc:MGI:96739]
16782	GO:0061564	0.000196425063838146	0.00443087523529835	-0.353048241868434	-1.79564093918418	0	467	GOBP_AXON_DEVELOPMENT	BP	TRUE	0.00542880932556203	0.00627370709593857	ENSMUSG00000026479	Lamc2	laminin, gamma 2 [Source:MGI Symbol;Acc:MGI:99913]
16869	GO:0061564	0.000196425063838146	0.00443087523529835	-0.353048241868434	-1.79564093918418	0	467	GOBP_AXON_DEVELOPMENT	BP	TRUE	0.00542880932556203	0.00627370709593857	ENSMUSG00000018698	Lhx1	LIM homeobox protein 1 [Source:MGI Symbol;Acc:MGI:99783]
16885	GO:0061564	0.000196425063838146	0.00443087523529835	-0.353048241868434	-1.79564093918418	0	467	GOBP_AXON_DEVELOPMENT	BP	TRUE	0.00542880932556203	0.00627370709593857	ENSMUSG00000029674	Limk1	LIM-domain containing, protein kinase [Source:MGI Symbol;Acc:MGI:104572]
16897	GO:0061564	0.000196425063838146	0.00443087523529835	-0.353048241868434	-1.79564093918418	0	467	GOBP_AXON_DEVELOPMENT	BP	TRUE	0.00542880932556203	0.00627370709593857	ENSMUSG00000020536	Llgl1	LLGL1 scribble cell polarity complex component [Source:MGI Symbol;Acc:MGI:102682]
17760	GO:0061564	0.000196425063838146	0.00443087523529835	-0.353048241868434	-1.79564093918418	0	467	GOBP_AXON_DEVELOPMENT	BP	TRUE	0.00542880932556203	0.00627370709593857	ENSMUSG00000055407	Map6	microtubule-associated protein 6 [Source:MGI Symbol;Acc:MGI:1201690]
18007	GO:0061564	0.000196425063838146	0.00443087523529835	-0.353048241868434	-1.79564093918418	0	467	GOBP_AXON_DEVELOPMENT	BP	TRUE	0.00542880932556203	0.00627370709593857	ENSMUSG00000032340	Neo1	neogenin [Source:MGI Symbol;Acc:MGI:1097159]
18121	GO:0061564	0.000196425063838146	0.00443087523529835	-0.353048241868434	-1.79564093918418	0	467	GOBP_AXON_DEVELOPMENT	BP	TRUE	0.00542880932556203	0.00627370709593857	ENSMUSG00000048616	Nog	noggin [Source:MGI Symbol;Acc:MGI:104327]
18131	GO:0061564	0.000196425063838146	0.00443087523529835	-0.353048241868434	-1.79564093918418	0	467	GOBP_AXON_DEVELOPMENT	BP	TRUE	0.00542880932556203	0.00627370709593857	ENSMUSG00000038146	Notch3	notch 3 [Source:MGI Symbol;Acc:MGI:99460]
18208	GO:0061564	0.000196425063838146	0.00443087523529835	-0.353048241868434	-1.79564093918418	0	467	GOBP_AXON_DEVELOPMENT	BP	TRUE	0.00542880932556203	0.00627370709593857	ENSMUSG00000020902	Ntn1	netrin 1 [Source:MGI Symbol;Acc:MGI:105088]
18211	GO:0061564	0.000196425063838146	0.00443087523529835	-0.353048241868434	-1.79564093918418	0	467	GOBP_AXON_DEVELOPMENT	BP	TRUE	0.00542880932556203	0.00627370709593857	ENSMUSG00000028072	Ntrk1	neurotrophic tyrosine kinase, receptor, type 1 [Source:MGI Symbol;Acc:MGI:97383]
18222	GO:0061564	0.000196425063838146	0.00443087523529835	-0.353048241868434	-1.79564093918418	0	467	GOBP_AXON_DEVELOPMENT	BP	TRUE	0.00542880932556203	0.00627370709593857	ENSMUSG00000021224	Numb	NUMB endocytic adaptor protein [Source:MGI Symbol;Acc:MGI:107423]
18479	GO:0061564	0.000196425063838146	0.00443087523529835	-0.353048241868434	-1.79564093918418	0	467	GOBP_AXON_DEVELOPMENT	BP	TRUE	0.00542880932556203	0.00627370709593857	ENSMUSG00000030774	Pak1	p21 (RAC1) activated kinase 1 [Source:MGI Symbol;Acc:MGI:1339975]
18508	GO:0061564	0.000196425063838146	0.00443087523529835	-0.353048241868434	-1.79564093918418	0	467	GOBP_AXON_DEVELOPMENT	BP	TRUE	0.00542880932556203	0.00627370709593857	ENSMUSG00000027168	Pax6	paired box 6 [Source:MGI Symbol;Acc:MGI:97490]
18823	GO:0061564	0.000196425063838146	0.00443087523529835	-0.353048241868434	-1.79564093918418	0	467	GOBP_AXON_DEVELOPMENT	BP	TRUE	0.00542880932556203	0.00627370709593857	ENSMUSG00000031425	Plp1	proteolipid protein (myelin) 1 [Source:MGI Symbol;Acc:MGI:97623]
18846	GO:0061564	0.000196425063838146	0.00443087523529835	-0.353048241868434	-1.79564093918418	0	467	GOBP_AXON_DEVELOPMENT	BP	TRUE	0.00542880932556203	0.00627370709593857	ENSMUSG00000031398	Plxna3	plexin A3 [Source:MGI Symbol;Acc:MGI:107683]
18992	GO:0061564	0.000196425063838146	0.00443087523529835	-0.353048241868434	-1.79564093918418	0	467	GOBP_AXON_DEVELOPMENT	BP	TRUE	0.00542880932556203	0.00627370709593857	ENSMUSG00000095139	Pou3f2	POU domain, class 3, transcription factor 2 [Source:MGI Symbol;Acc:MGI:101895]
18996	GO:0061564	0.000196425063838146	0.00443087523529835	-0.353048241868434	-1.79564093918418	0	467	GOBP_AXON_DEVELOPMENT	BP	TRUE	0.00542880932556203	0.00627370709593857	ENSMUSG00000048349	Pou4f1	POU domain, class 4, transcription factor 1 [Source:MGI Symbol;Acc:MGI:102525]
19206	GO:0061564	0.000196425063838146	0.00443087523529835	-0.353048241868434	-1.79564093918418	0	467	GOBP_AXON_DEVELOPMENT	BP	TRUE	0.00542880932556203	0.00627370709593857	ENSMUSG00000021466	Ptch1	patched 1 [Source:MGI Symbol;Acc:MGI:105373]
19242	GO:0061564	0.000196425063838146	0.00443087523529835	-0.353048241868434	-1.79564093918418	0	467	GOBP_AXON_DEVELOPMENT	BP	TRUE	0.00542880932556203	0.00627370709593857	ENSMUSG00000029838	Ptn	pleiotrophin [Source:MGI Symbol;Acc:MGI:97804]
19268	GO:0061564	0.000196425063838146	0.00443087523529835	-0.353048241868434	-1.79564093918418	0	467	GOBP_AXON_DEVELOPMENT	BP	TRUE	0.00542880932556203	0.00627370709593857	ENSMUSG00000033295	Ptprf	protein tyrosine phosphatase, receptor type, F [Source:MGI Symbol;Acc:MGI:102695]
19274	GO:0061564	0.000196425063838146	0.00443087523529835	-0.353048241868434	-1.79564093918418	0	467	GOBP_AXON_DEVELOPMENT	BP	TRUE	0.00542880932556203	0.00627370709593857	ENSMUSG00000033278	Ptprm	protein tyrosine phosphatase, receptor type, M [Source:MGI Symbol;Acc:MGI:102694]
19277	GO:0061564	0.000196425063838146	0.00443087523529835	-0.353048241868434	-1.79564093918418	0	467	GOBP_AXON_DEVELOPMENT	BP	TRUE	0.00542880932556203	0.00627370709593857	ENSMUSG00000030223	Ptpro	protein tyrosine phosphatase, receptor type, O [Source:MGI Symbol;Acc:MGI:1097152]
19280	GO:0061564	0.000196425063838146	0.00443087523529835	-0.353048241868434	-1.79564093918418	0	467	GOBP_AXON_DEVELOPMENT	BP	TRUE	0.00542880932556203	0.00627370709593857	ENSMUSG00000013236	Ptprs	protein tyrosine phosphatase, receptor type, S [Source:MGI Symbol;Acc:MGI:97815]
19283	GO:0061564	0.000196425063838146	0.00443087523529835	-0.353048241868434	-1.79564093918418	0	467	GOBP_AXON_DEVELOPMENT	BP	TRUE	0.00542880932556203	0.00627370709593857	ENSMUSG00000068748	Ptprz1	protein tyrosine phosphatase, receptor type Z, polypeptide 1 [Source:MGI Symbol;Acc:MGI:97816]
19339	GO:0061564	0.000196425063838146	0.00443087523529835	-0.353048241868434	-1.79564093918418	0	467	GOBP_AXON_DEVELOPMENT	BP	TRUE	0.00542880932556203	0.00627370709593857	ENSMUSG00000031840	Rab3a	RAB3A, member RAS oncogene family [Source:MGI Symbol;Acc:MGI:97843]
19339	GO:0061564	0.000196425063838146	0.00443087523529835	-0.353048241868434	-1.79564093918418	0	467	GOBP_AXON_DEVELOPMENT	BP	TRUE	0.00542880932556203	0.00627370709593857	ENSMUSG00000111277	Rab3a	RAB3A, member RAS oncogene family [Source:MGI Symbol;Acc:MGI:97843]
19713	GO:0061564	0.000196425063838146	0.00443087523529835	-0.353048241868434	-1.79564093918418	0	467	GOBP_AXON_DEVELOPMENT	BP	TRUE	0.00542880932556203	0.00627370709593857	ENSMUSG00000030110	Ret	ret proto-oncogene [Source:MGI Symbol;Acc:MGI:97902]
20346	GO:0061564	0.000196425063838146	0.00443087523529835	-0.353048241868434	-1.79564093918418	0	467	GOBP_AXON_DEVELOPMENT	BP	TRUE	0.00542880932556203	0.00627370709593857	ENSMUSG00000028883	Sema3a	sema domain, immunoglobulin domain (Ig), short basic domain, secreted, (semaphorin) 3A [Source:MGI Symbol;Acc:MGI:107558]
20348	GO:0061564	0.000196425063838146	0.00443087523529835	-0.353048241868434	-1.79564093918418	0	467	GOBP_AXON_DEVELOPMENT	BP	TRUE	0.00542880932556203	0.00627370709593857	ENSMUSG00000028780	Sema3c	sema domain, immunoglobulin domain (Ig), short basic domain, secreted, (semaphorin) 3C [Source:MGI Symbol;Acc:MGI:107557]
20350	GO:0061564	0.000196425063838146	0.00443087523529835	-0.353048241868434	-1.79564093918418	0	467	GOBP_AXON_DEVELOPMENT	BP	TRUE	0.00542880932556203	0.00627370709593857	ENSMUSG00000034684	Sema3f	sema domain, immunoglobulin domain (Ig), short basic domain, secreted, (semaphorin) 3F [Source:MGI Symbol;Acc:MGI:1096347]
20351	GO:0061564	0.000196425063838146	0.00443087523529835	-0.353048241868434	-1.79564093918418	0	467	GOBP_AXON_DEVELOPMENT	BP	TRUE	0.00542880932556203	0.00627370709593857	ENSMUSG00000028064	Sema4a	sema domain, immunoglobulin domain (Ig), transmembrane domain (TM) and short cytoplasmic domain, (semaphorin) 4A [Source:MGI Symbol;Acc:MGI:107560]
20353	GO:0061564	0.000196425063838146	0.00443087523529835	-0.353048241868434	-1.79564093918418	0	467	GOBP_AXON_DEVELOPMENT	BP	TRUE	0.00542880932556203	0.00627370709593857	ENSMUSG00000026121	Sema4c	sema domain, immunoglobulin domain (Ig), transmembrane domain (TM) and short cytoplasmic domain, (semaphorin) 4C [Source:MGI Symbol;Acc:MGI:109252]
20357	GO:0061564	0.000196425063838146	0.00443087523529835	-0.353048241868434	-1.79564093918418	0	467	GOBP_AXON_DEVELOPMENT	BP	TRUE	0.00542880932556203	0.00627370709593857	ENSMUSG00000052133	Sema5b	sema domain, seven thrombospondin repeats (type 1 and type 1-like), transmembrane domain (TM) and short cytoplasmic domain, (semaphorin) 5B [Source:MGI Symbol;Acc:MGI:107555]
20358	GO:0061564	0.000196425063838146	0.00443087523529835	-0.353048241868434	-1.79564093918418	0	467	GOBP_AXON_DEVELOPMENT	BP	TRUE	0.00542880932556203	0.00627370709593857	ENSMUSG00000019647	Sema6a	sema domain, transmembrane domain (TM), and cytoplasmic domain, (semaphorin) 6A [Source:MGI Symbol;Acc:MGI:1203727]
20359	GO:0061564	0.000196425063838146	0.00443087523529835	-0.353048241868434	-1.79564093918418	0	467	GOBP_AXON_DEVELOPMENT	BP	TRUE	0.00542880932556203	0.00627370709593857	ENSMUSG00000001227	Sema6b	sema domain, transmembrane domain (TM), and cytoplasmic domain, (semaphorin) 6B [Source:MGI Symbol;Acc:MGI:1202889]
20361	GO:0061564	0.000196425063838146	0.00443087523529835	-0.353048241868434	-1.79564093918418	0	467	GOBP_AXON_DEVELOPMENT	BP	TRUE	0.00542880932556203	0.00627370709593857	ENSMUSG00000038264	Sema7a	sema domain, immunoglobulin domain (Ig), and GPI membrane anchor, (semaphorin) 7A [Source:MGI Symbol;Acc:MGI:1306826]
20423	GO:0061564	0.000196425063838146	0.00443087523529835	-0.353048241868434	-1.79564093918418	0	467	GOBP_AXON_DEVELOPMENT	BP	TRUE	0.00542880932556203	0.00627370709593857	ENSMUSG00000002633	Shh	sonic hedgehog [Source:MGI Symbol;Acc:MGI:98297]
20429	GO:0061564	0.000196425063838146	0.00443087523529835	-0.353048241868434	-1.79564093918418	0	467	GOBP_AXON_DEVELOPMENT	BP	TRUE	0.00542880932556203	0.00627370709593857	ENSMUSG00000027833	Shox2	short stature homeobox 2 [Source:MGI Symbol;Acc:MGI:1201673]
20910	GO:0061564	0.000196425063838146	0.00443087523529835	-0.353048241868434	-1.79564093918418	0	467	GOBP_AXON_DEVELOPMENT	BP	TRUE	0.00542880932556203	0.00627370709593857	ENSMUSG00000026797	Stxbp1	syntaxin binding protein 1 [Source:MGI Symbol;Acc:MGI:107363]
211187	GO:0061564	0.000196425063838146	0.00443087523529835	-0.353048241868434	-1.79564093918418	0	467	GOBP_AXON_DEVELOPMENT	BP	TRUE	0.00542880932556203	0.00627370709593857	ENSMUSG00000055003	Lrtm2	leucine-rich repeats and transmembrane domains 2 [Source:MGI Symbol;Acc:MGI:2141485]
21375	GO:0061564	0.000196425063838146	0.00443087523529835	-0.353048241868434	-1.79564093918418	0	467	GOBP_AXON_DEVELOPMENT	BP	TRUE	0.00542880932556203	0.00627370709593857	ENSMUSG00000035033	Tbr1	T-box brain gene 1 [Source:MGI Symbol;Acc:MGI:107404]
21838	GO:0061564	0.000196425063838146	0.00443087523529835	-0.353048241868434	-1.79564093918418	0	467	GOBP_AXON_DEVELOPMENT	BP	TRUE	0.00542880932556203	0.00627370709593857	ENSMUSG00000032011	Thy1	thymus cell antigen 1, theta [Source:MGI Symbol;Acc:MGI:98747]
218877	GO:0061564	0.000196425063838146	0.00443087523529835	-0.353048241868434	-1.79564093918418	0	467	GOBP_AXON_DEVELOPMENT	BP	TRUE	0.00542880932556203	0.00627370709593857	ENSMUSG00000021904	Sema3g	sema domain, immunoglobulin domain (Ig), short basic domain, secreted, (semaphorin) 3G [Source:MGI Symbol;Acc:MGI:3041242]
22152	GO:0061564	0.000196425063838146	0.00443087523529835	-0.353048241868434	-1.79564093918418	0	467	GOBP_AXON_DEVELOPMENT	BP	TRUE	0.00542880932556203	0.00627370709593857	ENSMUSG00000062380	Tubb3	tubulin, beta 3 class III [Source:MGI Symbol;Acc:MGI:107813]
22223	GO:0061564	0.000196425063838146	0.00443087523529835	-0.353048241868434	-1.79564093918418	0	467	GOBP_AXON_DEVELOPMENT	BP	TRUE	0.00542880932556203	0.00627370709593857	ENSMUSG00000029223	Uchl1	ubiquitin carboxy-terminal hydrolase L1 [Source:MGI Symbol;Acc:MGI:103149]
223255	GO:0061564	0.000196425063838146	0.00443087523529835	-0.353048241868434	-1.79564093918418	0	467	GOBP_AXON_DEVELOPMENT	BP	TRUE	0.00542880932556203	0.00627370709593857	ENSMUSG00000063410	Stk24	serine/threonine kinase 24 [Source:MGI Symbol;Acc:MGI:2385007]
22339	GO:0061564	0.000196425063838146	0.00443087523529835	-0.353048241868434	-1.79564093918418	0	467	GOBP_AXON_DEVELOPMENT	BP	TRUE	0.00542880932556203	0.00627370709593857	ENSMUSG00000023951	Vegfa	vascular endothelial growth factor A [Source:MGI Symbol;Acc:MGI:103178]
22368	GO:0061564	0.000196425063838146	0.00443087523529835	-0.353048241868434	-1.79564093918418	0	467	GOBP_AXON_DEVELOPMENT	BP	TRUE	0.00542880932556203	0.00627370709593857	ENSMUSG00000018507	Trpv2	transient receptor potential cation channel, subfamily V, member 2 [Source:MGI Symbol;Acc:MGI:1341836]
22415	GO:0061564	0.000196425063838146	0.00443087523529835	-0.353048241868434	-1.79564093918418	0	467	GOBP_AXON_DEVELOPMENT	BP	TRUE	0.00542880932556203	0.00627370709593857	ENSMUSG00000000125	Wnt3	wingless-type MMTV integration site family, member 3 [Source:MGI Symbol;Acc:MGI:98955]
22421	GO:0061564	0.000196425063838146	0.00443087523529835	-0.353048241868434	-1.79564093918418	0	467	GOBP_AXON_DEVELOPMENT	BP	TRUE	0.00542880932556203	0.00627370709593857	ENSMUSG00000030093	Wnt7a	wingless-type MMTV integration site family, member 7A [Source:MGI Symbol;Acc:MGI:98961]
226841	GO:0061564	0.000196425063838146	0.00443087523529835	-0.353048241868434	-1.79564093918418	0	467	GOBP_AXON_DEVELOPMENT	BP	TRUE	0.00542880932556203	0.00627370709593857	ENSMUSG00000037568	Vash2	vasohibin 2 [Source:MGI Symbol;Acc:MGI:2444826]
230857	GO:0061564	0.000196425063838146	0.00443087523529835	-0.353048241868434	-1.79564093918418	0	467	GOBP_AXON_DEVELOPMENT	BP	TRUE	0.00542880932556203	0.00627370709593857	ENSMUSG00000057530	Ece1	endothelin converting enzyme 1 [Source:MGI Symbol;Acc:MGI:1101357]
231044	GO:0061564	0.000196425063838146	0.00443087523529835	-0.353048241868434	-1.79564093918418	0	467	GOBP_AXON_DEVELOPMENT	BP	TRUE	0.00542880932556203	0.00627370709593857	ENSMUSG00000067724	Gbx1	gastrulation brain homeobox 1 [Source:MGI Symbol;Acc:MGI:95667]
231876	GO:0061564	0.000196425063838146	0.00443087523529835	-0.353048241868434	-1.79564093918418	0	467	GOBP_AXON_DEVELOPMENT	BP	TRUE	0.00542880932556203	0.00627370709593857	ENSMUSG00000038970	Lmtk2	lemur tyrosine kinase 2 [Source:MGI Symbol;Acc:MGI:3036247]
232906	GO:0061564	0.000196425063838146	0.00443087523529835	-0.353048241868434	-1.79564093918418	0	467	GOBP_AXON_DEVELOPMENT	BP	TRUE	0.00542880932556203	0.00627370709593857	ENSMUSG00000058230	Arhgap35	Rho GTPase activating protein 35 [Source:MGI Symbol;Acc:MGI:1929494]
238057	GO:0061564	0.000196425063838146	0.00443087523529835	-0.353048241868434	-1.79564093918418	0	467	GOBP_AXON_DEVELOPMENT	BP	TRUE	0.00542880932556203	0.00627370709593857	ENSMUSG00000037660	Gdf7	growth differentiation factor 7 [Source:MGI Symbol;Acc:MGI:95690]
239250	GO:0061564	0.000196425063838146	0.00443087523529835	-0.353048241868434	-1.79564093918418	0	467	GOBP_AXON_DEVELOPMENT	BP	TRUE	0.00542880932556203	0.00627370709593857	ENSMUSG00000045871	Slitrk6	SLIT and NTRK-like family, member 6 [Source:MGI Symbol;Acc:MGI:2443198]
24001	GO:0061564	0.000196425063838146	0.00443087523529835	-0.353048241868434	-1.79564093918418	0	467	GOBP_AXON_DEVELOPMENT	BP	TRUE	0.00542880932556203	0.00627370709593857	ENSMUSG00000023800	Tiam2	T cell lymphoma invasion and metastasis 2 [Source:MGI Symbol;Acc:MGI:1344338]
244058	GO:0061564	0.000196425063838146	0.00443087523529835	-0.353048241868434	-1.79564093918418	0	467	GOBP_AXON_DEVELOPMENT	BP	TRUE	0.00542880932556203	0.00627370709593857	ENSMUSG00000070509	Rgma	repulsive guidance molecule family member A [Source:MGI Symbol;Acc:MGI:2679262]
244152	GO:0061564	0.000196425063838146	0.00443087523529835	-0.353048241868434	-1.79564093918418	0	467	GOBP_AXON_DEVELOPMENT	BP	TRUE	0.00542880932556203	0.00627370709593857	ENSMUSG00000049580	Tsku	tsukushi, small leucine rich proteoglycan [Source:MGI Symbol;Acc:MGI:2443855]
244682	GO:0061564	0.000196425063838146	0.00443087523529835	-0.353048241868434	-1.79564093918418	0	467	GOBP_AXON_DEVELOPMENT	BP	TRUE	0.00542880932556203	0.00627370709593857	ENSMUSG00000039488	Cntn5	contactin 5 [Source:MGI Symbol;Acc:MGI:3042287]
26456	GO:0061564	0.000196425063838146	0.00443087523529835	-0.353048241868434	-1.79564093918418	0	467	GOBP_AXON_DEVELOPMENT	BP	TRUE	0.00542880932556203	0.00627370709593857	ENSMUSG00000025207	Sema4g	sema domain, immunoglobulin domain (Ig), transmembrane domain (TM) and short cytoplasmic domain, (semaphorin) 4G [Source:MGI Symbol;Acc:MGI:1347047]
269116	GO:0061564	0.000196425063838146	0.00443087523529835	-0.353048241868434	-1.79564093918418	0	467	GOBP_AXON_DEVELOPMENT	BP	TRUE	0.00542880932556203	0.00627370709593857	ENSMUSG00000026442	Nfasc	neurofascin [Source:MGI Symbol;Acc:MGI:104753]
269784	GO:0061564	0.000196425063838146	0.00443087523529835	-0.353048241868434	-1.79564093918418	0	467	GOBP_AXON_DEVELOPMENT	BP	TRUE	0.00542880932556203	0.00627370709593857	ENSMUSG00000064293	Cntn4	contactin 4 [Source:MGI Symbol;Acc:MGI:1095737]
270190	GO:0061564	0.000196425063838146	0.00443087523529835	-0.353048241868434	-1.79564093918418	0	467	GOBP_AXON_DEVELOPMENT	BP	TRUE	0.00542880932556203	0.00627370709593857	ENSMUSG00000032537	Ephb1	Eph receptor B1 [Source:MGI Symbol;Acc:MGI:1096337]
27528	GO:0061564	0.000196425063838146	0.00443087523529835	-0.353048241868434	-1.79564093918418	0	467	GOBP_AXON_DEVELOPMENT	BP	TRUE	0.00542880932556203	0.00627370709593857	ENSMUSG00000042834	Nrep	neuronal regeneration related protein [Source:MGI Symbol;Acc:MGI:99444]
277432	GO:0061564	0.000196425063838146	0.00443087523529835	-0.353048241868434	-1.79564093918418	0	467	GOBP_AXON_DEVELOPMENT	BP	TRUE	0.00542880932556203	0.00627370709593857	ENSMUSG00000037843	Vstm2l	V-set and transmembrane domain containing 2-like [Source:MGI Symbol;Acc:MGI:2685537]
380684	GO:0061564	0.000196425063838146	0.00443087523529835	-0.353048241868434	-1.79564093918418	0	467	GOBP_AXON_DEVELOPMENT	BP	TRUE	0.00542880932556203	0.00627370709593857	ENSMUSG00000020396	Nefh	neurofilament, heavy polypeptide [Source:MGI Symbol;Acc:MGI:97309]
381979	GO:0061564	0.000196425063838146	0.00443087523529835	-0.353048241868434	-1.79564093918418	0	467	GOBP_AXON_DEVELOPMENT	BP	TRUE	0.00542880932556203	0.00627370709593857	ENSMUSG00000035390	Brsk1	BR serine/threonine kinase 1 [Source:MGI Symbol;Acc:MGI:2685946]
50769	GO:0061564	0.000196425063838146	0.00443087523529835	-0.353048241868434	-1.79564093918418	0	467	GOBP_AXON_DEVELOPMENT	BP	TRUE	0.00542880932556203	0.00627370709593857	ENSMUSG00000021983	Atp8a2	ATPase, aminophospholipid transporter-like, class I, type 8A, member 2 [Source:MGI Symbol;Acc:MGI:1354710]
53869	GO:0061564	0.000196425063838146	0.00443087523529835	-0.353048241868434	-1.79564093918418	0	467	GOBP_AXON_DEVELOPMENT	BP	TRUE	0.00542880932556203	0.00627370709593857	ENSMUSG00000004771	Rab11a	RAB11A, member RAS oncogene family [Source:MGI Symbol;Acc:MGI:1858202]
53870	GO:0061564	0.000196425063838146	0.00443087523529835	-0.353048241868434	-1.79564093918418	0	467	GOBP_AXON_DEVELOPMENT	BP	TRUE	0.00542880932556203	0.00627370709593857	ENSMUSG00000030092	Cntn6	contactin 6 [Source:MGI Symbol;Acc:MGI:1858223]
54214	GO:0061564	0.000196425063838146	0.00443087523529835	-0.353048241868434	-1.79564093918418	0	467	GOBP_AXON_DEVELOPMENT	BP	TRUE	0.00542880932556203	0.00627370709593857	ENSMUSG00000038708	Golga4	golgi autoantigen, golgin subfamily a, 4 [Source:MGI Symbol;Acc:MGI:1859646]
56336	GO:0061564	0.000196425063838146	0.00443087523529835	-0.353048241868434	-1.79564093918418	0	467	GOBP_AXON_DEVELOPMENT	BP	TRUE	0.00542880932556203	0.00627370709593857	ENSMUSG00000017929	B4galt5	UDP-Gal:betaGlcNAc beta 1,4-galactosyltransferase, polypeptide 5 [Source:MGI Symbol;Acc:MGI:1927169]
64290	GO:0061564	0.000196425063838146	0.00443087523529835	-0.353048241868434	-1.79564093918418	0	467	GOBP_AXON_DEVELOPMENT	BP	TRUE	0.00542880932556203	0.00627370709593857	ENSMUSG00000059246	Foxb1	forkhead box B1 [Source:MGI Symbol;Acc:MGI:1927549]
65254	GO:0061564	0.000196425063838146	0.00443087523529835	-0.353048241868434	-1.79564093918418	0	467	GOBP_AXON_DEVELOPMENT	BP	TRUE	0.00542880932556203	0.00627370709593857	ENSMUSG00000029168	Dpysl5	dihydropyrimidinase-like 5 [Source:MGI Symbol;Acc:MGI:1929772]
67299	GO:0061564	0.000196425063838146	0.00443087523529835	-0.353048241868434	-1.79564093918418	0	467	GOBP_AXON_DEVELOPMENT	BP	TRUE	0.00542880932556203	0.00627370709593857	ENSMUSG00000028556	Dock7	dedicator of cytokinesis 7 [Source:MGI Symbol;Acc:MGI:1914549]
67453	GO:0061564	0.000196425063838146	0.00443087523529835	-0.353048241868434	-1.79564093918418	0	467	GOBP_AXON_DEVELOPMENT	BP	TRUE	0.00542880932556203	0.00627370709593857	ENSMUSG00000024259	Slc25a46	solute carrier family 25, member 46 [Source:MGI Symbol;Acc:MGI:1914703]
67784	GO:0061564	0.000196425063838146	0.00443087523529835	-0.353048241868434	-1.79564093918418	0	467	GOBP_AXON_DEVELOPMENT	BP	TRUE	0.00542880932556203	0.00627370709593857	ENSMUSG00000030123	Plxnd1	plexin D1 [Source:MGI Symbol;Acc:MGI:2154244]
68802	GO:0061564	0.000196425063838146	0.00443087523529835	-0.353048241868434	-1.79564093918418	0	467	GOBP_AXON_DEVELOPMENT	BP	TRUE	0.00542880932556203	0.00627370709593857	ENSMUSG00000020067	Mypn	myopalladin [Source:MGI Symbol;Acc:MGI:1916052]
68810	GO:0061564	0.000196425063838146	0.00443087523529835	-0.353048241868434	-1.79564093918418	0	467	GOBP_AXON_DEVELOPMENT	BP	TRUE	0.00542880932556203	0.00627370709593857	ENSMUSG00000039103	Nexn	nexilin [Source:MGI Symbol;Acc:MGI:1916060]
69597	GO:0061564	0.000196425063838146	0.00443087523529835	-0.353048241868434	-1.79564093918418	0	467	GOBP_AXON_DEVELOPMENT	BP	TRUE	0.00542880932556203	0.00627370709593857	ENSMUSG00000024527	Afg3l2	AFG3-like AAA ATPase 2 [Source:MGI Symbol;Acc:MGI:1916847]
70083	GO:0061564	0.000196425063838146	0.00443087523529835	-0.353048241868434	-1.79564093918418	0	467	GOBP_AXON_DEVELOPMENT	BP	TRUE	0.00542880932556203	0.00627370709593857	ENSMUSG00000002274	Metrn	meteorin, glial cell differentiation regulator [Source:MGI Symbol;Acc:MGI:1917333]
70433	GO:0061564	0.000196425063838146	0.00443087523529835	-0.353048241868434	-1.79564093918418	0	467	GOBP_AXON_DEVELOPMENT	BP	TRUE	0.00542880932556203	0.00627370709593857	ENSMUSG00000029005	Draxin	dorsal inhibitory axon guidance protein [Source:MGI Symbol;Acc:MGI:1917683]
70747	GO:0061564	0.000196425063838146	0.00443087523529835	-0.353048241868434	-1.79564093918418	0	467	GOBP_AXON_DEVELOPMENT	BP	TRUE	0.00542880932556203	0.00627370709593857	ENSMUSG00000027858	Tspan2	tetraspanin 2 [Source:MGI Symbol;Acc:MGI:1917997]
72333	GO:0061564	0.000196425063838146	0.00443087523529835	-0.353048241868434	-1.79564093918418	0	467	GOBP_AXON_DEVELOPMENT	BP	TRUE	0.00542880932556203	0.00627370709593857	ENSMUSG00000058056	Palld	palladin, cytoskeletal associated protein [Source:MGI Symbol;Acc:MGI:1919583]
74144	GO:0061564	0.000196425063838146	0.00443087523529835	-0.353048241868434	-1.79564093918418	0	467	GOBP_AXON_DEVELOPMENT	BP	TRUE	0.00542880932556203	0.00627370709593857	ENSMUSG00000032125	Robo4	roundabout guidance receptor 4 [Source:MGI Symbol;Acc:MGI:1921394]
75770	GO:0061564	0.000196425063838146	0.00443087523529835	-0.353048241868434	-1.79564093918418	0	467	GOBP_AXON_DEVELOPMENT	BP	TRUE	0.00542880932556203	0.00627370709593857	ENSMUSG00000053046	Brsk2	BR serine/threonine kinase 2 [Source:MGI Symbol;Acc:MGI:1923020]
76965	GO:0061564	0.000196425063838146	0.00443087523529835	-0.353048241868434	-1.79564093918418	0	467	GOBP_AXON_DEVELOPMENT	BP	TRUE	0.00542880932556203	0.00627370709593857	ENSMUSG00000075478	Slitrk1	SLIT and NTRK-like family, member 1 [Source:MGI Symbol;Acc:MGI:2679446]
77300	GO:0061564	0.000196425063838146	0.00443087523529835	-0.353048241868434	-1.79564093918418	0	467	GOBP_AXON_DEVELOPMENT	BP	TRUE	0.00542880932556203	0.00627370709593857	ENSMUSG00000026014	Raph1	Ras association (RalGDS/AF-6) and pleckstrin homology domains 1 [Source:MGI Symbol;Acc:MGI:1924550]
80883	GO:0061564	0.000196425063838146	0.00443087523529835	-0.353048241868434	-1.79564093918418	0	467	GOBP_AXON_DEVELOPMENT	BP	TRUE	0.00542880932556203	0.00627370709593857	ENSMUSG00000059857	Ntng1	netrin G1 [Source:MGI Symbol;Acc:MGI:1934028]
93691	GO:0061564	0.000196425063838146	0.00443087523529835	-0.353048241868434	-1.79564093918418	0	467	GOBP_AXON_DEVELOPMENT	BP	TRUE	0.00542880932556203	0.00627370709593857	ENSMUSG00000025959	Klf7	Kruppel-like factor 7 (ubiquitous) [Source:MGI Symbol;Acc:MGI:1935151]
93742	GO:0061564	0.000196425063838146	0.00443087523529835	-0.353048241868434	-1.79564093918418	0	467	GOBP_AXON_DEVELOPMENT	BP	TRUE	0.00542880932556203	0.00627370709593857	ENSMUSG00000025812	Pard3	par-3 family cell polarity regulator [Source:MGI Symbol;Acc:MGI:2135608]
93842	GO:0061564	0.000196425063838146	0.00443087523529835	-0.353048241868434	-1.79564093918418	0	467	GOBP_AXON_DEVELOPMENT	BP	TRUE	0.00542880932556203	0.00627370709593857	ENSMUSG00000037995	Igsf9	immunoglobulin superfamily, member 9 [Source:MGI Symbol;Acc:MGI:2135283]
99152	GO:0061564	0.000196425063838146	0.00443087523529835	-0.353048241868434	-1.79564093918418	0	467	GOBP_AXON_DEVELOPMENT	BP	TRUE	0.00542880932556203	0.00627370709593857	ENSMUSG00000026965	Anapc2	anaphase promoting complex subunit 2 [Source:MGI Symbol;Acc:MGI:2139135]
12568	GO:0048148	0.000393855848759354	0.00746014844238817	-0.747452092573392	-2.02533689766261	1	14	GOBP_BEHAVIORAL_RESPONSE_TO_COCAINE	BP	FALSE	0.00848001387323333	0.00944091236048913	ENSMUSG00000028969	Cdk5	cyclin-dependent kinase 5 [Source:MGI Symbol;Acc:MGI:101765]
13488	GO:0048148	0.000393855848759354	0.00746014844238817	-0.747452092573392	-2.02533689766261	1	14	GOBP_BEHAVIORAL_RESPONSE_TO_COCAINE	BP	FALSE	0.00848001387323333	0.00944091236048913	ENSMUSG00000021478	Drd1	dopamine receptor D1 [Source:MGI Symbol;Acc:MGI:99578]
13489	GO:0048148	0.000393855848759354	0.00746014844238817	-0.747452092573392	-2.02533689766261	1	14	GOBP_BEHAVIORAL_RESPONSE_TO_COCAINE	BP	FALSE	0.00848001387323333	0.00944091236048913	ENSMUSG00000032259	Drd2	dopamine receptor D2 [Source:MGI Symbol;Acc:MGI:94924]
18387	GO:0048148	0.000393855848759354	0.00746014844238817	-0.747452092573392	-2.02533689766261	1	14	GOBP_BEHAVIORAL_RESPONSE_TO_COCAINE	BP	FALSE	0.00848001387323333	0.00944091236048913	ENSMUSG00000025905	Oprk1	opioid receptor, kappa 1 [Source:MGI Symbol;Acc:MGI:97439]
268860	GO:0048148	0.000393855848759354	0.00746014844238817	-0.747452092573392	-2.02533689766261	1	14	GOBP_BEHAVIORAL_RESPONSE_TO_COCAINE	BP	FALSE	0.00848001387323333	0.00944091236048913	ENSMUSG00000057880	Abat	4-aminobutyrate aminotransferase [Source:MGI Symbol;Acc:MGI:2443582]
330222	GO:0048148	0.000393855848759354	0.00746014844238817	-0.747452092573392	-2.02533689766261	1	14	GOBP_BEHAVIORAL_RESPONSE_TO_COCAINE	BP	FALSE	0.00848001387323333	0.00944091236048913	ENSMUSG00000039683	Sdk1	sidekick cell adhesion molecule 1 [Source:MGI Symbol;Acc:MGI:2444413]
100534287	GO:0022610	0.000208073241781107	0.00443087523529835	0.282112362974387	1.54863431124086	0	1387	GOBP_BIOLOGICAL_ADHESION	BP	FALSE	0.00542880932556203	0.00627370709593857	ENSMUSG00000102692	Dchs2	dachsous cadherin related 2 [Source:MGI Symbol;Acc:MGI:2685263]
101401	GO:0022610	0.000208073241781107	0.00443087523529835	0.282112362974387	1.54863431124086	0	1387	GOBP_BIOLOGICAL_ADHESION	BP	FALSE	0.00542880932556203	0.00627370709593857	ENSMUSG00000030022	Adamts9	a disintegrin-like and metallopeptidase (reprolysin type) with thrombospondin type 1 motif, 9 [Source:MGI Symbol;Acc:MGI:1916320]
105827	GO:0022610	0.000208073241781107	0.00443087523529835	0.282112362974387	1.54863431124086	0	1387	GOBP_BIOLOGICAL_ADHESION	BP	FALSE	0.00542880932556203	0.00627370709593857	ENSMUSG00000048218	Amigo2	adhesion molecule with Ig like domain 2 [Source:MGI Symbol;Acc:MGI:2145995]
105855	GO:0022610	0.000208073241781107	0.00443087523529835	0.282112362974387	1.54863431124086	0	1387	GOBP_BIOLOGICAL_ADHESION	BP	FALSE	0.00542880932556203	0.00627370709593857	ENSMUSG00000022488	Nckap1l	NCK associated protein 1 like [Source:MGI Symbol;Acc:MGI:1926063]
107527	GO:0022610	0.000208073241781107	0.00443087523529835	0.282112362974387	1.54863431124086	0	1387	GOBP_BIOLOGICAL_ADHESION	BP	FALSE	0.00542880932556203	0.00627370709593857	ENSMUSG00000070942	Il1rl2	interleukin 1 receptor-like 2 [Source:MGI Symbol;Acc:MGI:1913107]
108078	GO:0022610	0.000208073241781107	0.00443087523529835	0.282112362974387	1.54863431124086	0	1387	GOBP_BIOLOGICAL_ADHESION	BP	FALSE	0.00542880932556203	0.00627370709593857	ENSMUSG00000030162	Olr1	oxidized low density lipoprotein (lectin-like) receptor 1 [Source:MGI Symbol;Acc:MGI:1261434]
108100	GO:0022610	0.000208073241781107	0.00443087523529835	0.282112362974387	1.54863431124086	0	1387	GOBP_BIOLOGICAL_ADHESION	BP	FALSE	0.00542880932556203	0.00627370709593857	ENSMUSG00000025372	Baiap2	brain-specific angiogenesis inhibitor 1-associated protein 2 [Source:MGI Symbol;Acc:MGI:2137336]
108101	GO:0022610	0.000208073241781107	0.00443087523529835	0.282112362974387	1.54863431124086	0	1387	GOBP_BIOLOGICAL_ADHESION	BP	FALSE	0.00542880932556203	0.00627370709593857	ENSMUSG00000024965	Fermt3	fermitin family member 3 [Source:MGI Symbol;Acc:MGI:2147790]
108723	GO:0022610	0.000208073241781107	0.00443087523529835	0.282112362974387	1.54863431124086	0	1387	GOBP_BIOLOGICAL_ADHESION	BP	FALSE	0.00542880932556203	0.00627370709593857	ENSMUSG00000036526	Card11	caspase recruitment domain family, member 11 [Source:MGI Symbol;Acc:MGI:1916978]
109620	GO:0022610	0.000208073241781107	0.00443087523529835	0.282112362974387	1.54863431124086	0	1387	GOBP_BIOLOGICAL_ADHESION	BP	FALSE	0.00542880932556203	0.00627370709593857	ENSMUSG00000054889	Dsp	desmoplakin [Source:MGI Symbol;Acc:MGI:109611]
11352	GO:0022610	0.000208073241781107	0.00443087523529835	0.282112362974387	1.54863431124086	0	1387	GOBP_BIOLOGICAL_ADHESION	BP	FALSE	0.00542880932556203	0.00627370709593857	ENSMUSG00000026596	Abl2	v-abl Abelson murine leukemia viral oncogene 2 (arg, Abelson-related gene) [Source:MGI Symbol;Acc:MGI:87860]
11461	GO:0022610	0.000208073241781107	0.00443087523529835	0.282112362974387	1.54863431124086	0	1387	GOBP_BIOLOGICAL_ADHESION	BP	FALSE	0.00542880932556203	0.00627370709593857	ENSMUSG00000029580	Actb	actin, beta [Source:MGI Symbol;Acc:MGI:87904]
114774	GO:0022610	0.000208073241781107	0.00443087523529835	0.282112362974387	1.54863431124086	0	1387	GOBP_BIOLOGICAL_ADHESION	BP	FALSE	0.00542880932556203	0.00627370709593857	ENSMUSG00000035873	Pawr	PRKC, apoptosis, WT1, regulator [Source:MGI Symbol;Acc:MGI:2149961]
114873	GO:0022610	0.000208073241781107	0.00443087523529835	0.282112362974387	1.54863431124086	0	1387	GOBP_BIOLOGICAL_ADHESION	BP	FALSE	0.00542880932556203	0.00627370709593857	ENSMUSG00000032087	Dscaml1	DS cell adhesion molecule like 1 [Source:MGI Symbol;Acc:MGI:2150309]
11501	GO:0022610	0.000208073241781107	0.00443087523529835	0.282112362974387	1.54863431124086	0	1387	GOBP_BIOLOGICAL_ADHESION	BP	FALSE	0.00542880932556203	0.00627370709593857	ENSMUSG00000025473	Adam8	a disintegrin and metallopeptidase domain 8 [Source:MGI Symbol;Acc:MGI:107825]
11519	GO:0022610	0.000208073241781107	0.00443087523529835	0.282112362974387	1.54863431124086	0	1387	GOBP_BIOLOGICAL_ADHESION	BP	FALSE	0.00542880932556203	0.00627370709593857	ENSMUSG00000030000	Add2	adducin 2 (beta) [Source:MGI Symbol;Acc:MGI:87919]
116731	GO:0022610	0.000208073241781107	0.00443087523529835	0.282112362974387	1.54863431124086	0	1387	GOBP_BIOLOGICAL_ADHESION	BP	FALSE	0.00542880932556203	0.00627370709593857	ENSMUSG00000103442	Pcdha1	protocadherin alpha 1 [Source:MGI Symbol;Acc:MGI:2150982]
11815	GO:0022610	0.000208073241781107	0.00443087523529835	0.282112362974387	1.54863431124086	0	1387	GOBP_BIOLOGICAL_ADHESION	BP	FALSE	0.00542880932556203	0.00627370709593857	ENSMUSG00000022548	Apod	apolipoprotein D [Source:MGI Symbol;Acc:MGI:88056]
11920	GO:0022610	0.000208073241781107	0.00443087523529835	0.282112362974387	1.54863431124086	0	1387	GOBP_BIOLOGICAL_ADHESION	BP	FALSE	0.00542880932556203	0.00627370709593857	ENSMUSG00000034218	Atm	ataxia telangiectasia mutated [Source:MGI Symbol;Acc:MGI:107202]
12007	GO:0022610	0.000208073241781107	0.00443087523529835	0.282112362974387	1.54863431124086	0	1387	GOBP_BIOLOGICAL_ADHESION	BP	FALSE	0.00542880932556203	0.00627370709593857	ENSMUSG00000037053	Azgp1	alpha-2-glycoprotein 1, zinc [Source:MGI Symbol;Acc:MGI:103163]
12010	GO:0022610	0.000208073241781107	0.00443087523529835	0.282112362974387	1.54863431124086	0	1387	GOBP_BIOLOGICAL_ADHESION	BP	FALSE	0.00542880932556203	0.00627370709593857	ENSMUSG00000060802	B2m	beta-2 microglobulin [Source:MGI Symbol;Acc:MGI:88127]
12053	GO:0022610	0.000208073241781107	0.00443087523529835	0.282112362974387	1.54863431124086	0	1387	GOBP_BIOLOGICAL_ADHESION	BP	FALSE	0.00542880932556203	0.00627370709593857	ENSMUSG00000022508	Bcl6	B cell leukemia/lymphoma 6 [Source:MGI Symbol;Acc:MGI:107187]
12095	GO:0022610	0.000208073241781107	0.00443087523529835	0.282112362974387	1.54863431124086	0	1387	GOBP_BIOLOGICAL_ADHESION	BP	FALSE	0.00542880932556203	0.00627370709593857	ENSMUSG00000074489	Bglap3	bone gamma-carboxyglutamate protein 3 [Source:MGI Symbol;Acc:MGI:88155]
12169	GO:0022610	0.000208073241781107	0.00443087523529835	0.282112362974387	1.54863431124086	0	1387	GOBP_BIOLOGICAL_ADHESION	BP	FALSE	0.00542880932556203	0.00627370709593857	ENSMUSG00000031377	Bmx	BMX non-receptor tyrosine kinase [Source:MGI Symbol;Acc:MGI:1101778]
12192	GO:0022610	0.000208073241781107	0.00443087523529835	0.282112362974387	1.54863431124086	0	1387	GOBP_BIOLOGICAL_ADHESION	BP	FALSE	0.00542880932556203	0.00627370709593857	ENSMUSG00000021127	Zfp36l1	zinc finger protein 36, C3H type-like 1 [Source:MGI Symbol;Acc:MGI:107946]
12306	GO:0022610	0.000208073241781107	0.00443087523529835	0.282112362974387	1.54863431124086	0	1387	GOBP_BIOLOGICAL_ADHESION	BP	FALSE	0.00542880932556203	0.00627370709593857	ENSMUSG00000032231	Anxa2	annexin A2 [Source:MGI Symbol;Acc:MGI:88246]
12394	GO:0022610	0.000208073241781107	0.00443087523529835	0.282112362974387	1.54863431124086	0	1387	GOBP_BIOLOGICAL_ADHESION	BP	FALSE	0.00542880932556203	0.00627370709593857	ENSMUSG00000022952	Runx1	runt related transcription factor 1 [Source:MGI Symbol;Acc:MGI:99852]
12399	GO:0022610	0.000208073241781107	0.00443087523529835	0.282112362974387	1.54863431124086	0	1387	GOBP_BIOLOGICAL_ADHESION	BP	FALSE	0.00542880932556203	0.00627370709593857	ENSMUSG00000070691	Runx3	runt related transcription factor 3 [Source:MGI Symbol;Acc:MGI:102672]
12400	GO:0022610	0.000208073241781107	0.00443087523529835	0.282112362974387	1.54863431124086	0	1387	GOBP_BIOLOGICAL_ADHESION	BP	FALSE	0.00542880932556203	0.00627370709593857	ENSMUSG00000031885	Cbfb	core binding factor beta [Source:MGI Symbol;Acc:MGI:99851]
12483	GO:0022610	0.000208073241781107	0.00443087523529835	0.282112362974387	1.54863431124086	0	1387	GOBP_BIOLOGICAL_ADHESION	BP	FALSE	0.00542880932556203	0.00627370709593857	ENSMUSG00000030577	Cd22	CD22 antigen [Source:MGI Symbol;Acc:MGI:88322]
12489	GO:0022610	0.000208073241781107	0.00443087523529835	0.282112362974387	1.54863431124086	0	1387	GOBP_BIOLOGICAL_ADHESION	BP	FALSE	0.00542880932556203	0.00627370709593857	ENSMUSG00000004609	Cd33	CD33 antigen [Source:MGI Symbol;Acc:MGI:99440]
12490	GO:0022610	0.000208073241781107	0.00443087523529835	0.282112362974387	1.54863431124086	0	1387	GOBP_BIOLOGICAL_ADHESION	BP	FALSE	0.00542880932556203	0.00627370709593857	ENSMUSG00000016494	Cd34	CD34 antigen [Source:MGI Symbol;Acc:MGI:88329]
12495	GO:0022610	0.000208073241781107	0.00443087523529835	0.282112362974387	1.54863431124086	0	1387	GOBP_BIOLOGICAL_ADHESION	BP	FALSE	0.00542880932556203	0.00627370709593857	ENSMUSG00000048120	Entpd1	ectonucleoside triphosphate diphosphohydrolase 1 [Source:MGI Symbol;Acc:MGI:102805]
12501	GO:0022610	0.000208073241781107	0.00443087523529835	0.282112362974387	1.54863431124086	0	1387	GOBP_BIOLOGICAL_ADHESION	BP	FALSE	0.00542880932556203	0.00627370709593857	ENSMUSG00000032093	Cd3e	CD3 antigen, epsilon polypeptide [Source:MGI Symbol;Acc:MGI:88332]
12523	GO:0022610	0.000208073241781107	0.00443087523529835	0.282112362974387	1.54863431124086	0	1387	GOBP_BIOLOGICAL_ADHESION	BP	FALSE	0.00542880932556203	0.00627370709593857	ENSMUSG00000038147	Cd84	CD84 antigen [Source:MGI Symbol;Acc:MGI:1336885]
12524	GO:0022610	0.000208073241781107	0.00443087523529835	0.282112362974387	1.54863431124086	0	1387	GOBP_BIOLOGICAL_ADHESION	BP	FALSE	0.00542880932556203	0.00627370709593857	ENSMUSG00000022901	Cd86	CD86 antigen [Source:MGI Symbol;Acc:MGI:101773]
12564	GO:0022610	0.000208073241781107	0.00443087523529835	0.282112362974387	1.54863431124086	0	1387	GOBP_BIOLOGICAL_ADHESION	BP	FALSE	0.00542880932556203	0.00627370709593857	ENSMUSG00000036510	Cdh8	cadherin 8 [Source:MGI Symbol;Acc:MGI:107434]
12565	GO:0022610	0.000208073241781107	0.00443087523529835	0.282112362974387	1.54863431124086	0	1387	GOBP_BIOLOGICAL_ADHESION	BP	FALSE	0.00542880932556203	0.00627370709593857	ENSMUSG00000025370	Cdh9	cadherin 9 [Source:MGI Symbol;Acc:MGI:107433]
12571	GO:0022610	0.000208073241781107	0.00443087523529835	0.282112362974387	1.54863431124086	0	1387	GOBP_BIOLOGICAL_ADHESION	BP	FALSE	0.00542880932556203	0.00627370709593857	ENSMUSG00000040274	Cdk6	cyclin-dependent kinase 6 [Source:MGI Symbol;Acc:MGI:1277162]
12578	GO:0022610	0.000208073241781107	0.00443087523529835	0.282112362974387	1.54863431124086	0	1387	GOBP_BIOLOGICAL_ADHESION	BP	FALSE	0.00542880932556203	0.00627370709593857	ENSMUSG00000044303	Cdkn2a	cyclin dependent kinase inhibitor 2A [Source:MGI Symbol;Acc:MGI:104738]
12667	GO:0022610	0.000208073241781107	0.00443087523529835	0.282112362974387	1.54863431124086	0	1387	GOBP_BIOLOGICAL_ADHESION	BP	FALSE	0.00542880932556203	0.00627370709593857	ENSMUSG00000006958	Chrd	chordin [Source:MGI Symbol;Acc:MGI:1313268]
12768	GO:0022610	0.000208073241781107	0.00443087523529835	0.282112362974387	1.54863431124086	0	1387	GOBP_BIOLOGICAL_ADHESION	BP	FALSE	0.00542880932556203	0.00627370709593857	ENSMUSG00000025804	Ccr1	chemokine (C-C motif) receptor 1 [Source:MGI Symbol;Acc:MGI:104618]
12823	GO:0022610	0.000208073241781107	0.00443087523529835	0.282112362974387	1.54863431124086	0	1387	GOBP_BIOLOGICAL_ADHESION	BP	FALSE	0.00542880932556203	0.00627370709593857	ENSMUSG00000026141	Col19a1	collagen, type XIX, alpha 1 [Source:MGI Symbol;Acc:MGI:1095415]
12835	GO:0022610	0.000208073241781107	0.00443087523529835	0.282112362974387	1.54863431124086	0	1387	GOBP_BIOLOGICAL_ADHESION	BP	FALSE	0.00542880932556203	0.00627370709593857	ENSMUSG00000048126	Col6a3	collagen, type VI, alpha 3 [Source:MGI Symbol;Acc:MGI:88461]
12941	GO:0022610	0.000208073241781107	0.00443087523529835	0.282112362974387	1.54863431124086	0	1387	GOBP_BIOLOGICAL_ADHESION	BP	FALSE	0.00542880932556203	0.00627370709593857	ENSMUSG00000103092	Pcdha5	protocadherin alpha 5 [Source:MGI Symbol;Acc:MGI:1298371]
12942	GO:0022610	0.000208073241781107	0.00443087523529835	0.282112362974387	1.54863431124086	0	1387	GOBP_BIOLOGICAL_ADHESION	BP	FALSE	0.00542880932556203	0.00627370709593857	ENSMUSG00000102206	Pcdha11	protocadherin alpha 11 [Source:MGI Symbol;Acc:MGI:1298372]
12943	GO:0022610	0.000208073241781107	0.00443087523529835	0.282112362974387	1.54863431124086	0	1387	GOBP_BIOLOGICAL_ADHESION	BP	FALSE	0.00542880932556203	0.00627370709593857	ENSMUSG00000007440	Pcdha11	protocadherin alpha 11 [Source:MGI Symbol;Acc:MGI:1298372]
12950	GO:0022610	0.000208073241781107	0.00443087523529835	0.282112362974387	1.54863431124086	0	1387	GOBP_BIOLOGICAL_ADHESION	BP	FALSE	0.00542880932556203	0.00627370709593857	ENSMUSG00000021613	Hapln1	hyaluronan and proteoglycan link protein 1 [Source:MGI Symbol;Acc:MGI:1337006]
12977	GO:0022610	0.000208073241781107	0.00443087523529835	0.282112362974387	1.54863431124086	0	1387	GOBP_BIOLOGICAL_ADHESION	BP	FALSE	0.00542880932556203	0.00627370709593857	ENSMUSG00000014599	Csf1	colony stimulating factor 1 (macrophage) [Source:MGI Symbol;Acc:MGI:1339753]
12986	GO:0022610	0.000208073241781107	0.00443087523529835	0.282112362974387	1.54863431124086	0	1387	GOBP_BIOLOGICAL_ADHESION	BP	FALSE	0.00542880932556203	0.00627370709593857	ENSMUSG00000028859	Csf3r	colony stimulating factor 3 receptor (granulocyte) [Source:MGI Symbol;Acc:MGI:1339755]
13043	GO:0022610	0.000208073241781107	0.00443087523529835	0.282112362974387	1.54863431124086	0	1387	GOBP_BIOLOGICAL_ADHESION	BP	FALSE	0.00542880932556203	0.00627370709593857	ENSMUSG00000031078	Cttn	cortactin [Source:MGI Symbol;Acc:MGI:99695]
13051	GO:0022610	0.000208073241781107	0.00443087523529835	0.282112362974387	1.54863431124086	0	1387	GOBP_BIOLOGICAL_ADHESION	BP	FALSE	0.00542880932556203	0.00627370709593857	ENSMUSG00000052336	Cx3cr1	chemokine (C-X3-C motif) receptor 1 [Source:MGI Symbol;Acc:MGI:1333815]
13078	GO:0022610	0.000208073241781107	0.00443087523529835	0.282112362974387	1.54863431124086	0	1387	GOBP_BIOLOGICAL_ADHESION	BP	FALSE	0.00542880932556203	0.00627370709593857	ENSMUSG00000024087	Cyp1b1	cytochrome P450, family 1, subfamily b, polypeptide 1 [Source:MGI Symbol;Acc:MGI:88590]
13131	GO:0022610	0.000208073241781107	0.00443087523529835	0.282112362974387	1.54863431124086	0	1387	GOBP_BIOLOGICAL_ADHESION	BP	FALSE	0.00542880932556203	0.00627370709593857	ENSMUSG00000028519	Dab1	disabled 1 [Source:MGI Symbol;Acc:MGI:108554]
13406	GO:0022610	0.000208073241781107	0.00443087523529835	0.282112362974387	1.54863431124086	0	1387	GOBP_BIOLOGICAL_ADHESION	BP	FALSE	0.00542880932556203	0.00627370709593857	ENSMUSG00000029307	Dmp1	dentin matrix protein 1 [Source:MGI Symbol;Acc:MGI:94910]
13636	GO:0022610	0.000208073241781107	0.00443087523529835	0.282112362974387	1.54863431124086	0	1387	GOBP_BIOLOGICAL_ADHESION	BP	FALSE	0.00542880932556203	0.00627370709593857	ENSMUSG00000027954	Efna1	ephrin A1 [Source:MGI Symbol;Acc:MGI:103236]
13655	GO:0022610	0.000208073241781107	0.00443087523529835	0.282112362974387	1.54863431124086	0	1387	GOBP_BIOLOGICAL_ADHESION	BP	FALSE	0.00542880932556203	0.00627370709593857	ENSMUSG00000033730	Egr3	early growth response 3 [Source:MGI Symbol;Acc:MGI:1306780]
13733	GO:0022610	0.000208073241781107	0.00443087523529835	0.282112362974387	1.54863431124086	0	1387	GOBP_BIOLOGICAL_ADHESION	BP	FALSE	0.00542880932556203	0.00627370709593857	ENSMUSG00000004730	Adgre1	adhesion G protein-coupled receptor E1 [Source:MGI Symbol;Acc:MGI:106912]
13838	GO:0022610	0.000208073241781107	0.00443087523529835	0.282112362974387	1.54863431124086	0	1387	GOBP_BIOLOGICAL_ADHESION	BP	FALSE	0.00542880932556203	0.00627370709593857	ENSMUSG00000026235	Epha4	Eph receptor A4 [Source:MGI Symbol;Acc:MGI:98277]
13841	GO:0022610	0.000208073241781107	0.00443087523529835	0.282112362974387	1.54863431124086	0	1387	GOBP_BIOLOGICAL_ADHESION	BP	FALSE	0.00542880932556203	0.00627370709593857	ENSMUSG00000028289	Epha7	Eph receptor A7 [Source:MGI Symbol;Acc:MGI:95276]
140476	GO:0022610	0.000208073241781107	0.00443087523529835	0.282112362974387	1.54863431124086	0	1387	GOBP_BIOLOGICAL_ADHESION	BP	FALSE	0.00542880932556203	0.00627370709593857	ENSMUSG00000033498	Strc	stereocilin [Source:MGI Symbol;Acc:MGI:2153816]
14130	GO:0022610	0.000208073241781107	0.00443087523529835	0.282112362974387	1.54863431124086	0	1387	GOBP_BIOLOGICAL_ADHESION	BP	FALSE	0.00542880932556203	0.00627370709593857	ENSMUSG00000026656	Fcgr2b	Fc receptor, IgG, low affinity IIb [Source:MGI Symbol;Acc:MGI:95499]
14260	GO:0022610	0.000208073241781107	0.00443087523529835	0.282112362974387	1.54863431124086	0	1387	GOBP_BIOLOGICAL_ADHESION	BP	FALSE	0.00542880932556203	0.00627370709593857	ENSMUSG00000044042	Fmn1	formin 1 [Source:MGI Symbol;Acc:MGI:101815]
14422	GO:0022610	0.000208073241781107	0.00443087523529835	0.282112362974387	1.54863431124086	0	1387	GOBP_BIOLOGICAL_ADHESION	BP	FALSE	0.00542880932556203	0.00627370709593857	ENSMUSG00000013418	B4galnt2	beta-1,4-N-acetyl-galactosaminyl transferase 2 [Source:MGI Symbol;Acc:MGI:1342058]
14537	GO:0022610	0.000208073241781107	0.00443087523529835	0.282112362974387	1.54863431124086	0	1387	GOBP_BIOLOGICAL_ADHESION	BP	FALSE	0.00542880932556203	0.00627370709593857	ENSMUSG00000038843	Gcnt1	glucosaminyl (N-acetyl) transferase 1, core 2 [Source:MGI Symbol;Acc:MGI:95676]
14595	GO:0022610	0.000208073241781107	0.00443087523529835	0.282112362974387	1.54863431124086	0	1387	GOBP_BIOLOGICAL_ADHESION	BP	FALSE	0.00542880932556203	0.00627370709593857	ENSMUSG00000028413	B4galt1	UDP-Gal:betaGlcNAc beta 1,4- galactosyltransferase, polypeptide 1 [Source:MGI Symbol;Acc:MGI:95705]
14726	GO:0022610	0.000208073241781107	0.00443087523529835	0.282112362974387	1.54863431124086	0	1387	GOBP_BIOLOGICAL_ADHESION	BP	FALSE	0.00542880932556203	0.00627370709593857	ENSMUSG00000028583	Pdpn	podoplanin [Source:MGI Symbol;Acc:MGI:103098]
14727	GO:0022610	0.000208073241781107	0.00443087523529835	0.282112362974387	1.54863431124086	0	1387	GOBP_BIOLOGICAL_ADHESION	BP	FALSE	0.00542880932556203	0.00627370709593857	ENSMUSG00000112023	Lilr4b	leukocyte immunoglobulin-like receptor, subfamily B, member 4B [Source:MGI Symbol;Acc:MGI:102702]
14735	GO:0022610	0.000208073241781107	0.00443087523529835	0.282112362974387	1.54863431124086	0	1387	GOBP_BIOLOGICAL_ADHESION	BP	FALSE	0.00542880932556203	0.00627370709593857	ENSMUSG00000031119	Gpc4	glypican 4 [Source:MGI Symbol;Acc:MGI:104902]
14758	GO:0022610	0.000208073241781107	0.00443087523529835	0.282112362974387	1.54863431124086	0	1387	GOBP_BIOLOGICAL_ADHESION	BP	FALSE	0.00542880932556203	0.00627370709593857	ENSMUSG00000031342	Gpm6b	glycoprotein m6b [Source:MGI Symbol;Acc:MGI:107672]
14999	GO:0022610	0.000208073241781107	0.00443087523529835	0.282112362974387	1.54863431124086	0	1387	GOBP_BIOLOGICAL_ADHESION	BP	FALSE	0.00542880932556203	0.00627370709593857	ENSMUSG00000079547	H2-DMb1	histocompatibility 2, class II, locus Mb1 [Source:MGI Symbol;Acc:MGI:95922]
15002	GO:0022610	0.000208073241781107	0.00443087523529835	0.282112362974387	1.54863431124086	0	1387	GOBP_BIOLOGICAL_ADHESION	BP	FALSE	0.00542880932556203	0.00627370709593857	ENSMUSG00000041538	H2-Ob	histocompatibility 2, O region beta locus [Source:MGI Symbol;Acc:MGI:95925]
15007	GO:0022610	0.000208073241781107	0.00443087523529835	0.282112362974387	1.54863431124086	0	1387	GOBP_BIOLOGICAL_ADHESION	BP	FALSE	0.00542880932556203	0.00627370709593857	ENSMUSG00000067235	H2-Q10	histocompatibility 2, Q region locus 10 [Source:MGI Symbol;Acc:MGI:95929]
15018	GO:0022610	0.000208073241781107	0.00443087523529835	0.282112362974387	1.54863431124086	0	1387	GOBP_BIOLOGICAL_ADHESION	BP	FALSE	0.00542880932556203	0.00627370709593857	ENSMUSG00000060550	H2-Q7	histocompatibility 2, Q region locus 7 [Source:MGI Symbol;Acc:MGI:95936]
15040	GO:0022610	0.000208073241781107	0.00443087523529835	0.282112362974387	1.54863431124086	0	1387	GOBP_BIOLOGICAL_ADHESION	BP	FALSE	0.00542880932556203	0.00627370709593857	ENSMUSG00000067212	H2-T23	histocompatibility 2, T region locus 23 [Source:MGI Symbol;Acc:MGI:95957]
15162	GO:0022610	0.000208073241781107	0.00443087523529835	0.282112362974387	1.54863431124086	0	1387	GOBP_BIOLOGICAL_ADHESION	BP	FALSE	0.00542880932556203	0.00627370709593857	ENSMUSG00000003283	Hck	hemopoietic cell kinase [Source:MGI Symbol;Acc:MGI:96052]
15170	GO:0022610	0.000208073241781107	0.00443087523529835	0.282112362974387	1.54863431124086	0	1387	GOBP_BIOLOGICAL_ADHESION	BP	FALSE	0.00542880932556203	0.00627370709593857	ENSMUSG00000004266	Ptpn6	protein tyrosine phosphatase, non-receptor type 6 [Source:MGI Symbol;Acc:MGI:96055]
15289	GO:0022610	0.000208073241781107	0.00443087523529835	0.282112362974387	1.54863431124086	0	1387	GOBP_BIOLOGICAL_ADHESION	BP	FALSE	0.00542880932556203	0.00627370709593857	ENSMUSG00000066551	Hmgb1	high mobility group box 1 [Source:MGI Symbol;Acc:MGI:96113]
15379	GO:0022610	0.000208073241781107	0.00443087523529835	0.282112362974387	1.54863431124086	0	1387	GOBP_BIOLOGICAL_ADHESION	BP	FALSE	0.00542880932556203	0.00627370709593857	ENSMUSG00000043013	Onecut1	one cut domain, family member 1 [Source:MGI Symbol;Acc:MGI:1196423]
15894	GO:0022610	0.000208073241781107	0.00443087523529835	0.282112362974387	1.54863431124086	0	1387	GOBP_BIOLOGICAL_ADHESION	BP	FALSE	0.00542880932556203	0.00627370709593857	ENSMUSG00000037405	Icam1	intercellular adhesion molecule 1 [Source:MGI Symbol;Acc:MGI:96392]
15898	GO:0022610	0.000208073241781107	0.00443087523529835	0.282112362974387	1.54863431124086	0	1387	GOBP_BIOLOGICAL_ADHESION	BP	FALSE	0.00542880932556203	0.00627370709593857	ENSMUSG00000032174	Icam5	intercellular adhesion molecule 5, telencephalin [Source:MGI Symbol;Acc:MGI:109430]
16175	GO:0022610	0.000208073241781107	0.00443087523529835	0.282112362974387	1.54863431124086	0	1387	GOBP_BIOLOGICAL_ADHESION	BP	FALSE	0.00542880932556203	0.00627370709593857	ENSMUSG00000027399	Il1a	interleukin 1 alpha [Source:MGI Symbol;Acc:MGI:96542]
16180	GO:0022610	0.000208073241781107	0.00443087523529835	0.282112362974387	1.54863431124086	0	1387	GOBP_BIOLOGICAL_ADHESION	BP	FALSE	0.00542880932556203	0.00627370709593857	ENSMUSG00000022514	Il1rap	interleukin 1 receptor accessory protein [Source:MGI Symbol;Acc:MGI:104975]
16362	GO:0022610	0.000208073241781107	0.00443087523529835	0.282112362974387	1.54863431124086	0	1387	GOBP_BIOLOGICAL_ADHESION	BP	FALSE	0.00542880932556203	0.00627370709593857	ENSMUSG00000018899	Irf1	interferon regulatory factor 1 [Source:MGI Symbol;Acc:MGI:96590]
16401	GO:0022610	0.000208073241781107	0.00443087523529835	0.282112362974387	1.54863431124086	0	1387	GOBP_BIOLOGICAL_ADHESION	BP	FALSE	0.00542880932556203	0.00627370709593857	ENSMUSG00000027009	Itga4	integrin alpha 4 [Source:MGI Symbol;Acc:MGI:96603]
16408	GO:0022610	0.000208073241781107	0.00443087523529835	0.282112362974387	1.54863431124086	0	1387	GOBP_BIOLOGICAL_ADHESION	BP	FALSE	0.00542880932556203	0.00627370709593857	ENSMUSG00000030830	Itgal	integrin alpha L [Source:MGI Symbol;Acc:MGI:96606]
16409	GO:0022610	0.000208073241781107	0.00443087523529835	0.282112362974387	1.54863431124086	0	1387	GOBP_BIOLOGICAL_ADHESION	BP	FALSE	0.00542880932556203	0.00627370709593857	ENSMUSG00000030786	Itgam	integrin alpha M [Source:MGI Symbol;Acc:MGI:96607]
16411	GO:0022610	0.000208073241781107	0.00443087523529835	0.282112362974387	1.54863431124086	0	1387	GOBP_BIOLOGICAL_ADHESION	BP	FALSE	0.00542880932556203	0.00627370709593857	ENSMUSG00000030789	Itgax	integrin alpha X [Source:MGI Symbol;Acc:MGI:96609]
16414	GO:0022610	0.000208073241781107	0.00443087523529835	0.282112362974387	1.54863431124086	0	1387	GOBP_BIOLOGICAL_ADHESION	BP	FALSE	0.00542880932556203	0.00627370709593857	ENSMUSG00000000290	Itgb2	integrin beta 2 [Source:MGI Symbol;Acc:MGI:96611]
16419	GO:0022610	0.000208073241781107	0.00443087523529835	0.282112362974387	1.54863431124086	0	1387	GOBP_BIOLOGICAL_ADHESION	BP	FALSE	0.00542880932556203	0.00627370709593857	ENSMUSG00000022817	Itgb5	integrin beta 5 [Source:MGI Symbol;Acc:MGI:96614]
16451	GO:0022610	0.000208073241781107	0.00443087523529835	0.282112362974387	1.54863431124086	0	1387	GOBP_BIOLOGICAL_ADHESION	BP	FALSE	0.00542880932556203	0.00627370709593857	ENSMUSG00000028530	Jak1	Janus kinase 1 [Source:MGI Symbol;Acc:MGI:96628]
16590	GO:0022610	0.000208073241781107	0.00443087523529835	0.282112362974387	1.54863431124086	0	1387	GOBP_BIOLOGICAL_ADHESION	BP	FALSE	0.00542880932556203	0.00627370709593857	ENSMUSG00000005672	Kit	KIT proto-oncogene receptor tyrosine kinase [Source:MGI Symbol;Acc:MGI:96677]
16651	GO:0022610	0.000208073241781107	0.00443087523529835	0.282112362974387	1.54863431124086	0	1387	GOBP_BIOLOGICAL_ADHESION	BP	FALSE	0.00542880932556203	0.00627370709593857	ENSMUSG00000030255	Sspn	sarcospan [Source:MGI Symbol;Acc:MGI:1353511]
16768	GO:0022610	0.000208073241781107	0.00443087523529835	0.282112362974387	1.54863431124086	0	1387	GOBP_BIOLOGICAL_ADHESION	BP	FALSE	0.00542880932556203	0.00627370709593857	ENSMUSG00000030124	Lag3	lymphocyte-activation gene 3 [Source:MGI Symbol;Acc:MGI:106588]
16792	GO:0022610	0.000208073241781107	0.00443087523529835	0.282112362974387	1.54863431124086	0	1387	GOBP_BIOLOGICAL_ADHESION	BP	FALSE	0.00542880932556203	0.00627370709593857	ENSMUSG00000028581	Laptm5	lysosomal-associated protein transmembrane 5 [Source:MGI Symbol;Acc:MGI:108046]
16825	GO:0022610	0.000208073241781107	0.00443087523529835	0.282112362974387	1.54863431124086	0	1387	GOBP_BIOLOGICAL_ADHESION	BP	FALSE	0.00542880932556203	0.00627370709593857	ENSMUSG00000025223	Ldb1	LIM domain binding 1 [Source:MGI Symbol;Acc:MGI:894762]
16854	GO:0022610	0.000208073241781107	0.00443087523529835	0.282112362974387	1.54863431124086	0	1387	GOBP_BIOLOGICAL_ADHESION	BP	FALSE	0.00542880932556203	0.00627370709593857	ENSMUSG00000050335	Lgals3	lectin, galactose binding, soluble 3 [Source:MGI Symbol;Acc:MGI:96778]
16855	GO:0022610	0.000208073241781107	0.00443087523529835	0.282112362974387	1.54863431124086	0	1387	GOBP_BIOLOGICAL_ADHESION	BP	FALSE	0.00542880932556203	0.00627370709593857	ENSMUSG00000053964	Lgals4	lectin, galactose binding, soluble 4 [Source:MGI Symbol;Acc:MGI:107536]
16859	GO:0022610	0.000208073241781107	0.00443087523529835	0.282112362974387	1.54863431124086	0	1387	GOBP_BIOLOGICAL_ADHESION	BP	FALSE	0.00542880932556203	0.00627370709593857	ENSMUSG00000001123	Lgals9	lectin, galactose binding, soluble 9 [Source:MGI Symbol;Acc:MGI:109496]
16878	GO:0022610	0.000208073241781107	0.00443087523529835	0.282112362974387	1.54863431124086	0	1387	GOBP_BIOLOGICAL_ADHESION	BP	FALSE	0.00542880932556203	0.00627370709593857	ENSMUSG00000034394	Lif	leukemia inhibitory factor [Source:MGI Symbol;Acc:MGI:96787]
17085	GO:0022610	0.000208073241781107	0.00443087523529835	0.282112362974387	1.54863431124086	0	1387	GOBP_BIOLOGICAL_ADHESION	BP	FALSE	0.00542880932556203	0.00627370709593857	ENSMUSG00000004707	Ly9	lymphocyte antigen 9 [Source:MGI Symbol;Acc:MGI:96885]
17096	GO:0022610	0.000208073241781107	0.00443087523529835	0.282112362974387	1.54863431124086	0	1387	GOBP_BIOLOGICAL_ADHESION	BP	FALSE	0.00542880932556203	0.00627370709593857	ENSMUSG00000042228	Lyn	LYN proto-oncogene, Src family tyrosine kinase [Source:MGI Symbol;Acc:MGI:96892]
17127	GO:0022610	0.000208073241781107	0.00443087523529835	0.282112362974387	1.54863431124086	0	1387	GOBP_BIOLOGICAL_ADHESION	BP	FALSE	0.00542880932556203	0.00627370709593857	ENSMUSG00000032402	Smad3	SMAD family member 3 [Source:MGI Symbol;Acc:MGI:1201674]
171285	GO:0022610	0.000208073241781107	0.00443087523529835	0.282112362974387	1.54863431124086	0	1387	GOBP_BIOLOGICAL_ADHESION	BP	FALSE	0.00542880932556203	0.00627370709593857	ENSMUSG00000020399	Havcr2	hepatitis A virus cellular receptor 2 [Source:MGI Symbol;Acc:MGI:2159682]
17289	GO:0022610	0.000208073241781107	0.00443087523529835	0.282112362974387	1.54863431124086	0	1387	GOBP_BIOLOGICAL_ADHESION	BP	FALSE	0.00542880932556203	0.00627370709593857	ENSMUSG00000014361	Mertk	MER proto-oncogene tyrosine kinase [Source:MGI Symbol;Acc:MGI:96965]
17356	GO:0022610	0.000208073241781107	0.00443087523529835	0.282112362974387	1.54863431124086	0	1387	GOBP_BIOLOGICAL_ADHESION	BP	FALSE	0.00542880932556203	0.00627370709593857	ENSMUSG00000068036	Afdn	afadin, adherens junction formation factor [Source:MGI Symbol;Acc:MGI:1314653]
17381	GO:0022610	0.000208073241781107	0.00443087523529835	0.282112362974387	1.54863431124086	0	1387	GOBP_BIOLOGICAL_ADHESION	BP	FALSE	0.00542880932556203	0.00627370709593857	ENSMUSG00000049723	Mmp12	matrix metallopeptidase 12 [Source:MGI Symbol;Acc:MGI:97005]
17698	GO:0022610	0.000208073241781107	0.00443087523529835	0.282112362974387	1.54863431124086	0	1387	GOBP_BIOLOGICAL_ADHESION	BP	FALSE	0.00542880932556203	0.00627370709593857	ENSMUSG00000031207	Msn	moesin [Source:MGI Symbol;Acc:MGI:97167]
18016	GO:0022610	0.000208073241781107	0.00443087523529835	0.282112362974387	1.54863431124086	0	1387	GOBP_BIOLOGICAL_ADHESION	BP	FALSE	0.00542880932556203	0.00627370709593857	ENSMUSG00000009073	Nf2	neurofibromin 2 [Source:MGI Symbol;Acc:MGI:97307]
18124	GO:0022610	0.000208073241781107	0.00443087523529835	0.282112362974387	1.54863431124086	0	1387	GOBP_BIOLOGICAL_ADHESION	BP	FALSE	0.00542880932556203	0.00627370709593857	ENSMUSG00000028341	Nr4a3	nuclear receptor subfamily 4, group A, member 3 [Source:MGI Symbol;Acc:MGI:1352457]
18186	GO:0022610	0.000208073241781107	0.00443087523529835	0.282112362974387	1.54863431124086	0	1387	GOBP_BIOLOGICAL_ADHESION	BP	FALSE	0.00542880932556203	0.00627370709593857	ENSMUSG00000025810	Nrp1	neuropilin 1 [Source:MGI Symbol;Acc:MGI:106206]
18187	GO:0022610	0.000208073241781107	0.00443087523529835	0.282112362974387	1.54863431124086	0	1387	GOBP_BIOLOGICAL_ADHESION	BP	FALSE	0.00542880932556203	0.00627370709593857	ENSMUSG00000025969	Nrp2	neuropilin 2 [Source:MGI Symbol;Acc:MGI:1100492]
18530	GO:0022610	0.000208073241781107	0.00443087523529835	0.282112362974387	1.54863431124086	0	1387	GOBP_BIOLOGICAL_ADHESION	BP	FALSE	0.00542880932556203	0.00627370709593857	ENSMUSG00000036422	Pcdh8	protocadherin 8 [Source:MGI Symbol;Acc:MGI:1306800]
18576	GO:0022610	0.000208073241781107	0.00443087523529835	0.282112362974387	1.54863431124086	0	1387	GOBP_BIOLOGICAL_ADHESION	BP	FALSE	0.00542880932556203	0.00627370709593857	ENSMUSG00000030671	Pde3b	phosphodiesterase 3B, cGMP-inhibited [Source:MGI Symbol;Acc:MGI:1333863]
18720	GO:0022610	0.000208073241781107	0.00443087523529835	0.282112362974387	1.54863431124086	0	1387	GOBP_BIOLOGICAL_ADHESION	BP	FALSE	0.00542880932556203	0.00627370709593857	ENSMUSG00000028126	Pip5k1a	phosphatidylinositol-4-phosphate 5-kinase, type 1 alpha [Source:MGI Symbol;Acc:MGI:107929]
18733	GO:0022610	0.000208073241781107	0.00443087523529835	0.282112362974387	1.54863431124086	0	1387	GOBP_BIOLOGICAL_ADHESION	BP	FALSE	0.00542880932556203	0.00627370709593857	ENSMUSG00000058818	Pirb	paired Ig-like receptor B [Source:MGI Symbol;Acc:MGI:894311]
18750	GO:0022610	0.000208073241781107	0.00443087523529835	0.282112362974387	1.54863431124086	0	1387	GOBP_BIOLOGICAL_ADHESION	BP	FALSE	0.00542880932556203	0.00627370709593857	ENSMUSG00000050965	Prkca	protein kinase C, alpha [Source:MGI Symbol;Acc:MGI:97595]
18754	GO:0022610	0.000208073241781107	0.00443087523529835	0.282112362974387	1.54863431124086	0	1387	GOBP_BIOLOGICAL_ADHESION	BP	FALSE	0.00542880932556203	0.00627370709593857	ENSMUSG00000045038	Prkce	protein kinase C, epsilon [Source:MGI Symbol;Acc:MGI:97599]
18792	GO:0022610	0.000208073241781107	0.00443087523529835	0.282112362974387	1.54863431124086	0	1387	GOBP_BIOLOGICAL_ADHESION	BP	FALSE	0.00542880932556203	0.00627370709593857	ENSMUSG00000021822	Plau	plasminogen activator, urokinase [Source:MGI Symbol;Acc:MGI:97611]
18793	GO:0022610	0.000208073241781107	0.00443087523529835	0.282112362974387	1.54863431124086	0	1387	GOBP_BIOLOGICAL_ADHESION	BP	FALSE	0.00542880932556203	0.00627370709593857	ENSMUSG00000046223	Plaur	plasminogen activator, urokinase receptor [Source:MGI Symbol;Acc:MGI:97612]
18816	GO:0022610	0.000208073241781107	0.00443087523529835	0.282112362974387	1.54863431124086	0	1387	GOBP_BIOLOGICAL_ADHESION	BP	FALSE	0.00542880932556203	0.00627370709593857	ENSMUSG00000038224	Serpinf2	serine (or cysteine) peptidase inhibitor, clade F, member 2 [Source:MGI Symbol;Acc:MGI:107173]
18844	GO:0022610	0.000208073241781107	0.00443087523529835	0.282112362974387	1.54863431124086	0	1387	GOBP_BIOLOGICAL_ADHESION	BP	FALSE	0.00542880932556203	0.00627370709593857	ENSMUSG00000030084	Plxna1	plexin A1 [Source:MGI Symbol;Acc:MGI:107685]
18949	GO:0022610	0.000208073241781107	0.00443087523529835	0.282112362974387	1.54863431124086	0	1387	GOBP_BIOLOGICAL_ADHESION	BP	FALSE	0.00542880932556203	0.00627370709593857	ENSMUSG00000020994	Pnn	pinin [Source:MGI Symbol;Acc:MGI:1100514]
19039	GO:0022610	0.000208073241781107	0.00443087523529835	0.282112362974387	1.54863431124086	0	1387	GOBP_BIOLOGICAL_ADHESION	BP	FALSE	0.00542880932556203	0.00627370709593857	ENSMUSG00000033880	Lgals3bp	lectin, galactoside-binding, soluble, 3 binding protein [Source:MGI Symbol;Acc:MGI:99554]
19055	GO:0022610	0.000208073241781107	0.00443087523529835	0.282112362974387	1.54863431124086	0	1387	GOBP_BIOLOGICAL_ADHESION	BP	FALSE	0.00542880932556203	0.00627370709593857	ENSMUSG00000028161	Ppp3ca	protein phosphatase 3, catalytic subunit, alpha isoform [Source:MGI Symbol;Acc:MGI:107164]
19091	GO:0022610	0.000208073241781107	0.00443087523529835	0.282112362974387	1.54863431124086	0	1387	GOBP_BIOLOGICAL_ADHESION	BP	FALSE	0.00542880932556203	0.00627370709593857	ENSMUSG00000052920	Prkg1	protein kinase, cGMP-dependent, type I [Source:MGI Symbol;Acc:MGI:108174]
19204	GO:0022610	0.000208073241781107	0.00443087523529835	0.282112362974387	1.54863431124086	0	1387	GOBP_BIOLOGICAL_ADHESION	BP	FALSE	0.00542880932556203	0.00627370709593857	ENSMUSG00000056529	Ptafr	platelet-activating factor receptor [Source:MGI Symbol;Acc:MGI:106066]
192187	GO:0022610	0.000208073241781107	0.00443087523529835	0.282112362974387	1.54863431124086	0	1387	GOBP_BIOLOGICAL_ADHESION	BP	FALSE	0.00542880932556203	0.00627370709593857	ENSMUSG00000042286	Stab1	stabilin 1 [Source:MGI Symbol;Acc:MGI:2178742]
19229	GO:0022610	0.000208073241781107	0.00443087523529835	0.282112362974387	1.54863431124086	0	1387	GOBP_BIOLOGICAL_ADHESION	BP	FALSE	0.00542880932556203	0.00627370709593857	ENSMUSG00000059456	Ptk2b	PTK2 protein tyrosine kinase 2 beta [Source:MGI Symbol;Acc:MGI:104908]
19262	GO:0022610	0.000208073241781107	0.00443087523529835	0.282112362974387	1.54863431124086	0	1387	GOBP_BIOLOGICAL_ADHESION	BP	FALSE	0.00542880932556203	0.00627370709593857	ENSMUSG00000027303	Ptpra	protein tyrosine phosphatase, receptor type, A [Source:MGI Symbol;Acc:MGI:97808]
19264	GO:0022610	0.000208073241781107	0.00443087523529835	0.282112362974387	1.54863431124086	0	1387	GOBP_BIOLOGICAL_ADHESION	BP	FALSE	0.00542880932556203	0.00627370709593857	ENSMUSG00000026395	Ptprc	protein tyrosine phosphatase, receptor type, C [Source:MGI Symbol;Acc:MGI:97810]
19303	GO:0022610	0.000208073241781107	0.00443087523529835	0.282112362974387	1.54863431124086	0	1387	GOBP_BIOLOGICAL_ADHESION	BP	FALSE	0.00542880932556203	0.00627370709593857	ENSMUSG00000029528	Pxn	paxillin [Source:MGI Symbol;Acc:MGI:108295]
19354	GO:0022610	0.000208073241781107	0.00443087523529835	0.282112362974387	1.54863431124086	0	1387	GOBP_BIOLOGICAL_ADHESION	BP	FALSE	0.00542880932556203	0.00627370709593857	ENSMUSG00000033220	Rac2	Rac family small GTPase 2 [Source:MGI Symbol;Acc:MGI:97846]
20296	GO:0022610	0.000208073241781107	0.00443087523529835	0.282112362974387	1.54863431124086	0	1387	GOBP_BIOLOGICAL_ADHESION	BP	FALSE	0.00542880932556203	0.00627370709593857	ENSMUSG00000035385	Ccl2	chemokine (C-C motif) ligand 2 [Source:MGI Symbol;Acc:MGI:98259]
20303	GO:0022610	0.000208073241781107	0.00443087523529835	0.282112362974387	1.54863431124086	0	1387	GOBP_BIOLOGICAL_ADHESION	BP	FALSE	0.00542880932556203	0.00627370709593857	ENSMUSG00000018930	Ccl4	chemokine (C-C motif) ligand 4 [Source:MGI Symbol;Acc:MGI:98261]
20304	GO:0022610	0.000208073241781107	0.00443087523529835	0.282112362974387	1.54863431124086	0	1387	GOBP_BIOLOGICAL_ADHESION	BP	FALSE	0.00542880932556203	0.00627370709593857	ENSMUSG00000035042	Ccl5	chemokine (C-C motif) ligand 5 [Source:MGI Symbol;Acc:MGI:98262]
20339	GO:0022610	0.000208073241781107	0.00443087523529835	0.282112362974387	1.54863431124086	0	1387	GOBP_BIOLOGICAL_ADHESION	BP	FALSE	0.00542880932556203	0.00627370709593857	ENSMUSG00000026582	Sele	selectin, endothelial cell [Source:MGI Symbol;Acc:MGI:98278]
20344	GO:0022610	0.000208073241781107	0.00443087523529835	0.282112362974387	1.54863431124086	0	1387	GOBP_BIOLOGICAL_ADHESION	BP	FALSE	0.00542880932556203	0.00627370709593857	ENSMUSG00000026580	Selp	selectin, platelet [Source:MGI Symbol;Acc:MGI:98280]
20345	GO:0022610	0.000208073241781107	0.00443087523529835	0.282112362974387	1.54863431124086	0	1387	GOBP_BIOLOGICAL_ADHESION	BP	FALSE	0.00542880932556203	0.00627370709593857	ENSMUSG00000048163	Selplg	selectin, platelet (p-selectin) ligand [Source:MGI Symbol;Acc:MGI:106689]
20356	GO:0022610	0.000208073241781107	0.00443087523529835	0.282112362974387	1.54863431124086	0	1387	GOBP_BIOLOGICAL_ADHESION	BP	FALSE	0.00542880932556203	0.00627370709593857	ENSMUSG00000022231	Sema5a	sema domain, seven thrombospondin repeats (type 1 and type 1-like), transmembrane domain (TM) and short cytoplasmic domain, (semaphorin) 5A [Source:MGI Symbol;Acc:MGI:107556]
20375	GO:0022610	0.000208073241781107	0.00443087523529835	0.282112362974387	1.54863431124086	0	1387	GOBP_BIOLOGICAL_ADHESION	BP	FALSE	0.00542880932556203	0.00627370709593857	ENSMUSG00000002111	Spi1	spleen focus forming virus (SFFV) proviral integration oncogene [Source:MGI Symbol;Acc:MGI:98282]
20411	GO:0022610	0.000208073241781107	0.00443087523529835	0.282112362974387	1.54863431124086	0	1387	GOBP_BIOLOGICAL_ADHESION	BP	FALSE	0.00542880932556203	0.00627370709593857	ENSMUSG00000025006	Sorbs1	sorbin and SH3 domain containing 1 [Source:MGI Symbol;Acc:MGI:700014]
20612	GO:0022610	0.000208073241781107	0.00443087523529835	0.282112362974387	1.54863431124086	0	1387	GOBP_BIOLOGICAL_ADHESION	BP	FALSE	0.00542880932556203	0.00627370709593857	ENSMUSG00000027322	Siglec1	sialic acid binding Ig-like lectin 1, sialoadhesin [Source:MGI Symbol;Acc:MGI:99668]
207683	GO:0022610	0.000208073241781107	0.00443087523529835	0.282112362974387	1.54863431124086	0	1387	GOBP_BIOLOGICAL_ADHESION	BP	FALSE	0.00542880932556203	0.00627370709593857	ENSMUSG00000022790	Igsf11	immunoglobulin superfamily, member 11 [Source:MGI Symbol;Acc:MGI:2388477]
20778	GO:0022610	0.000208073241781107	0.00443087523529835	0.282112362974387	1.54863431124086	0	1387	GOBP_BIOLOGICAL_ADHESION	BP	FALSE	0.00542880932556203	0.00627370709593857	ENSMUSG00000037936	Scarb1	scavenger receptor class B, member 1 [Source:MGI Symbol;Acc:MGI:893578]
208650	GO:0022610	0.000208073241781107	0.00443087523529835	0.282112362974387	1.54863431124086	0	1387	GOBP_BIOLOGICAL_ADHESION	BP	FALSE	0.00542880932556203	0.00627370709593857	ENSMUSG00000022637	Cblb	Casitas B-lineage lymphoma b [Source:MGI Symbol;Acc:MGI:2146430]
20908	GO:0022610	0.000208073241781107	0.00443087523529835	0.282112362974387	1.54863431124086	0	1387	GOBP_BIOLOGICAL_ADHESION	BP	FALSE	0.00542880932556203	0.00627370709593857	ENSMUSG00000041488	Stx3	syntaxin 3 [Source:MGI Symbol;Acc:MGI:103077]
210126	GO:0022610	0.000208073241781107	0.00443087523529835	0.282112362974387	1.54863431124086	0	1387	GOBP_BIOLOGICAL_ADHESION	BP	FALSE	0.00542880932556203	0.00627370709593857	ENSMUSG00000033306	Lpp	LIM domain containing preferred translocation partner in lipoma [Source:MGI Symbol;Acc:MGI:2441849]
213208	GO:0022610	0.000208073241781107	0.00443087523529835	0.282112362974387	1.54863431124086	0	1387	GOBP_BIOLOGICAL_ADHESION	BP	FALSE	0.00542880932556203	0.00627370709593857	ENSMUSG00000044244	Il20rb	interleukin 20 receptor beta [Source:MGI Symbol;Acc:MGI:2143266]
216799	GO:0022610	0.000208073241781107	0.00443087523529835	0.282112362974387	1.54863431124086	0	1387	GOBP_BIOLOGICAL_ADHESION	BP	FALSE	0.00542880932556203	0.00627370709593857	ENSMUSG00000032691	Nlrp3	NLR family, pyrin domain containing 3 [Source:MGI Symbol;Acc:MGI:2653833]
217517	GO:0022610	0.000208073241781107	0.00443087523529835	0.282112362974387	1.54863431124086	0	1387	GOBP_BIOLOGICAL_ADHESION	BP	FALSE	0.00542880932556203	0.00627370709593857	ENSMUSG00000046314	Stxbp6	syntaxin binding protein 6 (amisyn) [Source:MGI Symbol;Acc:MGI:2384963]
21803	GO:0022610	0.000208073241781107	0.00443087523529835	0.282112362974387	1.54863431124086	0	1387	GOBP_BIOLOGICAL_ADHESION	BP	FALSE	0.00542880932556203	0.00627370709593857	ENSMUSG00000002603	Tgfb1	transforming growth factor, beta 1 [Source:MGI Symbol;Acc:MGI:98725]
21808	GO:0022610	0.000208073241781107	0.00443087523529835	0.282112362974387	1.54863431124086	0	1387	GOBP_BIOLOGICAL_ADHESION	BP	FALSE	0.00542880932556203	0.00627370709593857	ENSMUSG00000039239	Tgfb2	transforming growth factor, beta 2 [Source:MGI Symbol;Acc:MGI:98726]
21813	GO:0022610	0.000208073241781107	0.00443087523529835	0.282112362974387	1.54863431124086	0	1387	GOBP_BIOLOGICAL_ADHESION	BP	FALSE	0.00542880932556203	0.00627370709593857	ENSMUSG00000032440	Tgfbr2	transforming growth factor, beta receptor II [Source:MGI Symbol;Acc:MGI:98729]
21817	GO:0022610	0.000208073241781107	0.00443087523529835	0.282112362974387	1.54863431124086	0	1387	GOBP_BIOLOGICAL_ADHESION	BP	FALSE	0.00542880932556203	0.00627370709593857	ENSMUSG00000037820	Tgm2	transglutaminase 2, C polypeptide [Source:MGI Symbol;Acc:MGI:98731]
218397	GO:0022610	0.000208073241781107	0.00443087523529835	0.282112362974387	1.54863431124086	0	1387	GOBP_BIOLOGICAL_ADHESION	BP	FALSE	0.00542880932556203	0.00627370709593857	ENSMUSG00000021549	Rasa1	RAS p21 protein activator 1 [Source:MGI Symbol;Acc:MGI:97860]
219257	GO:0022610	0.000208073241781107	0.00443087523529835	0.282112362974387	1.54863431124086	0	1387	GOBP_BIOLOGICAL_ADHESION	BP	FALSE	0.00542880932556203	0.00627370709593857	ENSMUSG00000050505	Pcdh20	protocadherin 20 [Source:MGI Symbol;Acc:MGI:2443376]
21926	GO:0022610	0.000208073241781107	0.00443087523529835	0.282112362974387	1.54863431124086	0	1387	GOBP_BIOLOGICAL_ADHESION	BP	FALSE	0.00542880932556203	0.00627370709593857	ENSMUSG00000024401	Tnf	tumor necrosis factor [Source:MGI Symbol;Acc:MGI:104798]
22324	GO:0022610	0.000208073241781107	0.00443087523529835	0.282112362974387	1.54863431124086	0	1387	GOBP_BIOLOGICAL_ADHESION	BP	FALSE	0.00542880932556203	0.00627370709593857	ENSMUSG00000034116	Vav1	vav 1 oncogene [Source:MGI Symbol;Acc:MGI:98923]
223272	GO:0022610	0.000208073241781107	0.00443087523529835	0.282112362974387	1.54863431124086	0	1387	GOBP_BIOLOGICAL_ADHESION	BP	FALSE	0.00542880932556203	0.00627370709593857	ENSMUSG00000032925	Itgbl1	integrin, beta-like 1 [Source:MGI Symbol;Acc:MGI:2443439]
225631	GO:0022610	0.000208073241781107	0.00443087523529835	0.282112362974387	1.54863431124086	0	1387	GOBP_BIOLOGICAL_ADHESION	BP	FALSE	0.00542880932556203	0.00627370709593857	ENSMUSG00000045991	Onecut2	one cut domain, family member 2 [Source:MGI Symbol;Acc:MGI:1891408]
226041	GO:0022610	0.000208073241781107	0.00443087523529835	0.282112362974387	1.54863431124086	0	1387	GOBP_BIOLOGICAL_ADHESION	BP	FALSE	0.00542880932556203	0.00627370709593857	ENSMUSG00000041731	Pgm5	phosphoglucomutase 5 [Source:MGI Symbol;Acc:MGI:1925668]
227937	GO:0022610	0.000208073241781107	0.00443087523529835	0.282112362974387	1.54863431124086	0	1387	GOBP_BIOLOGICAL_ADHESION	BP	FALSE	0.00542880932556203	0.00627370709593857	ENSMUSG00000026991	Pkp4	plakophilin 4 [Source:MGI Symbol;Acc:MGI:109281]
229473	GO:0022610	0.000208073241781107	0.00443087523529835	0.282112362974387	1.54863431124086	0	1387	GOBP_BIOLOGICAL_ADHESION	BP	FALSE	0.00542880932556203	0.00627370709593857	ENSMUSG00000033767	Tmem131l	transmembrane 131 like [Source:MGI Symbol;Acc:MGI:2443399]
230787	GO:0022610	0.000208073241781107	0.00443087523529835	0.282112362974387	1.54863431124086	0	1387	GOBP_BIOLOGICAL_ADHESION	BP	FALSE	0.00542880932556203	0.00627370709593857	ENSMUSG00000037731	Themis2	thymocyte selection associated family member 2 [Source:MGI Symbol;Acc:MGI:2446213]
233186	GO:0022610	0.000208073241781107	0.00443087523529835	0.282112362974387	1.54863431124086	0	1387	GOBP_BIOLOGICAL_ADHESION	BP	FALSE	0.00542880932556203	0.00627370709593857	ENSMUSG00000039013	Siglecf	sialic acid binding Ig-like lectin F [Source:MGI Symbol;Acc:MGI:2681107]
233199	GO:0022610	0.000208073241781107	0.00443087523529835	0.282112362974387	1.54863431124086	0	1387	GOBP_BIOLOGICAL_ADHESION	BP	FALSE	0.00542880932556203	0.00627370709593857	ENSMUSG00000038670	Mybpc2	myosin binding protein C, fast-type [Source:MGI Symbol;Acc:MGI:1336170]
235320	GO:0022610	0.000208073241781107	0.00443087523529835	0.282112362974387	1.54863431124086	0	1387	GOBP_BIOLOGICAL_ADHESION	BP	FALSE	0.00542880932556203	0.00627370709593857	ENSMUSG00000066687	Zbtb16	zinc finger and BTB domain containing 16 [Source:MGI Symbol;Acc:MGI:103222]
23828	GO:0022610	0.000208073241781107	0.00443087523529835	0.282112362974387	1.54863431124086	0	1387	GOBP_BIOLOGICAL_ADHESION	BP	FALSE	0.00542880932556203	0.00627370709593857	ENSMUSG00000071317	Bves	blood vessel epicardial substance [Source:MGI Symbol;Acc:MGI:1346013]
23892	GO:0022610	0.000208073241781107	0.00443087523529835	0.282112362974387	1.54863431124086	0	1387	GOBP_BIOLOGICAL_ADHESION	BP	FALSE	0.00542880932556203	0.00627370709593857	ENSMUSG00000074934	Grem1	gremlin 1, DAN family BMP antagonist [Source:MGI Symbol;Acc:MGI:1344337]
24047	GO:0022610	0.000208073241781107	0.00443087523529835	0.282112362974387	1.54863431124086	0	1387	GOBP_BIOLOGICAL_ADHESION	BP	FALSE	0.00542880932556203	0.00627370709593857	ENSMUSG00000071005	Ccl19	chemokine (C-C motif) ligand 19 [Source:MGI Symbol;Acc:MGI:1346316]
241226	GO:0022610	0.000208073241781107	0.00443087523529835	0.282112362974387	1.54863431124086	0	1387	GOBP_BIOLOGICAL_ADHESION	BP	FALSE	0.00542880932556203	0.00627370709593857	ENSMUSG00000026768	Itga8	integrin alpha 8 [Source:MGI Symbol;Acc:MGI:109442]
242594	GO:0022610	0.000208073241781107	0.00443087523529835	0.282112362974387	1.54863431124086	0	1387	GOBP_BIOLOGICAL_ADHESION	BP	FALSE	0.00542880932556203	0.00627370709593857	ENSMUSG00000078612	Fyb2	FYN binding protein 2 [Source:MGI Symbol;Acc:MGI:2685466]
243743	GO:0022610	0.000208073241781107	0.00443087523529835	0.282112362974387	1.54863431124086	0	1387	GOBP_BIOLOGICAL_ADHESION	BP	FALSE	0.00542880932556203	0.00627370709593857	ENSMUSG00000029765	Plxna4	plexin A4 [Source:MGI Symbol;Acc:MGI:2179061]
243911	GO:0022610	0.000208073241781107	0.00443087523529835	0.282112362974387	1.54863431124086	0	1387	GOBP_BIOLOGICAL_ADHESION	BP	FALSE	0.00542880932556203	0.00627370709593857	ENSMUSG00000036915	Kirrel2	kirre like nephrin family adhesion molecule 2 [Source:MGI Symbol;Acc:MGI:2442334]
244667	GO:0022610	0.000208073241781107	0.00443087523529835	0.282112362974387	1.54863431124086	0	1387	GOBP_BIOLOGICAL_ADHESION	BP	FALSE	0.00542880932556203	0.00627370709593857	ENSMUSG00000043051	Disc1	disrupted in schizophrenia 1 [Source:MGI Symbol;Acc:MGI:2447658]
245126	GO:0022610	0.000208073241781107	0.00443087523529835	0.282112362974387	1.54863431124086	0	1387	GOBP_BIOLOGICAL_ADHESION	BP	FALSE	0.00542880932556203	0.00627370709593857	ENSMUSG00000053338	Tarm1	T cell-interacting, activating receptor on myeloid cells 1 [Source:MGI Symbol;Acc:MGI:2442280]
246177	GO:0022610	0.000208073241781107	0.00443087523529835	0.282112362974387	1.54863431124086	0	1387	GOBP_BIOLOGICAL_ADHESION	BP	FALSE	0.00542880932556203	0.00627370709593857	ENSMUSG00000020437	Myo1g	myosin IG [Source:MGI Symbol;Acc:MGI:1927091]
26410	GO:0022610	0.000208073241781107	0.00443087523529835	0.282112362974387	1.54863431124086	0	1387	GOBP_BIOLOGICAL_ADHESION	BP	FALSE	0.00542880932556203	0.00627370709593857	ENSMUSG00000024235	Map3k8	mitogen-activated protein kinase kinase kinase 8 [Source:MGI Symbol;Acc:MGI:1346878]
268564	GO:0022610	0.000208073241781107	0.00443087523529835	0.282112362974387	1.54863431124086	0	1387	GOBP_BIOLOGICAL_ADHESION	BP	FALSE	0.00542880932556203	0.00627370709593857	ENSMUSG00000033454	Zbtb1	zinc finger and BTB domain containing 1 [Source:MGI Symbol;Acc:MGI:2442326]
268709	GO:0022610	0.000208073241781107	0.00443087523529835	0.282112362974387	1.54863431124086	0	1387	GOBP_BIOLOGICAL_ADHESION	BP	FALSE	0.00542880932556203	0.00627370709593857	ENSMUSG00000021750	Fam107a	family with sequence similarity 107, member A [Source:MGI Symbol;Acc:MGI:3041256]
26971	GO:0022610	0.000208073241781107	0.00443087523529835	0.282112362974387	1.54863431124086	0	1387	GOBP_BIOLOGICAL_ADHESION	BP	FALSE	0.00542880932556203	0.00627370709593857	ENSMUSG00000028749	Pla2g2f	phospholipase A2, group IIF [Source:MGI Symbol;Acc:MGI:1349661]
27050	GO:0022610	0.000208073241781107	0.00443087523529835	0.282112362974387	1.54863431124086	0	1387	GOBP_BIOLOGICAL_ADHESION	BP	FALSE	0.00542880932556203	0.00627370709593857	ENSMUSG00000030744	Rps3	ribosomal protein S3 [Source:MGI Symbol;Acc:MGI:1350917]
28006	GO:0022610	0.000208073241781107	0.00443087523529835	0.282112362974387	1.54863431124086	0	1387	GOBP_BIOLOGICAL_ADHESION	BP	FALSE	0.00542880932556203	0.00627370709593857	ENSMUSG00000024104	Washc2	WASH complex subunit 2` [Source:MGI Symbol;Acc:MGI:106463]
30955	GO:0022610	0.000208073241781107	0.00443087523529835	0.282112362974387	1.54863431124086	0	1387	GOBP_BIOLOGICAL_ADHESION	BP	FALSE	0.00542880932556203	0.00627370709593857	ENSMUSG00000020573	Pik3cg	phosphatidylinositol-4,5-bisphosphate 3-kinase catalytic subunit gamma [Source:MGI Symbol;Acc:MGI:1353576]
320484	GO:0022610	0.000208073241781107	0.00443087523529835	0.282112362974387	1.54863431124086	0	1387	GOBP_BIOLOGICAL_ADHESION	BP	FALSE	0.00542880932556203	0.00627370709593857	ENSMUSG00000052142	Rasal3	RAS protein activator like 3 [Source:MGI Symbol;Acc:MGI:2444128]
327814	GO:0022610	0.000208073241781107	0.00443087523529835	0.282112362974387	1.54863431124086	0	1387	GOBP_BIOLOGICAL_ADHESION	BP	FALSE	0.00542880932556203	0.00627370709593857	ENSMUSG00000053825	Ppfia2	protein tyrosine phosphatase, receptor type, f polypeptide (PTPRF), interacting protein (liprin), alpha 2 [Source:MGI Symbol;Acc:MGI:2443834]
329628	GO:0022610	0.000208073241781107	0.00443087523529835	0.282112362974387	1.54863431124086	0	1387	GOBP_BIOLOGICAL_ADHESION	BP	FALSE	0.00542880932556203	0.00627370709593857	ENSMUSG00000046743	Fat4	FAT atypical cadherin 4 [Source:MGI Symbol;Acc:MGI:3045256]
353235	GO:0022610	0.000208073241781107	0.00443087523529835	0.282112362974387	1.54863431124086	0	1387	GOBP_BIOLOGICAL_ADHESION	BP	FALSE	0.00542880932556203	0.00627370709593857	ENSMUSG00000103800	Pcdha8	protocadherin alpha 8 [Source:MGI Symbol;Acc:MGI:2681879]
380732	GO:0022610	0.000208073241781107	0.00443087523529835	0.282112362974387	1.54863431124086	0	1387	GOBP_BIOLOGICAL_ADHESION	BP	FALSE	0.00542880932556203	0.00627370709593857	ENSMUSG00000040528	Milr1	mast cell immunoglobulin like receptor 1 [Source:MGI Symbol;Acc:MGI:2685731]
380924	GO:0022610	0.000208073241781107	0.00443087523529835	0.282112362974387	1.54863431124086	0	1387	GOBP_BIOLOGICAL_ADHESION	BP	FALSE	0.00542880932556203	0.00627370709593857	ENSMUSG00000022026	Olfm4	olfactomedin 4 [Source:MGI Symbol;Acc:MGI:2685142]
380928	GO:0022610	0.000208073241781107	0.00443087523529835	0.282112362974387	1.54863431124086	0	1387	GOBP_BIOLOGICAL_ADHESION	BP	FALSE	0.00542880932556203	0.00627370709593857	ENSMUSG00000033060	Lmo7	LIM domain only 7 [Source:MGI Symbol;Acc:MGI:1353586]
386750	GO:0022610	0.000208073241781107	0.00443087523529835	0.282112362974387	1.54863431124086	0	1387	GOBP_BIOLOGICAL_ADHESION	BP	FALSE	0.00542880932556203	0.00627370709593857	ENSMUSG00000048304	Slitrk3	SLIT and NTRK-like family, member 3 [Source:MGI Symbol;Acc:MGI:2679447]
407800	GO:0022610	0.000208073241781107	0.00443087523529835	0.282112362974387	1.54863431124086	0	1387	GOBP_BIOLOGICAL_ADHESION	BP	FALSE	0.00542880932556203	0.00627370709593857	ENSMUSG00000043631	Ecm2	extracellular matrix protein 2, female organ and adipocyte specific [Source:MGI Symbol;Acc:MGI:3039578]
50723	GO:0022610	0.000208073241781107	0.00443087523529835	0.282112362974387	1.54863431124086	0	1387	GOBP_BIOLOGICAL_ADHESION	BP	FALSE	0.00542880932556203	0.00627370709593857	ENSMUSG00000000732	Icosl	icos ligand [Source:MGI Symbol;Acc:MGI:1354701]
50932	GO:0022610	0.000208073241781107	0.00443087523529835	0.282112362974387	1.54863431124086	0	1387	GOBP_BIOLOGICAL_ADHESION	BP	FALSE	0.00542880932556203	0.00627370709593857	ENSMUSG00000020827	Mink1	misshapen-like kinase 1 (zebrafish) [Source:MGI Symbol;Acc:MGI:1355329]
53867	GO:0022610	0.000208073241781107	0.00443087523529835	0.282112362974387	1.54863431124086	0	1387	GOBP_BIOLOGICAL_ADHESION	BP	FALSE	0.00542880932556203	0.00627370709593857	ENSMUSG00000004098	Col5a3	collagen, type V, alpha 3 [Source:MGI Symbol;Acc:MGI:1858212]
54371	GO:0022610	0.000208073241781107	0.00443087523529835	0.282112362974387	1.54863431124086	0	1387	GOBP_BIOLOGICAL_ADHESION	BP	FALSE	0.00542880932556203	0.00627370709593857	ENSMUSG00000033350	Chst2	carbohydrate sulfotransferase 2 [Source:MGI Symbol;Acc:MGI:1891160]
54446	GO:0022610	0.000208073241781107	0.00443087523529835	0.282112362974387	1.54863431124086	0	1387	GOBP_BIOLOGICAL_ADHESION	BP	FALSE	0.00542880932556203	0.00627370709593857	ENSMUSG00000003847	Nfat5	nuclear factor of activated T cells 5 [Source:MGI Symbol;Acc:MGI:1859333]
54519	GO:0022610	0.000208073241781107	0.00443087523529835	0.282112362974387	1.54863431124086	0	1387	GOBP_BIOLOGICAL_ADHESION	BP	FALSE	0.00542880932556203	0.00627370709593857	ENSMUSG00000026786	Apbb1ip	amyloid beta (A4) precursor protein-binding, family B, member 1 interacting protein [Source:MGI Symbol;Acc:MGI:1861354]
54631	GO:0022610	0.000208073241781107	0.00443087523529835	0.282112362974387	1.54863431124086	0	1387	GOBP_BIOLOGICAL_ADHESION	BP	FALSE	0.00542880932556203	0.00627370709593857	ENSMUSG00000006649	Nphs1	nephrosis 1, nephrin [Source:MGI Symbol;Acc:MGI:1859637]
54721	GO:0022610	0.000208073241781107	0.00443087523529835	0.282112362974387	1.54863431124086	0	1387	GOBP_BIOLOGICAL_ADHESION	BP	FALSE	0.00542880932556203	0.00627370709593857	ENSMUSG00000032175	Tyk2	tyrosine kinase 2 [Source:MGI Symbol;Acc:MGI:1929470]
56193	GO:0022610	0.000208073241781107	0.00443087523529835	0.282112362974387	1.54863431124086	0	1387	GOBP_BIOLOGICAL_ADHESION	BP	FALSE	0.00542880932556203	0.00627370709593857	ENSMUSG00000020120	Plek	pleckstrin [Source:MGI Symbol;Acc:MGI:1860485]
56644	GO:0022610	0.000208073241781107	0.00443087523529835	0.282112362974387	1.54863431124086	0	1387	GOBP_BIOLOGICAL_ADHESION	BP	FALSE	0.00542880932556203	0.00627370709593857	ENSMUSG00000079293	Clec7a	C-type lectin domain family 7, member a [Source:MGI Symbol;Acc:MGI:1861431]
57438	GO:0022610	0.000208073241781107	0.00443087523529835	0.282112362974387	1.54863431124086	0	1387	GOBP_BIOLOGICAL_ADHESION	BP	FALSE	0.00542880932556203	0.00627370709593857	ENSMUSG00000026977	Marchf7	membrane associated ring-CH-type finger 7 [Source:MGI Symbol;Acc:MGI:1931053]
58231	GO:0022610	0.000208073241781107	0.00443087523529835	0.282112362974387	1.54863431124086	0	1387	GOBP_BIOLOGICAL_ADHESION	BP	FALSE	0.00542880932556203	0.00627370709593857	ENSMUSG00000018209	Stk4	serine/threonine kinase 4 [Source:MGI Symbol;Acc:MGI:1929004]
58800	GO:0022610	0.000208073241781107	0.00443087523529835	0.282112362974387	1.54863431124086	0	1387	GOBP_BIOLOGICAL_ADHESION	BP	FALSE	0.00542880932556203	0.00627370709593857	ENSMUSG00000027365	Trpm7	transient receptor potential cation channel, subfamily M, member 7 [Source:MGI Symbol;Acc:MGI:1929996]
60533	GO:0022610	0.000208073241781107	0.00443087523529835	0.282112362974387	1.54863431124086	0	1387	GOBP_BIOLOGICAL_ADHESION	BP	FALSE	0.00542880932556203	0.00627370709593857	ENSMUSG00000016496	Cd274	CD274 antigen [Source:MGI Symbol;Acc:MGI:1926446]
64085	GO:0022610	0.000208073241781107	0.00443087523529835	0.282112362974387	1.54863431124086	0	1387	GOBP_BIOLOGICAL_ADHESION	BP	FALSE	0.00542880932556203	0.00627370709593857	ENSMUSG00000032452	Clstn2	calsyntenin 2 [Source:MGI Symbol;Acc:MGI:1929897]
64099	GO:0022610	0.000208073241781107	0.00443087523529835	0.282112362974387	1.54863431124086	0	1387	GOBP_BIOLOGICAL_ADHESION	BP	FALSE	0.00542880932556203	0.00627370709593857	ENSMUSG00000022439	Parvg	parvin, gamma [Source:MGI Symbol;Acc:MGI:2158329]
66824	GO:0022610	0.000208073241781107	0.00443087523529835	0.282112362974387	1.54863431124086	0	1387	GOBP_BIOLOGICAL_ADHESION	BP	FALSE	0.00542880932556203	0.00627370709593857	ENSMUSG00000030793	Pycard	PYD and CARD domain containing [Source:MGI Symbol;Acc:MGI:1931465]
67384	GO:0022610	0.000208073241781107	0.00443087523529835	0.282112362974387	1.54863431124086	0	1387	GOBP_BIOLOGICAL_ADHESION	BP	FALSE	0.00542880932556203	0.00627370709593857	ENSMUSG00000037316	Bag4	BCL2-associated athanogene 4 [Source:MGI Symbol;Acc:MGI:1914634]
67451	GO:0022610	0.000208073241781107	0.00443087523529835	0.282112362974387	1.54863431124086	0	1387	GOBP_BIOLOGICAL_ADHESION	BP	FALSE	0.00542880932556203	0.00627370709593857	ENSMUSG00000041957	Pkp2	plakophilin 2 [Source:MGI Symbol;Acc:MGI:1914701]
68750	GO:0022610	0.000208073241781107	0.00443087523529835	0.282112362974387	1.54863431124086	0	1387	GOBP_BIOLOGICAL_ADHESION	BP	FALSE	0.00542880932556203	0.00627370709593857	ENSMUSG00000039087	Rreb1	ras responsive element binding protein 1 [Source:MGI Symbol;Acc:MGI:2443664]
69165	GO:0022610	0.000208073241781107	0.00443087523529835	0.282112362974387	1.54863431124086	0	1387	GOBP_BIOLOGICAL_ADHESION	BP	FALSE	0.00542880932556203	0.00627370709593857	ENSMUSG00000065987	Cd209b	CD209b antigen [Source:MGI Symbol;Acc:MGI:1916415]
69769	GO:0022610	0.000208073241781107	0.00443087523529835	0.282112362974387	1.54863431124086	0	1387	GOBP_BIOLOGICAL_ADHESION	BP	FALSE	0.00542880932556203	0.00627370709593857	ENSMUSG00000013707	Tnfaip8l2	tumor necrosis factor, alpha-induced protein 8-like 2 [Source:MGI Symbol;Acc:MGI:1917019]
70450	GO:0022610	0.000208073241781107	0.00443087523529835	0.282112362974387	1.54863431124086	0	1387	GOBP_BIOLOGICAL_ADHESION	BP	FALSE	0.00542880932556203	0.00627370709593857	ENSMUSG00000057948	Unc13d	unc-13 homolog D [Source:MGI Symbol;Acc:MGI:1917700]
70839	GO:0022610	0.000208073241781107	0.00443087523529835	0.282112362974387	1.54863431124086	0	1387	GOBP_BIOLOGICAL_ADHESION	BP	FALSE	0.00542880932556203	0.00627370709593857	ENSMUSG00000036353	P2ry12	purinergic receptor P2Y, G-protein coupled 12 [Source:MGI Symbol;Acc:MGI:1918089]
71740	GO:0022610	0.000208073241781107	0.00443087523529835	0.282112362974387	1.54863431124086	0	1387	GOBP_BIOLOGICAL_ADHESION	BP	FALSE	0.00542880932556203	0.00627370709593857	ENSMUSG00000006411	Nectin4	nectin cell adhesion molecule 4 [Source:MGI Symbol;Acc:MGI:1918990]
73149	GO:0022610	0.000208073241781107	0.00443087523529835	0.282112362974387	1.54863431124086	0	1387	GOBP_BIOLOGICAL_ADHESION	BP	FALSE	0.00542880932556203	0.00627370709593857	ENSMUSG00000043832	Clec4a3	C-type lectin domain family 4, member a3 [Source:MGI Symbol;Acc:MGI:1920399]
73940	GO:0022610	0.000208073241781107	0.00443087523529835	0.282112362974387	1.54863431124086	0	1387	GOBP_BIOLOGICAL_ADHESION	BP	FALSE	0.00542880932556203	0.00627370709593857	ENSMUSG00000004894	Hapln2	hyaluronan and proteoglycan link protein 2 [Source:MGI Symbol;Acc:MGI:2137300]
74012	GO:0022610	0.000208073241781107	0.00443087523529835	0.282112362974387	1.54863431124086	0	1387	GOBP_BIOLOGICAL_ADHESION	BP	FALSE	0.00542880932556203	0.00627370709593857	ENSMUSG00000036894	Rap2b	RAP2B, member of RAS oncogene family [Source:MGI Symbol;Acc:MGI:1921262]
74048	GO:0022610	0.000208073241781107	0.00443087523529835	0.282112362974387	1.54863431124086	0	1387	GOBP_BIOLOGICAL_ADHESION	BP	FALSE	0.00542880932556203	0.00627370709593857	ENSMUSG00000020101	Vsir	V-set immunoregulatory receptor [Source:MGI Symbol;Acc:MGI:1921298]
74131	GO:0022610	0.000208073241781107	0.00443087523529835	0.282112362974387	1.54863431124086	0	1387	GOBP_BIOLOGICAL_ADHESION	BP	FALSE	0.00542880932556203	0.00627370709593857	ENSMUSG00000031101	Sash3	SAM and SH3 domain containing 3 [Source:MGI Symbol;Acc:MGI:1921381]
74199	GO:0022610	0.000208073241781107	0.00443087523529835	0.282112362974387	1.54863431124086	0	1387	GOBP_BIOLOGICAL_ADHESION	BP	FALSE	0.00542880932556203	0.00627370709593857	ENSMUSG00000024076	Vit	vitrin [Source:MGI Symbol;Acc:MGI:1921449]
74734	GO:0022610	0.000208073241781107	0.00443087523529835	0.282112362974387	1.54863431124086	0	1387	GOBP_BIOLOGICAL_ADHESION	BP	FALSE	0.00542880932556203	0.00627370709593857	ENSMUSG00000029204	Rhoh	ras homolog family member H [Source:MGI Symbol;Acc:MGI:1921984]
75345	GO:0022610	0.000208073241781107	0.00443087523529835	0.282112362974387	1.54863431124086	0	1387	GOBP_BIOLOGICAL_ADHESION	BP	FALSE	0.00542880932556203	0.00627370709593857	ENSMUSG00000038179	Slamf7	SLAM family member 7 [Source:MGI Symbol;Acc:MGI:1922595]
75677	GO:0022610	0.000208073241781107	0.00443087523529835	0.282112362974387	1.54863431124086	0	1387	GOBP_BIOLOGICAL_ADHESION	BP	FALSE	0.00542880932556203	0.00627370709593857	ENSMUSG00000038064	Cldn22	claudin 22 [Source:MGI Symbol;Acc:MGI:1922927]
75697	GO:0022610	0.000208073241781107	0.00443087523529835	0.282112362974387	1.54863431124086	0	1387	GOBP_BIOLOGICAL_ADHESION	BP	FALSE	0.00542880932556203	0.00627370709593857	ENSMUSG00000091956	C2cd4b	C2 calcium-dependent domain containing 4B [Source:MGI Symbol;Acc:MGI:1922947]
76088	GO:0022610	0.000208073241781107	0.00443087523529835	0.282112362974387	1.54863431124086	0	1387	GOBP_BIOLOGICAL_ADHESION	BP	FALSE	0.00542880932556203	0.00627370709593857	ENSMUSG00000052085	Dock8	dedicator of cytokinesis 8 [Source:MGI Symbol;Acc:MGI:1921396]
76709	GO:0022610	0.000208073241781107	0.00443087523529835	0.282112362974387	1.54863431124086	0	1387	GOBP_BIOLOGICAL_ADHESION	BP	FALSE	0.00542880932556203	0.00627370709593857	ENSMUSG00000006304	Arpc2	actin related protein 2/3 complex, subunit 2 [Source:MGI Symbol;Acc:MGI:1923959]
78317	GO:0022610	0.000208073241781107	0.00443087523529835	0.282112362974387	1.54863431124086	0	1387	GOBP_BIOLOGICAL_ADHESION	BP	FALSE	0.00542880932556203	0.00627370709593857	ENSMUSG00000047810	Ccdc88b	coiled-coil domain containing 88B [Source:MGI Symbol;Acc:MGI:1925567]
78369	GO:0022610	0.000208073241781107	0.00443087523529835	0.282112362974387	1.54863431124086	0	1387	GOBP_BIOLOGICAL_ADHESION	BP	FALSE	0.00542880932556203	0.00627370709593857	ENSMUSG00000001014	Icam4	intercellular adhesion molecule 4, Landsteiner-Wiener blood group [Source:MGI Symbol;Acc:MGI:1925619]
80859	GO:0022610	0.000208073241781107	0.00443087523529835	0.282112362974387	1.54863431124086	0	1387	GOBP_BIOLOGICAL_ADHESION	BP	FALSE	0.00542880932556203	0.00627370709593857	ENSMUSG00000035356	Nfkbiz	nuclear factor of kappa light polypeptide gene enhancer in B cells inhibitor, zeta [Source:MGI Symbol;Acc:MGI:1931595]
81877	GO:0022610	0.000208073241781107	0.00443087523529835	0.282112362974387	1.54863431124086	0	1387	GOBP_BIOLOGICAL_ADHESION	BP	FALSE	0.00542880932556203	0.00627370709593857	ENSMUSG00000033327	Tnxb	tenascin XB [Source:MGI Symbol;Acc:MGI:1932137]
83436	GO:0022610	0.000208073241781107	0.00443087523529835	0.282112362974387	1.54863431124086	0	1387	GOBP_BIOLOGICAL_ADHESION	BP	FALSE	0.00542880932556203	0.00627370709593857	ENSMUSG00000031557	Plekha2	pleckstrin homology domain-containing, family A (phosphoinositide binding specific) member 2 [Source:MGI Symbol;Acc:MGI:1928144]
93695	GO:0022610	0.000208073241781107	0.00443087523529835	0.282112362974387	1.54863431124086	0	1387	GOBP_BIOLOGICAL_ADHESION	BP	FALSE	0.00542880932556203	0.00627370709593857	ENSMUSG00000029816	Gpnmb	glycoprotein (transmembrane) nmb [Source:MGI Symbol;Acc:MGI:1934765]
93702	GO:0022610	0.000208073241781107	0.00443087523529835	0.282112362974387	1.54863431124086	0	1387	GOBP_BIOLOGICAL_ADHESION	BP	FALSE	0.00542880932556203	0.00627370709593857	ENSMUSG00000103749	Pcdhgb5	protocadherin gamma subfamily B, 5 [Source:MGI Symbol;Acc:MGI:1935196]
93703	GO:0022610	0.000208073241781107	0.00443087523529835	0.282112362974387	1.54863431124086	0	1387	GOBP_BIOLOGICAL_ADHESION	BP	FALSE	0.00542880932556203	0.00627370709593857	ENSMUSG00000103088	Pcdhgb6	protocadherin gamma subfamily B, 6 [Source:MGI Symbol;Acc:MGI:1935197]
93704	GO:0022610	0.000208073241781107	0.00443087523529835	0.282112362974387	1.54863431124086	0	1387	GOBP_BIOLOGICAL_ADHESION	BP	FALSE	0.00542880932556203	0.00627370709593857	ENSMUSG00000104063	Pcdhgb7	protocadherin gamma subfamily B, 7 [Source:MGI Symbol;Acc:MGI:1935199]
93709	GO:0022610	0.000208073241781107	0.00443087523529835	0.282112362974387	1.54863431124086	0	1387	GOBP_BIOLOGICAL_ADHESION	BP	FALSE	0.00542880932556203	0.00627370709593857	ENSMUSG00000103144	Pcdhga1	protocadherin gamma subfamily A, 1 [Source:MGI Symbol;Acc:MGI:1935212]
93710	GO:0022610	0.000208073241781107	0.00443087523529835	0.282112362974387	1.54863431124086	0	1387	GOBP_BIOLOGICAL_ADHESION	BP	FALSE	0.00542880932556203	0.00627370709593857	ENSMUSG00000103332	Pcdhga2	protocadherin gamma subfamily A, 2 [Source:MGI Symbol;Acc:MGI:1935214]
93711	GO:0022610	0.000208073241781107	0.00443087523529835	0.282112362974387	1.54863431124086	0	1387	GOBP_BIOLOGICAL_ADHESION	BP	FALSE	0.00542880932556203	0.00627370709593857	ENSMUSG00000104346	Pcdhga3	protocadherin gamma subfamily A, 3 [Source:MGI Symbol;Acc:MGI:1935215]
93714	GO:0022610	0.000208073241781107	0.00443087523529835	0.282112362974387	1.54863431124086	0	1387	GOBP_BIOLOGICAL_ADHESION	BP	FALSE	0.00542880932556203	0.00627370709593857	ENSMUSG00000103793	Pcdhga6	protocadherin gamma subfamily A, 6 [Source:MGI Symbol;Acc:MGI:1935218]
93715	GO:0022610	0.000208073241781107	0.00443087523529835	0.282112362974387	1.54863431124086	0	1387	GOBP_BIOLOGICAL_ADHESION	BP	FALSE	0.00542880932556203	0.00627370709593857	ENSMUSG00000103472	Pcdhga7	protocadherin gamma subfamily A, 7 [Source:MGI Symbol;Acc:MGI:1935219]
93716	GO:0022610	0.000208073241781107	0.00443087523529835	0.282112362974387	1.54863431124086	0	1387	GOBP_BIOLOGICAL_ADHESION	BP	FALSE	0.00542880932556203	0.00627370709593857	ENSMUSG00000103897	Pcdhga8	protocadherin gamma subfamily A, 8 [Source:MGI Symbol;Acc:MGI:1935221]
93873	GO:0022610	0.000208073241781107	0.00443087523529835	0.282112362974387	1.54863431124086	0	1387	GOBP_BIOLOGICAL_ADHESION	BP	FALSE	0.00542880932556203	0.00627370709593857	ENSMUSG00000051599	Pcdhb2	protocadherin beta 2 [Source:MGI Symbol;Acc:MGI:2136735]
93874	GO:0022610	0.000208073241781107	0.00443087523529835	0.282112362974387	1.54863431124086	0	1387	GOBP_BIOLOGICAL_ADHESION	BP	FALSE	0.00542880932556203	0.00627370709593857	ENSMUSG00000045498	Pcdhb3	protocadherin beta 3 [Source:MGI Symbol;Acc:MGI:2136737]
93875	GO:0022610	0.000208073241781107	0.00443087523529835	0.282112362974387	1.54863431124086	0	1387	GOBP_BIOLOGICAL_ADHESION	BP	FALSE	0.00542880932556203	0.00627370709593857	ENSMUSG00000045689	Pcdhb4	protocadherin beta 4 [Source:MGI Symbol;Acc:MGI:2136738]
93876	GO:0022610	0.000208073241781107	0.00443087523529835	0.282112362974387	1.54863431124086	0	1387	GOBP_BIOLOGICAL_ADHESION	BP	FALSE	0.00542880932556203	0.00627370709593857	ENSMUSG00000063687	Pcdhb5	protocadherin beta 5 [Source:MGI Symbol;Acc:MGI:2136739]
93884	GO:0022610	0.000208073241781107	0.00443087523529835	0.282112362974387	1.54863431124086	0	1387	GOBP_BIOLOGICAL_ADHESION	BP	FALSE	0.00542880932556203	0.00627370709593857	ENSMUSG00000047307	Pcdhb13	protocadherin beta 13 [Source:MGI Symbol;Acc:MGI:2136748]
93887	GO:0022610	0.000208073241781107	0.00443087523529835	0.282112362974387	1.54863431124086	0	1387	GOBP_BIOLOGICAL_ADHESION	BP	FALSE	0.00542880932556203	0.00627370709593857	ENSMUSG00000047910	Pcdhb16	protocadherin beta 16 [Source:MGI Symbol;Acc:MGI:2136752]
93888	GO:0022610	0.000208073241781107	0.00443087523529835	0.282112362974387	1.54863431124086	0	1387	GOBP_BIOLOGICAL_ADHESION	BP	FALSE	0.00542880932556203	0.00627370709593857	ENSMUSG00000046387	Pcdhb17	protocadherin beta 17 [Source:MGI Symbol;Acc:MGI:2136754]
93890	GO:0022610	0.000208073241781107	0.00443087523529835	0.282112362974387	1.54863431124086	0	1387	GOBP_BIOLOGICAL_ADHESION	BP	FALSE	0.00542880932556203	0.00627370709593857	ENSMUSG00000043313	Pcdhb19	protocadherin beta 19 [Source:MGI Symbol;Acc:MGI:2136757]
98970	GO:0022610	0.000208073241781107	0.00443087523529835	0.282112362974387	1.54863431124086	0	1387	GOBP_BIOLOGICAL_ADHESION	BP	FALSE	0.00542880932556203	0.00627370709593857	ENSMUSG00000026841	Fibcd1	fibrinogen C domain containing 1 [Source:MGI Symbol;Acc:MGI:2138953]
15412	GO:0048539	0.00539460539460539	0.0533472922618025	0.772732764297428	1.78130857384703	26	8	GOBP_BONE_MARROW_DEVELOPMENT	BP	FALSE	0.0414046146247383	0.0488054778088765	ENSMUSG00000038692	Hoxb4	homeobox B4 [Source:MGI Symbol;Acc:MGI:96185]
19264	GO:0048539	0.00539460539460539	0.0533472922618025	0.772732764297428	1.78130857384703	26	8	GOBP_BONE_MARROW_DEVELOPMENT	BP	FALSE	0.0414046146247383	0.0488054778088765	ENSMUSG00000026395	Ptprc	protein tyrosine phosphatase, receptor type, C [Source:MGI Symbol;Acc:MGI:97810]
12051	GO:0002312	0.0028830313014827	0.0337175213065418	0.402274373244044	1.61662218271039	13	77	GOBP_B_CELL_ACTIVATION_INVOLVED_IN_IMMUNE_RESPONSE	BP	TRUE	0.0279168773549513	0.0336353651839649	ENSMUSG00000053175	Bcl3	B cell leukemia/lymphoma 3 [Source:MGI Symbol;Acc:MGI:88140]
12053	GO:0002312	0.0028830313014827	0.0337175213065418	0.402274373244044	1.61662218271039	13	77	GOBP_B_CELL_ACTIVATION_INVOLVED_IN_IMMUNE_RESPONSE	BP	TRUE	0.0279168773549513	0.0336353651839649	ENSMUSG00000022508	Bcl6	B cell leukemia/lymphoma 6 [Source:MGI Symbol;Acc:MGI:107187]
14130	GO:0002312	0.0028830313014827	0.0337175213065418	0.402274373244044	1.61662218271039	13	77	GOBP_B_CELL_ACTIVATION_INVOLVED_IN_IMMUNE_RESPONSE	BP	TRUE	0.0279168773549513	0.0336353651839649	ENSMUSG00000026656	Fcgr2b	Fc receptor, IgG, low affinity IIb [Source:MGI Symbol;Acc:MGI:95499]
15900	GO:0002312	0.0028830313014827	0.0337175213065418	0.402274373244044	1.61662218271039	13	77	GOBP_B_CELL_ACTIVATION_INVOLVED_IN_IMMUNE_RESPONSE	BP	TRUE	0.0279168773549513	0.0336353651839649	ENSMUSG00000041515	Irf8	interferon regulatory factor 8 [Source:MGI Symbol;Acc:MGI:96395]
17079	GO:0002312	0.0028830313014827	0.0337175213065418	0.402274373244044	1.61662218271039	13	77	GOBP_B_CELL_ACTIVATION_INVOLVED_IN_IMMUNE_RESPONSE	BP	TRUE	0.0279168773549513	0.0336353651839649	ENSMUSG00000021624	Cd180	CD180 antigen [Source:MGI Symbol;Acc:MGI:1194924]
17350	GO:0002312	0.0028830313014827	0.0337175213065418	0.402274373244044	1.61662218271039	13	77	GOBP_B_CELL_ACTIVATION_INVOLVED_IN_IMMUNE_RESPONSE	BP	TRUE	0.0279168773549513	0.0336353651839649	ENSMUSG00000032498	Mlh1	mutL homolog 1 [Source:MGI Symbol;Acc:MGI:101938]
19229	GO:0002312	0.0028830313014827	0.0337175213065418	0.402274373244044	1.61662218271039	13	77	GOBP_B_CELL_ACTIVATION_INVOLVED_IN_IMMUNE_RESPONSE	BP	TRUE	0.0279168773549513	0.0336353651839649	ENSMUSG00000059456	Ptk2b	PTK2 protein tyrosine kinase 2 beta [Source:MGI Symbol;Acc:MGI:104908]
19264	GO:0002312	0.0028830313014827	0.0337175213065418	0.402274373244044	1.61662218271039	13	77	GOBP_B_CELL_ACTIVATION_INVOLVED_IN_IMMUNE_RESPONSE	BP	TRUE	0.0279168773549513	0.0336353651839649	ENSMUSG00000026395	Ptprc	protein tyrosine phosphatase, receptor type, C [Source:MGI Symbol;Acc:MGI:97810]
20375	GO:0002312	0.0028830313014827	0.0337175213065418	0.402274373244044	1.61662218271039	13	77	GOBP_B_CELL_ACTIVATION_INVOLVED_IN_IMMUNE_RESPONSE	BP	TRUE	0.0279168773549513	0.0336353651839649	ENSMUSG00000002111	Spi1	spleen focus forming virus (SFFV) proviral integration oncogene [Source:MGI Symbol;Acc:MGI:98282]
20926	GO:0002312	0.0028830313014827	0.0337175213065418	0.402274373244044	1.61662218271039	13	77	GOBP_B_CELL_ACTIVATION_INVOLVED_IN_IMMUNE_RESPONSE	BP	TRUE	0.0279168773549513	0.0336353651839649	ENSMUSG00000002052	Supt6	SPT6, histone chaperone and transcription elongation factor [Source:MGI Symbol;Acc:MGI:107726]
210293	GO:0002312	0.0028830313014827	0.0337175213065418	0.402274373244044	1.61662218271039	13	77	GOBP_B_CELL_ACTIVATION_INVOLVED_IN_IMMUNE_RESPONSE	BP	TRUE	0.0279168773549513	0.0336353651839649	ENSMUSG00000038608	Dock10	dedicator of cytokinesis 10 [Source:MGI Symbol;Acc:MGI:2146320]
21803	GO:0002312	0.0028830313014827	0.0337175213065418	0.402274373244044	1.61662218271039	13	77	GOBP_B_CELL_ACTIVATION_INVOLVED_IN_IMMUNE_RESPONSE	BP	TRUE	0.0279168773549513	0.0336353651839649	ENSMUSG00000002603	Tgfb1	transforming growth factor, beta 1 [Source:MGI Symbol;Acc:MGI:98725]
21898	GO:0002312	0.0028830313014827	0.0337175213065418	0.402274373244044	1.61662218271039	13	77	GOBP_B_CELL_ACTIVATION_INVOLVED_IN_IMMUNE_RESPONSE	BP	TRUE	0.0279168773549513	0.0336353651839649	ENSMUSG00000039005	Tlr4	toll-like receptor 4 [Source:MGI Symbol;Acc:MGI:96824]
234779	GO:0002312	0.0028830313014827	0.0337175213065418	0.402274373244044	1.61662218271039	13	77	GOBP_B_CELL_ACTIVATION_INVOLVED_IN_IMMUNE_RESPONSE	BP	TRUE	0.0279168773549513	0.0336353651839649	ENSMUSG00000034330	Plcg2	phospholipase C, gamma 2 [Source:MGI Symbol;Acc:MGI:97616]
235587	GO:0002312	0.0028830313014827	0.0337175213065418	0.402274373244044	1.61662218271039	13	77	GOBP_B_CELL_ACTIVATION_INVOLVED_IN_IMMUNE_RESPONSE	BP	TRUE	0.0279168773549513	0.0336353651839649	ENSMUSG00000023249	Parp3	poly (ADP-ribose) polymerase family, member 3 [Source:MGI Symbol;Acc:MGI:1891258]
321019	GO:0002312	0.0028830313014827	0.0337175213065418	0.402274373244044	1.61662218271039	13	77	GOBP_B_CELL_ACTIVATION_INVOLVED_IN_IMMUNE_RESPONSE	BP	TRUE	0.0279168773549513	0.0336353651839649	ENSMUSG00000051212	Gpr183	G protein-coupled receptor 183 [Source:MGI Symbol;Acc:MGI:2442034]
53314	GO:0002312	0.0028830313014827	0.0337175213065418	0.402274373244044	1.61662218271039	13	77	GOBP_B_CELL_ACTIVATION_INVOLVED_IN_IMMUNE_RESPONSE	BP	TRUE	0.0279168773549513	0.0336353651839649	ENSMUSG00000034266	Batf	basic leucine zipper transcription factor, ATF-like [Source:MGI Symbol;Acc:MGI:1859147]
56708	GO:0002312	0.0028830313014827	0.0337175213065418	0.402274373244044	1.61662218271039	13	77	GOBP_B_CELL_ACTIVATION_INVOLVED_IN_IMMUNE_RESPONSE	BP	TRUE	0.0279168773549513	0.0336353651839649	ENSMUSG00000040663	Clcf1	cardiotrophin-like cytokine factor 1 [Source:MGI Symbol;Acc:MGI:1930088]
69583	GO:0002312	0.0028830313014827	0.0337175213065418	0.402274373244044	1.61662218271039	13	77	GOBP_B_CELL_ACTIVATION_INVOLVED_IN_IMMUNE_RESPONSE	BP	TRUE	0.0279168773549513	0.0336353651839649	ENSMUSG00000089669	Tnfsf13	tumor necrosis factor (ligand) superfamily, member 13 [Source:MGI Symbol;Acc:MGI:1916833]
75974	GO:0002312	0.0028830313014827	0.0337175213065418	0.402274373244044	1.61662218271039	13	77	GOBP_B_CELL_ACTIVATION_INVOLVED_IN_IMMUNE_RESPONSE	BP	TRUE	0.0279168773549513	0.0336353651839649	ENSMUSG00000031093	Dock11	dedicator of cytokinesis 11 [Source:MGI Symbol;Acc:MGI:1923224]
18578	GO:0006198	0.00595238095238095	0.0566436164745373	-0.738997678581377	-1.75570856662966	29	9	GOBP_CAMP_CATABOLIC_PROCESS	BP	FALSE	0.0428046218487395	0.0507198952879581	ENSMUSG00000028525	Pde4b	phosphodiesterase 4B, cAMP specific [Source:MGI Symbol;Acc:MGI:99557]
238871	GO:0006198	0.00595238095238095	0.0566436164745373	-0.738997678581377	-1.75570856662966	29	9	GOBP_CAMP_CATABOLIC_PROCESS	BP	FALSE	0.0428046218487395	0.0507198952879581	ENSMUSG00000021699	Pde4d	phosphodiesterase 4D, cAMP specific [Source:MGI Symbol;Acc:MGI:99555]
23984	GO:0006198	0.00595238095238095	0.0566436164745373	-0.738997678581377	-1.75570856662966	29	9	GOBP_CAMP_CATABOLIC_PROCESS	BP	FALSE	0.0428046218487395	0.0507198952879581	ENSMUSG00000023868	Pde10a	phosphodiesterase 10A [Source:MGI Symbol;Acc:MGI:1345143]
29863	GO:0006198	0.00595238095238095	0.0566436164745373	-0.738997678581377	-1.75570856662966	29	9	GOBP_CAMP_CATABOLIC_PROCESS	BP	FALSE	0.0428046218487395	0.0507198952879581	ENSMUSG00000019990	Pde7b	phosphodiesterase 7B [Source:MGI Symbol;Acc:MGI:1352752]
17260	GO:0003211	0.000400801603206413	0.00746014844238817	-0.876371732284471	-1.92678363785689	1	7	GOBP_CARDIAC_VENTRICLE_FORMATION	BP	TRUE	0.00848001387323333	0.00944091236048913	ENSMUSG00000005583	Mef2c	myocyte enhancer factor 2C [Source:MGI Symbol;Acc:MGI:99458]
20666	GO:0003211	0.000400801603206413	0.00746014844238817	-0.876371732284471	-1.92678363785689	1	7	GOBP_CARDIAC_VENTRICLE_FORMATION	BP	TRUE	0.00848001387323333	0.00944091236048913	ENSMUSG00000063632	Sox11	SRY (sex determining region Y)-box 11 [Source:MGI Symbol;Acc:MGI:98359]
20677	GO:0003211	0.000400801603206413	0.00746014844238817	-0.876371732284471	-1.92678363785689	1	7	GOBP_CARDIAC_VENTRICLE_FORMATION	BP	TRUE	0.00848001387323333	0.00944091236048913	ENSMUSG00000076431	Sox4	SRY (sex determining region Y)-box 4 [Source:MGI Symbol;Acc:MGI:98366]
66993	GO:0003211	0.000400801603206413	0.00746014844238817	-0.876371732284471	-1.92678363785689	1	7	GOBP_CARDIAC_VENTRICLE_FORMATION	BP	TRUE	0.00848001387323333	0.00944091236048913	ENSMUSG00000028949	Smarcd3	SWI/SNF related, matrix associated, actin dependent regulator of chromatin, subfamily d, member 3 [Source:MGI Symbol;Acc:MGI:1914243]
15007	GO:0035740	0.0015984015984016	0.022069829241144	0.812093221847057	1.8720425555586	7	8	GOBP_CD8_POSITIVE_ALPHA_BETA_T_CELL_PROLIFERATION	BP	TRUE	0.0201877116594098	0.0236351259360109	ENSMUSG00000067235	H2-Q10	histocompatibility 2, Q region locus 10 [Source:MGI Symbol;Acc:MGI:95929]
15018	GO:0035740	0.0015984015984016	0.022069829241144	0.812093221847057	1.8720425555586	7	8	GOBP_CD8_POSITIVE_ALPHA_BETA_T_CELL_PROLIFERATION	BP	TRUE	0.0201877116594098	0.0236351259360109	ENSMUSG00000060550	H2-Q7	histocompatibility 2, Q region locus 7 [Source:MGI Symbol;Acc:MGI:95936]
15040	GO:0035740	0.0015984015984016	0.022069829241144	0.812093221847057	1.8720425555586	7	8	GOBP_CD8_POSITIVE_ALPHA_BETA_T_CELL_PROLIFERATION	BP	TRUE	0.0201877116594098	0.0236351259360109	ENSMUSG00000067212	H2-T23	histocompatibility 2, T region locus 23 [Source:MGI Symbol;Acc:MGI:95957]
16362	GO:0035740	0.0015984015984016	0.022069829241144	0.812093221847057	1.8720425555586	7	8	GOBP_CD8_POSITIVE_ALPHA_BETA_T_CELL_PROLIFERATION	BP	TRUE	0.0201877116594098	0.0236351259360109	ENSMUSG00000018899	Irf1	interferon regulatory factor 1 [Source:MGI Symbol;Acc:MGI:96590]
19260	GO:0035740	0.0015984015984016	0.022069829241144	0.812093221847057	1.8720425555586	7	8	GOBP_CD8_POSITIVE_ALPHA_BETA_T_CELL_PROLIFERATION	BP	TRUE	0.0201877116594098	0.0236351259360109	ENSMUSG00000027843	Ptpn22	protein tyrosine phosphatase, non-receptor type 22 (lymphoid) [Source:MGI Symbol;Acc:MGI:107170]
59009	GO:0035740	0.0015984015984016	0.022069829241144	0.812093221847057	1.8720425555586	7	8	GOBP_CD8_POSITIVE_ALPHA_BETA_T_CELL_PROLIFERATION	BP	TRUE	0.0201877116594098	0.0236351259360109	ENSMUSG00000031642	Sh3rf1	SH3 domain containing ring finger 1 [Source:MGI Symbol;Acc:MGI:1913066]
74048	GO:0035740	0.0015984015984016	0.022069829241144	0.812093221847057	1.8720425555586	7	8	GOBP_CD8_POSITIVE_ALPHA_BETA_T_CELL_PROLIFERATION	BP	TRUE	0.0201877116594098	0.0236351259360109	ENSMUSG00000020101	Vsir	V-set immunoregulatory receptor [Source:MGI Symbol;Acc:MGI:1921298]
102693	GO:0032989	0.000193274062620796	0.00443087523529835	-0.308602447005085	-1.62582558250823	0	735	GOBP_CELLULAR_COMPONENT_MORPHOGENESIS	BP	TRUE	0.00542880932556203	0.00627370709593857	ENSMUSG00000048537	Phldb1	pleckstrin homology like domain, family B, member 1 [Source:MGI Symbol;Acc:MGI:2143230]
103967	GO:0032989	0.000193274062620796	0.00443087523529835	-0.308602447005085	-1.62582558250823	0	735	GOBP_CELLULAR_COMPONENT_MORPHOGENESIS	BP	TRUE	0.00542880932556203	0.00627370709593857	ENSMUSG00000040265	Dnm3	dynamin 3 [Source:MGI Symbol;Acc:MGI:1341299]
104382	GO:0032989	0.000193274062620796	0.00443087523529835	-0.308602447005085	-1.62582558250823	0	735	GOBP_CELLULAR_COMPONENT_MORPHOGENESIS	BP	TRUE	0.00542880932556203	0.00627370709593857	ENSMUSG00000034384	Barhl2	BarH like homeobox 2 [Source:MGI Symbol;Acc:MGI:1859314]
107351	GO:0032989	0.000193274062620796	0.00443087523529835	-0.308602447005085	-1.62582558250823	0	735	GOBP_CELLULAR_COMPONENT_MORPHOGENESIS	BP	TRUE	0.00542880932556203	0.00627370709593857	ENSMUSG00000032702	Kank1	KN motif and ankyrin repeat domains 1 [Source:MGI Symbol;Acc:MGI:2147707]
107449	GO:0032989	0.000193274062620796	0.00443087523529835	-0.308602447005085	-1.62582558250823	0	735	GOBP_CELLULAR_COMPONENT_MORPHOGENESIS	BP	TRUE	0.00542880932556203	0.00627370709593857	ENSMUSG00000020099	Unc5b	unc-5 netrin receptor B [Source:MGI Symbol;Acc:MGI:894703]
107765	GO:0032989	0.000193274062620796	0.00443087523529835	-0.308602447005085	-1.62582558250823	0	735	GOBP_CELLULAR_COMPONENT_MORPHOGENESIS	BP	TRUE	0.00542880932556203	0.00627370709593857	ENSMUSG00000024803	Ankrd1	ankyrin repeat domain 1 (cardiac muscle) [Source:MGI Symbol;Acc:MGI:1097717]
107831	GO:0032989	0.000193274062620796	0.00443087523529835	-0.308602447005085	-1.62582558250823	0	735	GOBP_CELLULAR_COMPONENT_MORPHOGENESIS	BP	TRUE	0.00542880932556203	0.00627370709593857	ENSMUSG00000034730	Adgrb1	adhesion G protein-coupled receptor B1 [Source:MGI Symbol;Acc:MGI:1933736]
108151	GO:0032989	0.000193274062620796	0.00443087523529835	-0.308602447005085	-1.62582558250823	0	735	GOBP_CELLULAR_COMPONENT_MORPHOGENESIS	BP	TRUE	0.00542880932556203	0.00627370709593857	ENSMUSG00000040254	Sema3d	sema domain, immunoglobulin domain (Ig), short basic domain, secreted, (semaphorin) 3D [Source:MGI Symbol;Acc:MGI:1860118]
109700	GO:0032989	0.000193274062620796	0.00443087523529835	-0.308602447005085	-1.62582558250823	0	735	GOBP_CELLULAR_COMPONENT_MORPHOGENESIS	BP	TRUE	0.00542880932556203	0.00627370709593857	ENSMUSG00000042284	Itga1	integrin alpha 1 [Source:MGI Symbol;Acc:MGI:96599]
109904	GO:0032989	0.000193274062620796	0.00443087523529835	-0.308602447005085	-1.62582558250823	0	735	GOBP_CELLULAR_COMPONENT_MORPHOGENESIS	BP	TRUE	0.00542880932556203	0.00627370709593857	ENSMUSG00000031139	Mcf2	mcf.2 transforming sequence [Source:MGI Symbol;Acc:MGI:96932]
110532	GO:0032989	0.000193274062620796	0.00443087523529835	-0.308602447005085	-1.62582558250823	0	735	GOBP_CELLULAR_COMPONENT_MORPHOGENESIS	BP	TRUE	0.00542880932556203	0.00627370709593857	ENSMUSG00000020262	Adarb1	adenosine deaminase, RNA-specific, B1 [Source:MGI Symbol;Acc:MGI:891999]
110648	GO:0032989	0.000193274062620796	0.00443087523529835	-0.308602447005085	-1.62582558250823	0	735	GOBP_CELLULAR_COMPONENT_MORPHOGENESIS	BP	TRUE	0.00542880932556203	0.00627370709593857	ENSMUSG00000026686	Lmx1a	LIM homeobox transcription factor 1 alpha [Source:MGI Symbol;Acc:MGI:1888519]
11305	GO:0032989	0.000193274062620796	0.00443087523529835	-0.308602447005085	-1.62582558250823	0	735	GOBP_CELLULAR_COMPONENT_MORPHOGENESIS	BP	TRUE	0.00542880932556203	0.00627370709593857	ENSMUSG00000026944	Abca2	ATP-binding cassette, sub-family A (ABC1), member 2 [Source:MGI Symbol;Acc:MGI:99606]
11444	GO:0032989	0.000193274062620796	0.00443087523529835	-0.308602447005085	-1.62582558250823	0	735	GOBP_CELLULAR_COMPONENT_MORPHOGENESIS	BP	TRUE	0.00542880932556203	0.00627370709593857	ENSMUSG00000027950	Chrnb2	cholinergic receptor, nicotinic, beta polypeptide 2 (neuronal) [Source:MGI Symbol;Acc:MGI:87891]
11459	GO:0032989	0.000193274062620796	0.00443087523529835	-0.308602447005085	-1.62582558250823	0	735	GOBP_CELLULAR_COMPONENT_MORPHOGENESIS	BP	TRUE	0.00542880932556203	0.00627370709593857	ENSMUSG00000031972	Acta1	actin, alpha 1, skeletal muscle [Source:MGI Symbol;Acc:MGI:87902]
11540	GO:0032989	0.000193274062620796	0.00443087523529835	-0.308602447005085	-1.62582558250823	0	735	GOBP_CELLULAR_COMPONENT_MORPHOGENESIS	BP	TRUE	0.00542880932556203	0.00627370709593857	ENSMUSG00000020178	Adora2a	adenosine A2a receptor [Source:MGI Symbol;Acc:MGI:99402]
11658	GO:0032989	0.000193274062620796	0.00443087523529835	-0.308602447005085	-1.62582558250823	0	735	GOBP_CELLULAR_COMPONENT_MORPHOGENESIS	BP	TRUE	0.00542880932556203	0.00627370709593857	ENSMUSG00000022636	Alcam	activated leukocyte cell adhesion molecule [Source:MGI Symbol;Acc:MGI:1313266]
116837	GO:0032989	0.000193274062620796	0.00443087523529835	-0.308602447005085	-1.62582558250823	0	735	GOBP_CELLULAR_COMPONENT_MORPHOGENESIS	BP	TRUE	0.00542880932556203	0.00627370709593857	ENSMUSG00000041670	Rims1	regulating synaptic membrane exocytosis 1 [Source:MGI Symbol;Acc:MGI:2152971]
116838	GO:0032989	0.000193274062620796	0.00443087523529835	-0.308602447005085	-1.62582558250823	0	735	GOBP_CELLULAR_COMPONENT_MORPHOGENESIS	BP	TRUE	0.00542880932556203	0.00627370709593857	ENSMUSG00000037386	Rims2	regulating synaptic membrane exocytosis 2 [Source:MGI Symbol;Acc:MGI:2152972]
11804	GO:0032989	0.000193274062620796	0.00443087523529835	-0.308602447005085	-1.62582558250823	0	735	GOBP_CELLULAR_COMPONENT_MORPHOGENESIS	BP	TRUE	0.00542880932556203	0.00627370709593857	ENSMUSG00000031996	Aplp2	amyloid beta (A4) precursor-like protein 2 [Source:MGI Symbol;Acc:MGI:88047]
11858	GO:0032989	0.000193274062620796	0.00443087523529835	-0.308602447005085	-1.62582558250823	0	735	GOBP_CELLULAR_COMPONENT_MORPHOGENESIS	BP	TRUE	0.00542880932556203	0.00627370709593857	ENSMUSG00000001313	Rnd2	Rho family GTPase 2 [Source:MGI Symbol;Acc:MGI:1338755]
12043	GO:0032989	0.000193274062620796	0.00443087523529835	-0.308602447005085	-1.62582558250823	0	735	GOBP_CELLULAR_COMPONENT_MORPHOGENESIS	BP	TRUE	0.00542880932556203	0.00627370709593857	ENSMUSG00000057329	Bcl2	B cell leukemia/lymphoma 2 [Source:MGI Symbol;Acc:MGI:88138]
12048	GO:0032989	0.000193274062620796	0.00443087523529835	-0.308602447005085	-1.62582558250823	0	735	GOBP_CELLULAR_COMPONENT_MORPHOGENESIS	BP	TRUE	0.00542880932556203	0.00627370709593857	ENSMUSG00000007659	Bcl2l1	BCL2-like 1 [Source:MGI Symbol;Acc:MGI:88139]
12386	GO:0032989	0.000193274062620796	0.00443087523529835	-0.308602447005085	-1.62582558250823	0	735	GOBP_CELLULAR_COMPONENT_MORPHOGENESIS	BP	TRUE	0.00542880932556203	0.00627370709593857	ENSMUSG00000063063	Ctnna2	catenin (cadherin associated protein), alpha 2 [Source:MGI Symbol;Acc:MGI:88275]
12387	GO:0032989	0.000193274062620796	0.00443087523529835	-0.308602447005085	-1.62582558250823	0	735	GOBP_CELLULAR_COMPONENT_MORPHOGENESIS	BP	TRUE	0.00542880932556203	0.00627370709593857	ENSMUSG00000006932	Ctnnb1	catenin (cadherin associated protein), beta 1 [Source:MGI Symbol;Acc:MGI:88276]
12424	GO:0032989	0.000193274062620796	0.00443087523529835	-0.308602447005085	-1.62582558250823	0	735	GOBP_CELLULAR_COMPONENT_MORPHOGENESIS	BP	TRUE	0.00542880932556203	0.00627370709593857	ENSMUSG00000032532	Cck	cholecystokinin [Source:MGI Symbol;Acc:MGI:88297]
12425	GO:0032989	0.000193274062620796	0.00443087523529835	-0.308602447005085	-1.62582558250823	0	735	GOBP_CELLULAR_COMPONENT_MORPHOGENESIS	BP	TRUE	0.00542880932556203	0.00627370709593857	ENSMUSG00000029193	Cckar	cholecystokinin A receptor [Source:MGI Symbol;Acc:MGI:99478]
12540	GO:0032989	0.000193274062620796	0.00443087523529835	-0.308602447005085	-1.62582558250823	0	735	GOBP_CELLULAR_COMPONENT_MORPHOGENESIS	BP	TRUE	0.00542880932556203	0.00627370709593857	ENSMUSG00000006699	Cdc42	cell division cycle 42 [Source:MGI Symbol;Acc:MGI:106211]
12558	GO:0032989	0.000193274062620796	0.00443087523529835	-0.308602447005085	-1.62582558250823	0	735	GOBP_CELLULAR_COMPONENT_MORPHOGENESIS	BP	TRUE	0.00542880932556203	0.00627370709593857	ENSMUSG00000024304	Cdh2	cadherin 2 [Source:MGI Symbol;Acc:MGI:88355]
12561	GO:0032989	0.000193274062620796	0.00443087523529835	-0.308602447005085	-1.62582558250823	0	735	GOBP_CELLULAR_COMPONENT_MORPHOGENESIS	BP	TRUE	0.00542880932556203	0.00627370709593857	ENSMUSG00000000305	Cdh4	cadherin 4 [Source:MGI Symbol;Acc:MGI:99218]
12568	GO:0032989	0.000193274062620796	0.00443087523529835	-0.308602447005085	-1.62582558250823	0	735	GOBP_CELLULAR_COMPONENT_MORPHOGENESIS	BP	TRUE	0.00542880932556203	0.00627370709593857	ENSMUSG00000028969	Cdk5	cyclin-dependent kinase 5 [Source:MGI Symbol;Acc:MGI:101765]
12569	GO:0032989	0.000193274062620796	0.00443087523529835	-0.308602447005085	-1.62582558250823	0	735	GOBP_CELLULAR_COMPONENT_MORPHOGENESIS	BP	TRUE	0.00542880932556203	0.00627370709593857	ENSMUSG00000048895	Cdk5r1	cyclin-dependent kinase 5, regulatory subunit 1 (p35) [Source:MGI Symbol;Acc:MGI:101764]
12570	GO:0032989	0.000193274062620796	0.00443087523529835	-0.308602447005085	-1.62582558250823	0	735	GOBP_CELLULAR_COMPONENT_MORPHOGENESIS	BP	TRUE	0.00542880932556203	0.00627370709593857	ENSMUSG00000090071	Cdk5r2	cyclin-dependent kinase 5, regulatory subunit 2 (p39) [Source:MGI Symbol;Acc:MGI:1330828]
12799	GO:0032989	0.000193274062620796	0.00443087523529835	-0.308602447005085	-1.62582558250823	0	735	GOBP_CELLULAR_COMPONENT_MORPHOGENESIS	BP	TRUE	0.00542880932556203	0.00627370709593857	ENSMUSG00000006782	Cnp	2',3'-cyclic nucleotide 3' phosphodiesterase [Source:MGI Symbol;Acc:MGI:88437]
12808	GO:0032989	0.000193274062620796	0.00443087523529835	-0.308602447005085	-1.62582558250823	0	735	GOBP_CELLULAR_COMPONENT_MORPHOGENESIS	BP	TRUE	0.00542880932556203	0.00627370709593857	ENSMUSG00000020173	Cobl	cordon-bleu WH2 repeat [Source:MGI Symbol;Acc:MGI:105056]
12933	GO:0032989	0.000193274062620796	0.00443087523529835	-0.308602447005085	-1.62582558250823	0	735	GOBP_CELLULAR_COMPONENT_MORPHOGENESIS	BP	TRUE	0.00542880932556203	0.00627370709593857	ENSMUSG00000029121	Crmp1	collapsin response mediator protein 1 [Source:MGI Symbol;Acc:MGI:107793]
12934	GO:0032989	0.000193274062620796	0.00443087523529835	-0.308602447005085	-1.62582558250823	0	735	GOBP_CELLULAR_COMPONENT_MORPHOGENESIS	BP	TRUE	0.00542880932556203	0.00627370709593857	ENSMUSG00000022048	Dpysl2	dihydropyrimidinase-like 2 [Source:MGI Symbol;Acc:MGI:1349763]
13008	GO:0032989	0.000193274062620796	0.00443087523529835	-0.308602447005085	-1.62582558250823	0	735	GOBP_CELLULAR_COMPONENT_MORPHOGENESIS	BP	TRUE	0.00542880932556203	0.00627370709593857	ENSMUSG00000020186	Csrp2	cysteine and glycine-rich protein 2 [Source:MGI Symbol;Acc:MGI:1202907]
13047	GO:0032989	0.000193274062620796	0.00443087523529835	-0.308602447005085	-1.62582558250823	0	735	GOBP_CELLULAR_COMPONENT_MORPHOGENESIS	BP	TRUE	0.00542880932556203	0.00627370709593857	ENSMUSG00000029705	Cux1	cut-like homeobox 1 [Source:MGI Symbol;Acc:MGI:88568]
13048	GO:0032989	0.000193274062620796	0.00443087523529835	-0.308602447005085	-1.62582558250823	0	735	GOBP_CELLULAR_COMPONENT_MORPHOGENESIS	BP	TRUE	0.00542880932556203	0.00627370709593857	ENSMUSG00000042589	Cux2	cut-like homeobox 2 [Source:MGI Symbol;Acc:MGI:107321]
13138	GO:0032989	0.000193274062620796	0.00443087523529835	-0.308602447005085	-1.62582558250823	0	735	GOBP_CELLULAR_COMPONENT_MORPHOGENESIS	BP	TRUE	0.00542880932556203	0.00627370709593857	ENSMUSG00000039952	Dag1	dystroglycan 1 [Source:MGI Symbol;Acc:MGI:101864]
13489	GO:0032989	0.000193274062620796	0.00443087523529835	-0.308602447005085	-1.62582558250823	0	735	GOBP_CELLULAR_COMPONENT_MORPHOGENESIS	BP	TRUE	0.00542880932556203	0.00627370709593857	ENSMUSG00000032259	Drd2	dopamine receptor D2 [Source:MGI Symbol;Acc:MGI:94924]
13544	GO:0032989	0.000193274062620796	0.00443087523529835	-0.308602447005085	-1.62582558250823	0	735	GOBP_CELLULAR_COMPONENT_MORPHOGENESIS	BP	TRUE	0.00542880932556203	0.00627370709593857	ENSMUSG00000003233	Dvl3	dishevelled segment polarity protein 3 [Source:MGI Symbol;Acc:MGI:108100]
13640	GO:0032989	0.000193274062620796	0.00443087523529835	-0.308602447005085	-1.62582558250823	0	735	GOBP_CELLULAR_COMPONENT_MORPHOGENESIS	BP	TRUE	0.00542880932556203	0.00627370709593857	ENSMUSG00000048915	Efna5	ephrin A5 [Source:MGI Symbol;Acc:MGI:107444]
13641	GO:0032989	0.000193274062620796	0.00443087523529835	-0.308602447005085	-1.62582558250823	0	735	GOBP_CELLULAR_COMPONENT_MORPHOGENESIS	BP	TRUE	0.00542880932556203	0.00627370709593857	ENSMUSG00000031217	Efnb1	ephrin B1 [Source:MGI Symbol;Acc:MGI:102708]
13690	GO:0032989	0.000193274062620796	0.00443087523529835	-0.308602447005085	-1.62582558250823	0	735	GOBP_CELLULAR_COMPONENT_MORPHOGENESIS	BP	TRUE	0.00542880932556203	0.00627370709593857	ENSMUSG00000005610	Eif4g2	eukaryotic translation initiation factor 4, gamma 2 [Source:MGI Symbol;Acc:MGI:109207]
13723	GO:0032989	0.000193274062620796	0.00443087523529835	-0.308602447005085	-1.62582558250823	0	735	GOBP_CELLULAR_COMPONENT_MORPHOGENESIS	BP	TRUE	0.00542880932556203	0.00627370709593857	ENSMUSG00000021728	Emb	embigin [Source:MGI Symbol;Acc:MGI:95321]
13823	GO:0032989	0.000193274062620796	0.00443087523529835	-0.308602447005085	-1.62582558250823	0	735	GOBP_CELLULAR_COMPONENT_MORPHOGENESIS	BP	TRUE	0.00542880932556203	0.00627370709593857	ENSMUSG00000024044	Epb41l3	erythrocyte membrane protein band 4.1 like 3 [Source:MGI Symbol;Acc:MGI:103008]
13842	GO:0032989	0.000193274062620796	0.00443087523529835	-0.308602447005085	-1.62582558250823	0	735	GOBP_CELLULAR_COMPONENT_MORPHOGENESIS	BP	TRUE	0.00542880932556203	0.00627370709593857	ENSMUSG00000028661	Epha8	Eph receptor A8 [Source:MGI Symbol;Acc:MGI:109378]
13848	GO:0032989	0.000193274062620796	0.00443087523529835	-0.308602447005085	-1.62582558250823	0	735	GOBP_CELLULAR_COMPONENT_MORPHOGENESIS	BP	TRUE	0.00542880932556203	0.00627370709593857	ENSMUSG00000029869	Ephb6	Eph receptor B6 [Source:MGI Symbol;Acc:MGI:1096338]
140486	GO:0032989	0.000193274062620796	0.00443087523529835	-0.308602447005085	-1.62582558250823	0	735	GOBP_CELLULAR_COMPONENT_MORPHOGENESIS	BP	TRUE	0.00542880932556203	0.00627370709593857	ENSMUSG00000013415	Igf2bp1	insulin-like growth factor 2 mRNA binding protein 1 [Source:MGI Symbol;Acc:MGI:1890357]
14360	GO:0032989	0.000193274062620796	0.00443087523529835	-0.308602447005085	-1.62582558250823	0	735	GOBP_CELLULAR_COMPONENT_MORPHOGENESIS	BP	TRUE	0.00542880932556203	0.00627370709593857	ENSMUSG00000019843	Fyn	Fyn proto-oncogene [Source:MGI Symbol;Acc:MGI:95602]
14365	GO:0032989	0.000193274062620796	0.00443087523529835	-0.308602447005085	-1.62582558250823	0	735	GOBP_CELLULAR_COMPONENT_MORPHOGENESIS	BP	TRUE	0.00542880932556203	0.00627370709593857	ENSMUSG00000007989	Fzd3	frizzled class receptor 3 [Source:MGI Symbol;Acc:MGI:108476]
14366	GO:0032989	0.000193274062620796	0.00443087523529835	-0.308602447005085	-1.62582558250823	0	735	GOBP_CELLULAR_COMPONENT_MORPHOGENESIS	BP	TRUE	0.00542880932556203	0.00627370709593857	ENSMUSG00000049791	Fzd4	frizzled class receptor 4 [Source:MGI Symbol;Acc:MGI:108520]
14432	GO:0032989	0.000193274062620796	0.00443087523529835	-0.308602447005085	-1.62582558250823	0	735	GOBP_CELLULAR_COMPONENT_MORPHOGENESIS	BP	TRUE	0.00542880932556203	0.00627370709593857	ENSMUSG00000047261	Gap43	growth associated protein 43 [Source:MGI Symbol;Acc:MGI:95639]
14472	GO:0032989	0.000193274062620796	0.00443087523529835	-0.308602447005085	-1.62582558250823	0	735	GOBP_CELLULAR_COMPONENT_MORPHOGENESIS	BP	TRUE	0.00542880932556203	0.00627370709593857	ENSMUSG00000034486	Gbx2	gastrulation brain homeobox 2 [Source:MGI Symbol;Acc:MGI:95668]
14573	GO:0032989	0.000193274062620796	0.00443087523529835	-0.308602447005085	-1.62582558250823	0	735	GOBP_CELLULAR_COMPONENT_MORPHOGENESIS	BP	TRUE	0.00542880932556203	0.00627370709593857	ENSMUSG00000022144	Gdnf	glial cell line derived neurotrophic factor [Source:MGI Symbol;Acc:MGI:107430]
14633	GO:0032989	0.000193274062620796	0.00443087523529835	-0.308602447005085	-1.62582558250823	0	735	GOBP_CELLULAR_COMPONENT_MORPHOGENESIS	BP	TRUE	0.00542880932556203	0.00627370709593857	ENSMUSG00000048402	Gli2	GLI-Kruppel family member GLI2 [Source:MGI Symbol;Acc:MGI:95728]
15185	GO:0032989	0.000193274062620796	0.00443087523529835	-0.308602447005085	-1.62582558250823	0	735	GOBP_CELLULAR_COMPONENT_MORPHOGENESIS	BP	TRUE	0.00542880932556203	0.00627370709593857	ENSMUSG00000031161	Hdac6	histone deacetylase 6 [Source:MGI Symbol;Acc:MGI:1333752]
15229	GO:0032989	0.000193274062620796	0.00443087523529835	-0.308602447005085	-1.62582558250823	0	735	GOBP_CELLULAR_COMPONENT_MORPHOGENESIS	BP	TRUE	0.00542880932556203	0.00627370709593857	ENSMUSG00000078302	Foxd1	forkhead box D1 [Source:MGI Symbol;Acc:MGI:1347463]
15519	GO:0032989	0.000193274062620796	0.00443087523529835	-0.308602447005085	-1.62582558250823	0	735	GOBP_CELLULAR_COMPONENT_MORPHOGENESIS	BP	TRUE	0.00542880932556203	0.00627370709593857	ENSMUSG00000021270	Hsp90aa1	heat shock protein 90, alpha (cytosolic), class A member 1 [Source:MGI Symbol;Acc:MGI:96250]
15529	GO:0032989	0.000193274062620796	0.00443087523529835	-0.308602447005085	-1.62582558250823	0	735	GOBP_CELLULAR_COMPONENT_MORPHOGENESIS	BP	TRUE	0.00542880932556203	0.00627370709593857	ENSMUSG00000022261	Sdc2	syndecan 2 [Source:MGI Symbol;Acc:MGI:1349165]
16392	GO:0032989	0.000193274062620796	0.00443087523529835	-0.308602447005085	-1.62582558250823	0	735	GOBP_CELLULAR_COMPONENT_MORPHOGENESIS	BP	TRUE	0.00542880932556203	0.00627370709593857	ENSMUSG00000042258	Isl1	ISL1 transcription factor, LIM/homeodomain [Source:MGI Symbol;Acc:MGI:101791]
16412	GO:0032989	0.000193274062620796	0.00443087523529835	-0.308602447005085	-1.62582558250823	0	735	GOBP_CELLULAR_COMPONENT_MORPHOGENESIS	BP	TRUE	0.00542880932556203	0.00627370709593857	ENSMUSG00000025809	Itgb1	integrin beta 1 (fibronectin receptor beta) [Source:MGI Symbol;Acc:MGI:96610]
16560	GO:0032989	0.000193274062620796	0.00443087523529835	-0.308602447005085	-1.62582558250823	0	735	GOBP_CELLULAR_COMPONENT_MORPHOGENESIS	BP	TRUE	0.00542880932556203	0.00627370709593857	ENSMUSG00000014602	Kif1a	kinesin family member 1A [Source:MGI Symbol;Acc:MGI:108391]
16669	GO:0032989	0.000193274062620796	0.00443087523529835	-0.308602447005085	-1.62582558250823	0	735	GOBP_CELLULAR_COMPONENT_MORPHOGENESIS	BP	TRUE	0.00542880932556203	0.00627370709593857	ENSMUSG00000020911	Krt19	keratin 19 [Source:MGI Symbol;Acc:MGI:96693]
16728	GO:0032989	0.000193274062620796	0.00443087523529835	-0.308602447005085	-1.62582558250823	0	735	GOBP_CELLULAR_COMPONENT_MORPHOGENESIS	BP	TRUE	0.00542880932556203	0.00627370709593857	ENSMUSG00000031391	L1cam	L1 cell adhesion molecule [Source:MGI Symbol;Acc:MGI:96721]
16765	GO:0032989	0.000193274062620796	0.00443087523529835	-0.308602447005085	-1.62582558250823	0	735	GOBP_CELLULAR_COMPONENT_MORPHOGENESIS	BP	TRUE	0.00542880932556203	0.00627370709593857	ENSMUSG00000028832	Stmn1	stathmin 1 [Source:MGI Symbol;Acc:MGI:96739]
16782	GO:0032989	0.000193274062620796	0.00443087523529835	-0.308602447005085	-1.62582558250823	0	735	GOBP_CELLULAR_COMPONENT_MORPHOGENESIS	BP	TRUE	0.00542880932556203	0.00627370709593857	ENSMUSG00000026479	Lamc2	laminin, gamma 2 [Source:MGI Symbol;Acc:MGI:99913]
16869	GO:0032989	0.000193274062620796	0.00443087523529835	-0.308602447005085	-1.62582558250823	0	735	GOBP_CELLULAR_COMPONENT_MORPHOGENESIS	BP	TRUE	0.00542880932556203	0.00627370709593857	ENSMUSG00000018698	Lhx1	LIM homeobox protein 1 [Source:MGI Symbol;Acc:MGI:99783]
16885	GO:0032989	0.000193274062620796	0.00443087523529835	-0.308602447005085	-1.62582558250823	0	735	GOBP_CELLULAR_COMPONENT_MORPHOGENESIS	BP	TRUE	0.00542880932556203	0.00627370709593857	ENSMUSG00000029674	Limk1	LIM-domain containing, protein kinase [Source:MGI Symbol;Acc:MGI:104572]
16897	GO:0032989	0.000193274062620796	0.00443087523529835	-0.308602447005085	-1.62582558250823	0	735	GOBP_CELLULAR_COMPONENT_MORPHOGENESIS	BP	TRUE	0.00542880932556203	0.00627370709593857	ENSMUSG00000020536	Llgl1	LLGL1 scribble cell polarity complex component [Source:MGI Symbol;Acc:MGI:102682]
16975	GO:0032989	0.000193274062620796	0.00443087523529835	-0.308602447005085	-1.62582558250823	0	735	GOBP_CELLULAR_COMPONENT_MORPHOGENESIS	BP	TRUE	0.00542880932556203	0.00627370709593857	ENSMUSG00000028613	Lrp8	low density lipoprotein receptor-related protein 8, apolipoprotein e receptor [Source:MGI Symbol;Acc:MGI:1340044]
17136	GO:0032989	0.000193274062620796	0.00443087523529835	-0.308602447005085	-1.62582558250823	0	735	GOBP_CELLULAR_COMPONENT_MORPHOGENESIS	BP	TRUE	0.00542880932556203	0.00627370709593857	ENSMUSG00000036634	Mag	myelin-associated glycoprotein [Source:MGI Symbol;Acc:MGI:96912]
17760	GO:0032989	0.000193274062620796	0.00443087523529835	-0.308602447005085	-1.62582558250823	0	735	GOBP_CELLULAR_COMPONENT_MORPHOGENESIS	BP	TRUE	0.00542880932556203	0.00627370709593857	ENSMUSG00000055407	Map6	microtubule-associated protein 6 [Source:MGI Symbol;Acc:MGI:1201690]
17880	GO:0032989	0.000193274062620796	0.00443087523529835	-0.308602447005085	-1.62582558250823	0	735	GOBP_CELLULAR_COMPONENT_MORPHOGENESIS	BP	TRUE	0.00542880932556203	0.00627370709593857	ENSMUSG00000018830	Myh11	myosin, heavy polypeptide 11, smooth muscle [Source:MGI Symbol;Acc:MGI:102643]
17906	GO:0032989	0.000193274062620796	0.00443087523529835	-0.308602447005085	-1.62582558250823	0	735	GOBP_CELLULAR_COMPONENT_MORPHOGENESIS	BP	TRUE	0.00542880932556203	0.00627370709593857	ENSMUSG00000013936	Myl2	myosin, light polypeptide 2, regulatory, cardiac, slow [Source:MGI Symbol;Acc:MGI:97272]
18007	GO:0032989	0.000193274062620796	0.00443087523529835	-0.308602447005085	-1.62582558250823	0	735	GOBP_CELLULAR_COMPONENT_MORPHOGENESIS	BP	TRUE	0.00542880932556203	0.00627370709593857	ENSMUSG00000032340	Neo1	neogenin [Source:MGI Symbol;Acc:MGI:1097159]
18121	GO:0032989	0.000193274062620796	0.00443087523529835	-0.308602447005085	-1.62582558250823	0	735	GOBP_CELLULAR_COMPONENT_MORPHOGENESIS	BP	TRUE	0.00542880932556203	0.00627370709593857	ENSMUSG00000048616	Nog	noggin [Source:MGI Symbol;Acc:MGI:104327]
18131	GO:0032989	0.000193274062620796	0.00443087523529835	-0.308602447005085	-1.62582558250823	0	735	GOBP_CELLULAR_COMPONENT_MORPHOGENESIS	BP	TRUE	0.00542880932556203	0.00627370709593857	ENSMUSG00000038146	Notch3	notch 3 [Source:MGI Symbol;Acc:MGI:99460]
18163	GO:0032989	0.000193274062620796	0.00443087523529835	-0.308602447005085	-1.62582558250823	0	735	GOBP_CELLULAR_COMPONENT_MORPHOGENESIS	BP	TRUE	0.00542880932556203	0.00627370709593857	ENSMUSG00000022240	Ctnnd2	catenin (cadherin associated protein), delta 2 [Source:MGI Symbol;Acc:MGI:1195966]
18174	GO:0032989	0.000193274062620796	0.00443087523529835	-0.308602447005085	-1.62582558250823	0	735	GOBP_CELLULAR_COMPONENT_MORPHOGENESIS	BP	TRUE	0.00542880932556203	0.00627370709593857	ENSMUSG00000023030	Slc11a2	solute carrier family 11 (proton-coupled divalent metal ion transporters), member 2 [Source:MGI Symbol;Acc:MGI:1345279]
18175	GO:0032989	0.000193274062620796	0.00443087523529835	-0.308602447005085	-1.62582558250823	0	735	GOBP_CELLULAR_COMPONENT_MORPHOGENESIS	BP	TRUE	0.00542880932556203	0.00627370709593857	ENSMUSG00000049134	Nrap	nebulin-related anchoring protein [Source:MGI Symbol;Acc:MGI:1098765]
18208	GO:0032989	0.000193274062620796	0.00443087523529835	-0.308602447005085	-1.62582558250823	0	735	GOBP_CELLULAR_COMPONENT_MORPHOGENESIS	BP	TRUE	0.00542880932556203	0.00627370709593857	ENSMUSG00000020902	Ntn1	netrin 1 [Source:MGI Symbol;Acc:MGI:105088]
18211	GO:0032989	0.000193274062620796	0.00443087523529835	-0.308602447005085	-1.62582558250823	0	735	GOBP_CELLULAR_COMPONENT_MORPHOGENESIS	BP	TRUE	0.00542880932556203	0.00627370709593857	ENSMUSG00000028072	Ntrk1	neurotrophic tyrosine kinase, receptor, type 1 [Source:MGI Symbol;Acc:MGI:97383]
18222	GO:0032989	0.000193274062620796	0.00443087523529835	-0.308602447005085	-1.62582558250823	0	735	GOBP_CELLULAR_COMPONENT_MORPHOGENESIS	BP	TRUE	0.00542880932556203	0.00627370709593857	ENSMUSG00000021224	Numb	NUMB endocytic adaptor protein [Source:MGI Symbol;Acc:MGI:107423]
18479	GO:0032989	0.000193274062620796	0.00443087523529835	-0.308602447005085	-1.62582558250823	0	735	GOBP_CELLULAR_COMPONENT_MORPHOGENESIS	BP	TRUE	0.00542880932556203	0.00627370709593857	ENSMUSG00000030774	Pak1	p21 (RAC1) activated kinase 1 [Source:MGI Symbol;Acc:MGI:1339975]
18508	GO:0032989	0.000193274062620796	0.00443087523529835	-0.308602447005085	-1.62582558250823	0	735	GOBP_CELLULAR_COMPONENT_MORPHOGENESIS	BP	TRUE	0.00542880932556203	0.00627370709593857	ENSMUSG00000027168	Pax6	paired box 6 [Source:MGI Symbol;Acc:MGI:97490]
18595	GO:0032989	0.000193274062620796	0.00443087523529835	-0.308602447005085	-1.62582558250823	0	735	GOBP_CELLULAR_COMPONENT_MORPHOGENESIS	BP	TRUE	0.00542880932556203	0.00627370709593857	ENSMUSG00000029231	Pdgfra	platelet derived growth factor receptor, alpha polypeptide [Source:MGI Symbol;Acc:MGI:97530]
18596	GO:0032989	0.000193274062620796	0.00443087523529835	-0.308602447005085	-1.62582558250823	0	735	GOBP_CELLULAR_COMPONENT_MORPHOGENESIS	BP	TRUE	0.00542880932556203	0.00627370709593857	ENSMUSG00000024620	Pdgfrb	platelet derived growth factor receptor, beta polypeptide [Source:MGI Symbol;Acc:MGI:97531]
18762	GO:0032989	0.000193274062620796	0.00443087523529835	-0.308602447005085	-1.62582558250823	0	735	GOBP_CELLULAR_COMPONENT_MORPHOGENESIS	BP	TRUE	0.00542880932556203	0.00627370709593857	ENSMUSG00000029053	Prkcz	protein kinase C, zeta [Source:MGI Symbol;Acc:MGI:97602]
18846	GO:0032989	0.000193274062620796	0.00443087523529835	-0.308602447005085	-1.62582558250823	0	735	GOBP_CELLULAR_COMPONENT_MORPHOGENESIS	BP	TRUE	0.00542880932556203	0.00627370709593857	ENSMUSG00000031398	Plxna3	plexin A3 [Source:MGI Symbol;Acc:MGI:107683]
18992	GO:0032989	0.000193274062620796	0.00443087523529835	-0.308602447005085	-1.62582558250823	0	735	GOBP_CELLULAR_COMPONENT_MORPHOGENESIS	BP	TRUE	0.00542880932556203	0.00627370709593857	ENSMUSG00000095139	Pou3f2	POU domain, class 3, transcription factor 2 [Source:MGI Symbol;Acc:MGI:101895]
18996	GO:0032989	0.000193274062620796	0.00443087523529835	-0.308602447005085	-1.62582558250823	0	735	GOBP_CELLULAR_COMPONENT_MORPHOGENESIS	BP	TRUE	0.00542880932556203	0.00627370709593857	ENSMUSG00000048349	Pou4f1	POU domain, class 4, transcription factor 1 [Source:MGI Symbol;Acc:MGI:102525]
19206	GO:0032989	0.000193274062620796	0.00443087523529835	-0.308602447005085	-1.62582558250823	0	735	GOBP_CELLULAR_COMPONENT_MORPHOGENESIS	BP	TRUE	0.00542880932556203	0.00627370709593857	ENSMUSG00000021466	Ptch1	patched 1 [Source:MGI Symbol;Acc:MGI:105373]
19242	GO:0032989	0.000193274062620796	0.00443087523529835	-0.308602447005085	-1.62582558250823	0	735	GOBP_CELLULAR_COMPONENT_MORPHOGENESIS	BP	TRUE	0.00542880932556203	0.00627370709593857	ENSMUSG00000029838	Ptn	pleiotrophin [Source:MGI Symbol;Acc:MGI:97804]
19266	GO:0032989	0.000193274062620796	0.00443087523529835	-0.308602447005085	-1.62582558250823	0	735	GOBP_CELLULAR_COMPONENT_MORPHOGENESIS	BP	TRUE	0.00542880932556203	0.00627370709593857	ENSMUSG00000028399	Ptprd	protein tyrosine phosphatase, receptor type, D [Source:MGI Symbol;Acc:MGI:97812]
19274	GO:0032989	0.000193274062620796	0.00443087523529835	-0.308602447005085	-1.62582558250823	0	735	GOBP_CELLULAR_COMPONENT_MORPHOGENESIS	BP	TRUE	0.00542880932556203	0.00627370709593857	ENSMUSG00000033278	Ptprm	protein tyrosine phosphatase, receptor type, M [Source:MGI Symbol;Acc:MGI:102694]
19277	GO:0032989	0.000193274062620796	0.00443087523529835	-0.308602447005085	-1.62582558250823	0	735	GOBP_CELLULAR_COMPONENT_MORPHOGENESIS	BP	TRUE	0.00542880932556203	0.00627370709593857	ENSMUSG00000030223	Ptpro	protein tyrosine phosphatase, receptor type, O [Source:MGI Symbol;Acc:MGI:1097152]
19280	GO:0032989	0.000193274062620796	0.00443087523529835	-0.308602447005085	-1.62582558250823	0	735	GOBP_CELLULAR_COMPONENT_MORPHOGENESIS	BP	TRUE	0.00542880932556203	0.00627370709593857	ENSMUSG00000013236	Ptprs	protein tyrosine phosphatase, receptor type, S [Source:MGI Symbol;Acc:MGI:97815]
19283	GO:0032989	0.000193274062620796	0.00443087523529835	-0.308602447005085	-1.62582558250823	0	735	GOBP_CELLULAR_COMPONENT_MORPHOGENESIS	BP	TRUE	0.00542880932556203	0.00627370709593857	ENSMUSG00000068748	Ptprz1	protein tyrosine phosphatase, receptor type Z, polypeptide 1 [Source:MGI Symbol;Acc:MGI:97816]
19339	GO:0032989	0.000193274062620796	0.00443087523529835	-0.308602447005085	-1.62582558250823	0	735	GOBP_CELLULAR_COMPONENT_MORPHOGENESIS	BP	TRUE	0.00542880932556203	0.00627370709593857	ENSMUSG00000031840	Rab3a	RAB3A, member RAS oncogene family [Source:MGI Symbol;Acc:MGI:97843]
19339	GO:0032989	0.000193274062620796	0.00443087523529835	-0.308602447005085	-1.62582558250823	0	735	GOBP_CELLULAR_COMPONENT_MORPHOGENESIS	BP	TRUE	0.00542880932556203	0.00627370709593857	ENSMUSG00000111277	Rab3a	RAB3A, member RAS oncogene family [Source:MGI Symbol;Acc:MGI:97843]
19713	GO:0032989	0.000193274062620796	0.00443087523529835	-0.308602447005085	-1.62582558250823	0	735	GOBP_CELLULAR_COMPONENT_MORPHOGENESIS	BP	TRUE	0.00542880932556203	0.00627370709593857	ENSMUSG00000030110	Ret	ret proto-oncogene [Source:MGI Symbol;Acc:MGI:97902]
20346	GO:0032989	0.000193274062620796	0.00443087523529835	-0.308602447005085	-1.62582558250823	0	735	GOBP_CELLULAR_COMPONENT_MORPHOGENESIS	BP	TRUE	0.00542880932556203	0.00627370709593857	ENSMUSG00000028883	Sema3a	sema domain, immunoglobulin domain (Ig), short basic domain, secreted, (semaphorin) 3A [Source:MGI Symbol;Acc:MGI:107558]
20348	GO:0032989	0.000193274062620796	0.00443087523529835	-0.308602447005085	-1.62582558250823	0	735	GOBP_CELLULAR_COMPONENT_MORPHOGENESIS	BP	TRUE	0.00542880932556203	0.00627370709593857	ENSMUSG00000028780	Sema3c	sema domain, immunoglobulin domain (Ig), short basic domain, secreted, (semaphorin) 3C [Source:MGI Symbol;Acc:MGI:107557]
20350	GO:0032989	0.000193274062620796	0.00443087523529835	-0.308602447005085	-1.62582558250823	0	735	GOBP_CELLULAR_COMPONENT_MORPHOGENESIS	BP	TRUE	0.00542880932556203	0.00627370709593857	ENSMUSG00000034684	Sema3f	sema domain, immunoglobulin domain (Ig), short basic domain, secreted, (semaphorin) 3F [Source:MGI Symbol;Acc:MGI:1096347]
20351	GO:0032989	0.000193274062620796	0.00443087523529835	-0.308602447005085	-1.62582558250823	0	735	GOBP_CELLULAR_COMPONENT_MORPHOGENESIS	BP	TRUE	0.00542880932556203	0.00627370709593857	ENSMUSG00000028064	Sema4a	sema domain, immunoglobulin domain (Ig), transmembrane domain (TM) and short cytoplasmic domain, (semaphorin) 4A [Source:MGI Symbol;Acc:MGI:107560]
20353	GO:0032989	0.000193274062620796	0.00443087523529835	-0.308602447005085	-1.62582558250823	0	735	GOBP_CELLULAR_COMPONENT_MORPHOGENESIS	BP	TRUE	0.00542880932556203	0.00627370709593857	ENSMUSG00000026121	Sema4c	sema domain, immunoglobulin domain (Ig), transmembrane domain (TM) and short cytoplasmic domain, (semaphorin) 4C [Source:MGI Symbol;Acc:MGI:109252]
20357	GO:0032989	0.000193274062620796	0.00443087523529835	-0.308602447005085	-1.62582558250823	0	735	GOBP_CELLULAR_COMPONENT_MORPHOGENESIS	BP	TRUE	0.00542880932556203	0.00627370709593857	ENSMUSG00000052133	Sema5b	sema domain, seven thrombospondin repeats (type 1 and type 1-like), transmembrane domain (TM) and short cytoplasmic domain, (semaphorin) 5B [Source:MGI Symbol;Acc:MGI:107555]
20358	GO:0032989	0.000193274062620796	0.00443087523529835	-0.308602447005085	-1.62582558250823	0	735	GOBP_CELLULAR_COMPONENT_MORPHOGENESIS	BP	TRUE	0.00542880932556203	0.00627370709593857	ENSMUSG00000019647	Sema6a	sema domain, transmembrane domain (TM), and cytoplasmic domain, (semaphorin) 6A [Source:MGI Symbol;Acc:MGI:1203727]
20359	GO:0032989	0.000193274062620796	0.00443087523529835	-0.308602447005085	-1.62582558250823	0	735	GOBP_CELLULAR_COMPONENT_MORPHOGENESIS	BP	TRUE	0.00542880932556203	0.00627370709593857	ENSMUSG00000001227	Sema6b	sema domain, transmembrane domain (TM), and cytoplasmic domain, (semaphorin) 6B [Source:MGI Symbol;Acc:MGI:1202889]
20361	GO:0032989	0.000193274062620796	0.00443087523529835	-0.308602447005085	-1.62582558250823	0	735	GOBP_CELLULAR_COMPONENT_MORPHOGENESIS	BP	TRUE	0.00542880932556203	0.00627370709593857	ENSMUSG00000038264	Sema7a	sema domain, immunoglobulin domain (Ig), and GPI membrane anchor, (semaphorin) 7A [Source:MGI Symbol;Acc:MGI:1306826]
20404	GO:0032989	0.000193274062620796	0.00443087523529835	-0.308602447005085	-1.62582558250823	0	735	GOBP_CELLULAR_COMPONENT_MORPHOGENESIS	BP	TRUE	0.00542880932556203	0.00627370709593857	ENSMUSG00000028488	Sh3gl2	SH3-domain GRB2-like 2 [Source:MGI Symbol;Acc:MGI:700009]
20423	GO:0032989	0.000193274062620796	0.00443087523529835	-0.308602447005085	-1.62582558250823	0	735	GOBP_CELLULAR_COMPONENT_MORPHOGENESIS	BP	TRUE	0.00542880932556203	0.00627370709593857	ENSMUSG00000002633	Shh	sonic hedgehog [Source:MGI Symbol;Acc:MGI:98297]
20429	GO:0032989	0.000193274062620796	0.00443087523529835	-0.308602447005085	-1.62582558250823	0	735	GOBP_CELLULAR_COMPONENT_MORPHOGENESIS	BP	TRUE	0.00542880932556203	0.00627370709593857	ENSMUSG00000027833	Shox2	short stature homeobox 2 [Source:MGI Symbol;Acc:MGI:1201673]
20450	GO:0032989	0.000193274062620796	0.00443087523529835	-0.308602447005085	-1.62582558250823	0	735	GOBP_CELLULAR_COMPONENT_MORPHOGENESIS	BP	TRUE	0.00542880932556203	0.00627370709593857	ENSMUSG00000025789	St8sia2	ST8 alpha-N-acetyl-neuraminide alpha-2,8-sialyltransferase 2 [Source:MGI Symbol;Acc:MGI:106020]
20910	GO:0032989	0.000193274062620796	0.00443087523529835	-0.308602447005085	-1.62582558250823	0	735	GOBP_CELLULAR_COMPONENT_MORPHOGENESIS	BP	TRUE	0.00542880932556203	0.00627370709593857	ENSMUSG00000026797	Stxbp1	syntaxin binding protein 1 [Source:MGI Symbol;Acc:MGI:107363]
211187	GO:0032989	0.000193274062620796	0.00443087523529835	-0.308602447005085	-1.62582558250823	0	735	GOBP_CELLULAR_COMPONENT_MORPHOGENESIS	BP	TRUE	0.00542880932556203	0.00627370709593857	ENSMUSG00000055003	Lrtm2	leucine-rich repeats and transmembrane domains 2 [Source:MGI Symbol;Acc:MGI:2141485]
211232	GO:0032989	0.000193274062620796	0.00443087523529835	-0.308602447005085	-1.62582558250823	0	735	GOBP_CELLULAR_COMPONENT_MORPHOGENESIS	BP	TRUE	0.00542880932556203	0.00627370709593857	ENSMUSG00000030270	Cpne9	copine family member IX [Source:MGI Symbol;Acc:MGI:2443052]
21375	GO:0032989	0.000193274062620796	0.00443087523529835	-0.308602447005085	-1.62582558250823	0	735	GOBP_CELLULAR_COMPONENT_MORPHOGENESIS	BP	TRUE	0.00542880932556203	0.00627370709593857	ENSMUSG00000035033	Tbr1	T-box brain gene 1 [Source:MGI Symbol;Acc:MGI:107404]
21393	GO:0032989	0.000193274062620796	0.00443087523529835	-0.308602447005085	-1.62582558250823	0	735	GOBP_CELLULAR_COMPONENT_MORPHOGENESIS	BP	TRUE	0.00542880932556203	0.00627370709593857	ENSMUSG00000007877	Tcap	titin-cap [Source:MGI Symbol;Acc:MGI:1330233]
216049	GO:0032989	0.000193274062620796	0.00443087523529835	-0.308602447005085	-1.62582558250823	0	735	GOBP_CELLULAR_COMPONENT_MORPHOGENESIS	BP	TRUE	0.00542880932556203	0.00627370709593857	ENSMUSG00000037855	Zfp365	zinc finger protein 365 [Source:MGI Symbol;Acc:MGI:2143676]
216831	GO:0032989	0.000193274062620796	0.00443087523529835	-0.308602447005085	-1.62582558250823	0	735	GOBP_CELLULAR_COMPONENT_MORPHOGENESIS	BP	TRUE	0.00542880932556203	0.00627370709593857	ENSMUSG00000033389	Arhgap44	Rho GTPase activating protein 44 [Source:MGI Symbol;Acc:MGI:2144423]
21838	GO:0032989	0.000193274062620796	0.00443087523529835	-0.308602447005085	-1.62582558250823	0	735	GOBP_CELLULAR_COMPONENT_MORPHOGENESIS	BP	TRUE	0.00542880932556203	0.00627370709593857	ENSMUSG00000032011	Thy1	thymus cell antigen 1, theta [Source:MGI Symbol;Acc:MGI:98747]
218877	GO:0032989	0.000193274062620796	0.00443087523529835	-0.308602447005085	-1.62582558250823	0	735	GOBP_CELLULAR_COMPONENT_MORPHOGENESIS	BP	TRUE	0.00542880932556203	0.00627370709593857	ENSMUSG00000021904	Sema3g	sema domain, immunoglobulin domain (Ig), short basic domain, secreted, (semaphorin) 3G [Source:MGI Symbol;Acc:MGI:3041242]
21955	GO:0032989	0.000193274062620796	0.00443087523529835	-0.308602447005085	-1.62582558250823	0	735	GOBP_CELLULAR_COMPONENT_MORPHOGENESIS	BP	TRUE	0.00542880932556203	0.00627370709593857	ENSMUSG00000064179	Tnnt1	troponin T1, skeletal, slow [Source:MGI Symbol;Acc:MGI:1333868]
21983	GO:0032989	0.000193274062620796	0.00443087523529835	-0.308602447005085	-1.62582558250823	0	735	GOBP_CELLULAR_COMPONENT_MORPHOGENESIS	BP	TRUE	0.00542880932556203	0.00627370709593857	ENSMUSG00000035274	Tpbg	trophoblast glycoprotein [Source:MGI Symbol;Acc:MGI:1341264]
22152	GO:0032989	0.000193274062620796	0.00443087523529835	-0.308602447005085	-1.62582558250823	0	735	GOBP_CELLULAR_COMPONENT_MORPHOGENESIS	BP	TRUE	0.00542880932556203	0.00627370709593857	ENSMUSG00000062380	Tubb3	tubulin, beta 3 class III [Source:MGI Symbol;Acc:MGI:107813]
22223	GO:0032989	0.000193274062620796	0.00443087523529835	-0.308602447005085	-1.62582558250823	0	735	GOBP_CELLULAR_COMPONENT_MORPHOGENESIS	BP	TRUE	0.00542880932556203	0.00627370709593857	ENSMUSG00000029223	Uchl1	ubiquitin carboxy-terminal hydrolase L1 [Source:MGI Symbol;Acc:MGI:103149]
22239	GO:0032989	0.000193274062620796	0.00443087523529835	-0.308602447005085	-1.62582558250823	0	735	GOBP_CELLULAR_COMPONENT_MORPHOGENESIS	BP	TRUE	0.00542880932556203	0.00627370709593857	ENSMUSG00000032854	Ugt8a	UDP galactosyltransferase 8A [Source:MGI Symbol;Acc:MGI:109522]
22339	GO:0032989	0.000193274062620796	0.00443087523529835	-0.308602447005085	-1.62582558250823	0	735	GOBP_CELLULAR_COMPONENT_MORPHOGENESIS	BP	TRUE	0.00542880932556203	0.00627370709593857	ENSMUSG00000023951	Vegfa	vascular endothelial growth factor A [Source:MGI Symbol;Acc:MGI:103178]
22368	GO:0032989	0.000193274062620796	0.00443087523529835	-0.308602447005085	-1.62582558250823	0	735	GOBP_CELLULAR_COMPONENT_MORPHOGENESIS	BP	TRUE	0.00542880932556203	0.00627370709593857	ENSMUSG00000018507	Trpv2	transient receptor potential cation channel, subfamily V, member 2 [Source:MGI Symbol;Acc:MGI:1341836]
22415	GO:0032989	0.000193274062620796	0.00443087523529835	-0.308602447005085	-1.62582558250823	0	735	GOBP_CELLULAR_COMPONENT_MORPHOGENESIS	BP	TRUE	0.00542880932556203	0.00627370709593857	ENSMUSG00000000125	Wnt3	wingless-type MMTV integration site family, member 3 [Source:MGI Symbol;Acc:MGI:98955]
22421	GO:0032989	0.000193274062620796	0.00443087523529835	-0.308602447005085	-1.62582558250823	0	735	GOBP_CELLULAR_COMPONENT_MORPHOGENESIS	BP	TRUE	0.00542880932556203	0.00627370709593857	ENSMUSG00000030093	Wnt7a	wingless-type MMTV integration site family, member 7A [Source:MGI Symbol;Acc:MGI:98961]
225288	GO:0032989	0.000193274062620796	0.00443087523529835	-0.308602447005085	-1.62582558250823	0	735	GOBP_CELLULAR_COMPONENT_MORPHOGENESIS	BP	TRUE	0.00542880932556203	0.00627370709593857	ENSMUSG00000034295	Fhod3	formin homology 2 domain containing 3 [Source:MGI Symbol;Acc:MGI:1925847]
22629	GO:0032989	0.000193274062620796	0.00443087523529835	-0.308602447005085	-1.62582558250823	0	735	GOBP_CELLULAR_COMPONENT_MORPHOGENESIS	BP	TRUE	0.00542880932556203	0.00627370709593857	ENSMUSG00000018965	Ywhah	tyrosine 3-monooxygenase/tryptophan 5-monooxygenase activation protein, eta polypeptide [Source:MGI Symbol;Acc:MGI:109194]
228003	GO:0032989	0.000193274062620796	0.00443087523529835	-0.308602447005085	-1.62582558250823	0	735	GOBP_CELLULAR_COMPONENT_MORPHOGENESIS	BP	TRUE	0.00542880932556203	0.00627370709593857	ENSMUSG00000075307	Klhl41	kelch-like 41 [Source:MGI Symbol;Acc:MGI:2683854]
230157	GO:0032989	0.000193274062620796	0.00443087523529835	-0.308602447005085	-1.62582558250823	0	735	GOBP_CELLULAR_COMPONENT_MORPHOGENESIS	BP	TRUE	0.00542880932556203	0.00627370709593857	ENSMUSG00000028347	Tmeff1	transmembrane protein with EGF-like and two follistatin-like domains 1 [Source:MGI Symbol;Acc:MGI:1926810]
230822	GO:0032989	0.000193274062620796	0.00443087523529835	-0.308602447005085	-1.62582558250823	0	735	GOBP_CELLULAR_COMPONENT_MORPHOGENESIS	BP	TRUE	0.00542880932556203	0.00627370709593857	ENSMUSG00000043924	Ncmap	noncompact myelin associated protein [Source:MGI Symbol;Acc:MGI:2444888]
230857	GO:0032989	0.000193274062620796	0.00443087523529835	-0.308602447005085	-1.62582558250823	0	735	GOBP_CELLULAR_COMPONENT_MORPHOGENESIS	BP	TRUE	0.00542880932556203	0.00627370709593857	ENSMUSG00000057530	Ece1	endothelin converting enzyme 1 [Source:MGI Symbol;Acc:MGI:1101357]
231044	GO:0032989	0.000193274062620796	0.00443087523529835	-0.308602447005085	-1.62582558250823	0	735	GOBP_CELLULAR_COMPONENT_MORPHOGENESIS	BP	TRUE	0.00542880932556203	0.00627370709593857	ENSMUSG00000067724	Gbx1	gastrulation brain homeobox 1 [Source:MGI Symbol;Acc:MGI:95667]
231876	GO:0032989	0.000193274062620796	0.00443087523529835	-0.308602447005085	-1.62582558250823	0	735	GOBP_CELLULAR_COMPONENT_MORPHOGENESIS	BP	TRUE	0.00542880932556203	0.00627370709593857	ENSMUSG00000038970	Lmtk2	lemur tyrosine kinase 2 [Source:MGI Symbol;Acc:MGI:3036247]
232664	GO:0032989	0.000193274062620796	0.00443087523529835	-0.308602447005085	-1.62582558250823	0	735	GOBP_CELLULAR_COMPONENT_MORPHOGENESIS	BP	TRUE	0.00542880932556203	0.00627370709593857	ENSMUSG00000029769	Ccdc136	coiled-coil domain containing 136 [Source:MGI Symbol;Acc:MGI:1918128]
232906	GO:0032989	0.000193274062620796	0.00443087523529835	-0.308602447005085	-1.62582558250823	0	735	GOBP_CELLULAR_COMPONENT_MORPHOGENESIS	BP	TRUE	0.00542880932556203	0.00627370709593857	ENSMUSG00000058230	Arhgap35	Rho GTPase activating protein 35 [Source:MGI Symbol;Acc:MGI:1929494]
238057	GO:0032989	0.000193274062620796	0.00443087523529835	-0.308602447005085	-1.62582558250823	0	735	GOBP_CELLULAR_COMPONENT_MORPHOGENESIS	BP	TRUE	0.00542880932556203	0.00627370709593857	ENSMUSG00000037660	Gdf7	growth differentiation factor 7 [Source:MGI Symbol;Acc:MGI:95690]
239250	GO:0032989	0.000193274062620796	0.00443087523529835	-0.308602447005085	-1.62582558250823	0	735	GOBP_CELLULAR_COMPONENT_MORPHOGENESIS	BP	TRUE	0.00542880932556203	0.00627370709593857	ENSMUSG00000045871	Slitrk6	SLIT and NTRK-like family, member 6 [Source:MGI Symbol;Acc:MGI:2443198]
24001	GO:0032989	0.000193274062620796	0.00443087523529835	-0.308602447005085	-1.62582558250823	0	735	GOBP_CELLULAR_COMPONENT_MORPHOGENESIS	BP	TRUE	0.00542880932556203	0.00627370709593857	ENSMUSG00000023800	Tiam2	T cell lymphoma invasion and metastasis 2 [Source:MGI Symbol;Acc:MGI:1344338]
240058	GO:0032989	0.000193274062620796	0.00443087523529835	-0.308602447005085	-1.62582558250823	0	735	GOBP_CELLULAR_COMPONENT_MORPHOGENESIS	BP	TRUE	0.00542880932556203	0.00627370709593857	ENSMUSG00000024008	Cpne5	copine V [Source:MGI Symbol;Acc:MGI:2385908]
240641	GO:0032989	0.000193274062620796	0.00443087523529835	-0.308602447005085	-1.62582558250823	0	735	GOBP_CELLULAR_COMPONENT_MORPHOGENESIS	BP	TRUE	0.00542880932556203	0.00627370709593857	ENSMUSG00000024795	Kif20b	kinesin family member 20B [Source:MGI Symbol;Acc:MGI:2444576]
24131	GO:0032989	0.000193274062620796	0.00443087523529835	-0.308602447005085	-1.62582558250823	0	735	GOBP_CELLULAR_COMPONENT_MORPHOGENESIS	BP	TRUE	0.00542880932556203	0.00627370709593857	ENSMUSG00000021798	Ldb3	LIM domain binding 3 [Source:MGI Symbol;Acc:MGI:1344412]
243300	GO:0032989	0.000193274062620796	0.00443087523529835	-0.308602447005085	-1.62582558250823	0	735	GOBP_CELLULAR_COMPONENT_MORPHOGENESIS	BP	TRUE	0.00542880932556203	0.00627370709593857	ENSMUSG00000045348	Nyap1	neuronal tyrosine-phosphorylated phosphoinositide 3-kinase adaptor 1 [Source:MGI Symbol;Acc:MGI:2443880]
244152	GO:0032989	0.000193274062620796	0.00443087523529835	-0.308602447005085	-1.62582558250823	0	735	GOBP_CELLULAR_COMPONENT_MORPHOGENESIS	BP	TRUE	0.00542880932556203	0.00627370709593857	ENSMUSG00000049580	Tsku	tsukushi, small leucine rich proteoglycan [Source:MGI Symbol;Acc:MGI:2443855]
244281	GO:0032989	0.000193274062620796	0.00443087523529835	-0.308602447005085	-1.62582558250823	0	735	GOBP_CELLULAR_COMPONENT_MORPHOGENESIS	BP	TRUE	0.00542880932556203	0.00627370709593857	ENSMUSG00000039057	Myo16	myosin XVI [Source:MGI Symbol;Acc:MGI:2685951]
244682	GO:0032989	0.000193274062620796	0.00443087523529835	-0.308602447005085	-1.62582558250823	0	735	GOBP_CELLULAR_COMPONENT_MORPHOGENESIS	BP	TRUE	0.00542880932556203	0.00627370709593857	ENSMUSG00000039488	Cntn5	contactin 5 [Source:MGI Symbol;Acc:MGI:3042287]
246048	GO:0032989	0.000193274062620796	0.00443087523529835	-0.308602447005085	-1.62582558250823	0	735	GOBP_CELLULAR_COMPONENT_MORPHOGENESIS	BP	TRUE	0.00542880932556203	0.00627370709593857	ENSMUSG00000022860	Chodl	chondrolectin [Source:MGI Symbol;Acc:MGI:2179069]
26456	GO:0032989	0.000193274062620796	0.00443087523529835	-0.308602447005085	-1.62582558250823	0	735	GOBP_CELLULAR_COMPONENT_MORPHOGENESIS	BP	TRUE	0.00542880932556203	0.00627370709593857	ENSMUSG00000025207	Sema4g	sema domain, immunoglobulin domain (Ig), transmembrane domain (TM) and short cytoplasmic domain, (semaphorin) 4G [Source:MGI Symbol;Acc:MGI:1347047]
269116	GO:0032989	0.000193274062620796	0.00443087523529835	-0.308602447005085	-1.62582558250823	0	735	GOBP_CELLULAR_COMPONENT_MORPHOGENESIS	BP	TRUE	0.00542880932556203	0.00627370709593857	ENSMUSG00000026442	Nfasc	neurofascin [Source:MGI Symbol;Acc:MGI:104753]
26921	GO:0032989	0.000193274062620796	0.00443087523529835	-0.308602447005085	-1.62582558250823	0	735	GOBP_CELLULAR_COMPONENT_MORPHOGENESIS	BP	TRUE	0.00542880932556203	0.00627370709593857	ENSMUSG00000026074	Map4k4	mitogen-activated protein kinase kinase kinase kinase 4 [Source:MGI Symbol;Acc:MGI:1349394]
269784	GO:0032989	0.000193274062620796	0.00443087523529835	-0.308602447005085	-1.62582558250823	0	735	GOBP_CELLULAR_COMPONENT_MORPHOGENESIS	BP	TRUE	0.00542880932556203	0.00627370709593857	ENSMUSG00000064293	Cntn4	contactin 4 [Source:MGI Symbol;Acc:MGI:1095737]
270190	GO:0032989	0.000193274062620796	0.00443087523529835	-0.308602447005085	-1.62582558250823	0	735	GOBP_CELLULAR_COMPONENT_MORPHOGENESIS	BP	TRUE	0.00542880932556203	0.00627370709593857	ENSMUSG00000032537	Ephb1	Eph receptor B1 [Source:MGI Symbol;Acc:MGI:1096337]
277432	GO:0032989	0.000193274062620796	0.00443087523529835	-0.308602447005085	-1.62582558250823	0	735	GOBP_CELLULAR_COMPONENT_MORPHOGENESIS	BP	TRUE	0.00542880932556203	0.00627370709593857	ENSMUSG00000037843	Vstm2l	V-set and transmembrane domain containing 2-like [Source:MGI Symbol;Acc:MGI:2685537]
29859	GO:0032989	0.000193274062620796	0.00443087523529835	-0.308602447005085	-1.62582558250823	0	735	GOBP_CELLULAR_COMPONENT_MORPHOGENESIS	BP	TRUE	0.00542880932556203	0.00627370709593857	ENSMUSG00000018865	Sult4a1	sulfotransferase family 4A, member 1 [Source:MGI Symbol;Acc:MGI:1888971]
29873	GO:0032989	0.000193274062620796	0.00443087523529835	-0.308602447005085	-1.62582558250823	0	735	GOBP_CELLULAR_COMPONENT_MORPHOGENESIS	BP	TRUE	0.00542880932556203	0.00627370709593857	ENSMUSG00000032482	Cspg5	chondroitin sulfate proteoglycan 5 [Source:MGI Symbol;Acc:MGI:1352747]
329152	GO:0032989	0.000193274062620796	0.00443087523529835	-0.308602447005085	-1.62582558250823	0	735	GOBP_CELLULAR_COMPONENT_MORPHOGENESIS	BP	TRUE	0.00542880932556203	0.00627370709593857	ENSMUSG00000042807	Hecw2	HECT, C2 and WW domain containing E3 ubiquitin protein ligase 2 [Source:MGI Symbol;Acc:MGI:2685817]
380684	GO:0032989	0.000193274062620796	0.00443087523529835	-0.308602447005085	-1.62582558250823	0	735	GOBP_CELLULAR_COMPONENT_MORPHOGENESIS	BP	TRUE	0.00542880932556203	0.00627370709593857	ENSMUSG00000020396	Nefh	neurofilament, heavy polypeptide [Source:MGI Symbol;Acc:MGI:97309]
381979	GO:0032989	0.000193274062620796	0.00443087523529835	-0.308602447005085	-1.62582558250823	0	735	GOBP_CELLULAR_COMPONENT_MORPHOGENESIS	BP	TRUE	0.00542880932556203	0.00627370709593857	ENSMUSG00000035390	Brsk1	BR serine/threonine kinase 1 [Source:MGI Symbol;Acc:MGI:2685946]
396184	GO:0032989	0.000193274062620796	0.00443087523529835	-0.308602447005085	-1.62582558250823	0	735	GOBP_CELLULAR_COMPONENT_MORPHOGENESIS	BP	TRUE	0.00542880932556203	0.00627370709593857	ENSMUSG00000047787	Flrt1	fibronectin leucine rich transmembrane protein 1 [Source:MGI Symbol;Acc:MGI:3026647]
50769	GO:0032989	0.000193274062620796	0.00443087523529835	-0.308602447005085	-1.62582558250823	0	735	GOBP_CELLULAR_COMPONENT_MORPHOGENESIS	BP	TRUE	0.00542880932556203	0.00627370709593857	ENSMUSG00000021983	Atp8a2	ATPase, aminophospholipid transporter-like, class I, type 8A, member 2 [Source:MGI Symbol;Acc:MGI:1354710]
53869	GO:0032989	0.000193274062620796	0.00443087523529835	-0.308602447005085	-1.62582558250823	0	735	GOBP_CELLULAR_COMPONENT_MORPHOGENESIS	BP	TRUE	0.00542880932556203	0.00627370709593857	ENSMUSG00000004771	Rab11a	RAB11A, member RAS oncogene family [Source:MGI Symbol;Acc:MGI:1858202]
53870	GO:0032989	0.000193274062620796	0.00443087523529835	-0.308602447005085	-1.62582558250823	0	735	GOBP_CELLULAR_COMPONENT_MORPHOGENESIS	BP	TRUE	0.00542880932556203	0.00627370709593857	ENSMUSG00000030092	Cntn6	contactin 6 [Source:MGI Symbol;Acc:MGI:1858223]
53972	GO:0032989	0.000193274062620796	0.00443087523529835	-0.308602447005085	-1.62582558250823	0	735	GOBP_CELLULAR_COMPONENT_MORPHOGENESIS	BP	TRUE	0.00542880932556203	0.00627370709593857	ENSMUSG00000026259	Ngef	neuronal guanine nucleotide exchange factor [Source:MGI Symbol;Acc:MGI:1858414]
54214	GO:0032989	0.000193274062620796	0.00443087523529835	-0.308602447005085	-1.62582558250823	0	735	GOBP_CELLULAR_COMPONENT_MORPHOGENESIS	BP	TRUE	0.00542880932556203	0.00627370709593857	ENSMUSG00000038708	Golga4	golgi autoantigen, golgin subfamily a, 4 [Source:MGI Symbol;Acc:MGI:1859646]
54338	GO:0032989	0.000193274062620796	0.00443087523529835	-0.308602447005085	-1.62582558250823	0	735	GOBP_CELLULAR_COMPONENT_MORPHOGENESIS	BP	TRUE	0.00542880932556203	0.00627370709593857	ENSMUSG00000027340	Slc23a2	solute carrier family 23 (nucleobase transporters), member 2 [Source:MGI Symbol;Acc:MGI:1859682]
56013	GO:0032989	0.000193274062620796	0.00443087523529835	-0.308602447005085	-1.62582558250823	0	735	GOBP_CELLULAR_COMPONENT_MORPHOGENESIS	BP	TRUE	0.00542880932556203	0.00627370709593857	ENSMUSG00000038453	Srcin1	SRC kinase signaling inhibitor 1 [Source:MGI Symbol;Acc:MGI:1933179]
56336	GO:0032989	0.000193274062620796	0.00443087523529835	-0.308602447005085	-1.62582558250823	0	735	GOBP_CELLULAR_COMPONENT_MORPHOGENESIS	BP	TRUE	0.00542880932556203	0.00627370709593857	ENSMUSG00000017929	B4galt5	UDP-Gal:betaGlcNAc beta 1,4-galactosyltransferase, polypeptide 5 [Source:MGI Symbol;Acc:MGI:1927169]
58234	GO:0032989	0.000193274062620796	0.00443087523529835	-0.308602447005085	-1.62582558250823	0	735	GOBP_CELLULAR_COMPONENT_MORPHOGENESIS	BP	TRUE	0.00542880932556203	0.00627370709593857	ENSMUSG00000022623	Shank3	SH3 and multiple ankyrin repeat domains 3 [Source:MGI Symbol;Acc:MGI:1930016]
64290	GO:0032989	0.000193274062620796	0.00443087523529835	-0.308602447005085	-1.62582558250823	0	735	GOBP_CELLULAR_COMPONENT_MORPHOGENESIS	BP	TRUE	0.00542880932556203	0.00627370709593857	ENSMUSG00000059246	Foxb1	forkhead box B1 [Source:MGI Symbol;Acc:MGI:1927549]
64451	GO:0032989	0.000193274062620796	0.00443087523529835	-0.308602447005085	-1.62582558250823	0	735	GOBP_CELLULAR_COMPONENT_MORPHOGENESIS	BP	TRUE	0.00542880932556203	0.00627370709593857	ENSMUSG00000020231	Dip2a	disco interacting protein 2 homolog A [Source:MGI Symbol;Acc:MGI:2385920]
65254	GO:0032989	0.000193274062620796	0.00443087523529835	-0.308602447005085	-1.62582558250823	0	735	GOBP_CELLULAR_COMPONENT_MORPHOGENESIS	BP	TRUE	0.00542880932556203	0.00627370709593857	ENSMUSG00000029168	Dpysl5	dihydropyrimidinase-like 5 [Source:MGI Symbol;Acc:MGI:1929772]
66437	GO:0032989	0.000193274062620796	0.00443087523529835	-0.308602447005085	-1.62582558250823	0	735	GOBP_CELLULAR_COMPONENT_MORPHOGENESIS	BP	TRUE	0.00542880932556203	0.00627370709593857	ENSMUSG00000019054	Fis1	fission, mitochondrial 1 [Source:MGI Symbol;Acc:MGI:1913687]
66515	GO:0032989	0.000193274062620796	0.00443087523529835	-0.308602447005085	-1.62582558250823	0	735	GOBP_CELLULAR_COMPONENT_MORPHOGENESIS	BP	TRUE	0.00542880932556203	0.00627370709593857	ENSMUSG00000038545	Cul7	cullin 7 [Source:MGI Symbol;Acc:MGI:1913765]
66725	GO:0032989	0.000193274062620796	0.00443087523529835	-0.308602447005085	-1.62582558250823	0	735	GOBP_CELLULAR_COMPONENT_MORPHOGENESIS	BP	TRUE	0.00542880932556203	0.00627370709593857	ENSMUSG00000036273	Lrrk2	leucine-rich repeat kinase 2 [Source:MGI Symbol;Acc:MGI:1913975]
67287	GO:0032989	0.000193274062620796	0.00443087523529835	-0.308602447005085	-1.62582558250823	0	735	GOBP_CELLULAR_COMPONENT_MORPHOGENESIS	BP	TRUE	0.00542880932556203	0.00627370709593857	ENSMUSG00000025237	Parp6	poly (ADP-ribose) polymerase family, member 6 [Source:MGI Symbol;Acc:MGI:1914537]
67299	GO:0032989	0.000193274062620796	0.00443087523529835	-0.308602447005085	-1.62582558250823	0	735	GOBP_CELLULAR_COMPONENT_MORPHOGENESIS	BP	TRUE	0.00542880932556203	0.00627370709593857	ENSMUSG00000028556	Dock7	dedicator of cytokinesis 7 [Source:MGI Symbol;Acc:MGI:1914549]
67453	GO:0032989	0.000193274062620796	0.00443087523529835	-0.308602447005085	-1.62582558250823	0	735	GOBP_CELLULAR_COMPONENT_MORPHOGENESIS	BP	TRUE	0.00542880932556203	0.00627370709593857	ENSMUSG00000024259	Slc25a46	solute carrier family 25, member 46 [Source:MGI Symbol;Acc:MGI:1914703]
67703	GO:0032989	0.000193274062620796	0.00443087523529835	-0.308602447005085	-1.62582558250823	0	735	GOBP_CELLULAR_COMPONENT_MORPHOGENESIS	BP	TRUE	0.00542880932556203	0.00627370709593857	ENSMUSG00000032036	Kirrel3	kirre like nephrin family adhesion molecule 3 [Source:MGI Symbol;Acc:MGI:1914953]
67784	GO:0032989	0.000193274062620796	0.00443087523529835	-0.308602447005085	-1.62582558250823	0	735	GOBP_CELLULAR_COMPONENT_MORPHOGENESIS	BP	TRUE	0.00542880932556203	0.00627370709593857	ENSMUSG00000030123	Plxnd1	plexin D1 [Source:MGI Symbol;Acc:MGI:2154244]
68802	GO:0032989	0.000193274062620796	0.00443087523529835	-0.308602447005085	-1.62582558250823	0	735	GOBP_CELLULAR_COMPONENT_MORPHOGENESIS	BP	TRUE	0.00542880932556203	0.00627370709593857	ENSMUSG00000020067	Mypn	myopalladin [Source:MGI Symbol;Acc:MGI:1916052]
68810	GO:0032989	0.000193274062620796	0.00443087523529835	-0.308602447005085	-1.62582558250823	0	735	GOBP_CELLULAR_COMPONENT_MORPHOGENESIS	BP	TRUE	0.00542880932556203	0.00627370709593857	ENSMUSG00000039103	Nexn	nexilin [Source:MGI Symbol;Acc:MGI:1916060]
69597	GO:0032989	0.000193274062620796	0.00443087523529835	-0.308602447005085	-1.62582558250823	0	735	GOBP_CELLULAR_COMPONENT_MORPHOGENESIS	BP	TRUE	0.00542880932556203	0.00627370709593857	ENSMUSG00000024527	Afg3l2	AFG3-like AAA ATPase 2 [Source:MGI Symbol;Acc:MGI:1916847]
70083	GO:0032989	0.000193274062620796	0.00443087523529835	-0.308602447005085	-1.62582558250823	0	735	GOBP_CELLULAR_COMPONENT_MORPHOGENESIS	BP	TRUE	0.00542880932556203	0.00627370709593857	ENSMUSG00000002274	Metrn	meteorin, glial cell differentiation regulator [Source:MGI Symbol;Acc:MGI:1917333]
70433	GO:0032989	0.000193274062620796	0.00443087523529835	-0.308602447005085	-1.62582558250823	0	735	GOBP_CELLULAR_COMPONENT_MORPHOGENESIS	BP	TRUE	0.00542880932556203	0.00627370709593857	ENSMUSG00000029005	Draxin	dorsal inhibitory axon guidance protein [Source:MGI Symbol;Acc:MGI:1917683]
72333	GO:0032989	0.000193274062620796	0.00443087523529835	-0.308602447005085	-1.62582558250823	0	735	GOBP_CELLULAR_COMPONENT_MORPHOGENESIS	BP	TRUE	0.00542880932556203	0.00627370709593857	ENSMUSG00000058056	Palld	palladin, cytoskeletal associated protein [Source:MGI Symbol;Acc:MGI:1919583]
74144	GO:0032989	0.000193274062620796	0.00443087523529835	-0.308602447005085	-1.62582558250823	0	735	GOBP_CELLULAR_COMPONENT_MORPHOGENESIS	BP	TRUE	0.00542880932556203	0.00627370709593857	ENSMUSG00000032125	Robo4	roundabout guidance receptor 4 [Source:MGI Symbol;Acc:MGI:1921394]
75770	GO:0032989	0.000193274062620796	0.00443087523529835	-0.308602447005085	-1.62582558250823	0	735	GOBP_CELLULAR_COMPONENT_MORPHOGENESIS	BP	TRUE	0.00542880932556203	0.00627370709593857	ENSMUSG00000053046	Brsk2	BR serine/threonine kinase 2 [Source:MGI Symbol;Acc:MGI:1923020]
75788	GO:0032989	0.000193274062620796	0.00443087523529835	-0.308602447005085	-1.62582558250823	0	735	GOBP_CELLULAR_COMPONENT_MORPHOGENESIS	BP	TRUE	0.00542880932556203	0.00627370709593857	ENSMUSG00000038780	Smurf1	SMAD specific E3 ubiquitin protein ligase 1 [Source:MGI Symbol;Acc:MGI:1923038]
76108	GO:0032989	0.000193274062620796	0.00443087523529835	-0.308602447005085	-1.62582558250823	0	735	GOBP_CELLULAR_COMPONENT_MORPHOGENESIS	BP	TRUE	0.00542880932556203	0.00627370709593857	ENSMUSG00000051615	Rap2a	RAS related protein 2a [Source:MGI Symbol;Acc:MGI:97855]
76464	GO:0032989	0.000193274062620796	0.00443087523529835	-0.308602447005085	-1.62582558250823	0	735	GOBP_CELLULAR_COMPONENT_MORPHOGENESIS	BP	TRUE	0.00542880932556203	0.00627370709593857	ENSMUSG00000027326	Knl1	kinetochore scaffold 1 [Source:MGI Symbol;Acc:MGI:1923714]
76484	GO:0032989	0.000193274062620796	0.00443087523529835	-0.308602447005085	-1.62582558250823	0	735	GOBP_CELLULAR_COMPONENT_MORPHOGENESIS	BP	TRUE	0.00542880932556203	0.00627370709593857	ENSMUSG00000066129	Kndc1	kinase non-catalytic C-lobe domain (KIND) containing 1 [Source:MGI Symbol;Acc:MGI:1923734]
76499	GO:0032989	0.000193274062620796	0.00443087523529835	-0.308602447005085	-1.62582558250823	0	735	GOBP_CELLULAR_COMPONENT_MORPHOGENESIS	BP	TRUE	0.00542880932556203	0.00627370709593857	ENSMUSG00000033392	Clasp2	CLIP associating protein 2 [Source:MGI Symbol;Acc:MGI:1923749]
76574	GO:0032989	0.000193274062620796	0.00443087523529835	-0.308602447005085	-1.62582558250823	0	735	GOBP_CELLULAR_COMPONENT_MORPHOGENESIS	BP	TRUE	0.00542880932556203	0.00627370709593857	ENSMUSG00000028655	Mfsd2a	major facilitator superfamily domain containing 2A [Source:MGI Symbol;Acc:MGI:1923824]
76965	GO:0032989	0.000193274062620796	0.00443087523529835	-0.308602447005085	-1.62582558250823	0	735	GOBP_CELLULAR_COMPONENT_MORPHOGENESIS	BP	TRUE	0.00542880932556203	0.00627370709593857	ENSMUSG00000075478	Slitrk1	SLIT and NTRK-like family, member 1 [Source:MGI Symbol;Acc:MGI:2679446]
77116	GO:0032989	0.000193274062620796	0.00443087523529835	-0.308602447005085	-1.62582558250823	0	735	GOBP_CELLULAR_COMPONENT_MORPHOGENESIS	BP	TRUE	0.00542880932556203	0.00627370709593857	ENSMUSG00000031918	Mtmr2	myotubularin related protein 2 [Source:MGI Symbol;Acc:MGI:1924366]
77300	GO:0032989	0.000193274062620796	0.00443087523529835	-0.308602447005085	-1.62582558250823	0	735	GOBP_CELLULAR_COMPONENT_MORPHOGENESIS	BP	TRUE	0.00542880932556203	0.00627370709593857	ENSMUSG00000026014	Raph1	Ras association (RalGDS/AF-6) and pleckstrin homology domains 1 [Source:MGI Symbol;Acc:MGI:1924550]
80883	GO:0032989	0.000193274062620796	0.00443087523529835	-0.308602447005085	-1.62582558250823	0	735	GOBP_CELLULAR_COMPONENT_MORPHOGENESIS	BP	TRUE	0.00542880932556203	0.00627370709593857	ENSMUSG00000059857	Ntng1	netrin G1 [Source:MGI Symbol;Acc:MGI:1934028]
81904	GO:0032989	0.000193274062620796	0.00443087523529835	-0.308602447005085	-1.62582558250823	0	735	GOBP_CELLULAR_COMPONENT_MORPHOGENESIS	BP	TRUE	0.00542880932556203	0.00627370709593857	ENSMUSG00000069806	Cacng7	calcium channel, voltage-dependent, gamma subunit 7 [Source:MGI Symbol;Acc:MGI:1932374]
93677	GO:0032989	0.000193274062620796	0.00443087523529835	-0.308602447005085	-1.62582558250823	0	735	GOBP_CELLULAR_COMPONENT_MORPHOGENESIS	BP	TRUE	0.00542880932556203	0.00627370709593857	ENSMUSG00000029683	Lmod2	leiomodin 2 (cardiac) [Source:MGI Symbol;Acc:MGI:2135672]
93691	GO:0032989	0.000193274062620796	0.00443087523529835	-0.308602447005085	-1.62582558250823	0	735	GOBP_CELLULAR_COMPONENT_MORPHOGENESIS	BP	TRUE	0.00542880932556203	0.00627370709593857	ENSMUSG00000025959	Klf7	Kruppel-like factor 7 (ubiquitous) [Source:MGI Symbol;Acc:MGI:1935151]
93742	GO:0032989	0.000193274062620796	0.00443087523529835	-0.308602447005085	-1.62582558250823	0	735	GOBP_CELLULAR_COMPONENT_MORPHOGENESIS	BP	TRUE	0.00542880932556203	0.00627370709593857	ENSMUSG00000025812	Pard3	par-3 family cell polarity regulator [Source:MGI Symbol;Acc:MGI:2135608]
93842	GO:0032989	0.000193274062620796	0.00443087523529835	-0.308602447005085	-1.62582558250823	0	735	GOBP_CELLULAR_COMPONENT_MORPHOGENESIS	BP	TRUE	0.00542880932556203	0.00627370709593857	ENSMUSG00000037995	Igsf9	immunoglobulin superfamily, member 9 [Source:MGI Symbol;Acc:MGI:2135283]
98496	GO:0032989	0.000193274062620796	0.00443087523529835	-0.308602447005085	-1.62582558250823	0	735	GOBP_CELLULAR_COMPONENT_MORPHOGENESIS	BP	TRUE	0.00542880932556203	0.00627370709593857	ENSMUSG00000045658	Pid1	phosphotyrosine interaction domain containing 1 [Source:MGI Symbol;Acc:MGI:2138391]
98733	GO:0032989	0.000193274062620796	0.00443087523529835	-0.308602447005085	-1.62582558250823	0	735	GOBP_CELLULAR_COMPONENT_MORPHOGENESIS	BP	TRUE	0.00542880932556203	0.00627370709593857	ENSMUSG00000026211	Obsl1	obscurin-like 1 [Source:MGI Symbol;Acc:MGI:2138628]
98932	GO:0032989	0.000193274062620796	0.00443087523529835	-0.308602447005085	-1.62582558250823	0	735	GOBP_CELLULAR_COMPONENT_MORPHOGENESIS	BP	TRUE	0.00542880932556203	0.00627370709593857	ENSMUSG00000067818	Myl9	myosin, light polypeptide 9, regulatory [Source:MGI Symbol;Acc:MGI:2138915]
99152	GO:0032989	0.000193274062620796	0.00443087523529835	-0.308602447005085	-1.62582558250823	0	735	GOBP_CELLULAR_COMPONENT_MORPHOGENESIS	BP	TRUE	0.00542880932556203	0.00627370709593857	ENSMUSG00000026965	Anapc2	anaphase promoting complex subunit 2 [Source:MGI Symbol;Acc:MGI:2139135]
107527	GO:0006968	0.000204708290685773	0.00443087523529835	0.65800186534803	2.44223143981501	0	51	GOBP_CELLULAR_DEFENSE_RESPONSE	BP	TRUE	0.00542880932556203	0.00627370709593857	ENSMUSG00000070942	Il1rl2	interleukin 1 receptor-like 2 [Source:MGI Symbol;Acc:MGI:1913107]
12273	GO:0006968	0.000204708290685773	0.00443087523529835	0.65800186534803	2.44223143981501	0	51	GOBP_CELLULAR_DEFENSE_RESPONSE	BP	TRUE	0.00542880932556203	0.00627370709593857	ENSMUSG00000049130	C5ar1	complement component 5a receptor 1 [Source:MGI Symbol;Acc:MGI:88232]
12765	GO:0006968	0.000204708290685773	0.00443087523529835	0.65800186534803	2.44223143981501	0	51	GOBP_CELLULAR_DEFENSE_RESPONSE	BP	TRUE	0.00542880932556203	0.00627370709593857	ENSMUSG00000026180	Cxcr2	chemokine (C-X-C motif) receptor 2 [Source:MGI Symbol;Acc:MGI:105303]
12774	GO:0006968	0.000204708290685773	0.00443087523529835	0.65800186534803	2.44223143981501	0	51	GOBP_CELLULAR_DEFENSE_RESPONSE	BP	TRUE	0.00542880932556203	0.00627370709593857	ENSMUSG00000079227	Ccr5	chemokine (C-C motif) receptor 5 [Source:MGI Symbol;Acc:MGI:107182]
13051	GO:0006968	0.000204708290685773	0.00443087523529835	0.65800186534803	2.44223143981501	0	51	GOBP_CELLULAR_DEFENSE_RESPONSE	BP	TRUE	0.00542880932556203	0.00627370709593857	ENSMUSG00000052336	Cx3cr1	chemokine (C-X3-C motif) receptor 1 [Source:MGI Symbol;Acc:MGI:1333815]
15007	GO:0006968	0.000204708290685773	0.00443087523529835	0.65800186534803	2.44223143981501	0	51	GOBP_CELLULAR_DEFENSE_RESPONSE	BP	TRUE	0.00542880932556203	0.00627370709593857	ENSMUSG00000067235	H2-Q10	histocompatibility 2, Q region locus 10 [Source:MGI Symbol;Acc:MGI:95929]
15018	GO:0006968	0.000204708290685773	0.00443087523529835	0.65800186534803	2.44223143981501	0	51	GOBP_CELLULAR_DEFENSE_RESPONSE	BP	TRUE	0.00542880932556203	0.00627370709593857	ENSMUSG00000060550	H2-Q7	histocompatibility 2, Q region locus 7 [Source:MGI Symbol;Acc:MGI:95936]
15951	GO:0006968	0.000204708290685773	0.00443087523529835	0.65800186534803	2.44223143981501	0	51	GOBP_CELLULAR_DEFENSE_RESPONSE	BP	TRUE	0.00542880932556203	0.00627370709593857	ENSMUSG00000073489	Ifi204	interferon activated gene 204 [Source:MGI Symbol;Acc:MGI:96429]
16985	GO:0006968	0.000204708290685773	0.00443087523529835	0.65800186534803	2.44223143981501	0	51	GOBP_CELLULAR_DEFENSE_RESPONSE	BP	TRUE	0.00542880932556203	0.00627370709593857	ENSMUSG00000018819	Lsp1	lymphocyte specific 1 [Source:MGI Symbol;Acc:MGI:96832]
17329	GO:0006968	0.000204708290685773	0.00443087523529835	0.65800186534803	2.44223143981501	0	51	GOBP_CELLULAR_DEFENSE_RESPONSE	BP	TRUE	0.00542880932556203	0.00627370709593857	ENSMUSG00000029417	Cxcl9	chemokine (C-X-C motif) ligand 9 [Source:MGI Symbol;Acc:MGI:1352449]
17969	GO:0006968	0.000204708290685773	0.00443087523529835	0.65800186534803	2.44223143981501	0	51	GOBP_CELLULAR_DEFENSE_RESPONSE	BP	TRUE	0.00542880932556203	0.00627370709593857	ENSMUSG00000015950	Ncf1	neutrophil cytosolic factor 1 [Source:MGI Symbol;Acc:MGI:97283]
17970	GO:0006968	0.000204708290685773	0.00443087523529835	0.65800186534803	2.44223143981501	0	51	GOBP_CELLULAR_DEFENSE_RESPONSE	BP	TRUE	0.00542880932556203	0.00627370709593857	ENSMUSG00000026480	Ncf2	neutrophil cytosolic factor 2 [Source:MGI Symbol;Acc:MGI:97284]
18733	GO:0006968	0.000204708290685773	0.00443087523529835	0.65800186534803	2.44223143981501	0	51	GOBP_CELLULAR_DEFENSE_RESPONSE	BP	TRUE	0.00542880932556203	0.00627370709593857	ENSMUSG00000058818	Pirb	paired Ig-like receptor B [Source:MGI Symbol;Acc:MGI:894311]
19039	GO:0006968	0.000204708290685773	0.00443087523529835	0.65800186534803	2.44223143981501	0	51	GOBP_CELLULAR_DEFENSE_RESPONSE	BP	TRUE	0.00542880932556203	0.00627370709593857	ENSMUSG00000033880	Lgals3bp	lectin, galactoside-binding, soluble, 3 binding protein [Source:MGI Symbol;Acc:MGI:99554]
19229	GO:0006968	0.000204708290685773	0.00443087523529835	0.65800186534803	2.44223143981501	0	51	GOBP_CELLULAR_DEFENSE_RESPONSE	BP	TRUE	0.00542880932556203	0.00627370709593857	ENSMUSG00000059456	Ptk2b	PTK2 protein tyrosine kinase 2 beta [Source:MGI Symbol;Acc:MGI:104908]
195208	GO:0006968	0.000204708290685773	0.00443087523529835	0.65800186534803	2.44223143981501	0	51	GOBP_CELLULAR_DEFENSE_RESPONSE	BP	TRUE	0.00542880932556203	0.00627370709593857	ENSMUSG00000035910	Dcdc2a	doublecortin domain containing 2a [Source:MGI Symbol;Acc:MGI:2652818]
22177	GO:0006968	0.000204708290685773	0.00443087523529835	0.65800186534803	2.44223143981501	0	51	GOBP_CELLULAR_DEFENSE_RESPONSE	BP	TRUE	0.00542880932556203	0.00627370709593857	ENSMUSG00000030579	Tyrobp	TYRO protein tyrosine kinase binding protein [Source:MGI Symbol;Acc:MGI:1277211]
23845	GO:0006968	0.000204708290685773	0.00443087523529835	0.65800186534803	2.44223143981501	0	51	GOBP_CELLULAR_DEFENSE_RESPONSE	BP	TRUE	0.00542880932556203	0.00627370709593857	ENSMUSG00000029915	Clec5a	C-type lectin domain family 5, member a [Source:MGI Symbol;Acc:MGI:1345151]
77125	GO:0006968	0.000204708290685773	0.00443087523529835	0.65800186534803	2.44223143981501	0	51	GOBP_CELLULAR_DEFENSE_RESPONSE	BP	TRUE	0.00542880932556203	0.00627370709593857	ENSMUSG00000024810	Il33	interleukin 33 [Source:MGI Symbol;Acc:MGI:1924375]
105243	GO:0006873	0.00186219739292365	0.0242622384639438	0.256165748738592	1.33237706052054	8	607	GOBP_CELLULAR_ION_HOMEOSTASIS	BP	TRUE	0.0219425186780642	0.025575749004078	ENSMUSG00000036123	Slc9a3	solute carrier family 9 (sodium/hydrogen exchanger), member 3 [Source:MGI Symbol;Acc:MGI:105064]
108071	GO:0006873	0.00186219739292365	0.0242622384639438	0.256165748738592	1.33237706052054	8	607	GOBP_CELLULAR_ION_HOMEOSTASIS	BP	TRUE	0.0219425186780642	0.025575749004078	ENSMUSG00000049583	Grm5	glutamate receptor, metabotropic 5 [Source:MGI Symbol;Acc:MGI:1351342]
110891	GO:0006873	0.00186219739292365	0.0242622384639438	0.256165748738592	1.33237706052054	8	607	GOBP_CELLULAR_ION_HOMEOSTASIS	BP	TRUE	0.0219425186780642	0.025575749004078	ENSMUSG00000030376	Slc8a2	solute carrier family 8 (sodium/calcium exchanger), member 2 [Source:MGI Symbol;Acc:MGI:107996]
110895	GO:0006873	0.00186219739292365	0.0242622384639438	0.256165748738592	1.33237706052054	8	607	GOBP_CELLULAR_ION_HOMEOSTASIS	BP	TRUE	0.0219425186780642	0.025575749004078	ENSMUSG00000026065	Slc9a4	solute carrier family 9 (sodium/hydrogen exchanger), member 4 [Source:MGI Symbol;Acc:MGI:105074]
11352	GO:0006873	0.00186219739292365	0.0242622384639438	0.256165748738592	1.33237706052054	8	607	GOBP_CELLULAR_ION_HOMEOSTASIS	BP	TRUE	0.0219425186780642	0.025575749004078	ENSMUSG00000026596	Abl2	v-abl Abelson murine leukemia viral oncogene 2 (arg, Abelson-related gene) [Source:MGI Symbol;Acc:MGI:87860]
11441	GO:0006873	0.00186219739292365	0.0242622384639438	0.256165748738592	1.33237706052054	8	607	GOBP_CELLULAR_ION_HOMEOSTASIS	BP	TRUE	0.0219425186780642	0.025575749004078	ENSMUSG00000030525	Chrna7	cholinergic receptor, nicotinic, alpha polypeptide 7 [Source:MGI Symbol;Acc:MGI:99779]
11550	GO:0006873	0.00186219739292365	0.0242622384639438	0.256165748738592	1.33237706052054	8	607	GOBP_CELLULAR_ION_HOMEOSTASIS	BP	TRUE	0.0219425186780642	0.025575749004078	ENSMUSG00000027335	Adra1d	adrenergic receptor, alpha 1d [Source:MGI Symbol;Acc:MGI:106673]
116873	GO:0006873	0.00186219739292365	0.0242622384639438	0.256165748738592	1.33237706052054	8	607	GOBP_CELLULAR_ION_HOMEOSTASIS	BP	TRUE	0.0219425186780642	0.025575749004078	ENSMUSG00000039156	Stim2	stromal interaction molecule 2 [Source:MGI Symbol;Acc:MGI:2151156]
11816	GO:0006873	0.00186219739292365	0.0242622384639438	0.256165748738592	1.33237706052054	8	607	GOBP_CELLULAR_ION_HOMEOSTASIS	BP	TRUE	0.0219425186780642	0.025575749004078	ENSMUSG00000002985	Apoe	apolipoprotein E [Source:MGI Symbol;Acc:MGI:88057]
11840	GO:0006873	0.00186219739292365	0.0242622384639438	0.256165748738592	1.33237706052054	8	607	GOBP_CELLULAR_ION_HOMEOSTASIS	BP	TRUE	0.0219425186780642	0.025575749004078	ENSMUSG00000048076	Arf1	ADP-ribosylation factor 1 [Source:MGI Symbol;Acc:MGI:99431]
11974	GO:0006873	0.00186219739292365	0.0242622384639438	0.256165748738592	1.33237706052054	8	607	GOBP_CELLULAR_ION_HOMEOSTASIS	BP	TRUE	0.0219425186780642	0.025575749004078	ENSMUSG00000015575	Atp6v0e	ATPase, H+ transporting, lysosomal V0 subunit E [Source:MGI Symbol;Acc:MGI:1328318]
12062	GO:0006873	0.00186219739292365	0.0242622384639438	0.256165748738592	1.33237706052054	8	607	GOBP_CELLULAR_ION_HOMEOSTASIS	BP	TRUE	0.0219425186780642	0.025575749004078	ENSMUSG00000021070	Bdkrb2	bradykinin receptor, beta 2 [Source:MGI Symbol;Acc:MGI:102845]
12267	GO:0006873	0.00186219739292365	0.0242622384639438	0.256165748738592	1.33237706052054	8	607	GOBP_CELLULAR_ION_HOMEOSTASIS	BP	TRUE	0.0219425186780642	0.025575749004078	ENSMUSG00000040552	C3ar1	complement component 3a receptor 1 [Source:MGI Symbol;Acc:MGI:1097680]
12273	GO:0006873	0.00186219739292365	0.0242622384639438	0.256165748738592	1.33237706052054	8	607	GOBP_CELLULAR_ION_HOMEOSTASIS	BP	TRUE	0.0219425186780642	0.025575749004078	ENSMUSG00000049130	C5ar1	complement component 5a receptor 1 [Source:MGI Symbol;Acc:MGI:88232]
12335	GO:0006873	0.00186219739292365	0.0242622384639438	0.256165748738592	1.33237706052054	8	607	GOBP_CELLULAR_ION_HOMEOSTASIS	BP	TRUE	0.0219425186780642	0.025575749004078	ENSMUSG00000079110	Capn3	calpain 3 [Source:MGI Symbol;Acc:MGI:107437]
12765	GO:0006873	0.00186219739292365	0.0242622384639438	0.256165748738592	1.33237706052054	8	607	GOBP_CELLULAR_ION_HOMEOSTASIS	BP	TRUE	0.0219425186780642	0.025575749004078	ENSMUSG00000026180	Cxcr2	chemokine (C-X-C motif) receptor 2 [Source:MGI Symbol;Acc:MGI:105303]
12768	GO:0006873	0.00186219739292365	0.0242622384639438	0.256165748738592	1.33237706052054	8	607	GOBP_CELLULAR_ION_HOMEOSTASIS	BP	TRUE	0.0219425186780642	0.025575749004078	ENSMUSG00000025804	Ccr1	chemokine (C-C motif) receptor 1 [Source:MGI Symbol;Acc:MGI:104618]
12774	GO:0006873	0.00186219739292365	0.0242622384639438	0.256165748738592	1.33237706052054	8	607	GOBP_CELLULAR_ION_HOMEOSTASIS	BP	TRUE	0.0219425186780642	0.025575749004078	ENSMUSG00000079227	Ccr5	chemokine (C-C motif) receptor 5 [Source:MGI Symbol;Acc:MGI:107182]
12801	GO:0006873	0.00186219739292365	0.0242622384639438	0.256165748738592	1.33237706052054	8	607	GOBP_CELLULAR_ION_HOMEOSTASIS	BP	TRUE	0.0219425186780642	0.025575749004078	ENSMUSG00000044288	Cnr1	cannabinoid receptor 1 (brain) [Source:MGI Symbol;Acc:MGI:104615]
12870	GO:0006873	0.00186219739292365	0.0242622384639438	0.256165748738592	1.33237706052054	8	607	GOBP_CELLULAR_ION_HOMEOSTASIS	BP	TRUE	0.0219425186780642	0.025575749004078	ENSMUSG00000003617	Cp	ceruloplasmin [Source:MGI Symbol;Acc:MGI:88476]
13051	GO:0006873	0.00186219739292365	0.0242622384639438	0.256165748738592	1.33237706052054	8	607	GOBP_CELLULAR_ION_HOMEOSTASIS	BP	TRUE	0.0219425186780642	0.025575749004078	ENSMUSG00000052336	Cx3cr1	chemokine (C-X3-C motif) receptor 1 [Source:MGI Symbol;Acc:MGI:1333815]
13057	GO:0006873	0.00186219739292365	0.0242622384639438	0.256165748738592	1.33237706052054	8	607	GOBP_CELLULAR_ION_HOMEOSTASIS	BP	TRUE	0.0219425186780642	0.025575749004078	ENSMUSG00000006519	Cyba	cytochrome b-245, alpha polypeptide [Source:MGI Symbol;Acc:MGI:1316658]
13405	GO:0006873	0.00186219739292365	0.0242622384639438	0.256165748738592	1.33237706052054	8	607	GOBP_CELLULAR_ION_HOMEOSTASIS	BP	TRUE	0.0219425186780642	0.025575749004078	ENSMUSG00000045103	Dmd	dystrophin, muscular dystrophy [Source:MGI Symbol;Acc:MGI:94909]
13492	GO:0006873	0.00186219739292365	0.0242622384639438	0.256165748738592	1.33237706052054	8	607	GOBP_CELLULAR_ION_HOMEOSTASIS	BP	TRUE	0.0219425186780642	0.025575749004078	ENSMUSG00000039358	Drd5	dopamine receptor D5 [Source:MGI Symbol;Acc:MGI:94927]
13610	GO:0006873	0.00186219739292365	0.0242622384639438	0.256165748738592	1.33237706052054	8	607	GOBP_CELLULAR_ION_HOMEOSTASIS	BP	TRUE	0.0219425186780642	0.025575749004078	ENSMUSG00000067586	S1pr3	sphingosine-1-phosphate receptor 3 [Source:MGI Symbol;Acc:MGI:1339365]
13614	GO:0006873	0.00186219739292365	0.0242622384639438	0.256165748738592	1.33237706052054	8	607	GOBP_CELLULAR_ION_HOMEOSTASIS	BP	TRUE	0.0219425186780642	0.025575749004078	ENSMUSG00000021367	Edn1	endothelin 1 [Source:MGI Symbol;Acc:MGI:95283]
14061	GO:0006873	0.00186219739292365	0.0242622384639438	0.256165748738592	1.33237706052054	8	607	GOBP_CELLULAR_ION_HOMEOSTASIS	BP	TRUE	0.0219425186780642	0.025575749004078	ENSMUSG00000027249	F2	coagulation factor II [Source:MGI Symbol;Acc:MGI:88380]
14173	GO:0006873	0.00186219739292365	0.0242622384639438	0.256165748738592	1.33237706052054	8	607	GOBP_CELLULAR_ION_HOMEOSTASIS	BP	TRUE	0.0219425186780642	0.025575749004078	ENSMUSG00000037225	Fgf2	fibroblast growth factor 2 [Source:MGI Symbol;Acc:MGI:95516]
14293	GO:0006873	0.00186219739292365	0.0242622384639438	0.256165748738592	1.33237706052054	8	607	GOBP_CELLULAR_ION_HOMEOSTASIS	BP	TRUE	0.0219425186780642	0.025575749004078	ENSMUSG00000045551	Fpr1	formyl peptide receptor 1 [Source:MGI Symbol;Acc:MGI:107443]
14319	GO:0006873	0.00186219739292365	0.0242622384639438	0.256165748738592	1.33237706052054	8	607	GOBP_CELLULAR_ION_HOMEOSTASIS	BP	TRUE	0.0219425186780642	0.025575749004078	ENSMUSG00000024661	Fth1	ferritin heavy polypeptide 1 [Source:MGI Symbol;Acc:MGI:95588]
14325	GO:0006873	0.00186219739292365	0.0242622384639438	0.256165748738592	1.33237706052054	8	607	GOBP_CELLULAR_ION_HOMEOSTASIS	BP	TRUE	0.0219425186780642	0.025575749004078	ENSMUSG00000050708	Ftl1	ferritin light polypeptide 1 [Source:MGI Symbol;Acc:MGI:95589]
14676	GO:0006873	0.00186219739292365	0.0242622384639438	0.256165748738592	1.33237706052054	8	607	GOBP_CELLULAR_ION_HOMEOSTASIS	BP	TRUE	0.0219425186780642	0.025575749004078	ENSMUSG00000034792	Gna15	guanine nucleotide binding protein, alpha 15 [Source:MGI Symbol;Acc:MGI:95770]
14744	GO:0006873	0.00186219739292365	0.0242622384639438	0.256165748738592	1.33237706052054	8	607	GOBP_CELLULAR_ION_HOMEOSTASIS	BP	TRUE	0.0219425186780642	0.025575749004078	ENSMUSG00000021886	Gpr65	G-protein coupled receptor 65 [Source:MGI Symbol;Acc:MGI:108031]
14747	GO:0006873	0.00186219739292365	0.0242622384639438	0.256165748738592	1.33237706052054	8	607	GOBP_CELLULAR_ION_HOMEOSTASIS	BP	TRUE	0.0219425186780642	0.025575749004078	ENSMUSG00000042190	Cmklr1	chemokine-like receptor 1 [Source:MGI Symbol;Acc:MGI:109603]
14799	GO:0006873	0.00186219739292365	0.0242622384639438	0.256165748738592	1.33237706052054	8	607	GOBP_CELLULAR_ION_HOMEOSTASIS	BP	TRUE	0.0219425186780642	0.025575749004078	ENSMUSG00000020524	Gria1	glutamate receptor, ionotropic, AMPA1 (alpha 1) [Source:MGI Symbol;Acc:MGI:95808]
14806	GO:0006873	0.00186219739292365	0.0242622384639438	0.256165748738592	1.33237706052054	8	607	GOBP_CELLULAR_ION_HOMEOSTASIS	BP	TRUE	0.0219425186780642	0.025575749004078	ENSMUSG00000056073	Grik2	glutamate receptor, ionotropic, kainate 2 (beta 2) [Source:MGI Symbol;Acc:MGI:95815]
14811	GO:0006873	0.00186219739292365	0.0242622384639438	0.256165748738592	1.33237706052054	8	607	GOBP_CELLULAR_ION_HOMEOSTASIS	BP	TRUE	0.0219425186780642	0.025575749004078	ENSMUSG00000059003	Grin2a	glutamate receptor, ionotropic, NMDA2A (epsilon 1) [Source:MGI Symbol;Acc:MGI:95820]
14824	GO:0006873	0.00186219739292365	0.0242622384639438	0.256165748738592	1.33237706052054	8	607	GOBP_CELLULAR_ION_HOMEOSTASIS	BP	TRUE	0.0219425186780642	0.025575749004078	ENSMUSG00000034708	Grn	granulin [Source:MGI Symbol;Acc:MGI:95832]
15170	GO:0006873	0.00186219739292365	0.0242622384639438	0.256165748738592	1.33237706052054	8	607	GOBP_CELLULAR_ION_HOMEOSTASIS	BP	TRUE	0.0219425186780642	0.025575749004078	ENSMUSG00000004266	Ptpn6	protein tyrosine phosphatase, non-receptor type 6 [Source:MGI Symbol;Acc:MGI:96055]
15212	GO:0006873	0.00186219739292365	0.0242622384639438	0.256165748738592	1.33237706052054	8	607	GOBP_CELLULAR_ION_HOMEOSTASIS	BP	TRUE	0.0219425186780642	0.025575749004078	ENSMUSG00000021665	Hexb	hexosaminidase B [Source:MGI Symbol;Acc:MGI:96074]
15289	GO:0006873	0.00186219739292365	0.0242622384639438	0.256165748738592	1.33237706052054	8	607	GOBP_CELLULAR_ION_HOMEOSTASIS	BP	TRUE	0.0219425186780642	0.025575749004078	ENSMUSG00000066551	Hmgb1	high mobility group box 1 [Source:MGI Symbol;Acc:MGI:96113]
15368	GO:0006873	0.00186219739292365	0.0242622384639438	0.256165748738592	1.33237706052054	8	607	GOBP_CELLULAR_ION_HOMEOSTASIS	BP	TRUE	0.0219425186780642	0.025575749004078	ENSMUSG00000005413	Hmox1	heme oxygenase 1 [Source:MGI Symbol;Acc:MGI:96163]
15559	GO:0006873	0.00186219739292365	0.0242622384639438	0.256165748738592	1.33237706052054	8	607	GOBP_CELLULAR_ION_HOMEOSTASIS	BP	TRUE	0.0219425186780642	0.025575749004078	ENSMUSG00000026228	Htr2b	5-hydroxytryptamine (serotonin) receptor 2B [Source:MGI Symbol;Acc:MGI:109323]
15945	GO:0006873	0.00186219739292365	0.0242622384639438	0.256165748738592	1.33237706052054	8	607	GOBP_CELLULAR_ION_HOMEOSTASIS	BP	TRUE	0.0219425186780642	0.025575749004078	ENSMUSG00000034855	Cxcl10	chemokine (C-X-C motif) ligand 10 [Source:MGI Symbol;Acc:MGI:1352450]
16175	GO:0006873	0.00186219739292365	0.0242622384639438	0.256165748738592	1.33237706052054	8	607	GOBP_CELLULAR_ION_HOMEOSTASIS	BP	TRUE	0.0219425186780642	0.025575749004078	ENSMUSG00000027399	Il1a	interleukin 1 alpha [Source:MGI Symbol;Acc:MGI:96542]
16819	GO:0006873	0.00186219739292365	0.0242622384639438	0.256165748738592	1.33237706052054	8	607	GOBP_CELLULAR_ION_HOMEOSTASIS	BP	TRUE	0.0219425186780642	0.025575749004078	ENSMUSG00000026822	Lcn2	lipocalin 2 [Source:MGI Symbol;Acc:MGI:96757]
170756	GO:0006873	0.00186219739292365	0.0242622384639438	0.256165748738592	1.33237706052054	8	607	GOBP_CELLULAR_ION_HOMEOSTASIS	BP	TRUE	0.0219425186780642	0.025575749004078	ENSMUSG00000032754	Slc8b1	solute carrier family 8 (sodium/lithium/calcium exchanger), member B1 [Source:MGI Symbol;Acc:MGI:2180781]
17096	GO:0006873	0.00186219739292365	0.0242622384639438	0.256165748738592	1.33237706052054	8	607	GOBP_CELLULAR_ION_HOMEOSTASIS	BP	TRUE	0.0219425186780642	0.025575749004078	ENSMUSG00000042228	Lyn	LYN proto-oncogene, Src family tyrosine kinase [Source:MGI Symbol;Acc:MGI:96892]
17127	GO:0006873	0.00186219739292365	0.0242622384639438	0.256165748738592	1.33237706052054	8	607	GOBP_CELLULAR_ION_HOMEOSTASIS	BP	TRUE	0.0219425186780642	0.025575749004078	ENSMUSG00000032402	Smad3	SMAD family member 3 [Source:MGI Symbol;Acc:MGI:1201674]
17329	GO:0006873	0.00186219739292365	0.0242622384639438	0.256165748738592	1.33237706052054	8	607	GOBP_CELLULAR_ION_HOMEOSTASIS	BP	TRUE	0.0219425186780642	0.025575749004078	ENSMUSG00000029417	Cxcl9	chemokine (C-X-C motif) ligand 9 [Source:MGI Symbol;Acc:MGI:1352449]
17748	GO:0006873	0.00186219739292365	0.0242622384639438	0.256165748738592	1.33237706052054	8	607	GOBP_CELLULAR_ION_HOMEOSTASIS	BP	TRUE	0.0219425186780642	0.025575749004078	ENSMUSG00000031765	Mt1	metallothionein 1 [Source:MGI Symbol;Acc:MGI:97171]
17751	GO:0006873	0.00186219739292365	0.0242622384639438	0.256165748738592	1.33237706052054	8	607	GOBP_CELLULAR_ION_HOMEOSTASIS	BP	TRUE	0.0219425186780642	0.025575749004078	ENSMUSG00000031760	Mt3	metallothionein 3 [Source:MGI Symbol;Acc:MGI:97173]
18173	GO:0006873	0.00186219739292365	0.0242622384639438	0.256165748738592	1.33237706052054	8	607	GOBP_CELLULAR_ION_HOMEOSTASIS	BP	TRUE	0.0219425186780642	0.025575749004078	ENSMUSG00000026177	Slc11a1	solute carrier family 11 (proton-coupled divalent metal ion transporters), member 1 [Source:MGI Symbol;Acc:MGI:1345275]
18439	GO:0006873	0.00186219739292365	0.0242622384639438	0.256165748738592	1.33237706052054	8	607	GOBP_CELLULAR_ION_HOMEOSTASIS	BP	TRUE	0.0219425186780642	0.025575749004078	ENSMUSG00000029468	P2rx7	purinergic receptor P2X, ligand-gated ion channel, 7 [Source:MGI Symbol;Acc:MGI:1339957]
18754	GO:0006873	0.00186219739292365	0.0242622384639438	0.256165748738592	1.33237706052054	8	607	GOBP_CELLULAR_ION_HOMEOSTASIS	BP	TRUE	0.0219425186780642	0.025575749004078	ENSMUSG00000045038	Prkce	protein kinase C, epsilon [Source:MGI Symbol;Acc:MGI:97599]
18764	GO:0006873	0.00186219739292365	0.0242622384639438	0.256165748738592	1.33237706052054	8	607	GOBP_CELLULAR_ION_HOMEOSTASIS	BP	TRUE	0.0219425186780642	0.025575749004078	ENSMUSG00000034462	Pkd2	polycystin 2, transient receptor potential cation channel [Source:MGI Symbol;Acc:MGI:1099818]
19063	GO:0006873	0.00186219739292365	0.0242622384639438	0.256165748738592	1.33237706052054	8	607	GOBP_CELLULAR_ION_HOMEOSTASIS	BP	TRUE	0.0219425186780642	0.025575749004078	ENSMUSG00000028657	Ppt1	palmitoyl-protein thioesterase 1 [Source:MGI Symbol;Acc:MGI:1298204]
19122	GO:0006873	0.00186219739292365	0.0242622384639438	0.256165748738592	1.33237706052054	8	607	GOBP_CELLULAR_ION_HOMEOSTASIS	BP	TRUE	0.0219425186780642	0.025575749004078	ENSMUSG00000079037	Prnp	prion protein [Source:MGI Symbol;Acc:MGI:97769]
19214	GO:0006873	0.00186219739292365	0.0242622384639438	0.256165748738592	1.33237706052054	8	607	GOBP_CELLULAR_ION_HOMEOSTASIS	BP	TRUE	0.0219425186780642	0.025575749004078	ENSMUSG00000071489	Ptgdr	prostaglandin D receptor [Source:MGI Symbol;Acc:MGI:102966]
19229	GO:0006873	0.00186219739292365	0.0242622384639438	0.256165748738592	1.33237706052054	8	607	GOBP_CELLULAR_ION_HOMEOSTASIS	BP	TRUE	0.0219425186780642	0.025575749004078	ENSMUSG00000059456	Ptk2b	PTK2 protein tyrosine kinase 2 beta [Source:MGI Symbol;Acc:MGI:104908]
19264	GO:0006873	0.00186219739292365	0.0242622384639438	0.256165748738592	1.33237706052054	8	607	GOBP_CELLULAR_ION_HOMEOSTASIS	BP	TRUE	0.0219425186780642	0.025575749004078	ENSMUSG00000026395	Ptprc	protein tyrosine phosphatase, receptor type, C [Source:MGI Symbol;Acc:MGI:97810]
19733	GO:0006873	0.00186219739292365	0.0242622384639438	0.256165748738592	1.33237706052054	8	607	GOBP_CELLULAR_ION_HOMEOSTASIS	BP	TRUE	0.0219425186780642	0.025575749004078	ENSMUSG00000023070	Rgn	regucalcin [Source:MGI Symbol;Acc:MGI:108024]
20190	GO:0006873	0.00186219739292365	0.0242622384639438	0.256165748738592	1.33237706052054	8	607	GOBP_CELLULAR_ION_HOMEOSTASIS	BP	TRUE	0.0219425186780642	0.025575749004078	ENSMUSG00000030592	Ryr1	ryanodine receptor 1, skeletal muscle [Source:MGI Symbol;Acc:MGI:99659]
20191	GO:0006873	0.00186219739292365	0.0242622384639438	0.256165748738592	1.33237706052054	8	607	GOBP_CELLULAR_ION_HOMEOSTASIS	BP	TRUE	0.0219425186780642	0.025575749004078	ENSMUSG00000021313	Ryr2	ryanodine receptor 2, cardiac [Source:MGI Symbol;Acc:MGI:99685]
20201	GO:0006873	0.00186219739292365	0.0242622384639438	0.256165748738592	1.33237706052054	8	607	GOBP_CELLULAR_ION_HOMEOSTASIS	BP	TRUE	0.0219425186780642	0.025575749004078	ENSMUSG00000056054	S100a8	S100 calcium binding protein A8 (calgranulin A) [Source:MGI Symbol;Acc:MGI:88244]
20276	GO:0006873	0.00186219739292365	0.0242622384639438	0.256165748738592	1.33237706052054	8	607	GOBP_CELLULAR_ION_HOMEOSTASIS	BP	TRUE	0.0219425186780642	0.025575749004078	ENSMUSG00000030340	Scnn1a	sodium channel, nonvoltage-gated 1 alpha [Source:MGI Symbol;Acc:MGI:101782]
20293	GO:0006873	0.00186219739292365	0.0242622384639438	0.256165748738592	1.33237706052054	8	607	GOBP_CELLULAR_ION_HOMEOSTASIS	BP	TRUE	0.0219425186780642	0.025575749004078	ENSMUSG00000035352	Ccl12	chemokine (C-C motif) ligand 12 [Source:MGI Symbol;Acc:MGI:108224]
20302	GO:0006873	0.00186219739292365	0.0242622384639438	0.256165748738592	1.33237706052054	8	607	GOBP_CELLULAR_ION_HOMEOSTASIS	BP	TRUE	0.0219425186780642	0.025575749004078	ENSMUSG00000000982	Ccl3	chemokine (C-C motif) ligand 3 [Source:MGI Symbol;Acc:MGI:98260]
20304	GO:0006873	0.00186219739292365	0.0242622384639438	0.256165748738592	1.33237706052054	8	607	GOBP_CELLULAR_ION_HOMEOSTASIS	BP	TRUE	0.0219425186780642	0.025575749004078	ENSMUSG00000035042	Ccl5	chemokine (C-C motif) ligand 5 [Source:MGI Symbol;Acc:MGI:98262]
20305	GO:0006873	0.00186219739292365	0.0242622384639438	0.256165748738592	1.33237706052054	8	607	GOBP_CELLULAR_ION_HOMEOSTASIS	BP	TRUE	0.0219425186780642	0.025575749004078	ENSMUSG00000018927	Ccl6	chemokine (C-C motif) ligand 6 [Source:MGI Symbol;Acc:MGI:98263]
20512	GO:0006873	0.00186219739292365	0.0242622384639438	0.256165748738592	1.33237706052054	8	607	GOBP_CELLULAR_ION_HOMEOSTASIS	BP	TRUE	0.0219425186780642	0.025575749004078	ENSMUSG00000005360	Slc1a3	solute carrier family 1 (glial high affinity glutamate transporter), member 3 [Source:MGI Symbol;Acc:MGI:99917]
20530	GO:0006873	0.00186219739292365	0.0242622384639438	0.256165748738592	1.33237706052054	8	607	GOBP_CELLULAR_ION_HOMEOSTASIS	BP	TRUE	0.0219425186780642	0.025575749004078	ENSMUSG00000066152	Slc31a2	solute carrier family 31, member 2 [Source:MGI Symbol;Acc:MGI:1333844]
20531	GO:0006873	0.00186219739292365	0.0242622384639438	0.256165748738592	1.33237706052054	8	607	GOBP_CELLULAR_ION_HOMEOSTASIS	BP	TRUE	0.0219425186780642	0.025575749004078	ENSMUSG00000029188	Slc34a2	solute carrier family 34 (sodium phosphate), member 2 [Source:MGI Symbol;Acc:MGI:1342284]
20615	GO:0006873	0.00186219739292365	0.0242622384639438	0.256165748738592	1.33237706052054	8	607	GOBP_CELLULAR_ION_HOMEOSTASIS	BP	TRUE	0.0219425186780642	0.025575749004078	ENSMUSG00000001018	Snapin	SNAP-associated protein [Source:MGI Symbol;Acc:MGI:1333745]
210808	GO:0006873	0.00186219739292365	0.0242622384639438	0.256165748738592	1.33237706052054	8	607	GOBP_CELLULAR_ION_HOMEOSTASIS	BP	TRUE	0.0219425186780642	0.025575749004078	ENSMUSG00000044350	Lacc1	laccase domain containing 1 [Source:MGI Symbol;Acc:MGI:2445077]
211286	GO:0006873	0.00186219739292365	0.0242622384639438	0.256165748738592	1.33237706052054	8	607	GOBP_CELLULAR_ION_HOMEOSTASIS	BP	TRUE	0.0219425186780642	0.025575749004078	ENSMUSG00000022125	Cln5	ceroid-lipofuscinosis, neuronal 5 [Source:MGI Symbol;Acc:MGI:2442253]
21391	GO:0006873	0.00186219739292365	0.0242622384639438	0.256165748738592	1.33237706052054	8	607	GOBP_CELLULAR_ION_HOMEOSTASIS	BP	TRUE	0.0219425186780642	0.025575749004078	ENSMUSG00000029925	Tbxas1	thromboxane A synthase 1, platelet [Source:MGI Symbol;Acc:MGI:98497]
214189	GO:0006873	0.00186219739292365	0.0242622384639438	0.256165748738592	1.33237706052054	8	607	GOBP_CELLULAR_ION_HOMEOSTASIS	BP	TRUE	0.0219425186780642	0.025575749004078	ENSMUSG00000021337	Scgn	secretagogin, EF-hand calcium binding protein [Source:MGI Symbol;Acc:MGI:2384873]
21817	GO:0006873	0.00186219739292365	0.0242622384639438	0.256165748738592	1.33237706052054	8	607	GOBP_CELLULAR_ION_HOMEOSTASIS	BP	TRUE	0.0219425186780642	0.025575749004078	ENSMUSG00000037820	Tgm2	transglutaminase 2, C polypeptide [Source:MGI Symbol;Acc:MGI:98731]
218756	GO:0006873	0.00186219739292365	0.0242622384639438	0.256165748738592	1.33237706052054	8	607	GOBP_CELLULAR_ION_HOMEOSTASIS	BP	TRUE	0.0219425186780642	0.025575749004078	ENSMUSG00000021733	Slc4a7	solute carrier family 4, sodium bicarbonate cotransporter, member 7 [Source:MGI Symbol;Acc:MGI:2443878]
22066	GO:0006873	0.00186219739292365	0.0242622384639438	0.256165748738592	1.33237706052054	8	607	GOBP_CELLULAR_ION_HOMEOSTASIS	BP	TRUE	0.0219425186780642	0.025575749004078	ENSMUSG00000027748	Trpc4	transient receptor potential cation channel, subfamily C, member 4 [Source:MGI Symbol;Acc:MGI:109525]
22068	GO:0006873	0.00186219739292365	0.0242622384639438	0.256165748738592	1.33237706052054	8	607	GOBP_CELLULAR_ION_HOMEOSTASIS	BP	TRUE	0.0219425186780642	0.025575749004078	ENSMUSG00000031997	Trpc6	transient receptor potential cation channel, subfamily C, member 6 [Source:MGI Symbol;Acc:MGI:109523]
226999	GO:0006873	0.00186219739292365	0.0242622384639438	0.256165748738592	1.33237706052054	8	607	GOBP_CELLULAR_ION_HOMEOSTASIS	BP	TRUE	0.0219425186780642	0.025575749004078	ENSMUSG00000026062	Slc9a2	solute carrier family 9 (sodium/hydrogen exchanger), member 2 [Source:MGI Symbol;Acc:MGI:105075]
22784	GO:0006873	0.00186219739292365	0.0242622384639438	0.256165748738592	1.33237706052054	8	607	GOBP_CELLULAR_ION_HOMEOSTASIS	BP	TRUE	0.0219425186780642	0.025575749004078	ENSMUSG00000029151	Slc30a3	solute carrier family 30 (zinc transporter), member 3 [Source:MGI Symbol;Acc:MGI:1345280]
233571	GO:0006873	0.00186219739292365	0.0242622384639438	0.256165748738592	1.33237706052054	8	607	GOBP_CELLULAR_ION_HOMEOSTASIS	BP	TRUE	0.0219425186780642	0.025575749004078	ENSMUSG00000048779	P2ry6	pyrimidinergic receptor P2Y, G-protein coupled, 6 [Source:MGI Symbol;Acc:MGI:2673874]
234779	GO:0006873	0.00186219739292365	0.0242622384639438	0.256165748738592	1.33237706052054	8	607	GOBP_CELLULAR_ION_HOMEOSTASIS	BP	TRUE	0.0219425186780642	0.025575749004078	ENSMUSG00000034330	Plcg2	phospholipase C, gamma 2 [Source:MGI Symbol;Acc:MGI:97616]
23833	GO:0006873	0.00186219739292365	0.0242622384639438	0.256165748738592	1.33237706052054	8	607	GOBP_CELLULAR_ION_HOMEOSTASIS	BP	TRUE	0.0219425186780642	0.025575749004078	ENSMUSG00000000682	Cd52	CD52 antigen [Source:MGI Symbol;Acc:MGI:1346088]
238384	GO:0006873	0.00186219739292365	0.0242622384639438	0.256165748738592	1.33237706052054	8	607	GOBP_CELLULAR_ION_HOMEOSTASIS	BP	TRUE	0.0219425186780642	0.025575749004078	ENSMUSG00000041771	Slc24a4	solute carrier family 24 (sodium/potassium/calcium exchanger), member 4 [Source:MGI Symbol;Acc:MGI:2447362]
24047	GO:0006873	0.00186219739292365	0.0242622384639438	0.256165748738592	1.33237706052054	8	607	GOBP_CELLULAR_ION_HOMEOSTASIS	BP	TRUE	0.0219425186780642	0.025575749004078	ENSMUSG00000071005	Ccl19	chemokine (C-C motif) ligand 19 [Source:MGI Symbol;Acc:MGI:1346316]
242341	GO:0006873	0.00186219739292365	0.0242622384639438	0.256165748738592	1.33237706052054	8	607	GOBP_CELLULAR_ION_HOMEOSTASIS	BP	TRUE	0.0219425186780642	0.025575749004078	ENSMUSG00000028238	Atp6v0d2	ATPase, H+ transporting, lysosomal V0 subunit D2 [Source:MGI Symbol;Acc:MGI:1924415]
244667	GO:0006873	0.00186219739292365	0.0242622384639438	0.256165748738592	1.33237706052054	8	607	GOBP_CELLULAR_ION_HOMEOSTASIS	BP	TRUE	0.0219425186780642	0.025575749004078	ENSMUSG00000043051	Disc1	disrupted in schizophrenia 1 [Source:MGI Symbol;Acc:MGI:2447658]
26361	GO:0006873	0.00186219739292365	0.0242622384639438	0.256165748738592	1.33237706052054	8	607	GOBP_CELLULAR_ION_HOMEOSTASIS	BP	TRUE	0.0219425186780642	0.025575749004078	ENSMUSG00000026432	Avpr1b	arginine vasopressin receptor 1B [Source:MGI Symbol;Acc:MGI:1347010]
269356	GO:0006873	0.00186219739292365	0.0242622384639438	0.256165748738592	1.33237706052054	8	607	GOBP_CELLULAR_ION_HOMEOSTASIS	BP	TRUE	0.0219425186780642	0.025575749004078	ENSMUSG00000074796	Slc4a11	solute carrier family 4, sodium bicarbonate transporter-like, member 11 [Source:MGI Symbol;Acc:MGI:2138987]
269604	GO:0006873	0.00186219739292365	0.0242622384639438	0.256165748738592	1.33237706052054	8	607	GOBP_CELLULAR_ION_HOMEOSTASIS	BP	TRUE	0.0219425186780642	0.025575749004078	ENSMUSG00000047875	Gpr157	G protein-coupled receptor 157 [Source:MGI Symbol;Acc:MGI:2442046]
270160	GO:0006873	0.00186219739292365	0.0242622384639438	0.256165748738592	1.33237706052054	8	607	GOBP_CELLULAR_ION_HOMEOSTASIS	BP	TRUE	0.0219425186780642	0.025575749004078	ENSMUSG00000055069	Rab39	RAB39, member RAS oncogene family [Source:MGI Symbol;Acc:MGI:2442855]
27060	GO:0006873	0.00186219739292365	0.0242622384639438	0.256165748738592	1.33237706052054	8	607	GOBP_CELLULAR_ION_HOMEOSTASIS	BP	TRUE	0.0219425186780642	0.025575749004078	ENSMUSG00000001750	Tcirg1	T cell, immune regulator 1, ATPase, H+ transporting, lysosomal V0 protein A3 [Source:MGI Symbol;Acc:MGI:1350931]
277328	GO:0006873	0.00186219739292365	0.0242622384639438	0.256165748738592	1.33237706052054	8	607	GOBP_CELLULAR_ION_HOMEOSTASIS	BP	TRUE	0.0219425186780642	0.025575749004078	ENSMUSG00000032769	Trpa1	transient receptor potential cation channel, subfamily A, member 1 [Source:MGI Symbol;Acc:MGI:3522699]
30955	GO:0006873	0.00186219739292365	0.0242622384639438	0.256165748738592	1.33237706052054	8	607	GOBP_CELLULAR_ION_HOMEOSTASIS	BP	TRUE	0.0219425186780642	0.025575749004078	ENSMUSG00000020573	Pik3cg	phosphatidylinositol-4,5-bisphosphate 3-kinase catalytic subunit gamma [Source:MGI Symbol;Acc:MGI:1353576]
319430	GO:0006873	0.00186219739292365	0.0242622384639438	0.256165748738592	1.33237706052054	8	607	GOBP_CELLULAR_ION_HOMEOSTASIS	BP	TRUE	0.0219425186780642	0.025575749004078	ENSMUSG00000074361	C5ar2	complement component 5a receptor 2 [Source:MGI Symbol;Acc:MGI:2442013]
319984	GO:0006873	0.00186219739292365	0.0242622384639438	0.256165748738592	1.33237706052054	8	607	GOBP_CELLULAR_ION_HOMEOSTASIS	BP	TRUE	0.0219425186780642	0.025575749004078	ENSMUSG00000022208	Jph4	junctophilin 4 [Source:MGI Symbol;Acc:MGI:2443113]
320707	GO:0006873	0.00186219739292365	0.0242622384639438	0.256165748738592	1.33237706052054	8	607	GOBP_CELLULAR_ION_HOMEOSTASIS	BP	TRUE	0.0219425186780642	0.025575749004078	ENSMUSG00000031376	Atp2b3	ATPase, Ca++ transporting, plasma membrane 3 [Source:MGI Symbol;Acc:MGI:1347353]
320790	GO:0006873	0.00186219739292365	0.0242622384639438	0.256165748738592	1.33237706052054	8	607	GOBP_CELLULAR_ION_HOMEOSTASIS	BP	TRUE	0.0219425186780642	0.025575749004078	ENSMUSG00000041235	Chd7	chromodomain helicase DNA binding protein 7 [Source:MGI Symbol;Acc:MGI:2444748]
381853	GO:0006873	0.00186219739292365	0.0242622384639438	0.256165748738592	1.33237706052054	8	607	GOBP_CELLULAR_ION_HOMEOSTASIS	BP	TRUE	0.0219425186780642	0.025575749004078	ENSMUSG00000030406	Gipr	gastric inhibitory polypeptide receptor [Source:MGI Symbol;Acc:MGI:1352753]
52076	GO:0006873	0.00186219739292365	0.0242622384639438	0.256165748738592	1.33237706052054	8	607	GOBP_CELLULAR_ION_HOMEOSTASIS	BP	TRUE	0.0219425186780642	0.025575749004078	ENSMUSG00000028420	Tmem38b	transmembrane protein 38B [Source:MGI Symbol;Acc:MGI:1098718]
57339	GO:0006873	0.00186219739292365	0.0242622384639438	0.256165748738592	1.33237706052054	8	607	GOBP_CELLULAR_ION_HOMEOSTASIS	BP	TRUE	0.0219425186780642	0.025575749004078	ENSMUSG00000042686	Jph1	junctophilin 1 [Source:MGI Symbol;Acc:MGI:1891495]
57340	GO:0006873	0.00186219739292365	0.0242622384639438	0.256165748738592	1.33237706052054	8	607	GOBP_CELLULAR_ION_HOMEOSTASIS	BP	TRUE	0.0219425186780642	0.025575749004078	ENSMUSG00000025318	Jph3	junctophilin 3 [Source:MGI Symbol;Acc:MGI:1891497]
57385	GO:0006873	0.00186219739292365	0.0242622384639438	0.256165748738592	1.33237706052054	8	607	GOBP_CELLULAR_ION_HOMEOSTASIS	BP	TRUE	0.0219425186780642	0.025575749004078	ENSMUSG00000044359	P2ry4	pyrimidinergic receptor P2Y, G-protein coupled, 4 [Source:MGI Symbol;Acc:MGI:1926594]
58800	GO:0006873	0.00186219739292365	0.0242622384639438	0.256165748738592	1.33237706052054	8	607	GOBP_CELLULAR_ION_HOMEOSTASIS	BP	TRUE	0.0219425186780642	0.025575749004078	ENSMUSG00000027365	Trpm7	transient receptor potential cation channel, subfamily M, member 7 [Source:MGI Symbol;Acc:MGI:1929996]
58861	GO:0006873	0.00186219739292365	0.0242622384639438	0.256165748738592	1.33237706052054	8	607	GOBP_CELLULAR_ION_HOMEOSTASIS	BP	TRUE	0.0219425186780642	0.025575749004078	ENSMUSG00000052821	Cysltr1	cysteinyl leukotriene receptor 1 [Source:MGI Symbol;Acc:MGI:1926218]
620592	GO:0006873	0.00186219739292365	0.0242622384639438	0.256165748738592	1.33237706052054	8	607	GOBP_CELLULAR_ION_HOMEOSTASIS	BP	TRUE	0.0219425186780642	0.025575749004078	ENSMUSG00000071719	Tmem28	transmembrane protein 28 [Source:MGI Symbol;Acc:MGI:3648377]
66168	GO:0006873	0.00186219739292365	0.0242622384639438	0.256165748738592	1.33237706052054	8	607	GOBP_CELLULAR_ION_HOMEOSTASIS	BP	TRUE	0.0219425186780642	0.025575749004078	ENSMUSG00000022564	Grina	glutamate receptor, ionotropic, N-methyl D-aspartate-associated protein 1 (glutamate binding) [Source:MGI Symbol;Acc:MGI:1913418]
66333	GO:0006873	0.00186219739292365	0.0242622384639438	0.256165748738592	1.33237706052054	8	607	GOBP_CELLULAR_ION_HOMEOSTASIS	BP	TRUE	0.0219425186780642	0.025575749004078	ENSMUSG00000042797	Aqp11	aquaporin 11 [Source:MGI Symbol;Acc:MGI:1913583]
66815	GO:0006873	0.00186219739292365	0.0242622384639438	0.256165748738592	1.33237706052054	8	607	GOBP_CELLULAR_ION_HOMEOSTASIS	BP	TRUE	0.0219425186780642	0.025575749004078	ENSMUSG00000027994	Mcub	mitochondrial calcium uniporter dominant negative beta subunit [Source:MGI Symbol;Acc:MGI:1914065]
67163	GO:0006873	0.00186219739292365	0.0242622384639438	0.256165748738592	1.33237706052054	8	607	GOBP_CELLULAR_ION_HOMEOSTASIS	BP	TRUE	0.0219425186780642	0.025575749004078	ENSMUSG00000078622	Ccdc47	coiled-coil domain containing 47 [Source:MGI Symbol;Acc:MGI:1914413]
67972	GO:0006873	0.00186219739292365	0.0242622384639438	0.256165748738592	1.33237706052054	8	607	GOBP_CELLULAR_ION_HOMEOSTASIS	BP	TRUE	0.0219425186780642	0.025575749004078	ENSMUSG00000019943	Atp2b1	ATPase, Ca++ transporting, plasma membrane 1 [Source:MGI Symbol;Acc:MGI:104653]
68279	GO:0006873	0.00186219739292365	0.0242622384639438	0.256165748738592	1.33237706052054	8	607	GOBP_CELLULAR_ION_HOMEOSTASIS	BP	TRUE	0.0219425186780642	0.025575749004078	ENSMUSG00000011008	Mcoln2	mucolipin 2 [Source:MGI Symbol;Acc:MGI:1915529]
69847	GO:0006873	0.00186219739292365	0.0242622384639438	0.256165748738592	1.33237706052054	8	607	GOBP_CELLULAR_ION_HOMEOSTASIS	BP	TRUE	0.0219425186780642	0.025575749004078	ENSMUSG00000035112	Wnk4	WNK lysine deficient protein kinase 4 [Source:MGI Symbol;Acc:MGI:1917097]
73649	GO:0006873	0.00186219739292365	0.0242622384639438	0.256165748738592	1.33237706052054	8	607	GOBP_CELLULAR_ION_HOMEOSTASIS	BP	TRUE	0.0219425186780642	0.025575749004078	ENSMUSG00000027015	Cybrd1	cytochrome b reductase 1 [Source:MGI Symbol;Acc:MGI:2654575]
74055	GO:0006873	0.00186219739292365	0.0242622384639438	0.256165748738592	1.33237706052054	8	607	GOBP_CELLULAR_ION_HOMEOSTASIS	BP	TRUE	0.0219425186780642	0.025575749004078	ENSMUSG00000024998	Plce1	phospholipase C, epsilon 1 [Source:MGI Symbol;Acc:MGI:1921305]
74096	GO:0006873	0.00186219739292365	0.0242622384639438	0.256165748738592	1.33237706052054	8	607	GOBP_CELLULAR_ION_HOMEOSTASIS	BP	TRUE	0.0219425186780642	0.025575749004078	ENSMUSG00000064267	Hvcn1	hydrogen voltage-gated channel 1 [Source:MGI Symbol;Acc:MGI:1921346]
74748	GO:0006873	0.00186219739292365	0.0242622384639438	0.256165748738592	1.33237706052054	8	607	GOBP_CELLULAR_ION_HOMEOSTASIS	BP	TRUE	0.0219425186780642	0.025575749004078	ENSMUSG00000053318	Slamf8	SLAM family member 8 [Source:MGI Symbol;Acc:MGI:1921998]
76137	GO:0006873	0.00186219739292365	0.0242622384639438	0.256165748738592	1.33237706052054	8	607	GOBP_CELLULAR_ION_HOMEOSTASIS	BP	TRUE	0.0219425186780642	0.025575749004078	ENSMUSG00000021371	Mcur1	mitochondrial calcium uniporter regulator 1 [Source:MGI Symbol;Acc:MGI:1923387]
76757	GO:0006873	0.00186219739292365	0.0242622384639438	0.256165748738592	1.33237706052054	8	607	GOBP_CELLULAR_ION_HOMEOSTASIS	BP	TRUE	0.0219425186780642	0.025575749004078	ENSMUSG00000019787	Trdn	triadin [Source:MGI Symbol;Acc:MGI:1924007]
78688	GO:0006873	0.00186219739292365	0.0242622384639438	0.256165748738592	1.33237706052054	8	607	GOBP_CELLULAR_ION_HOMEOSTASIS	BP	TRUE	0.0219425186780642	0.025575749004078	ENSMUSG00000014776	Nol3	nucleolar protein 3 (apoptosis repressor with CARD domain) [Source:MGI Symbol;Acc:MGI:1925938]
78826	GO:0006873	0.00186219739292365	0.0242622384639438	0.256165748738592	1.33237706052054	8	607	GOBP_CELLULAR_ION_HOMEOSTASIS	BP	TRUE	0.0219425186780642	0.025575749004078	ENSMUSG00000050921	P2ry10	purinergic receptor P2Y, G-protein coupled 10 [Source:MGI Symbol;Acc:MGI:1926076]
80901	GO:0006873	0.00186219739292365	0.0242622384639438	0.256165748738592	1.33237706052054	8	607	GOBP_CELLULAR_ION_HOMEOSTASIS	BP	TRUE	0.0219425186780642	0.025575749004078	ENSMUSG00000048521	Cxcr6	chemokine (C-X-C motif) receptor 6 [Source:MGI Symbol;Acc:MGI:1934582]
80982	GO:0006873	0.00186219739292365	0.0242622384639438	0.256165748738592	1.33237706052054	8	607	GOBP_CELLULAR_ION_HOMEOSTASIS	BP	TRUE	0.0219425186780642	0.025575749004078	ENSMUSG00000052353	Cemip	cell migration inducing protein, hyaluronan binding [Source:MGI Symbol;Acc:MGI:2443629]
83814	GO:0006873	0.00186219739292365	0.0242622384639438	0.256165748738592	1.33237706052054	8	607	GOBP_CELLULAR_ION_HOMEOSTASIS	BP	TRUE	0.0219425186780642	0.025575749004078	ENSMUSG00000024589	Nedd4l	neural precursor cell expressed, developmentally down-regulated gene 4-like [Source:MGI Symbol;Acc:MGI:1933754]
98396	GO:0006873	0.00186219739292365	0.0242622384639438	0.256165748738592	1.33237706052054	8	607	GOBP_CELLULAR_ION_HOMEOSTASIS	BP	TRUE	0.0219425186780642	0.025575749004078	ENSMUSG00000013275	Slc41a1	solute carrier family 41, member 1 [Source:MGI Symbol;Acc:MGI:2444823]
100037283	GO:0044270	0.00443369609028618	0.0463287821615129	0.263253626746078	1.33240748959851	21	433	GOBP_CELLULAR_NITROGEN_COMPOUND_CATABOLIC_PROCESS	BP	TRUE	0.0373806446232748	0.0438652911060228	ENSMUSG00000095687	Rnaset2a	ribonuclease T2A [Source:MGI Symbol;Acc:MGI:1915445]
101488	GO:0044270	0.00443369609028618	0.0463287821615129	0.263253626746078	1.33240748959851	21	433	GOBP_CELLULAR_NITROGEN_COMPOUND_CATABOLIC_PROCESS	BP	TRUE	0.0373806446232748	0.0438652911060228	ENSMUSG00000030737	Slco2b1	solute carrier organic anion transporter family, member 2b1 [Source:MGI Symbol;Acc:MGI:1351872]
103135	GO:0044270	0.00443369609028618	0.0463287821615129	0.263253626746078	1.33240748959851	21	433	GOBP_CELLULAR_NITROGEN_COMPOUND_CATABOLIC_PROCESS	BP	TRUE	0.0373806446232748	0.0438652911060228	ENSMUSG00000005682	Pan2	PAN2 poly(A) specific ribonuclease subunit [Source:MGI Symbol;Acc:MGI:1918984]
104625	GO:0044270	0.00443369609028618	0.0463287821615129	0.263253626746078	1.33240748959851	21	433	GOBP_CELLULAR_NITROGEN_COMPOUND_CATABOLIC_PROCESS	BP	TRUE	0.0373806446232748	0.0438652911060228	ENSMUSG00000020362	Cnot6	CCR4-NOT transcription complex, subunit 6 [Source:MGI Symbol;Acc:MGI:2144529]
104776	GO:0044270	0.00443369609028618	0.0463287821615129	0.263253626746078	1.33240748959851	21	433	GOBP_CELLULAR_NITROGEN_COMPOUND_CATABOLIC_PROCESS	BP	TRUE	0.0373806446232748	0.0438652911060228	ENSMUSG00000021238	Aldh6a1	aldehyde dehydrogenase family 6, subfamily A1 [Source:MGI Symbol;Acc:MGI:1915077]
107747	GO:0044270	0.00443369609028618	0.0463287821615129	0.263253626746078	1.33240748959851	21	433	GOBP_CELLULAR_NITROGEN_COMPOUND_CATABOLIC_PROCESS	BP	TRUE	0.0373806446232748	0.0438652911060228	ENSMUSG00000030088	Aldh1l1	aldehyde dehydrogenase 1 family, member L1 [Source:MGI Symbol;Acc:MGI:1340024]
107766	GO:0044270	0.00443369609028618	0.0463287821615129	0.263253626746078	1.33240748959851	21	433	GOBP_CELLULAR_NITROGEN_COMPOUND_CATABOLIC_PROCESS	BP	TRUE	0.0373806446232748	0.0438652911060228	ENSMUSG00000000673	Haao	3-hydroxyanthranilate 3,4-dioxygenase [Source:MGI Symbol;Acc:MGI:1349444]
107885	GO:0044270	0.00443369609028618	0.0463287821615129	0.263253626746078	1.33240748959851	21	433	GOBP_CELLULAR_NITROGEN_COMPOUND_CATABOLIC_PROCESS	BP	TRUE	0.0373806446232748	0.0438652911060228	ENSMUSG00000066442	Mthfs	5, 10-methenyltetrahydrofolate synthetase [Source:MGI Symbol;Acc:MGI:1340032]
11363	GO:0044270	0.00443369609028618	0.0463287821615129	0.263253626746078	1.33240748959851	21	433	GOBP_CELLULAR_NITROGEN_COMPOUND_CATABOLIC_PROCESS	BP	TRUE	0.0373806446232748	0.0438652911060228	ENSMUSG00000026003	Acadl	acyl-Coenzyme A dehydrogenase, long-chain [Source:MGI Symbol;Acc:MGI:87866]
11651	GO:0044270	0.00443369609028618	0.0463287821615129	0.263253626746078	1.33240748959851	21	433	GOBP_CELLULAR_NITROGEN_COMPOUND_CATABOLIC_PROCESS	BP	TRUE	0.0373806446232748	0.0438652911060228	ENSMUSG00000001729	Akt1	thymoma viral proto-oncogene 1 [Source:MGI Symbol;Acc:MGI:87986]
11727	GO:0044270	0.00443369609028618	0.0463287821615129	0.263253626746078	1.33240748959851	21	433	GOBP_CELLULAR_NITROGEN_COMPOUND_CATABOLIC_PROCESS	BP	TRUE	0.0373806446232748	0.0438652911060228	ENSMUSG00000072115	Ang	angiogenin, ribonuclease, RNase A family, 5 [Source:MGI Symbol;Acc:MGI:88022]
11810	GO:0044270	0.00443369609028618	0.0463287821615129	0.263253626746078	1.33240748959851	21	433	GOBP_CELLULAR_NITROGEN_COMPOUND_CATABOLIC_PROCESS	BP	TRUE	0.0373806446232748	0.0438652911060228	ENSMUSG00000040613	Apobec1	apolipoprotein B mRNA editing enzyme, catalytic polypeptide 1 [Source:MGI Symbol;Acc:MGI:103298]
11920	GO:0044270	0.00443369609028618	0.0463287821615129	0.263253626746078	1.33240748959851	21	433	GOBP_CELLULAR_NITROGEN_COMPOUND_CATABOLIC_PROCESS	BP	TRUE	0.0373806446232748	0.0438652911060228	ENSMUSG00000034218	Atm	ataxia telangiectasia mutated [Source:MGI Symbol;Acc:MGI:107202]
12192	GO:0044270	0.00443369609028618	0.0463287821615129	0.263253626746078	1.33240748959851	21	433	GOBP_CELLULAR_NITROGEN_COMPOUND_CATABOLIC_PROCESS	BP	TRUE	0.0373806446232748	0.0438652911060228	ENSMUSG00000021127	Zfp36l1	zinc finger protein 36, C3H type-like 1 [Source:MGI Symbol;Acc:MGI:107946]
12193	GO:0044270	0.00443369609028618	0.0463287821615129	0.263253626746078	1.33240748959851	21	433	GOBP_CELLULAR_NITROGEN_COMPOUND_CATABOLIC_PROCESS	BP	TRUE	0.0373806446232748	0.0438652911060228	ENSMUSG00000045817	Zfp36l2	zinc finger protein 36, C3H type-like 2 [Source:MGI Symbol;Acc:MGI:107945]
12227	GO:0044270	0.00443369609028618	0.0463287821615129	0.263253626746078	1.33240748959851	21	433	GOBP_CELLULAR_NITROGEN_COMPOUND_CATABOLIC_PROCESS	BP	TRUE	0.0373806446232748	0.0438652911060228	ENSMUSG00000020423	Btg2	BTG anti-proliferation factor 2 [Source:MGI Symbol;Acc:MGI:108384]
12457	GO:0044270	0.00443369609028618	0.0463287821615129	0.263253626746078	1.33240748959851	21	433	GOBP_CELLULAR_NITROGEN_COMPOUND_CATABOLIC_PROCESS	BP	TRUE	0.0373806446232748	0.0438652911060228	ENSMUSG00000023087	Noct	nocturnin [Source:MGI Symbol;Acc:MGI:109382]
12495	GO:0044270	0.00443369609028618	0.0463287821615129	0.263253626746078	1.33240748959851	21	433	GOBP_CELLULAR_NITROGEN_COMPOUND_CATABOLIC_PROCESS	BP	TRUE	0.0373806446232748	0.0438652911060228	ENSMUSG00000048120	Entpd1	ectonucleoside triphosphate diphosphohydrolase 1 [Source:MGI Symbol;Acc:MGI:102805]
12497	GO:0044270	0.00443369609028618	0.0463287821615129	0.263253626746078	1.33240748959851	21	433	GOBP_CELLULAR_NITROGEN_COMPOUND_CATABOLIC_PROCESS	BP	TRUE	0.0373806446232748	0.0438652911060228	ENSMUSG00000033068	Entpd6	ectonucleoside triphosphate diphosphohydrolase 6 [Source:MGI Symbol;Acc:MGI:1202295]
13046	GO:0044270	0.00443369609028618	0.0463287821615129	0.263253626746078	1.33240748959851	21	433	GOBP_CELLULAR_NITROGEN_COMPOUND_CATABOLIC_PROCESS	BP	TRUE	0.0373806446232748	0.0438652911060228	ENSMUSG00000005506	Celf1	CUGBP, Elav-like family member 1 [Source:MGI Symbol;Acc:MGI:1342295]
13164	GO:0044270	0.00443369609028618	0.0463287821615129	0.263253626746078	1.33240748959851	21	433	GOBP_CELLULAR_NITROGEN_COMPOUND_CATABOLIC_PROCESS	BP	TRUE	0.0373806446232748	0.0438652911060228	ENSMUSG00000010592	Dazl	deleted in azoospermia-like [Source:MGI Symbol;Acc:MGI:1342328]
13207	GO:0044270	0.00443369609028618	0.0463287821615129	0.263253626746078	1.33240748959851	21	433	GOBP_CELLULAR_NITROGEN_COMPOUND_CATABOLIC_PROCESS	BP	TRUE	0.0373806446232748	0.0438652911060228	ENSMUSG00000020719	Ddx5	DEAD (Asp-Glu-Ala-Asp) box polypeptide 5 [Source:MGI Symbol;Acc:MGI:105037]
13421	GO:0044270	0.00443369609028618	0.0463287821615129	0.263253626746078	1.33240748959851	21	433	GOBP_CELLULAR_NITROGEN_COMPOUND_CATABOLIC_PROCESS	BP	TRUE	0.0373806446232748	0.0438652911060228	ENSMUSG00000025279	Dnase1l3	deoxyribonuclease 1-like 3 [Source:MGI Symbol;Acc:MGI:1314633]
140483	GO:0044270	0.00443369609028618	0.0463287821615129	0.263253626746078	1.33240748959851	21	433	GOBP_CELLULAR_NITROGEN_COMPOUND_CATABOLIC_PROCESS	BP	TRUE	0.0373806446232748	0.0438652911060228	ENSMUSG00000026986	Hnmt	histamine N-methyltransferase [Source:MGI Symbol;Acc:MGI:2153181]
14156	GO:0044270	0.00443369609028618	0.0463287821615129	0.263253626746078	1.33240748959851	21	433	GOBP_CELLULAR_NITROGEN_COMPOUND_CATABOLIC_PROCESS	BP	TRUE	0.0373806446232748	0.0438652911060228	ENSMUSG00000024742	Fen1	flap structure specific endonuclease 1 [Source:MGI Symbol;Acc:MGI:102779]
14198	GO:0044270	0.00443369609028618	0.0463287821615129	0.263253626746078	1.33240748959851	21	433	GOBP_CELLULAR_NITROGEN_COMPOUND_CATABOLIC_PROCESS	BP	TRUE	0.0373806446232748	0.0438652911060228	ENSMUSG00000060579	Fhit	fragile histidine triad gene [Source:MGI Symbol;Acc:MGI:1277947]
14853	GO:0044270	0.00443369609028618	0.0463287821615129	0.263253626746078	1.33240748959851	21	433	GOBP_CELLULAR_NITROGEN_COMPOUND_CATABOLIC_PROCESS	BP	TRUE	0.0373806446232748	0.0438652911060228	ENSMUSG00000071723	Gspt2	G1 to S phase transition 2 [Source:MGI Symbol;Acc:MGI:1316727]
15368	GO:0044270	0.00443369609028618	0.0463287821615129	0.263253626746078	1.33240748959851	21	433	GOBP_CELLULAR_NITROGEN_COMPOUND_CATABOLIC_PROCESS	BP	TRUE	0.0373806446232748	0.0438652911060228	ENSMUSG00000005413	Hmox1	heme oxygenase 1 [Source:MGI Symbol;Acc:MGI:96163]
15473	GO:0044270	0.00443369609028618	0.0463287821615129	0.263253626746078	1.33240748959851	21	433	GOBP_CELLULAR_NITROGEN_COMPOUND_CATABOLIC_PROCESS	BP	TRUE	0.0373806446232748	0.0438652911060228	ENSMUSG00000022323	Rida	reactive intermediate imine deaminase A homolog [Source:MGI Symbol;Acc:MGI:1095401]
15511	GO:0044270	0.00443369609028618	0.0463287821615129	0.263253626746078	1.33240748959851	21	433	GOBP_CELLULAR_NITROGEN_COMPOUND_CATABOLIC_PROCESS	BP	TRUE	0.0373806446232748	0.0438652911060228	ENSMUSG00000090877	Hspa1b	heat shock protein 1B [Source:MGI Symbol;Acc:MGI:99517]
15568	GO:0044270	0.00443369609028618	0.0463287821615129	0.263253626746078	1.33240748959851	21	433	GOBP_CELLULAR_NITROGEN_COMPOUND_CATABOLIC_PROCESS	BP	TRUE	0.0373806446232748	0.0438652911060228	ENSMUSG00000040028	Elavl1	ELAV (embryonic lethal, abnormal vision)-like 1 (Hu antigen R) [Source:MGI Symbol;Acc:MGI:1100851]
16341	GO:0044270	0.00443369609028618	0.0463287821615129	0.263253626746078	1.33240748959851	21	433	GOBP_CELLULAR_NITROGEN_COMPOUND_CATABOLIC_PROCESS	BP	TRUE	0.0373806446232748	0.0438652911060228	ENSMUSG00000022336	Eif3e	eukaryotic translation initiation factor 3, subunit E [Source:MGI Symbol;Acc:MGI:99257]
17193	GO:0044270	0.00443369609028618	0.0463287821615129	0.263253626746078	1.33240748959851	21	433	GOBP_CELLULAR_NITROGEN_COMPOUND_CATABOLIC_PROCESS	BP	TRUE	0.0373806446232748	0.0438652911060228	ENSMUSG00000030322	Mbd4	methyl-CpG binding domain protein 4 [Source:MGI Symbol;Acc:MGI:1333850]
17350	GO:0044270	0.00443369609028618	0.0463287821615129	0.263253626746078	1.33240748959851	21	433	GOBP_CELLULAR_NITROGEN_COMPOUND_CATABOLIC_PROCESS	BP	TRUE	0.0373806446232748	0.0438652911060228	ENSMUSG00000032498	Mlh1	mutL homolog 1 [Source:MGI Symbol;Acc:MGI:101938]
18148	GO:0044270	0.00443369609028618	0.0463287821615129	0.263253626746078	1.33240748959851	21	433	GOBP_CELLULAR_NITROGEN_COMPOUND_CATABOLIC_PROCESS	BP	TRUE	0.0373806446232748	0.0438652911060228	ENSMUSG00000057113	Npm1	nucleophosmin 1 [Source:MGI Symbol;Acc:MGI:106184]
18173	GO:0044270	0.00443369609028618	0.0463287821615129	0.263253626746078	1.33240748959851	21	433	GOBP_CELLULAR_NITROGEN_COMPOUND_CATABOLIC_PROCESS	BP	TRUE	0.0373806446232748	0.0438652911060228	ENSMUSG00000026177	Slc11a1	solute carrier family 11 (proton-coupled divalent metal ion transporters), member 1 [Source:MGI Symbol;Acc:MGI:1345275]
18458	GO:0044270	0.00443369609028618	0.0463287821615129	0.263253626746078	1.33240748959851	21	433	GOBP_CELLULAR_NITROGEN_COMPOUND_CATABOLIC_PROCESS	BP	TRUE	0.0373806446232748	0.0438652911060228	ENSMUSG00000022283	Pabpc1	poly(A) binding protein, cytoplasmic 1 [Source:MGI Symbol;Acc:MGI:1349722]
18750	GO:0044270	0.00443369609028618	0.0463287821615129	0.263253626746078	1.33240748959851	21	433	GOBP_CELLULAR_NITROGEN_COMPOUND_CATABOLIC_PROCESS	BP	TRUE	0.0373806446232748	0.0438652911060228	ENSMUSG00000050965	Prkca	protein kinase C, alpha [Source:MGI Symbol;Acc:MGI:97595]
192119	GO:0044270	0.00443369609028618	0.0463287821615129	0.263253626746078	1.33240748959851	21	433	GOBP_CELLULAR_NITROGEN_COMPOUND_CATABOLIC_PROCESS	BP	TRUE	0.0373806446232748	0.0438652911060228	ENSMUSG00000041415	Dicer1	dicer 1, ribonuclease type III [Source:MGI Symbol;Acc:MGI:2177178]
193740	GO:0044270	0.00443369609028618	0.0463287821615129	0.263253626746078	1.33240748959851	21	433	GOBP_CELLULAR_NITROGEN_COMPOUND_CATABOLIC_PROCESS	BP	TRUE	0.0373806446232748	0.0438652911060228	ENSMUSG00000091971	Hspa1a	heat shock protein 1A [Source:MGI Symbol;Acc:MGI:96244]
19733	GO:0044270	0.00443369609028618	0.0463287821615129	0.263253626746078	1.33240748959851	21	433	GOBP_CELLULAR_NITROGEN_COMPOUND_CATABOLIC_PROCESS	BP	TRUE	0.0373806446232748	0.0438652911060228	ENSMUSG00000023070	Rgn	regucalcin [Source:MGI Symbol;Acc:MGI:108024]
19878	GO:0044270	0.00443369609028618	0.0463287821615129	0.263253626746078	1.33240748959851	21	433	GOBP_CELLULAR_NITROGEN_COMPOUND_CATABOLIC_PROCESS	BP	TRUE	0.0373806446232748	0.0438652911060228	ENSMUSG00000020580	Rock2	Rho-associated coiled-coil containing protein kinase 2 [Source:MGI Symbol;Acc:MGI:107926]
212933	GO:0044270	0.00443369609028618	0.0463287821615129	0.263253626746078	1.33240748959851	21	433	GOBP_CELLULAR_NITROGEN_COMPOUND_CATABOLIC_PROCESS	BP	TRUE	0.0373806446232748	0.0438652911060228	ENSMUSG00000042251	Pm20d1	peptidase M20 domain containing 1 [Source:MGI Symbol;Acc:MGI:2442939]
216188	GO:0044270	0.00443369609028618	0.0463287821615129	0.263253626746078	1.33240748959851	21	433	GOBP_CELLULAR_NITROGEN_COMPOUND_CATABOLIC_PROCESS	BP	TRUE	0.0373806446232748	0.0438652911060228	ENSMUSG00000020256	Aldh1l2	aldehyde dehydrogenase 1 family, member L2 [Source:MGI Symbol;Acc:MGI:2444680]
217351	GO:0044270	0.00443369609028618	0.0463287821615129	0.263253626746078	1.33240748959851	21	433	GOBP_CELLULAR_NITROGEN_COMPOUND_CATABOLIC_PROCESS	BP	TRUE	0.0373806446232748	0.0438652911060228	ENSMUSG00000025571	Tnrc6c	trinucleotide repeat containing 6C [Source:MGI Symbol;Acc:MGI:2443265]
219022	GO:0044270	0.00443369609028618	0.0463287821615129	0.263253626746078	1.33240748959851	21	433	GOBP_CELLULAR_NITROGEN_COMPOUND_CATABOLIC_PROCESS	BP	TRUE	0.0373806446232748	0.0438652911060228	ENSMUSG00000006288	Ttc5	tetratricopeptide repeat domain 5 [Source:MGI Symbol;Acc:MGI:2683584]
21938	GO:0044270	0.00443369609028618	0.0463287821615129	0.263253626746078	1.33240748959851	21	433	GOBP_CELLULAR_NITROGEN_COMPOUND_CATABOLIC_PROCESS	BP	TRUE	0.0373806446232748	0.0438652911060228	ENSMUSG00000028599	Tnfrsf1b	tumor necrosis factor receptor superfamily, member 1b [Source:MGI Symbol;Acc:MGI:1314883]
22040	GO:0044270	0.00443369609028618	0.0463287821615129	0.263253626746078	1.33240748959851	21	433	GOBP_CELLULAR_NITROGEN_COMPOUND_CATABOLIC_PROCESS	BP	TRUE	0.0373806446232748	0.0438652911060228	ENSMUSG00000049734	Trex1	three prime repair exonuclease 1 [Source:MGI Symbol;Acc:MGI:1328317]
22271	GO:0044270	0.00443369609028618	0.0463287821615129	0.263253626746078	1.33240748959851	21	433	GOBP_CELLULAR_NITROGEN_COMPOUND_CATABOLIC_PROCESS	BP	TRUE	0.0373806446232748	0.0438652911060228	ENSMUSG00000020407	Upp1	uridine phosphorylase 1 [Source:MGI Symbol;Acc:MGI:1097668]
22352	GO:0044270	0.00443369609028618	0.0463287821615129	0.263253626746078	1.33240748959851	21	433	GOBP_CELLULAR_NITROGEN_COMPOUND_CATABOLIC_PROCESS	BP	TRUE	0.0373806446232748	0.0438652911060228	ENSMUSG00000026728	Vim	vimentin [Source:MGI Symbol;Acc:MGI:98932]
22436	GO:0044270	0.00443369609028618	0.0463287821615129	0.263253626746078	1.33240748959851	21	433	GOBP_CELLULAR_NITROGEN_COMPOUND_CATABOLIC_PROCESS	BP	TRUE	0.0373806446232748	0.0438652911060228	ENSMUSG00000024066	Xdh	xanthine dehydrogenase [Source:MGI Symbol;Acc:MGI:98973]
227656	GO:0044270	0.00443369609028618	0.0463287821615129	0.263253626746078	1.33240748959851	21	433	GOBP_CELLULAR_NITROGEN_COMPOUND_CATABOLIC_PROCESS	BP	TRUE	0.0373806446232748	0.0438652911060228	ENSMUSG00000052406	Rexo4	REX4, 3'-5' exonuclease [Source:MGI Symbol;Acc:MGI:2684957]
230718	GO:0044270	0.00443369609028618	0.0463287821615129	0.263253626746078	1.33240748959851	21	433	GOBP_CELLULAR_NITROGEN_COMPOUND_CATABOLIC_PROCESS	BP	TRUE	0.0373806446232748	0.0438652911060228	ENSMUSG00000054958	Nt5c1a	5'-nucleotidase, cytosolic IA [Source:MGI Symbol;Acc:MGI:2155700]
230738	GO:0044270	0.00443369609028618	0.0463287821615129	0.263253626746078	1.33240748959851	21	433	GOBP_CELLULAR_NITROGEN_COMPOUND_CATABOLIC_PROCESS	BP	TRUE	0.0373806446232748	0.0438652911060228	ENSMUSG00000042677	Zc3h12a	zinc finger CCCH type containing 12A [Source:MGI Symbol;Acc:MGI:2385891]
230908	GO:0044270	0.00443369609028618	0.0463287821615129	0.263253626746078	1.33240748959851	21	433	GOBP_CELLULAR_NITROGEN_COMPOUND_CATABOLIC_PROCESS	BP	TRUE	0.0373806446232748	0.0438652911060228	ENSMUSG00000041459	Tardbp	TAR DNA binding protein [Source:MGI Symbol;Acc:MGI:2387629]
231464	GO:0044270	0.00443369609028618	0.0463287821615129	0.263253626746078	1.33240748959851	21	433	GOBP_CELLULAR_NITROGEN_COMPOUND_CATABOLIC_PROCESS	BP	TRUE	0.0373806446232748	0.0438652911060228	ENSMUSG00000034724	Cnot6l	CCR4-NOT transcription complex, subunit 6-like [Source:MGI Symbol;Acc:MGI:2443154]
233789	GO:0044270	0.00443369609028618	0.0463287821615129	0.263253626746078	1.33240748959851	21	433	GOBP_CELLULAR_NITROGEN_COMPOUND_CATABOLIC_PROCESS	BP	TRUE	0.0373806446232748	0.0438652911060228	ENSMUSG00000030655	Smg1	SMG1 homolog, phosphatidylinositol 3-kinase-related kinase (C. elegans) [Source:MGI Symbol;Acc:MGI:1919742]
236511	GO:0044270	0.00443369609028618	0.0463287821615129	0.263253626746078	1.33240748959851	21	433	GOBP_CELLULAR_NITROGEN_COMPOUND_CATABOLIC_PROCESS	BP	TRUE	0.0373806446232748	0.0438652911060228	ENSMUSG00000041530	Ago1	argonaute RISC catalytic subunit 1 [Source:MGI Symbol;Acc:MGI:2446630]
237886	GO:0044270	0.00443369609028618	0.0463287821615129	0.263253626746078	1.33240748959851	21	433	GOBP_CELLULAR_NITROGEN_COMPOUND_CATABOLIC_PROCESS	BP	TRUE	0.0373806446232748	0.0438652911060228	ENSMUSG00000069793	Slfn9	schlafen 9 [Source:MGI Symbol;Acc:MGI:2445121]
24014	GO:0044270	0.00443369609028618	0.0463287821615129	0.263253626746078	1.33240748959851	21	433	GOBP_CELLULAR_NITROGEN_COMPOUND_CATABOLIC_PROCESS	BP	TRUE	0.0373806446232748	0.0438652911060228	ENSMUSG00000066800	Rnasel	ribonuclease L (2', 5'-oligoisoadenylate synthetase-dependent) [Source:MGI Symbol;Acc:MGI:1098272]
24127	GO:0044270	0.00443369609028618	0.0463287821615129	0.263253626746078	1.33240748959851	21	433	GOBP_CELLULAR_NITROGEN_COMPOUND_CATABOLIC_PROCESS	BP	TRUE	0.0373806446232748	0.0438652911060228	ENSMUSG00000032410	Xrn1	5'-3' exoribonuclease 1 [Source:MGI Symbol;Acc:MGI:891964]
242202	GO:0044270	0.00443369609028618	0.0463287821615129	0.263253626746078	1.33240748959851	21	433	GOBP_CELLULAR_NITROGEN_COMPOUND_CATABOLIC_PROCESS	BP	TRUE	0.0373806446232748	0.0438652911060228	ENSMUSG00000053965	Pde5a	phosphodiesterase 5A, cGMP-specific [Source:MGI Symbol;Acc:MGI:2651499]
245474	GO:0044270	0.00443369609028618	0.0463287821615129	0.263253626746078	1.33240748959851	21	433	GOBP_CELLULAR_NITROGEN_COMPOUND_CATABOLIC_PROCESS	BP	TRUE	0.0373806446232748	0.0438652911060228	ENSMUSG00000031403	Dkc1	dyskeratosis congenita 1, dyskerin [Source:MGI Symbol;Acc:MGI:1861727]
246728	GO:0044270	0.00443369609028618	0.0463287821615129	0.263253626746078	1.33240748959851	21	433	GOBP_CELLULAR_NITROGEN_COMPOUND_CATABOLIC_PROCESS	BP	TRUE	0.0373806446232748	0.0438652911060228	ENSMUSG00000032690	Oas2	2'-5' oligoadenylate synthetase 2 [Source:MGI Symbol;Acc:MGI:2180852]
268721	GO:0044270	0.00443369609028618	0.0463287821615129	0.263253626746078	1.33240748959851	21	433	GOBP_CELLULAR_NITROGEN_COMPOUND_CATABOLIC_PROCESS	BP	TRUE	0.0373806446232748	0.0438652911060228	ENSMUSG00000021819	Zswim8	zinc finger SWIM-type containing 8 [Source:MGI Symbol;Acc:MGI:1919156]
276950	GO:0044270	0.00443369609028618	0.0463287821615129	0.263253626746078	1.33240748959851	21	433	GOBP_CELLULAR_NITROGEN_COMPOUND_CATABOLIC_PROCESS	BP	TRUE	0.0373806446232748	0.0438652911060228	ENSMUSG00000035208	Slfn8	schlafen 8 [Source:MGI Symbol;Acc:MGI:2672859]
28114	GO:0044270	0.00443369609028618	0.0463287821615129	0.263253626746078	1.33240748959851	21	433	GOBP_CELLULAR_NITROGEN_COMPOUND_CATABOLIC_PROCESS	BP	TRUE	0.0373806446232748	0.0438652911060228	ENSMUSG00000021595	Nsun2	NOL1/NOP2/Sun domain family member 2 [Source:MGI Symbol;Acc:MGI:107252]
319618	GO:0044270	0.00443369609028618	0.0463287821615129	0.263253626746078	1.33240748959851	21	433	GOBP_CELLULAR_NITROGEN_COMPOUND_CATABOLIC_PROCESS	BP	TRUE	0.0373806446232748	0.0438652911060228	ENSMUSG00000041477	Dcp1b	decapping mRNA 1B [Source:MGI Symbol;Acc:MGI:2442404]
319817	GO:0044270	0.00443369609028618	0.0463287821615129	0.263253626746078	1.33240748959851	21	433	GOBP_CELLULAR_NITROGEN_COMPOUND_CATABOLIC_PROCESS	BP	TRUE	0.0373806446232748	0.0438652911060228	ENSMUSG00000075376	Rc3h2	ring finger and CCCH-type zinc finger domains 2 [Source:MGI Symbol;Acc:MGI:2442789]
326622	GO:0044270	0.00443369609028618	0.0463287821615129	0.263253626746078	1.33240748959851	21	433	GOBP_CELLULAR_NITROGEN_COMPOUND_CATABOLIC_PROCESS	BP	TRUE	0.0373806446232748	0.0438652911060228	ENSMUSG00000043241	Upf2	UPF2 regulator of nonsense transcripts homolog (yeast) [Source:MGI Symbol;Acc:MGI:2449307]
330409	GO:0044270	0.00443369609028618	0.0463287821615129	0.263253626746078	1.33240748959851	21	433	GOBP_CELLULAR_NITROGEN_COMPOUND_CATABOLIC_PROCESS	BP	TRUE	0.0373806446232748	0.0438652911060228	ENSMUSG00000071226	Cecr2	CECR2, histone acetyl-lysine reader [Source:MGI Symbol;Acc:MGI:1923799]
338359	GO:0044270	0.00443369609028618	0.0463287821615129	0.263253626746078	1.33240748959851	21	433	GOBP_CELLULAR_NITROGEN_COMPOUND_CATABOLIC_PROCESS	BP	TRUE	0.0373806446232748	0.0438652911060228	ENSMUSG00000020079	Supv3l1	suppressor of var1, 3-like 1 (S. cerevisiae) [Source:MGI Symbol;Acc:MGI:2441711]
380669	GO:0044270	0.00443369609028618	0.0463287821615129	0.263253626746078	1.33240748959851	21	433	GOBP_CELLULAR_NITROGEN_COMPOUND_CATABOLIC_PROCESS	BP	TRUE	0.0373806446232748	0.0438652911060228	ENSMUSG00000063804	Lin28b	lin-28 homolog B (C. elegans) [Source:MGI Symbol;Acc:MGI:3584032]
382913	GO:0044270	0.00443369609028618	0.0463287821615129	0.263253626746078	1.33240748959851	21	433	GOBP_CELLULAR_NITROGEN_COMPOUND_CATABOLIC_PROCESS	BP	TRUE	0.0373806446232748	0.0438652911060228	ENSMUSG00000035121	Neil2	nei like 2 (E. coli) [Source:MGI Symbol;Acc:MGI:2686058]
51810	GO:0044270	0.00443369609028618	0.0463287821615129	0.263253626746078	1.33240748959851	21	433	GOBP_CELLULAR_NITROGEN_COMPOUND_CATABOLIC_PROCESS	BP	TRUE	0.0373806446232748	0.0438652911060228	ENSMUSG00000039630	Hnrnpu	heterogeneous nuclear ribonucleoprotein U [Source:MGI Symbol;Acc:MGI:1858195]
52477	GO:0044270	0.00443369609028618	0.0463287821615129	0.263253626746078	1.33240748959851	21	433	GOBP_CELLULAR_NITROGEN_COMPOUND_CATABOLIC_PROCESS	BP	TRUE	0.0373806446232748	0.0438652911060228	ENSMUSG00000026634	Angel2	angel homolog 2 [Source:MGI Symbol;Acc:MGI:1196310]
54159	GO:0044270	0.00443369609028618	0.0463287821615129	0.263253626746078	1.33240748959851	21	433	GOBP_CELLULAR_NITROGEN_COMPOUND_CATABOLIC_PROCESS	BP	TRUE	0.0373806446232748	0.0438652911060228	ENSMUSG00000059606	Rnase2b	ribonuclease, RNase A family, 2B (liver, eosinophil-derived neurotoxin) [Source:MGI Symbol;Acc:MGI:1858598]
56045	GO:0044270	0.00443369609028618	0.0463287821615129	0.263253626746078	1.33240748959851	21	433	GOBP_CELLULAR_NITROGEN_COMPOUND_CATABOLIC_PROCESS	BP	TRUE	0.0373806446232748	0.0438652911060228	ENSMUSG00000027639	Samhd1	SAM domain and HD domain, 1 [Source:MGI Symbol;Acc:MGI:1927468]
56448	GO:0044270	0.00443369609028618	0.0463287821615129	0.263253626746078	1.33240748959851	21	433	GOBP_CELLULAR_NITROGEN_COMPOUND_CATABOLIC_PROCESS	BP	TRUE	0.0373806446232748	0.0438652911060228	ENSMUSG00000061740	Cyp2d22	cytochrome P450, family 2, subfamily d, polypeptide 22 [Source:MGI Symbol;Acc:MGI:1929474]
56463	GO:0044270	0.00443369609028618	0.0463287821615129	0.263253626746078	1.33240748959851	21	433	GOBP_CELLULAR_NITROGEN_COMPOUND_CATABOLIC_PROCESS	BP	TRUE	0.0373806446232748	0.0438652911060228	ENSMUSG00000001424	Snd1	staphylococcal nuclease and tudor domain containing 1 [Source:MGI Symbol;Acc:MGI:1929266]
56629	GO:0044270	0.00443369609028618	0.0463287821615129	0.263253626746078	1.33240748959851	21	433	GOBP_CELLULAR_NITROGEN_COMPOUND_CATABOLIC_PROCESS	BP	TRUE	0.0373806446232748	0.0438652911060228	ENSMUSG00000028185	Dnase2b	deoxyribonuclease II beta [Source:MGI Symbol;Acc:MGI:1913283]
56720	GO:0044270	0.00443369609028618	0.0463287821615129	0.263253626746078	1.33240748959851	21	433	GOBP_CELLULAR_NITROGEN_COMPOUND_CATABOLIC_PROCESS	BP	TRUE	0.0373806446232748	0.0438652911060228	ENSMUSG00000028011	Tdo2	tryptophan 2,3-dioxygenase [Source:MGI Symbol;Acc:MGI:1928486]
636931	GO:0044270	0.00443369609028618	0.0463287821615129	0.263253626746078	1.33240748959851	21	433	GOBP_CELLULAR_NITROGEN_COMPOUND_CATABOLIC_PROCESS	BP	TRUE	0.0373806446232748	0.0438652911060228	ENSMUSG00000079259	Trim71	tripartite motif-containing 71 [Source:MGI Symbol;Acc:MGI:2685973]
66441	GO:0044270	0.00443369609028618	0.0463287821615129	0.263253626746078	1.33240748959851	21	433	GOBP_CELLULAR_NITROGEN_COMPOUND_CATABOLIC_PROCESS	BP	TRUE	0.0373806446232748	0.0438652911060228	ENSMUSG00000030188	Magohb	mago homolog B, exon junction complex core component [Source:MGI Symbol;Acc:MGI:1913691]
66446	GO:0044270	0.00443369609028618	0.0463287821615129	0.263253626746078	1.33240748959851	21	433	GOBP_CELLULAR_NITROGEN_COMPOUND_CATABOLIC_PROCESS	BP	TRUE	0.0373806446232748	0.0438652911060228	ENSMUSG00000025785	Exosc7	exosome component 7 [Source:MGI Symbol;Acc:MGI:1913696]
66911	GO:0044270	0.00443369609028618	0.0463287821615129	0.263253626746078	1.33240748959851	21	433	GOBP_CELLULAR_NITROGEN_COMPOUND_CATABOLIC_PROCESS	BP	TRUE	0.0373806446232748	0.0438652911060228	ENSMUSG00000022516	Nudt16l1	nudix (nucleoside diphosphate linked moiety X)-type motif 16-like 1 [Source:MGI Symbol;Acc:MGI:1914161]
67010	GO:0044270	0.00443369609028618	0.0463287821615129	0.263253626746078	1.33240748959851	21	433	GOBP_CELLULAR_NITROGEN_COMPOUND_CATABOLIC_PROCESS	BP	TRUE	0.0373806446232748	0.0438652911060228	ENSMUSG00000042396	Rbm7	RNA binding motif protein 7 [Source:MGI Symbol;Acc:MGI:1914260]
67031	GO:0044270	0.00443369609028618	0.0463287821615129	0.263253626746078	1.33240748959851	21	433	GOBP_CELLULAR_NITROGEN_COMPOUND_CATABOLIC_PROCESS	BP	TRUE	0.0373806446232748	0.0438652911060228	ENSMUSG00000038398	Upf3a	UPF3 regulator of nonsense transcripts homolog A (yeast) [Source:MGI Symbol;Acc:MGI:1914281]
67578	GO:0044270	0.00443369609028618	0.0463287821615129	0.263253626746078	1.33240748959851	21	433	GOBP_CELLULAR_NITROGEN_COMPOUND_CATABOLIC_PROCESS	BP	TRUE	0.0373806446232748	0.0438652911060228	ENSMUSG00000027233	Patl2	protein associated with topoisomerase II homolog 2 (yeast) [Source:MGI Symbol;Acc:MGI:1914828]
67725	GO:0044270	0.00443369609028618	0.0463287821615129	0.263253626746078	1.33240748959851	21	433	GOBP_CELLULAR_NITROGEN_COMPOUND_CATABOLIC_PROCESS	BP	TRUE	0.0373806446232748	0.0438652911060228	ENSMUSG00000021809	Nudt13	nudix (nucleoside diphosphate linked moiety X)-type motif 13 [Source:MGI Symbol;Acc:MGI:1914975]
68092	GO:0044270	0.00443369609028618	0.0463287821615129	0.263253626746078	1.33240748959851	21	433	GOBP_CELLULAR_NITROGEN_COMPOUND_CATABOLIC_PROCESS	BP	TRUE	0.0373806446232748	0.0438652911060228	ENSMUSG00000022774	Ncbp2	nuclear cap binding protein subunit 2 [Source:MGI Symbol;Acc:MGI:1915342]
68134	GO:0044270	0.00443369609028618	0.0463287821615129	0.263253626746078	1.33240748959851	21	433	GOBP_CELLULAR_NITROGEN_COMPOUND_CATABOLIC_PROCESS	BP	TRUE	0.0373806446232748	0.0438652911060228	ENSMUSG00000036572	Upf3b	UPF3 regulator of nonsense transcripts homolog B (yeast) [Source:MGI Symbol;Acc:MGI:1915384]
69537	GO:0044270	0.00443369609028618	0.0463287821615129	0.263253626746078	1.33240748959851	21	433	GOBP_CELLULAR_NITROGEN_COMPOUND_CATABOLIC_PROCESS	BP	TRUE	0.0373806446232748	0.0438652911060228	ENSMUSG00000019088	Dnase1l1	deoxyribonuclease 1-like 1 [Source:MGI Symbol;Acc:MGI:109628]
69639	GO:0044270	0.00443369609028618	0.0463287821615129	0.263253626746078	1.33240748959851	21	433	GOBP_CELLULAR_NITROGEN_COMPOUND_CATABOLIC_PROCESS	BP	TRUE	0.0373806446232748	0.0438652911060228	ENSMUSG00000027752	Exosc8	exosome component 8 [Source:MGI Symbol;Acc:MGI:1916889]
69902	GO:0044270	0.00443369609028618	0.0463287821615129	0.263253626746078	1.33240748959851	21	433	GOBP_CELLULAR_NITROGEN_COMPOUND_CATABOLIC_PROCESS	BP	TRUE	0.0373806446232748	0.0438652911060228	ENSMUSG00000028741	Mrto4	mRNA turnover 4, ribosome maturation factor [Source:MGI Symbol;Acc:MGI:1917152]
70650	GO:0044270	0.00443369609028618	0.0463287821615129	0.263253626746078	1.33240748959851	21	433	GOBP_CELLULAR_NITROGEN_COMPOUND_CATABOLIC_PROCESS	BP	TRUE	0.0373806446232748	0.0438652911060228	ENSMUSG00000029427	Zcchc8	zinc finger, CCHC domain containing 8 [Source:MGI Symbol;Acc:MGI:1917900]
70789	GO:0044270	0.00443369609028618	0.0463287821615129	0.263253626746078	1.33240748959851	21	433	GOBP_CELLULAR_NITROGEN_COMPOUND_CATABOLIC_PROCESS	BP	TRUE	0.0373806446232748	0.0438652911060228	ENSMUSG00000026866	Kynu	kynureninase [Source:MGI Symbol;Acc:MGI:1918039]
72068	GO:0044270	0.00443369609028618	0.0463287821615129	0.263253626746078	1.33240748959851	21	433	GOBP_CELLULAR_NITROGEN_COMPOUND_CATABOLIC_PROCESS	BP	TRUE	0.0373806446232748	0.0438652911060228	ENSMUSG00000020166	Cnot2	CCR4-NOT transcription complex, subunit 2 [Source:MGI Symbol;Acc:MGI:1919318]
72198	GO:0044270	0.00443369609028618	0.0463287821615129	0.263253626746078	1.33240748959851	21	433	GOBP_CELLULAR_NITROGEN_COMPOUND_CATABOLIC_PROCESS	BP	TRUE	0.0373806446232748	0.0438652911060228	ENSMUSG00000016018	Mtrex	Mtr4 exosome RNA helicase [Source:MGI Symbol;Acc:MGI:1919448]
72587	GO:0044270	0.00443369609028618	0.0463287821615129	0.263253626746078	1.33240748959851	21	433	GOBP_CELLULAR_NITROGEN_COMPOUND_CATABOLIC_PROCESS	BP	TRUE	0.0373806446232748	0.0438652911060228	ENSMUSG00000029647	Pan3	PAN3 poly(A) specific ribonuclease subunit [Source:MGI Symbol;Acc:MGI:1919837]
74108	GO:0044270	0.00443369609028618	0.0463287821615129	0.263253626746078	1.33240748959851	21	433	GOBP_CELLULAR_NITROGEN_COMPOUND_CATABOLIC_PROCESS	BP	TRUE	0.0373806446232748	0.0438652911060228	ENSMUSG00000022685	Parn	poly(A)-specific ribonuclease (deadenylation nuclease) [Source:MGI Symbol;Acc:MGI:1921358]
74129	GO:0044270	0.00443369609028618	0.0463287821615129	0.263253626746078	1.33240748959851	21	433	GOBP_CELLULAR_NITROGEN_COMPOUND_CATABOLIC_PROCESS	BP	TRUE	0.0373806446232748	0.0438652911060228	ENSMUSG00000042102	Dmgdh	dimethylglycine dehydrogenase precursor [Source:MGI Symbol;Acc:MGI:1921379]
74167	GO:0044270	0.00443369609028618	0.0463287821615129	0.263253626746078	1.33240748959851	21	433	GOBP_CELLULAR_NITROGEN_COMPOUND_CATABOLIC_PROCESS	BP	TRUE	0.0373806446232748	0.0438652911060228	ENSMUSG00000029310	Nudt9	nudix (nucleoside diphosphate linked moiety X)-type motif 9 [Source:MGI Symbol;Acc:MGI:1921417]
74203	GO:0044270	0.00443369609028618	0.0463287821615129	0.263253626746078	1.33240748959851	21	433	GOBP_CELLULAR_NITROGEN_COMPOUND_CATABOLIC_PROCESS	BP	TRUE	0.0373806446232748	0.0438652911060228	ENSMUSG00000020454	Eif4enif1	eukaryotic translation initiation factor 4E nuclear import factor 1 [Source:MGI Symbol;Acc:MGI:1921453]
74645	GO:0044270	0.00443369609028618	0.0463287821615129	0.263253626746078	1.33240748959851	21	433	GOBP_CELLULAR_NITROGEN_COMPOUND_CATABOLIC_PROCESS	BP	TRUE	0.0373806446232748	0.0438652911060228	ENSMUSG00000044468	Tent5c	terminal nucleotidyltransferase 5C [Source:MGI Symbol;Acc:MGI:1921895]
75420	GO:0044270	0.00443369609028618	0.0463287821615129	0.263253626746078	1.33240748959851	21	433	GOBP_CELLULAR_NITROGEN_COMPOUND_CATABOLIC_PROCESS	BP	TRUE	0.0373806446232748	0.0438652911060228	ENSMUSG00000035139	Secisbp2	SECIS binding protein 2 [Source:MGI Symbol;Acc:MGI:1922670]
75686	GO:0044270	0.00443369609028618	0.0463287821615129	0.263253626746078	1.33240748959851	21	433	GOBP_CELLULAR_NITROGEN_COMPOUND_CATABOLIC_PROCESS	BP	TRUE	0.0373806446232748	0.0438652911060228	ENSMUSG00000032565	Nudt16	nudix (nucleoside diphosphate linked moiety X)-type motif 16 [Source:MGI Symbol;Acc:MGI:1922936]
76936	GO:0044270	0.00443369609028618	0.0463287821615129	0.263253626746078	1.33240748959851	21	433	GOBP_CELLULAR_NITROGEN_COMPOUND_CATABOLIC_PROCESS	BP	TRUE	0.0373806446232748	0.0438652911060228	ENSMUSG00000059208	Hnrnpm	heterogeneous nuclear ribonucleoprotein M [Source:MGI Symbol;Acc:MGI:1926465]
76952	GO:0044270	0.00443369609028618	0.0463287821615129	0.263253626746078	1.33240748959851	21	433	GOBP_CELLULAR_NITROGEN_COMPOUND_CATABOLIC_PROCESS	BP	TRUE	0.0373806446232748	0.0438652911060228	ENSMUSG00000025041	Nt5c2	5'-nucleotidase, cytosolic II [Source:MGI Symbol;Acc:MGI:2178563]
78373	GO:0044270	0.00443369609028618	0.0463287821615129	0.263253626746078	1.33240748959851	21	433	GOBP_CELLULAR_NITROGEN_COMPOUND_CATABOLIC_PROCESS	BP	TRUE	0.0373806446232748	0.0438652911060228	ENSMUSG00000028100	Nudt17	nudix (nucleoside diphosphate linked moiety X)-type motif 17 [Source:MGI Symbol;Acc:MGI:1925623]
78416	GO:0044270	0.00443369609028618	0.0463287821615129	0.263253626746078	1.33240748959851	21	433	GOBP_CELLULAR_NITROGEN_COMPOUND_CATABOLIC_PROCESS	BP	TRUE	0.0373806446232748	0.0438652911060228	ENSMUSG00000021880	Rnase6	ribonuclease, RNase A family, 6 [Source:MGI Symbol;Acc:MGI:1925666]
78781	GO:0044270	0.00443369609028618	0.0463287821615129	0.263253626746078	1.33240748959851	21	433	GOBP_CELLULAR_NITROGEN_COMPOUND_CATABOLIC_PROCESS	BP	TRUE	0.0373806446232748	0.0438652911060228	ENSMUSG00000029826	Zc3hav1	zinc finger CCCH type, antiviral 1 [Source:MGI Symbol;Acc:MGI:1926031]
78943	GO:0044270	0.00443369609028618	0.0463287821615129	0.263253626746078	1.33240748959851	21	433	GOBP_CELLULAR_NITROGEN_COMPOUND_CATABOLIC_PROCESS	BP	TRUE	0.0373806446232748	0.0438652911060228	ENSMUSG00000020715	Ern1	endoplasmic reticulum (ER) to nucleus signalling 1 [Source:MGI Symbol;Acc:MGI:1930134]
80287	GO:0044270	0.00443369609028618	0.0463287821615129	0.263253626746078	1.33240748959851	21	433	GOBP_CELLULAR_NITROGEN_COMPOUND_CATABOLIC_PROCESS	BP	TRUE	0.0373806446232748	0.0438652911060228	ENSMUSG00000009585	Apobec3	apolipoprotein B mRNA editing enzyme, catalytic polypeptide 3 [Source:MGI Symbol;Acc:MGI:1933111]
80913	GO:0044270	0.00443369609028618	0.0463287821615129	0.263253626746078	1.33240748959851	21	433	GOBP_CELLULAR_NITROGEN_COMPOUND_CATABOLIC_PROCESS	BP	TRUE	0.0373806446232748	0.0438652911060228	ENSMUSG00000020594	Pum2	pumilio RNA-binding family member 2 [Source:MGI Symbol;Acc:MGI:1931751]
99586	GO:0044270	0.00443369609028618	0.0463287821615129	0.263253626746078	1.33240748959851	21	433	GOBP_CELLULAR_NITROGEN_COMPOUND_CATABOLIC_PROCESS	BP	TRUE	0.0373806446232748	0.0438652911060228	ENSMUSG00000033308	Dpyd	dihydropyrimidine dehydrogenase [Source:MGI Symbol;Acc:MGI:2139667]
12475	GO:0071220	0.00785024154589372	0.0676825229430212	0.811786744709814	1.71857426705333	38	6	GOBP_CELLULAR_RESPONSE_TO_BACTERIAL_LIPOPROTEIN	BP	TRUE	0.0496927911448806	0.0574214297345709	ENSMUSG00000051439	Cd14	CD14 antigen [Source:MGI Symbol;Acc:MGI:88318]
21897	GO:0071220	0.00785024154589372	0.0676825229430212	0.811786744709814	1.71857426705333	38	6	GOBP_CELLULAR_RESPONSE_TO_BACTERIAL_LIPOPROTEIN	BP	TRUE	0.0496927911448806	0.0574214297345709	ENSMUSG00000044827	Tlr1	toll-like receptor 1 [Source:MGI Symbol;Acc:MGI:1341295]
21899	GO:0071220	0.00785024154589372	0.0676825229430212	0.811786744709814	1.71857426705333	38	6	GOBP_CELLULAR_RESPONSE_TO_BACTERIAL_LIPOPROTEIN	BP	TRUE	0.0496927911448806	0.0574214297345709	ENSMUSG00000051498	Tlr6	toll-like receptor 6 [Source:MGI Symbol;Acc:MGI:1341296]
24088	GO:0071220	0.00785024154589372	0.0676825229430212	0.811786744709814	1.71857426705333	38	6	GOBP_CELLULAR_RESPONSE_TO_BACTERIAL_LIPOPROTEIN	BP	TRUE	0.0496927911448806	0.0574214297345709	ENSMUSG00000027995	Tlr2	toll-like receptor 2 [Source:MGI Symbol;Acc:MGI:1346060]
142980	GO:0035458	0.000407747196738022	0.00746014844238817	0.662555282497298	2.07191912553446	1	24	GOBP_CELLULAR_RESPONSE_TO_INTERFERON_BETA	BP	FALSE	0.00848001387323333	0.00944091236048913	ENSMUSG00000031639	Tlr3	toll-like receptor 3 [Source:MGI Symbol;Acc:MGI:2156367]
15944	GO:0035458	0.000407747196738022	0.00746014844238817	0.662555282497298	2.07191912553446	1	24	GOBP_CELLULAR_RESPONSE_TO_INTERFERON_BETA	BP	FALSE	0.00848001387323333	0.00944091236048913	ENSMUSG00000046879	Irgm1	immunity-related GTPase family M member 1 [Source:MGI Symbol;Acc:MGI:107567]
15951	GO:0035458	0.000407747196738022	0.00746014844238817	0.662555282497298	2.07191912553446	1	24	GOBP_CELLULAR_RESPONSE_TO_INTERFERON_BETA	BP	FALSE	0.00848001387323333	0.00944091236048913	ENSMUSG00000073489	Ifi204	interferon activated gene 204 [Source:MGI Symbol;Acc:MGI:96429]
16362	GO:0035458	0.000407747196738022	0.00746014844238817	0.662555282497298	2.07191912553446	1	24	GOBP_CELLULAR_RESPONSE_TO_INTERFERON_BETA	BP	FALSE	0.00848001387323333	0.00944091236048913	ENSMUSG00000018899	Irf1	interferon regulatory factor 1 [Source:MGI Symbol;Acc:MGI:96590]
20846	GO:0035458	0.000407747196738022	0.00746014844238817	0.662555282497298	2.07191912553446	1	24	GOBP_CELLULAR_RESPONSE_TO_INTERFERON_BETA	BP	FALSE	0.00848001387323333	0.00944091236048913	ENSMUSG00000026104	Stat1	signal transducer and activator of transcription 1 [Source:MGI Symbol;Acc:MGI:103063]
22040	GO:0035458	0.000407747196738022	0.00746014844238817	0.662555282497298	2.07191912553446	1	24	GOBP_CELLULAR_RESPONSE_TO_INTERFERON_BETA	BP	FALSE	0.00848001387323333	0.00944091236048913	ENSMUSG00000049734	Trex1	three prime repair exonuclease 1 [Source:MGI Symbol;Acc:MGI:1328317]
246730	GO:0035458	0.000407747196738022	0.00746014844238817	0.662555282497298	2.07191912553446	1	24	GOBP_CELLULAR_RESPONSE_TO_INTERFERON_BETA	BP	FALSE	0.00848001387323333	0.00944091236048913	ENSMUSG00000052776	Oas1a	2'-5' oligoadenylate synthetase 1A [Source:MGI Symbol;Acc:MGI:2180860]
383619	GO:0035458	0.000407747196738022	0.00746014844238817	0.662555282497298	2.07191912553446	1	24	GOBP_CELLULAR_RESPONSE_TO_INTERFERON_BETA	BP	FALSE	0.00848001387323333	0.00944091236048913	ENSMUSG00000037860	Aim2	absent in melanoma 2 [Source:MGI Symbol;Acc:MGI:2686159]
72512	GO:0035458	0.000407747196738022	0.00746014844238817	0.662555282497298	2.07191912553446	1	24	GOBP_CELLULAR_RESPONSE_TO_INTERFERON_BETA	BP	FALSE	0.00848001387323333	0.00944091236048913	ENSMUSG00000024349	Sting1	stimulator of interferon response cGAMP interactor 1 [Source:MGI Symbol;Acc:MGI:1919762]
101700	GO:0071396	0.000814663951120163	0.0129988335181617	0.27051577208347	1.3915373211822	3	523	GOBP_CELLULAR_RESPONSE_TO_LIPID	BP	TRUE	0.0138185363372401	0.0158778938742061	ENSMUSG00000073968	Trim68	tripartite motif-containing 68 [Source:MGI Symbol;Acc:MGI:2142077]
105349	GO:0071396	0.000814663951120163	0.0129988335181617	0.27051577208347	1.3915373211822	3	523	GOBP_CELLULAR_RESPONSE_TO_LIPID	BP	TRUE	0.0138185363372401	0.0158778938742061	ENSMUSG00000021214	Akr1c18	aldo-keto reductase family 1, member C18 [Source:MGI Symbol;Acc:MGI:2145420]
109593	GO:0071396	0.000814663951120163	0.0129988335181617	0.27051577208347	1.3915373211822	3	523	GOBP_CELLULAR_RESPONSE_TO_LIPID	BP	TRUE	0.0138185363372401	0.0158778938742061	ENSMUSG00000030226	Lmo3	LIM domain only 3 [Source:MGI Symbol;Acc:MGI:102810]
110279	GO:0071396	0.000814663951120163	0.0129988335181617	0.27051577208347	1.3915373211822	3	523	GOBP_CELLULAR_RESPONSE_TO_LIPID	BP	TRUE	0.0138185363372401	0.0158778938742061	ENSMUSG00000009681	Bcr	BCR activator of RhoGEF and GTPase [Source:MGI Symbol;Acc:MGI:88141]
110784	GO:0071396	0.000814663951120163	0.0129988335181617	0.27051577208347	1.3915373211822	3	523	GOBP_CELLULAR_RESPONSE_TO_LIPID	BP	TRUE	0.0138185363372401	0.0158778938742061	ENSMUSG00000031618	Nr3c2	nuclear receptor subfamily 3, group C, member 2 [Source:MGI Symbol;Acc:MGI:99459]
11303	GO:0071396	0.000814663951120163	0.0129988335181617	0.27051577208347	1.3915373211822	3	523	GOBP_CELLULAR_RESPONSE_TO_LIPID	BP	TRUE	0.0138185363372401	0.0158778938742061	ENSMUSG00000015243	Abca1	ATP-binding cassette, sub-family A (ABC1), member 1 [Source:MGI Symbol;Acc:MGI:99607]
11352	GO:0071396	0.000814663951120163	0.0129988335181617	0.27051577208347	1.3915373211822	3	523	GOBP_CELLULAR_RESPONSE_TO_LIPID	BP	TRUE	0.0138185363372401	0.0158778938742061	ENSMUSG00000026596	Abl2	v-abl Abelson murine leukemia viral oncogene 2 (arg, Abelson-related gene) [Source:MGI Symbol;Acc:MGI:87860]
11545	GO:0071396	0.000814663951120163	0.0129988335181617	0.27051577208347	1.3915373211822	3	523	GOBP_CELLULAR_RESPONSE_TO_LIPID	BP	TRUE	0.0138185363372401	0.0158778938742061	ENSMUSG00000026496	Parp1	poly (ADP-ribose) polymerase family, member 1 [Source:MGI Symbol;Acc:MGI:1340806]
11651	GO:0071396	0.000814663951120163	0.0129988335181617	0.27051577208347	1.3915373211822	3	523	GOBP_CELLULAR_RESPONSE_TO_LIPID	BP	TRUE	0.0138185363372401	0.0158778938742061	ENSMUSG00000001729	Akt1	thymoma viral proto-oncogene 1 [Source:MGI Symbol;Acc:MGI:87986]
11835	GO:0071396	0.000814663951120163	0.0129988335181617	0.27051577208347	1.3915373211822	3	523	GOBP_CELLULAR_RESPONSE_TO_LIPID	BP	TRUE	0.0138185363372401	0.0158778938742061	ENSMUSG00000046532	Ar	androgen receptor [Source:MGI Symbol;Acc:MGI:88064]
11898	GO:0071396	0.000814663951120163	0.0129988335181617	0.27051577208347	1.3915373211822	3	523	GOBP_CELLULAR_RESPONSE_TO_LIPID	BP	TRUE	0.0138185363372401	0.0158778938742061	ENSMUSG00000076441	Ass1	argininosuccinate synthetase 1 [Source:MGI Symbol;Acc:MGI:88090]
11920	GO:0071396	0.000814663951120163	0.0129988335181617	0.27051577208347	1.3915373211822	3	523	GOBP_CELLULAR_RESPONSE_TO_LIPID	BP	TRUE	0.0138185363372401	0.0158778938742061	ENSMUSG00000034218	Atm	ataxia telangiectasia mutated [Source:MGI Symbol;Acc:MGI:107202]
12095	GO:0071396	0.000814663951120163	0.0129988335181617	0.27051577208347	1.3915373211822	3	523	GOBP_CELLULAR_RESPONSE_TO_LIPID	BP	TRUE	0.0138185363372401	0.0158778938742061	ENSMUSG00000074489	Bglap3	bone gamma-carboxyglutamate protein 3 [Source:MGI Symbol;Acc:MGI:88155]
12192	GO:0071396	0.000814663951120163	0.0129988335181617	0.27051577208347	1.3915373211822	3	523	GOBP_CELLULAR_RESPONSE_TO_LIPID	BP	TRUE	0.0138185363372401	0.0158778938742061	ENSMUSG00000021127	Zfp36l1	zinc finger protein 36, C3H type-like 1 [Source:MGI Symbol;Acc:MGI:107946]
12193	GO:0071396	0.000814663951120163	0.0129988335181617	0.27051577208347	1.3915373211822	3	523	GOBP_CELLULAR_RESPONSE_TO_LIPID	BP	TRUE	0.0138185363372401	0.0158778938742061	ENSMUSG00000045817	Zfp36l2	zinc finger protein 36, C3H type-like 2 [Source:MGI Symbol;Acc:MGI:107945]
12257	GO:0071396	0.000814663951120163	0.0129988335181617	0.27051577208347	1.3915373211822	3	523	GOBP_CELLULAR_RESPONSE_TO_LIPID	BP	TRUE	0.0138185363372401	0.0158778938742061	ENSMUSG00000041736	Tspo	translocator protein [Source:MGI Symbol;Acc:MGI:88222]
12362	GO:0071396	0.000814663951120163	0.0129988335181617	0.27051577208347	1.3915373211822	3	523	GOBP_CELLULAR_RESPONSE_TO_LIPID	BP	TRUE	0.0138185363372401	0.0158778938742061	ENSMUSG00000025888	Casp1	caspase 1 [Source:MGI Symbol;Acc:MGI:96544]
12371	GO:0071396	0.000814663951120163	0.0129988335181617	0.27051577208347	1.3915373211822	3	523	GOBP_CELLULAR_RESPONSE_TO_LIPID	BP	TRUE	0.0138185363372401	0.0158778938742061	ENSMUSG00000028914	Casp9	caspase 9 [Source:MGI Symbol;Acc:MGI:1277950]
12475	GO:0071396	0.000814663951120163	0.0129988335181617	0.27051577208347	1.3915373211822	3	523	GOBP_CELLULAR_RESPONSE_TO_LIPID	BP	TRUE	0.0138185363372401	0.0158778938742061	ENSMUSG00000051439	Cd14	CD14 antigen [Source:MGI Symbol;Acc:MGI:88318]
12514	GO:0071396	0.000814663951120163	0.0129988335181617	0.27051577208347	1.3915373211822	3	523	GOBP_CELLULAR_RESPONSE_TO_LIPID	BP	TRUE	0.0138185363372401	0.0158778938742061	ENSMUSG00000018774	Cd68	CD68 antigen [Source:MGI Symbol;Acc:MGI:88342]
12524	GO:0071396	0.000814663951120163	0.0129988335181617	0.27051577208347	1.3915373211822	3	523	GOBP_CELLULAR_RESPONSE_TO_LIPID	BP	TRUE	0.0138185363372401	0.0158778938742061	ENSMUSG00000022901	Cd86	CD86 antigen [Source:MGI Symbol;Acc:MGI:101773]
12608	GO:0071396	0.000814663951120163	0.0129988335181617	0.27051577208347	1.3915373211822	3	523	GOBP_CELLULAR_RESPONSE_TO_LIPID	BP	TRUE	0.0138185363372401	0.0158778938742061	ENSMUSG00000056501	Cebpb	CCAAT/enhancer binding protein (C/EBP), beta [Source:MGI Symbol;Acc:MGI:88373]
12633	GO:0071396	0.000814663951120163	0.0129988335181617	0.27051577208347	1.3915373211822	3	523	GOBP_CELLULAR_RESPONSE_TO_LIPID	BP	TRUE	0.0138185363372401	0.0158778938742061	ENSMUSG00000026031	Cflar	CASP8 and FADD-like apoptosis regulator [Source:MGI Symbol;Acc:MGI:1336166]
12759	GO:0071396	0.000814663951120163	0.0129988335181617	0.27051577208347	1.3915373211822	3	523	GOBP_CELLULAR_RESPONSE_TO_LIPID	BP	TRUE	0.0138185363372401	0.0158778938742061	ENSMUSG00000022037	Clu	clusterin [Source:MGI Symbol;Acc:MGI:88423]
12774	GO:0071396	0.000814663951120163	0.0129988335181617	0.27051577208347	1.3915373211822	3	523	GOBP_CELLULAR_RESPONSE_TO_LIPID	BP	TRUE	0.0138185363372401	0.0158778938742061	ENSMUSG00000079227	Ccr5	chemokine (C-C motif) receptor 5 [Source:MGI Symbol;Acc:MGI:107182]
12919	GO:0071396	0.000814663951120163	0.0129988335181617	0.27051577208347	1.3915373211822	3	523	GOBP_CELLULAR_RESPONSE_TO_LIPID	BP	TRUE	0.0138185363372401	0.0158778938742061	ENSMUSG00000021680	Crhbp	corticotropin releasing hormone binding protein [Source:MGI Symbol;Acc:MGI:88497]
12953	GO:0071396	0.000814663951120163	0.0129988335181617	0.27051577208347	1.3915373211822	3	523	GOBP_CELLULAR_RESPONSE_TO_LIPID	BP	TRUE	0.0138185363372401	0.0158778938742061	ENSMUSG00000068742	Cry2	cryptochrome 2 (photolyase-like) [Source:MGI Symbol;Acc:MGI:1270859]
13051	GO:0071396	0.000814663951120163	0.0129988335181617	0.27051577208347	1.3915373211822	3	523	GOBP_CELLULAR_RESPONSE_TO_LIPID	BP	TRUE	0.0138185363372401	0.0158778938742061	ENSMUSG00000052336	Cx3cr1	chemokine (C-X3-C motif) receptor 1 [Source:MGI Symbol;Acc:MGI:1333815]
13078	GO:0071396	0.000814663951120163	0.0129988335181617	0.27051577208347	1.3915373211822	3	523	GOBP_CELLULAR_RESPONSE_TO_LIPID	BP	TRUE	0.0138185363372401	0.0158778938742061	ENSMUSG00000024087	Cyp1b1	cytochrome P450, family 1, subfamily b, polypeptide 1 [Source:MGI Symbol;Acc:MGI:88590]
13115	GO:0071396	0.000814663951120163	0.0129988335181617	0.27051577208347	1.3915373211822	3	523	GOBP_CELLULAR_RESPONSE_TO_LIPID	BP	TRUE	0.0138185363372401	0.0158778938742061	ENSMUSG00000006724	Cyp27b1	cytochrome P450, family 27, subfamily b, polypeptide 1 [Source:MGI Symbol;Acc:MGI:1098274]
13123	GO:0071396	0.000814663951120163	0.0129988335181617	0.27051577208347	1.3915373211822	3	523	GOBP_CELLULAR_RESPONSE_TO_LIPID	BP	TRUE	0.0138185363372401	0.0158778938742061	ENSMUSG00000039519	Cyp7b1	cytochrome P450, family 7, subfamily b, polypeptide 1 [Source:MGI Symbol;Acc:MGI:104978]
13207	GO:0071396	0.000814663951120163	0.0129988335181617	0.27051577208347	1.3915373211822	3	523	GOBP_CELLULAR_RESPONSE_TO_LIPID	BP	TRUE	0.0138185363372401	0.0158778938742061	ENSMUSG00000020719	Ddx5	DEAD (Asp-Glu-Ala-Asp) box polypeptide 5 [Source:MGI Symbol;Acc:MGI:105037]
13614	GO:0071396	0.000814663951120163	0.0129988335181617	0.27051577208347	1.3915373211822	3	523	GOBP_CELLULAR_RESPONSE_TO_LIPID	BP	TRUE	0.0138185363372401	0.0158778938742061	ENSMUSG00000021367	Edn1	endothelin 1 [Source:MGI Symbol;Acc:MGI:95283]
13983	GO:0071396	0.000814663951120163	0.0129988335181617	0.27051577208347	1.3915373211822	3	523	GOBP_CELLULAR_RESPONSE_TO_LIPID	BP	TRUE	0.0138185363372401	0.0158778938742061	ENSMUSG00000021055	Esr2	estrogen receptor 2 (beta) [Source:MGI Symbol;Acc:MGI:109392]
14825	GO:0071396	0.000814663951120163	0.0129988335181617	0.27051577208347	1.3915373211822	3	523	GOBP_CELLULAR_RESPONSE_TO_LIPID	BP	TRUE	0.0138185363372401	0.0158778938742061	ENSMUSG00000029380	Cxcl1	chemokine (C-X-C motif) ligand 1 [Source:MGI Symbol;Acc:MGI:108068]
14870	GO:0071396	0.000814663951120163	0.0129988335181617	0.27051577208347	1.3915373211822	3	523	GOBP_CELLULAR_RESPONSE_TO_LIPID	BP	TRUE	0.0138185363372401	0.0158778938742061	ENSMUSG00000060803	Gstp1	glutathione S-transferase, pi 1 [Source:MGI Symbol;Acc:MGI:95865]
15162	GO:0071396	0.000814663951120163	0.0129988335181617	0.27051577208347	1.3915373211822	3	523	GOBP_CELLULAR_RESPONSE_TO_LIPID	BP	TRUE	0.0138185363372401	0.0158778938742061	ENSMUSG00000003283	Hck	hemopoietic cell kinase [Source:MGI Symbol;Acc:MGI:96052]
15289	GO:0071396	0.000814663951120163	0.0129988335181617	0.27051577208347	1.3915373211822	3	523	GOBP_CELLULAR_RESPONSE_TO_LIPID	BP	TRUE	0.0138185363372401	0.0158778938742061	ENSMUSG00000066551	Hmgb1	high mobility group box 1 [Source:MGI Symbol;Acc:MGI:96113]
15360	GO:0071396	0.000814663951120163	0.0129988335181617	0.27051577208347	1.3915373211822	3	523	GOBP_CELLULAR_RESPONSE_TO_LIPID	BP	TRUE	0.0138185363372401	0.0158778938742061	ENSMUSG00000027875	Hmgcs2	3-hydroxy-3-methylglutaryl-Coenzyme A synthase 2 [Source:MGI Symbol;Acc:MGI:101939]
15511	GO:0071396	0.000814663951120163	0.0129988335181617	0.27051577208347	1.3915373211822	3	523	GOBP_CELLULAR_RESPONSE_TO_LIPID	BP	TRUE	0.0138185363372401	0.0158778938742061	ENSMUSG00000090877	Hspa1b	heat shock protein 1B [Source:MGI Symbol;Acc:MGI:99517]
15900	GO:0071396	0.000814663951120163	0.0129988335181617	0.27051577208347	1.3915373211822	3	523	GOBP_CELLULAR_RESPONSE_TO_LIPID	BP	TRUE	0.0138185363372401	0.0158778938742061	ENSMUSG00000041515	Irf8	interferon regulatory factor 8 [Source:MGI Symbol;Acc:MGI:96395]
15944	GO:0071396	0.000814663951120163	0.0129988335181617	0.27051577208347	1.3915373211822	3	523	GOBP_CELLULAR_RESPONSE_TO_LIPID	BP	TRUE	0.0138185363372401	0.0158778938742061	ENSMUSG00000046879	Irgm1	immunity-related GTPase family M member 1 [Source:MGI Symbol;Acc:MGI:107567]
15945	GO:0071396	0.000814663951120163	0.0129988335181617	0.27051577208347	1.3915373211822	3	523	GOBP_CELLULAR_RESPONSE_TO_LIPID	BP	TRUE	0.0138185363372401	0.0158778938742061	ENSMUSG00000034855	Cxcl10	chemokine (C-X-C motif) ligand 10 [Source:MGI Symbol;Acc:MGI:1352450]
16175	GO:0071396	0.000814663951120163	0.0129988335181617	0.27051577208347	1.3915373211822	3	523	GOBP_CELLULAR_RESPONSE_TO_LIPID	BP	TRUE	0.0138185363372401	0.0158778938742061	ENSMUSG00000027399	Il1a	interleukin 1 alpha [Source:MGI Symbol;Acc:MGI:96542]
16176	GO:0071396	0.000814663951120163	0.0129988335181617	0.27051577208347	1.3915373211822	3	523	GOBP_CELLULAR_RESPONSE_TO_LIPID	BP	TRUE	0.0138185363372401	0.0158778938742061	ENSMUSG00000027398	Il1b	interleukin 1 beta [Source:MGI Symbol;Acc:MGI:96543]
16179	GO:0071396	0.000814663951120163	0.0129988335181617	0.27051577208347	1.3915373211822	3	523	GOBP_CELLULAR_RESPONSE_TO_LIPID	BP	TRUE	0.0138185363372401	0.0158778938742061	ENSMUSG00000031392	Irak1	interleukin-1 receptor-associated kinase 1 [Source:MGI Symbol;Acc:MGI:107420]
16798	GO:0071396	0.000814663951120163	0.0129988335181617	0.27051577208347	1.3915373211822	3	523	GOBP_CELLULAR_RESPONSE_TO_LIPID	BP	TRUE	0.0138185363372401	0.0158778938742061	ENSMUSG00000040021	Lats1	large tumor suppressor [Source:MGI Symbol;Acc:MGI:1333883]
17079	GO:0071396	0.000814663951120163	0.0129988335181617	0.27051577208347	1.3915373211822	3	523	GOBP_CELLULAR_RESPONSE_TO_LIPID	BP	TRUE	0.0138185363372401	0.0158778938742061	ENSMUSG00000021624	Cd180	CD180 antigen [Source:MGI Symbol;Acc:MGI:1194924]
170790	GO:0071396	0.000814663951120163	0.0129988335181617	0.27051577208347	1.3915373211822	3	523	GOBP_CELLULAR_RESPONSE_TO_LIPID	BP	TRUE	0.0138185363372401	0.0158778938742061	ENSMUSG00000035805	Mlc1	megalencephalic leukoencephalopathy with subcortical cysts 1 homolog (human) [Source:MGI Symbol;Acc:MGI:2157910]
17084	GO:0071396	0.000814663951120163	0.0129988335181617	0.27051577208347	1.3915373211822	3	523	GOBP_CELLULAR_RESPONSE_TO_LIPID	BP	TRUE	0.0138185363372401	0.0158778938742061	ENSMUSG00000021423	Ly86	lymphocyte antigen 86 [Source:MGI Symbol;Acc:MGI:1321404]
17096	GO:0071396	0.000814663951120163	0.0129988335181617	0.27051577208347	1.3915373211822	3	523	GOBP_CELLULAR_RESPONSE_TO_LIPID	BP	TRUE	0.0138185363372401	0.0158778938742061	ENSMUSG00000042228	Lyn	LYN proto-oncogene, Src family tyrosine kinase [Source:MGI Symbol;Acc:MGI:96892]
171285	GO:0071396	0.000814663951120163	0.0129988335181617	0.27051577208347	1.3915373211822	3	523	GOBP_CELLULAR_RESPONSE_TO_LIPID	BP	TRUE	0.0138185363372401	0.0158778938742061	ENSMUSG00000020399	Havcr2	hepatitis A virus cellular receptor 2 [Source:MGI Symbol;Acc:MGI:2159682]
17329	GO:0071396	0.000814663951120163	0.0129988335181617	0.27051577208347	1.3915373211822	3	523	GOBP_CELLULAR_RESPONSE_TO_LIPID	BP	TRUE	0.0138185363372401	0.0158778938742061	ENSMUSG00000029417	Cxcl9	chemokine (C-X-C motif) ligand 9 [Source:MGI Symbol;Acc:MGI:1352449]
17533	GO:0071396	0.000814663951120163	0.0129988335181617	0.27051577208347	1.3915373211822	3	523	GOBP_CELLULAR_RESPONSE_TO_LIPID	BP	TRUE	0.0138185363372401	0.0158778938742061	ENSMUSG00000026712	Mrc1	mannose receptor, C type 1 [Source:MGI Symbol;Acc:MGI:97142]
17698	GO:0071396	0.000814663951120163	0.0129988335181617	0.27051577208347	1.3915373211822	3	523	GOBP_CELLULAR_RESPONSE_TO_LIPID	BP	TRUE	0.0138185363372401	0.0158778938742061	ENSMUSG00000031207	Msn	moesin [Source:MGI Symbol;Acc:MGI:97167]
17718	GO:0071396	0.000814663951120163	0.0129988335181617	0.27051577208347	1.3915373211822	3	523	GOBP_CELLULAR_RESPONSE_TO_LIPID	BP	TRUE	0.0138185363372401	0.0158778938742061	ENSMUSG00000064360	mt-Nd3	mitochondrially encoded NADH dehydrogenase 3 [Source:MGI Symbol;Acc:MGI:102499]
17928	GO:0071396	0.000814663951120163	0.0129988335181617	0.27051577208347	1.3915373211822	3	523	GOBP_CELLULAR_RESPONSE_TO_LIPID	BP	TRUE	0.0138185363372401	0.0158778938742061	ENSMUSG00000026459	Myog	myogenin [Source:MGI Symbol;Acc:MGI:97276]
17979	GO:0071396	0.000814663951120163	0.0129988335181617	0.27051577208347	1.3915373211822	3	523	GOBP_CELLULAR_RESPONSE_TO_LIPID	BP	TRUE	0.0138185363372401	0.0158778938742061	ENSMUSG00000027678	Ncoa3	nuclear receptor coactivator 3 [Source:MGI Symbol;Acc:MGI:1276535]
18124	GO:0071396	0.000814663951120163	0.0129988335181617	0.27051577208347	1.3915373211822	3	523	GOBP_CELLULAR_RESPONSE_TO_LIPID	BP	TRUE	0.0138185363372401	0.0158778938742061	ENSMUSG00000028341	Nr4a3	nuclear receptor subfamily 4, group A, member 3 [Source:MGI Symbol;Acc:MGI:1352457]
18213	GO:0071396	0.000814663951120163	0.0129988335181617	0.27051577208347	1.3915373211822	3	523	GOBP_CELLULAR_RESPONSE_TO_LIPID	BP	TRUE	0.0138185363372401	0.0158778938742061	ENSMUSG00000059146	Ntrk3	neurotrophic tyrosine kinase, receptor, type 3 [Source:MGI Symbol;Acc:MGI:97385]
18504	GO:0071396	0.000814663951120163	0.0129988335181617	0.27051577208347	1.3915373211822	3	523	GOBP_CELLULAR_RESPONSE_TO_LIPID	BP	TRUE	0.0138185363372401	0.0158778938742061	ENSMUSG00000004231	Pax2	paired box 2 [Source:MGI Symbol;Acc:MGI:97486]
18569	GO:0071396	0.000814663951120163	0.0129988335181617	0.27051577208347	1.3915373211822	3	523	GOBP_CELLULAR_RESPONSE_TO_LIPID	BP	TRUE	0.0138185363372401	0.0158778938742061	ENSMUSG00000024975	Pdcd4	programmed cell death 4 [Source:MGI Symbol;Acc:MGI:107490]
18670	GO:0071396	0.000814663951120163	0.0129988335181617	0.27051577208347	1.3915373211822	3	523	GOBP_CELLULAR_RESPONSE_TO_LIPID	BP	TRUE	0.0138185363372401	0.0158778938742061	ENSMUSG00000042476	Abcb4	ATP-binding cassette, sub-family B (MDR/TAP), member 4 [Source:MGI Symbol;Acc:MGI:97569]
18733	GO:0071396	0.000814663951120163	0.0129988335181617	0.27051577208347	1.3915373211822	3	523	GOBP_CELLULAR_RESPONSE_TO_LIPID	BP	TRUE	0.0138185363372401	0.0158778938742061	ENSMUSG00000058818	Pirb	paired Ig-like receptor B [Source:MGI Symbol;Acc:MGI:894311]
18750	GO:0071396	0.000814663951120163	0.0129988335181617	0.27051577208347	1.3915373211822	3	523	GOBP_CELLULAR_RESPONSE_TO_LIPID	BP	TRUE	0.0138185363372401	0.0158778938742061	ENSMUSG00000050965	Prkca	protein kinase C, alpha [Source:MGI Symbol;Acc:MGI:97595]
18754	GO:0071396	0.000814663951120163	0.0129988335181617	0.27051577208347	1.3915373211822	3	523	GOBP_CELLULAR_RESPONSE_TO_LIPID	BP	TRUE	0.0138185363372401	0.0158778938742061	ENSMUSG00000045038	Prkce	protein kinase C, epsilon [Source:MGI Symbol;Acc:MGI:97599]
19204	GO:0071396	0.000814663951120163	0.0129988335181617	0.27051577208347	1.3915373211822	3	523	GOBP_CELLULAR_RESPONSE_TO_LIPID	BP	TRUE	0.0138185363372401	0.0158778938742061	ENSMUSG00000056529	Ptafr	platelet-activating factor receptor [Source:MGI Symbol;Acc:MGI:106066]
19229	GO:0071396	0.000814663951120163	0.0129988335181617	0.27051577208347	1.3915373211822	3	523	GOBP_CELLULAR_RESPONSE_TO_LIPID	BP	TRUE	0.0138185363372401	0.0158778938742061	ENSMUSG00000059456	Ptk2b	PTK2 protein tyrosine kinase 2 beta [Source:MGI Symbol;Acc:MGI:104908]
19260	GO:0071396	0.000814663951120163	0.0129988335181617	0.27051577208347	1.3915373211822	3	523	GOBP_CELLULAR_RESPONSE_TO_LIPID	BP	TRUE	0.0138185363372401	0.0158778938742061	ENSMUSG00000027843	Ptpn22	protein tyrosine phosphatase, non-receptor type 22 (lymphoid) [Source:MGI Symbol;Acc:MGI:107170]
19878	GO:0071396	0.000814663951120163	0.0129988335181617	0.27051577208347	1.3915373211822	3	523	GOBP_CELLULAR_RESPONSE_TO_LIPID	BP	TRUE	0.0138185363372401	0.0158778938742061	ENSMUSG00000020580	Rock2	Rho-associated coiled-coil containing protein kinase 2 [Source:MGI Symbol;Acc:MGI:107926]
19885	GO:0071396	0.000814663951120163	0.0129988335181617	0.27051577208347	1.3915373211822	3	523	GOBP_CELLULAR_RESPONSE_TO_LIPID	BP	TRUE	0.0138185363372401	0.0158778938742061	ENSMUSG00000028150	Rorc	RAR-related orphan receptor gamma [Source:MGI Symbol;Acc:MGI:104856]
20185	GO:0071396	0.000814663951120163	0.0129988335181617	0.27051577208347	1.3915373211822	3	523	GOBP_CELLULAR_RESPONSE_TO_LIPID	BP	TRUE	0.0138185363372401	0.0158778938742061	ENSMUSG00000018501	Ncor1	nuclear receptor co-repressor 1 [Source:MGI Symbol;Acc:MGI:1349717]
20296	GO:0071396	0.000814663951120163	0.0129988335181617	0.27051577208347	1.3915373211822	3	523	GOBP_CELLULAR_RESPONSE_TO_LIPID	BP	TRUE	0.0138185363372401	0.0158778938742061	ENSMUSG00000035385	Ccl2	chemokine (C-C motif) ligand 2 [Source:MGI Symbol;Acc:MGI:98259]
20302	GO:0071396	0.000814663951120163	0.0129988335181617	0.27051577208347	1.3915373211822	3	523	GOBP_CELLULAR_RESPONSE_TO_LIPID	BP	TRUE	0.0138185363372401	0.0158778938742061	ENSMUSG00000000982	Ccl3	chemokine (C-C motif) ligand 3 [Source:MGI Symbol;Acc:MGI:98260]
20304	GO:0071396	0.000814663951120163	0.0129988335181617	0.27051577208347	1.3915373211822	3	523	GOBP_CELLULAR_RESPONSE_TO_LIPID	BP	TRUE	0.0138185363372401	0.0158778938742061	ENSMUSG00000035042	Ccl5	chemokine (C-C motif) ligand 5 [Source:MGI Symbol;Acc:MGI:98262]
20311	GO:0071396	0.000814663951120163	0.0129988335181617	0.27051577208347	1.3915373211822	3	523	GOBP_CELLULAR_RESPONSE_TO_LIPID	BP	TRUE	0.0138185363372401	0.0158778938742061	ENSMUSG00000029371	Cxcl5	chemokine (C-X-C motif) ligand 5 [Source:MGI Symbol;Acc:MGI:1096868]
20375	GO:0071396	0.000814663951120163	0.0129988335181617	0.27051577208347	1.3915373211822	3	523	GOBP_CELLULAR_RESPONSE_TO_LIPID	BP	TRUE	0.0138185363372401	0.0158778938742061	ENSMUSG00000002111	Spi1	spleen focus forming virus (SFFV) proviral integration oncogene [Source:MGI Symbol;Acc:MGI:98282]
20607	GO:0071396	0.000814663951120163	0.0129988335181617	0.27051577208347	1.3915373211822	3	523	GOBP_CELLULAR_RESPONSE_TO_LIPID	BP	TRUE	0.0138185363372401	0.0158778938742061	ENSMUSG00000044933	Sstr3	somatostatin receptor 3 [Source:MGI Symbol;Acc:MGI:98329]
20608	GO:0071396	0.000814663951120163	0.0129988335181617	0.27051577208347	1.3915373211822	3	523	GOBP_CELLULAR_RESPONSE_TO_LIPID	BP	TRUE	0.0138185363372401	0.0158778938742061	ENSMUSG00000037014	Sstr4	somatostatin receptor 4 [Source:MGI Symbol;Acc:MGI:105372]
20682	GO:0071396	0.000814663951120163	0.0129988335181617	0.27051577208347	1.3915373211822	3	523	GOBP_CELLULAR_RESPONSE_TO_LIPID	BP	TRUE	0.0138185363372401	0.0158778938742061	ENSMUSG00000000567	Sox9	SRY (sex determining region Y)-box 9 [Source:MGI Symbol;Acc:MGI:98371]
20778	GO:0071396	0.000814663951120163	0.0129988335181617	0.27051577208347	1.3915373211822	3	523	GOBP_CELLULAR_RESPONSE_TO_LIPID	BP	TRUE	0.0138185363372401	0.0158778938742061	ENSMUSG00000037936	Scarb1	scavenger receptor class B, member 1 [Source:MGI Symbol;Acc:MGI:893578]
207798	GO:0071396	0.000814663951120163	0.0129988335181617	0.27051577208347	1.3915373211822	3	523	GOBP_CELLULAR_RESPONSE_TO_LIPID	BP	TRUE	0.0138185363372401	0.0158778938742061	ENSMUSG00000036292	Gramd1c	GRAM domain containing 1C [Source:MGI Symbol;Acc:MGI:2443024]
208188	GO:0071396	0.000814663951120163	0.0129988335181617	0.27051577208347	1.3915373211822	3	523	GOBP_CELLULAR_RESPONSE_TO_LIPID	BP	TRUE	0.0138185363372401	0.0158778938742061	ENSMUSG00000051136	Ghsr	growth hormone secretagogue receptor [Source:MGI Symbol;Acc:MGI:2441906]
208908	GO:0071396	0.000814663951120163	0.0129988335181617	0.27051577208347	1.3915373211822	3	523	GOBP_CELLULAR_RESPONSE_TO_LIPID	BP	TRUE	0.0138185363372401	0.0158778938742061	ENSMUSG00000061882	Ccdc62	coiled-coil domain containing 62 [Source:MGI Symbol;Acc:MGI:2684996]
20963	GO:0071396	0.000814663951120163	0.0129988335181617	0.27051577208347	1.3915373211822	3	523	GOBP_CELLULAR_RESPONSE_TO_LIPID	BP	TRUE	0.0138185363372401	0.0158778938742061	ENSMUSG00000021457	Syk	spleen tyrosine kinase [Source:MGI Symbol;Acc:MGI:99515]
210044	GO:0071396	0.000814663951120163	0.0129988335181617	0.27051577208347	1.3915373211822	3	523	GOBP_CELLULAR_RESPONSE_TO_LIPID	BP	TRUE	0.0138185363372401	0.0158778938742061	ENSMUSG00000021536	Adcy2	adenylate cyclase 2 [Source:MGI Symbol;Acc:MGI:99676]
216161	GO:0071396	0.000814663951120163	0.0129988335181617	0.27051577208347	1.3915373211822	3	523	GOBP_CELLULAR_RESPONSE_TO_LIPID	BP	TRUE	0.0138185363372401	0.0158778938742061	ENSMUSG00000035673	Sbno2	strawberry notch 2 [Source:MGI Symbol;Acc:MGI:2448490]
216799	GO:0071396	0.000814663951120163	0.0129988335181617	0.27051577208347	1.3915373211822	3	523	GOBP_CELLULAR_RESPONSE_TO_LIPID	BP	TRUE	0.0138185363372401	0.0158778938742061	ENSMUSG00000032691	Nlrp3	NLR family, pyrin domain containing 3 [Source:MGI Symbol;Acc:MGI:2653833]
216963	GO:0071396	0.000814663951120163	0.0129988335181617	0.27051577208347	1.3915373211822	3	523	GOBP_CELLULAR_RESPONSE_TO_LIPID	BP	TRUE	0.0138185363372401	0.0158778938742061	ENSMUSG00000011877	Git1	GIT ArfGAP 1 [Source:MGI Symbol;Acc:MGI:1927140]
217124	GO:0071396	0.000814663951120163	0.0129988335181617	0.27051577208347	1.3915373211822	3	523	GOBP_CELLULAR_RESPONSE_TO_LIPID	BP	TRUE	0.0138185363372401	0.0158778938742061	ENSMUSG00000038976	Ppp1r9b	protein phosphatase 1, regulatory subunit 9B [Source:MGI Symbol;Acc:MGI:2387581]
21803	GO:0071396	0.000814663951120163	0.0129988335181617	0.27051577208347	1.3915373211822	3	523	GOBP_CELLULAR_RESPONSE_TO_LIPID	BP	TRUE	0.0138185363372401	0.0158778938742061	ENSMUSG00000002603	Tgfb1	transforming growth factor, beta 1 [Source:MGI Symbol;Acc:MGI:98725]
21832	GO:0071396	0.000814663951120163	0.0129988335181617	0.27051577208347	1.3915373211822	3	523	GOBP_CELLULAR_RESPONSE_TO_LIPID	BP	TRUE	0.0138185363372401	0.0158778938742061	ENSMUSG00000022847	Thpo	thrombopoietin [Source:MGI Symbol;Acc:MGI:101875]
21898	GO:0071396	0.000814663951120163	0.0129988335181617	0.27051577208347	1.3915373211822	3	523	GOBP_CELLULAR_RESPONSE_TO_LIPID	BP	TRUE	0.0138185363372401	0.0158778938742061	ENSMUSG00000039005	Tlr4	toll-like receptor 4 [Source:MGI Symbol;Acc:MGI:96824]
21907	GO:0071396	0.000814663951120163	0.0129988335181617	0.27051577208347	1.3915373211822	3	523	GOBP_CELLULAR_RESPONSE_TO_LIPID	BP	TRUE	0.0138185363372401	0.0158778938742061	ENSMUSG00000019803	Nr2e1	nuclear receptor subfamily 2, group E, member 1 [Source:MGI Symbol;Acc:MGI:1100526]
21926	GO:0071396	0.000814663951120163	0.0129988335181617	0.27051577208347	1.3915373211822	3	523	GOBP_CELLULAR_RESPONSE_TO_LIPID	BP	TRUE	0.0138185363372401	0.0158778938742061	ENSMUSG00000024401	Tnf	tumor necrosis factor [Source:MGI Symbol;Acc:MGI:104798]
21938	GO:0071396	0.000814663951120163	0.0129988335181617	0.27051577208347	1.3915373211822	3	523	GOBP_CELLULAR_RESPONSE_TO_LIPID	BP	TRUE	0.0138185363372401	0.0158778938742061	ENSMUSG00000028599	Tnfrsf1b	tumor necrosis factor receptor superfamily, member 1b [Source:MGI Symbol;Acc:MGI:1314883]
22352	GO:0071396	0.000814663951120163	0.0129988335181617	0.27051577208347	1.3915373211822	3	523	GOBP_CELLULAR_RESPONSE_TO_LIPID	BP	TRUE	0.0138185363372401	0.0158778938742061	ENSMUSG00000026728	Vim	vimentin [Source:MGI Symbol;Acc:MGI:98932]
22416	GO:0071396	0.000814663951120163	0.0129988335181617	0.27051577208347	1.3915373211822	3	523	GOBP_CELLULAR_RESPONSE_TO_LIPID	BP	TRUE	0.0138185363372401	0.0158778938742061	ENSMUSG00000009900	Wnt3a	wingless-type MMTV integration site family, member 3A [Source:MGI Symbol;Acc:MGI:98956]
224902	GO:0071396	0.000814663951120163	0.0129988335181617	0.27051577208347	1.3915373211822	3	523	GOBP_CELLULAR_RESPONSE_TO_LIPID	BP	TRUE	0.0138185363372401	0.0158778938742061	ENSMUSG00000042625	Safb2	scaffold attachment factor B2 [Source:MGI Symbol;Acc:MGI:2146808]
224903	GO:0071396	0.000814663951120163	0.0129988335181617	0.27051577208347	1.3915373211822	3	523	GOBP_CELLULAR_RESPONSE_TO_LIPID	BP	TRUE	0.0138185363372401	0.0158778938742061	ENSMUSG00000071054	Safb	scaffold attachment factor B [Source:MGI Symbol;Acc:MGI:2146974]
225471	GO:0071396	0.000814663951120163	0.0129988335181617	0.27051577208347	1.3915373211822	3	523	GOBP_CELLULAR_RESPONSE_TO_LIPID	BP	TRUE	0.0138185363372401	0.0158778938742061	ENSMUSG00000056130	Ticam2	toll-like receptor adaptor molecule 2 [Source:MGI Symbol;Acc:MGI:3040056]
230738	GO:0071396	0.000814663951120163	0.0129988335181617	0.27051577208347	1.3915373211822	3	523	GOBP_CELLULAR_RESPONSE_TO_LIPID	BP	TRUE	0.0138185363372401	0.0158778938742061	ENSMUSG00000042677	Zc3h12a	zinc finger CCCH type containing 12A [Source:MGI Symbol;Acc:MGI:2385891]
231130	GO:0071396	0.000814663951120163	0.0129988335181617	0.27051577208347	1.3915373211822	3	523	GOBP_CELLULAR_RESPONSE_TO_LIPID	BP	TRUE	0.0138185363372401	0.0158778938742061	ENSMUSG00000059866	Tnip2	TNFAIP3 interacting protein 2 [Source:MGI Symbol;Acc:MGI:2386643]
233079	GO:0071396	0.000814663951120163	0.0129988335181617	0.27051577208347	1.3915373211822	3	523	GOBP_CELLULAR_RESPONSE_TO_LIPID	BP	TRUE	0.0138185363372401	0.0158778938742061	ENSMUSG00000051314	Ffar2	free fatty acid receptor 2 [Source:MGI Symbol;Acc:MGI:2441731]
234779	GO:0071396	0.000814663951120163	0.0129988335181617	0.27051577208347	1.3915373211822	3	523	GOBP_CELLULAR_RESPONSE_TO_LIPID	BP	TRUE	0.0138185363372401	0.0158778938742061	ENSMUSG00000034330	Plcg2	phospholipase C, gamma 2 [Source:MGI Symbol;Acc:MGI:97616]
235283	GO:0071396	0.000814663951120163	0.0129988335181617	0.27051577208347	1.3915373211822	3	523	GOBP_CELLULAR_RESPONSE_TO_LIPID	BP	TRUE	0.0138185363372401	0.0158778938742061	ENSMUSG00000040111	Gramd1b	GRAM domain containing 1B [Source:MGI Symbol;Acc:MGI:1925037]
235527	GO:0071396	0.000814663951120163	0.0129988335181617	0.27051577208347	1.3915373211822	3	523	GOBP_CELLULAR_RESPONSE_TO_LIPID	BP	TRUE	0.0138185363372401	0.0158778938742061	ENSMUSG00000032377	Plscr4	phospholipid scramblase 4 [Source:MGI Symbol;Acc:MGI:2143267]
240354	GO:0071396	0.000814663951120163	0.0129988335181617	0.27051577208347	1.3915373211822	3	523	GOBP_CELLULAR_RESPONSE_TO_LIPID	BP	TRUE	0.0138185363372401	0.0158778938742061	ENSMUSG00000032688	Malt1	MALT1 paracaspase [Source:MGI Symbol;Acc:MGI:2445027]
24088	GO:0071396	0.000814663951120163	0.0129988335181617	0.27051577208347	1.3915373211822	3	523	GOBP_CELLULAR_RESPONSE_TO_LIPID	BP	TRUE	0.0138185363372401	0.0158778938742061	ENSMUSG00000027995	Tlr2	toll-like receptor 2 [Source:MGI Symbol;Acc:MGI:1346060]
26413	GO:0071396	0.000814663951120163	0.0129988335181617	0.27051577208347	1.3915373211822	3	523	GOBP_CELLULAR_RESPONSE_TO_LIPID	BP	TRUE	0.0138185363372401	0.0158778938742061	ENSMUSG00000063358	Mapk1	mitogen-activated protein kinase 1 [Source:MGI Symbol;Acc:MGI:1346858]
268709	GO:0071396	0.000814663951120163	0.0129988335181617	0.27051577208347	1.3915373211822	3	523	GOBP_CELLULAR_RESPONSE_TO_LIPID	BP	TRUE	0.0138185363372401	0.0158778938742061	ENSMUSG00000021750	Fam107a	family with sequence similarity 107, member A [Source:MGI Symbol;Acc:MGI:3041256]
27007	GO:0071396	0.000814663951120163	0.0129988335181617	0.27051577208347	1.3915373211822	3	523	GOBP_CELLULAR_RESPONSE_TO_LIPID	BP	TRUE	0.0138185363372401	0.0158778938742061	ENSMUSG00000030149	Klrk1	killer cell lectin-like receptor subfamily K, member 1 [Source:MGI Symbol;Acc:MGI:1196250]
27273	GO:0071396	0.000814663951120163	0.0129988335181617	0.27051577208347	1.3915373211822	3	523	GOBP_CELLULAR_RESPONSE_TO_LIPID	BP	TRUE	0.0138185363372401	0.0158778938742061	ENSMUSG00000019577	Pdk4	pyruvate dehydrogenase kinase, isoenzyme 4 [Source:MGI Symbol;Acc:MGI:1351481]
319236	GO:0071396	0.000814663951120163	0.0129988335181617	0.27051577208347	1.3915373211822	3	523	GOBP_CELLULAR_RESPONSE_TO_LIPID	BP	TRUE	0.0138185363372401	0.0158778938742061	ENSMUSG00000057143	Trim12c	tripartite motif-containing 12C [Source:MGI Symbol;Acc:MGI:4821183]
327957	GO:0071396	0.000814663951120163	0.0129988335181617	0.27051577208347	1.3915373211822	3	523	GOBP_CELLULAR_RESPONSE_TO_LIPID	BP	TRUE	0.0138185363372401	0.0158778938742061	ENSMUSG00000057135	Scimp	SLP adaptor and CSK interacting membrane protein [Source:MGI Symbol;Acc:MGI:3610314]
432530	GO:0071396	0.000814663951120163	0.0129988335181617	0.27051577208347	1.3915373211822	3	523	GOBP_CELLULAR_RESPONSE_TO_LIPID	BP	TRUE	0.0138185363372401	0.0158778938742061	ENSMUSG00000020431	Adcy1	adenylate cyclase 1 [Source:MGI Symbol;Acc:MGI:99677]
433759	GO:0071396	0.000814663951120163	0.0129988335181617	0.27051577208347	1.3915373211822	3	523	GOBP_CELLULAR_RESPONSE_TO_LIPID	BP	TRUE	0.0138185363372401	0.0158778938742061	ENSMUSG00000028800	Hdac1	histone deacetylase 1 [Source:MGI Symbol;Acc:MGI:108086]
434784	GO:0071396	0.000814663951120163	0.0129988335181617	0.27051577208347	1.3915373211822	3	523	GOBP_CELLULAR_RESPONSE_TO_LIPID	BP	TRUE	0.0138185363372401	0.0158778938742061	ENSMUSG00000057615	Ldoc1	regulator of NFKB signaling [Source:MGI Symbol;Acc:MGI:2685212]
51810	GO:0071396	0.000814663951120163	0.0129988335181617	0.27051577208347	1.3915373211822	3	523	GOBP_CELLULAR_RESPONSE_TO_LIPID	BP	TRUE	0.0138185363372401	0.0158778938742061	ENSMUSG00000039630	Hnrnpu	heterogeneous nuclear ribonucleoprotein U [Source:MGI Symbol;Acc:MGI:1858195]
54396	GO:0071396	0.000814663951120163	0.0129988335181617	0.27051577208347	1.3915373211822	3	523	GOBP_CELLULAR_RESPONSE_TO_LIPID	BP	TRUE	0.0138185363372401	0.0158778938742061	ENSMUSG00000069874	Irgm2	immunity-related GTPase family M member 2 [Source:MGI Symbol;Acc:MGI:1926262]
55985	GO:0071396	0.000814663951120163	0.0129988335181617	0.27051577208347	1.3915373211822	3	523	GOBP_CELLULAR_RESPONSE_TO_LIPID	BP	TRUE	0.0138185363372401	0.0158778938742061	ENSMUSG00000023078	Cxcl13	chemokine (C-X-C motif) ligand 13 [Source:MGI Symbol;Acc:MGI:1888499]
56399	GO:0071396	0.000814663951120163	0.0129988335181617	0.27051577208347	1.3915373211822	3	523	GOBP_CELLULAR_RESPONSE_TO_LIPID	BP	TRUE	0.0138185363372401	0.0158778938742061	ENSMUSG00000024045	Akap8	A kinase (PRKA) anchor protein 8 [Source:MGI Symbol;Acc:MGI:1928488]
56615	GO:0071396	0.000814663951120163	0.0129988335181617	0.27051577208347	1.3915373211822	3	523	GOBP_CELLULAR_RESPONSE_TO_LIPID	BP	TRUE	0.0138185363372401	0.0158778938742061	ENSMUSG00000008540	Mgst1	microsomal glutathione S-transferase 1 [Source:MGI Symbol;Acc:MGI:1913850]
56710	GO:0071396	0.000814663951120163	0.0129988335181617	0.27051577208347	1.3915373211822	3	523	GOBP_CELLULAR_RESPONSE_TO_LIPID	BP	TRUE	0.0138185363372401	0.0158778938742061	ENSMUSG00000028351	Brinp1	bone morphogenic protein/retinoic acid inducible neural specific 1 [Source:MGI Symbol;Acc:MGI:1928478]
60533	GO:0071396	0.000814663951120163	0.0129988335181617	0.27051577208347	1.3915373211822	3	523	GOBP_CELLULAR_RESPONSE_TO_LIPID	BP	TRUE	0.0138185363372401	0.0158778938742061	ENSMUSG00000016496	Cd274	CD274 antigen [Source:MGI Symbol;Acc:MGI:1926446]
66354	GO:0071396	0.000814663951120163	0.0129988335181617	0.27051577208347	1.3915373211822	3	523	GOBP_CELLULAR_RESPONSE_TO_LIPID	BP	TRUE	0.0138185363372401	0.0158778938742061	ENSMUSG00000021039	Snw1	SNW domain containing 1 [Source:MGI Symbol;Acc:MGI:1913604]
66824	GO:0071396	0.000814663951120163	0.0129988335181617	0.27051577208347	1.3915373211822	3	523	GOBP_CELLULAR_RESPONSE_TO_LIPID	BP	TRUE	0.0138185363372401	0.0158778938742061	ENSMUSG00000030793	Pycard	PYD and CARD domain containing [Source:MGI Symbol;Acc:MGI:1931465]
67040	GO:0071396	0.000814663951120163	0.0129988335181617	0.27051577208347	1.3915373211822	3	523	GOBP_CELLULAR_RESPONSE_TO_LIPID	BP	TRUE	0.0138185363372401	0.0158778938742061	ENSMUSG00000055065	Ddx17	DEAD (Asp-Glu-Ala-Asp) box polypeptide 17 [Source:MGI Symbol;Acc:MGI:1914290]
67488	GO:0071396	0.000814663951120163	0.0129988335181617	0.27051577208347	1.3915373211822	3	523	GOBP_CELLULAR_RESPONSE_TO_LIPID	BP	TRUE	0.0138185363372401	0.0158778938742061	ENSMUSG00000023055	Calcoco1	calcium binding and coiled coil domain 1 [Source:MGI Symbol;Acc:MGI:1914738]
67685	GO:0071396	0.000814663951120163	0.0129988335181617	0.27051577208347	1.3915373211822	3	523	GOBP_CELLULAR_RESPONSE_TO_LIPID	BP	TRUE	0.0138185363372401	0.0158778938742061	ENSMUSG00000092192	Dnaaf4	dynein axonemal assembly factor 4 [Source:MGI Symbol;Acc:MGI:1914935]
67800	GO:0071396	0.000814663951120163	0.0129988335181617	0.27051577208347	1.3915373211822	3	523	GOBP_CELLULAR_RESPONSE_TO_LIPID	BP	TRUE	0.0138185363372401	0.0158778938742061	ENSMUSG00000030747	Dgat2	diacylglycerol O-acyltransferase 2 [Source:MGI Symbol;Acc:MGI:1915050]
67890	GO:0071396	0.000814663951120163	0.0129988335181617	0.27051577208347	1.3915373211822	3	523	GOBP_CELLULAR_RESPONSE_TO_LIPID	BP	TRUE	0.0138185363372401	0.0158778938742061	ENSMUSG00000027746	Ufm1	ubiquitin-fold modifier 1 [Source:MGI Symbol;Acc:MGI:1915140]
67972	GO:0071396	0.000814663951120163	0.0129988335181617	0.27051577208347	1.3915373211822	3	523	GOBP_CELLULAR_RESPONSE_TO_LIPID	BP	TRUE	0.0138185363372401	0.0158778938742061	ENSMUSG00000019943	Atp2b1	ATPase, Ca++ transporting, plasma membrane 1 [Source:MGI Symbol;Acc:MGI:104653]
69726	GO:0071396	0.000814663951120163	0.0129988335181617	0.27051577208347	1.3915373211822	3	523	GOBP_CELLULAR_RESPONSE_TO_LIPID	BP	TRUE	0.0138185363372401	0.0158778938742061	ENSMUSG00000055067	Smyd3	SET and MYND domain containing 3 [Source:MGI Symbol;Acc:MGI:1916976]
71732	GO:0071396	0.000814663951120163	0.0129988335181617	0.27051577208347	1.3915373211822	3	523	GOBP_CELLULAR_RESPONSE_TO_LIPID	BP	TRUE	0.0138185363372401	0.0158778938742061	ENSMUSG00000032127	Vps11	VPS11, CORVET/HOPS core subunit [Source:MGI Symbol;Acc:MGI:1918982]
72068	GO:0071396	0.000814663951120163	0.0129988335181617	0.27051577208347	1.3915373211822	3	523	GOBP_CELLULAR_RESPONSE_TO_LIPID	BP	TRUE	0.0138185363372401	0.0158778938742061	ENSMUSG00000020166	Cnot2	CCR4-NOT transcription complex, subunit 2 [Source:MGI Symbol;Acc:MGI:1919318]
72508	GO:0071396	0.000814663951120163	0.0129988335181617	0.27051577208347	1.3915373211822	3	523	GOBP_CELLULAR_RESPONSE_TO_LIPID	BP	TRUE	0.0138185363372401	0.0158778938742061	ENSMUSG00000020516	Rps6kb1	ribosomal protein S6 kinase, polypeptide 1 [Source:MGI Symbol;Acc:MGI:1270849]
83433	GO:0071396	0.000814663951120163	0.0129988335181617	0.27051577208347	1.3915373211822	3	523	GOBP_CELLULAR_RESPONSE_TO_LIPID	BP	TRUE	0.0138185363372401	0.0158778938742061	ENSMUSG00000023992	Trem2	triggering receptor expressed on myeloid cells 2 [Source:MGI Symbol;Acc:MGI:1913150]
97165	GO:0071396	0.000814663951120163	0.0129988335181617	0.27051577208347	1.3915373211822	3	523	GOBP_CELLULAR_RESPONSE_TO_LIPID	BP	TRUE	0.0138185363372401	0.0158778938742061	ENSMUSG00000054717	Hmgb2	high mobility group box 2 [Source:MGI Symbol;Acc:MGI:96157]
11840	GO:0098586	0.00163900839991805	0.0222738166967932	0.41518970252573	1.66702049358773	7	76	GOBP_CELLULAR_RESPONSE_TO_VIRUS	BP	TRUE	0.0201877116594098	0.0236351259360109	ENSMUSG00000048076	Arf1	ADP-ribosylation factor 1 [Source:MGI Symbol;Acc:MGI:99431]
142980	GO:0098586	0.00163900839991805	0.0222738166967932	0.41518970252573	1.66702049358773	7	76	GOBP_CELLULAR_RESPONSE_TO_VIRUS	BP	TRUE	0.0201877116594098	0.0236351259360109	ENSMUSG00000031639	Tlr3	toll-like receptor 3 [Source:MGI Symbol;Acc:MGI:2156367]
15944	GO:0098586	0.00163900839991805	0.0222738166967932	0.41518970252573	1.66702049358773	7	76	GOBP_CELLULAR_RESPONSE_TO_VIRUS	BP	TRUE	0.0201877116594098	0.0236351259360109	ENSMUSG00000046879	Irgm1	immunity-related GTPase family M member 1 [Source:MGI Symbol;Acc:MGI:107567]
15945	GO:0098586	0.00163900839991805	0.0222738166967932	0.41518970252573	1.66702049358773	7	76	GOBP_CELLULAR_RESPONSE_TO_VIRUS	BP	TRUE	0.0201877116594098	0.0236351259360109	ENSMUSG00000034855	Cxcl10	chemokine (C-X-C motif) ligand 10 [Source:MGI Symbol;Acc:MGI:1352450]
16859	GO:0098586	0.00163900839991805	0.0222738166967932	0.41518970252573	1.66702049358773	7	76	GOBP_CELLULAR_RESPONSE_TO_VIRUS	BP	TRUE	0.0201877116594098	0.0236351259360109	ENSMUSG00000001123	Lgals9	lectin, galactose binding, soluble 9 [Source:MGI Symbol;Acc:MGI:109496]
170743	GO:0098586	0.00163900839991805	0.0222738166967932	0.41518970252573	1.66702049358773	7	76	GOBP_CELLULAR_RESPONSE_TO_VIRUS	BP	TRUE	0.0201877116594098	0.0236351259360109	ENSMUSG00000044583	Tlr7	toll-like receptor 7 [Source:MGI Symbol;Acc:MGI:2176882]
17127	GO:0098586	0.00163900839991805	0.0222738166967932	0.41518970252573	1.66702049358773	7	76	GOBP_CELLULAR_RESPONSE_TO_VIRUS	BP	TRUE	0.0201877116594098	0.0236351259360109	ENSMUSG00000032402	Smad3	SMAD family member 3 [Source:MGI Symbol;Acc:MGI:1201674]
17381	GO:0098586	0.00163900839991805	0.0222738166967932	0.41518970252573	1.66702049358773	7	76	GOBP_CELLULAR_RESPONSE_TO_VIRUS	BP	TRUE	0.0201877116594098	0.0236351259360109	ENSMUSG00000049723	Mmp12	matrix metallopeptidase 12 [Source:MGI Symbol;Acc:MGI:97005]
20304	GO:0098586	0.00163900839991805	0.0222738166967932	0.41518970252573	1.66702049358773	7	76	GOBP_CELLULAR_RESPONSE_TO_VIRUS	BP	TRUE	0.0201877116594098	0.0236351259360109	ENSMUSG00000035042	Ccl5	chemokine (C-C motif) ligand 5 [Source:MGI Symbol;Acc:MGI:98262]
216799	GO:0098586	0.00163900839991805	0.0222738166967932	0.41518970252573	1.66702049358773	7	76	GOBP_CELLULAR_RESPONSE_TO_VIRUS	BP	TRUE	0.0201877116594098	0.0236351259360109	ENSMUSG00000032691	Nlrp3	NLR family, pyrin domain containing 3 [Source:MGI Symbol;Acc:MGI:2653833]
217069	GO:0098586	0.00163900839991805	0.0222738166967932	0.41518970252573	1.66702049358773	7	76	GOBP_CELLULAR_RESPONSE_TO_VIRUS	BP	TRUE	0.0201877116594098	0.0236351259360109	ENSMUSG00000000275	Trim25	tripartite motif-containing 25 [Source:MGI Symbol;Acc:MGI:102749]
230073	GO:0098586	0.00163900839991805	0.0222738166967932	0.41518970252573	1.66702049358773	7	76	GOBP_CELLULAR_RESPONSE_TO_VIRUS	BP	TRUE	0.0201877116594098	0.0236351259360109	ENSMUSG00000040296	Ddx58	DEAD (Asp-Glu-Ala-Asp) box polypeptide 58 [Source:MGI Symbol;Acc:MGI:2442858]
230738	GO:0098586	0.00163900839991805	0.0222738166967932	0.41518970252573	1.66702049358773	7	76	GOBP_CELLULAR_RESPONSE_TO_VIRUS	BP	TRUE	0.0201877116594098	0.0236351259360109	ENSMUSG00000042677	Zc3h12a	zinc finger CCCH type containing 12A [Source:MGI Symbol;Acc:MGI:2385891]
234311	GO:0098586	0.00163900839991805	0.0222738166967932	0.41518970252573	1.66702049358773	7	76	GOBP_CELLULAR_RESPONSE_TO_VIRUS	BP	TRUE	0.0201877116594098	0.0236351259360109	ENSMUSG00000037921	Ddx60	DEAD (Asp-Glu-Ala-Asp) box polypeptide 60 [Source:MGI Symbol;Acc:MGI:2384570]
24047	GO:0098586	0.00163900839991805	0.0222738166967932	0.41518970252573	1.66702049358773	7	76	GOBP_CELLULAR_RESPONSE_TO_VIRUS	BP	TRUE	0.0201877116594098	0.0236351259360109	ENSMUSG00000071005	Ccl19	chemokine (C-C motif) ligand 19 [Source:MGI Symbol;Acc:MGI:1346316]
246730	GO:0098586	0.00163900839991805	0.0222738166967932	0.41518970252573	1.66702049358773	7	76	GOBP_CELLULAR_RESPONSE_TO_VIRUS	BP	TRUE	0.0201877116594098	0.0236351259360109	ENSMUSG00000052776	Oas1a	2'-5' oligoadenylate synthetase 1A [Source:MGI Symbol;Acc:MGI:2180860]
54123	GO:0098586	0.00163900839991805	0.0222738166967932	0.41518970252573	1.66702049358773	7	76	GOBP_CELLULAR_RESPONSE_TO_VIRUS	BP	TRUE	0.0201877116594098	0.0236351259360109	ENSMUSG00000025498	Irf7	interferon regulatory factor 7 [Source:MGI Symbol;Acc:MGI:1859212]
54396	GO:0098586	0.00163900839991805	0.0222738166967932	0.41518970252573	1.66702049358773	7	76	GOBP_CELLULAR_RESPONSE_TO_VIRUS	BP	TRUE	0.0201877116594098	0.0236351259360109	ENSMUSG00000069874	Irgm2	immunity-related GTPase family M member 2 [Source:MGI Symbol;Acc:MGI:1926262]
545030	GO:0098586	0.00163900839991805	0.0222738166967932	0.41518970252573	1.66702049358773	7	76	GOBP_CELLULAR_RESPONSE_TO_VIRUS	BP	TRUE	0.0201877116594098	0.0236351259360109	ENSMUSG00000051506	Wdfy4	WD repeat and FYVE domain containing 4 [Source:MGI Symbol;Acc:MGI:3584510]
67070	GO:0098586	0.00163900839991805	0.0222738166967932	0.41518970252573	1.66702049358773	7	76	GOBP_CELLULAR_RESPONSE_TO_VIRUS	BP	TRUE	0.0201877116594098	0.0236351259360109	ENSMUSG00000066568	Lsm14a	LSM14A mRNA processing body assembly factor [Source:MGI Symbol;Acc:MGI:1914320]
68077	GO:0098586	0.00163900839991805	0.0222738166967932	0.41518970252573	1.66702049358773	7	76	GOBP_CELLULAR_RESPONSE_TO_VIRUS	BP	TRUE	0.0201877116594098	0.0236351259360109	ENSMUSG00000041560	Nop53	NOP53 ribosome biogenesis factor [Source:MGI Symbol;Acc:MGI:2154441]
71586	GO:0098586	0.00163900839991805	0.0222738166967932	0.41518970252573	1.66702049358773	7	76	GOBP_CELLULAR_RESPONSE_TO_VIRUS	BP	TRUE	0.0201877116594098	0.0236351259360109	ENSMUSG00000026896	Ifih1	interferon induced with helicase C domain 1 [Source:MGI Symbol;Acc:MGI:1918836]
74136	GO:0098586	0.00163900839991805	0.0222738166967932	0.41518970252573	1.66702049358773	7	76	GOBP_CELLULAR_RESPONSE_TO_VIRUS	BP	TRUE	0.0201877116594098	0.0236351259360109	ENSMUSG00000020823	Sec14l1	SEC14-like lipid binding 1 [Source:MGI Symbol;Acc:MGI:1921386]
105855	GO:0002263	0.000203624516391774	0.00443087523529835	0.493801485316919	2.3620224627162	0	259	GOBP_CELL_ACTIVATION_INVOLVED_IN_IMMUNE_RESPONSE	BP	TRUE	0.00542880932556203	0.00627370709593857	ENSMUSG00000022488	Nckap1l	NCK associated protein 1 like [Source:MGI Symbol;Acc:MGI:1926063]
110279	GO:0002263	0.000203624516391774	0.00443087523529835	0.493801485316919	2.3620224627162	0	259	GOBP_CELL_ACTIVATION_INVOLVED_IN_IMMUNE_RESPONSE	BP	TRUE	0.00542880932556203	0.00627370709593857	ENSMUSG00000009681	Bcr	BCR activator of RhoGEF and GTPase [Source:MGI Symbol;Acc:MGI:88141]
11745	GO:0002263	0.000203624516391774	0.00443087523529835	0.493801485316919	2.3620224627162	0	259	GOBP_CELL_ACTIVATION_INVOLVED_IN_IMMUNE_RESPONSE	BP	TRUE	0.00542880932556203	0.00627370709593857	ENSMUSG00000029484	Anxa3	annexin A3 [Source:MGI Symbol;Acc:MGI:1201378]
12051	GO:0002263	0.000203624516391774	0.00443087523529835	0.493801485316919	2.3620224627162	0	259	GOBP_CELL_ACTIVATION_INVOLVED_IN_IMMUNE_RESPONSE	BP	TRUE	0.00542880932556203	0.00627370709593857	ENSMUSG00000053175	Bcl3	B cell leukemia/lymphoma 3 [Source:MGI Symbol;Acc:MGI:88140]
12053	GO:0002263	0.000203624516391774	0.00443087523529835	0.493801485316919	2.3620224627162	0	259	GOBP_CELL_ACTIVATION_INVOLVED_IN_IMMUNE_RESPONSE	BP	TRUE	0.00542880932556203	0.00627370709593857	ENSMUSG00000022508	Bcl6	B cell leukemia/lymphoma 6 [Source:MGI Symbol;Acc:MGI:107187]
12229	GO:0002263	0.000203624516391774	0.00443087523529835	0.493801485316919	2.3620224627162	0	259	GOBP_CELL_ACTIVATION_INVOLVED_IN_IMMUNE_RESPONSE	BP	TRUE	0.00542880932556203	0.00627370709593857	ENSMUSG00000031264	Btk	Bruton agammaglobulinemia tyrosine kinase [Source:MGI Symbol;Acc:MGI:88216]
12402	GO:0002263	0.000203624516391774	0.00443087523529835	0.493801485316919	2.3620224627162	0	259	GOBP_CELL_ACTIVATION_INVOLVED_IN_IMMUNE_RESPONSE	BP	TRUE	0.00542880932556203	0.00627370709593857	ENSMUSG00000034342	Cbl	Casitas B-lineage lymphoma [Source:MGI Symbol;Acc:MGI:88279]
12523	GO:0002263	0.000203624516391774	0.00443087523529835	0.493801485316919	2.3620224627162	0	259	GOBP_CELL_ACTIVATION_INVOLVED_IN_IMMUNE_RESPONSE	BP	TRUE	0.00542880932556203	0.00627370709593857	ENSMUSG00000038147	Cd84	CD84 antigen [Source:MGI Symbol;Acc:MGI:1336885]
12524	GO:0002263	0.000203624516391774	0.00443087523529835	0.493801485316919	2.3620224627162	0	259	GOBP_CELL_ACTIVATION_INVOLVED_IN_IMMUNE_RESPONSE	BP	TRUE	0.00542880932556203	0.00627370709593857	ENSMUSG00000022901	Cd86	CD86 antigen [Source:MGI Symbol;Acc:MGI:101773]
12890	GO:0002263	0.000203624516391774	0.00443087523529835	0.493801485316919	2.3620224627162	0	259	GOBP_CELL_ACTIVATION_INVOLVED_IN_IMMUNE_RESPONSE	BP	TRUE	0.00542880932556203	0.00627370709593857	ENSMUSG00000025867	Cplx2	complexin 2 [Source:MGI Symbol;Acc:MGI:104726]
13051	GO:0002263	0.000203624516391774	0.00443087523529835	0.493801485316919	2.3620224627162	0	259	GOBP_CELL_ACTIVATION_INVOLVED_IN_IMMUNE_RESPONSE	BP	TRUE	0.00542880932556203	0.00627370709593857	ENSMUSG00000052336	Cx3cr1	chemokine (C-X3-C motif) receptor 1 [Source:MGI Symbol;Acc:MGI:1333815]
13421	GO:0002263	0.000203624516391774	0.00443087523529835	0.493801485316919	2.3620224627162	0	259	GOBP_CELL_ACTIVATION_INVOLVED_IN_IMMUNE_RESPONSE	BP	TRUE	0.00542880932556203	0.00627370709593857	ENSMUSG00000025279	Dnase1l3	deoxyribonuclease 1-like 3 [Source:MGI Symbol;Acc:MGI:1314633]
14127	GO:0002263	0.000203624516391774	0.00443087523529835	0.493801485316919	2.3620224627162	0	259	GOBP_CELL_ACTIVATION_INVOLVED_IN_IMMUNE_RESPONSE	BP	TRUE	0.00542880932556203	0.00627370709593857	ENSMUSG00000058715	Fcer1g	Fc receptor, IgE, high affinity I, gamma polypeptide [Source:MGI Symbol;Acc:MGI:95496]
14130	GO:0002263	0.000203624516391774	0.00443087523529835	0.493801485316919	2.3620224627162	0	259	GOBP_CELL_ACTIVATION_INVOLVED_IN_IMMUNE_RESPONSE	BP	TRUE	0.00542880932556203	0.00627370709593857	ENSMUSG00000026656	Fcgr2b	Fc receptor, IgG, low affinity IIb [Source:MGI Symbol;Acc:MGI:95499]
14191	GO:0002263	0.000203624516391774	0.00443087523529835	0.493801485316919	2.3620224627162	0	259	GOBP_CELL_ACTIVATION_INVOLVED_IN_IMMUNE_RESPONSE	BP	TRUE	0.00542880932556203	0.00627370709593857	ENSMUSG00000028874	Fgr	FGR proto-oncogene, Src family tyrosine kinase [Source:MGI Symbol;Acc:MGI:95527]
14824	GO:0002263	0.000203624516391774	0.00443087523529835	0.493801485316919	2.3620224627162	0	259	GOBP_CELL_ACTIVATION_INVOLVED_IN_IMMUNE_RESPONSE	BP	TRUE	0.00542880932556203	0.00627370709593857	ENSMUSG00000034708	Grn	granulin [Source:MGI Symbol;Acc:MGI:95832]
14999	GO:0002263	0.000203624516391774	0.00443087523529835	0.493801485316919	2.3620224627162	0	259	GOBP_CELL_ACTIVATION_INVOLVED_IN_IMMUNE_RESPONSE	BP	TRUE	0.00542880932556203	0.00627370709593857	ENSMUSG00000079547	H2-DMb1	histocompatibility 2, class II, locus Mb1 [Source:MGI Symbol;Acc:MGI:95922]
15170	GO:0002263	0.000203624516391774	0.00443087523529835	0.493801485316919	2.3620224627162	0	259	GOBP_CELL_ACTIVATION_INVOLVED_IN_IMMUNE_RESPONSE	BP	TRUE	0.00542880932556203	0.00627370709593857	ENSMUSG00000004266	Ptpn6	protein tyrosine phosphatase, non-receptor type 6 [Source:MGI Symbol;Acc:MGI:96055]
15284	GO:0002263	0.000203624516391774	0.00443087523529835	0.493801485316919	2.3620224627162	0	259	GOBP_CELL_ACTIVATION_INVOLVED_IN_IMMUNE_RESPONSE	BP	TRUE	0.00542880932556203	0.00627370709593857	ENSMUSG00000039377	Hlx	H2.0-like homeobox [Source:MGI Symbol;Acc:MGI:96109]
15289	GO:0002263	0.000203624516391774	0.00443087523529835	0.493801485316919	2.3620224627162	0	259	GOBP_CELL_ACTIVATION_INVOLVED_IN_IMMUNE_RESPONSE	BP	TRUE	0.00542880932556203	0.00627370709593857	ENSMUSG00000066551	Hmgb1	high mobility group box 1 [Source:MGI Symbol;Acc:MGI:96113]
15368	GO:0002263	0.000203624516391774	0.00443087523529835	0.493801485316919	2.3620224627162	0	259	GOBP_CELL_ACTIVATION_INVOLVED_IN_IMMUNE_RESPONSE	BP	TRUE	0.00542880932556203	0.00627370709593857	ENSMUSG00000005413	Hmox1	heme oxygenase 1 [Source:MGI Symbol;Acc:MGI:96163]
15894	GO:0002263	0.000203624516391774	0.00443087523529835	0.493801485316919	2.3620224627162	0	259	GOBP_CELL_ACTIVATION_INVOLVED_IN_IMMUNE_RESPONSE	BP	TRUE	0.00542880932556203	0.00627370709593857	ENSMUSG00000037405	Icam1	intercellular adhesion molecule 1 [Source:MGI Symbol;Acc:MGI:96392]
15900	GO:0002263	0.000203624516391774	0.00443087523529835	0.493801485316919	2.3620224627162	0	259	GOBP_CELL_ACTIVATION_INVOLVED_IN_IMMUNE_RESPONSE	BP	TRUE	0.00542880932556203	0.00627370709593857	ENSMUSG00000041515	Irf8	interferon regulatory factor 8 [Source:MGI Symbol;Acc:MGI:96395]
16194	GO:0002263	0.000203624516391774	0.00443087523529835	0.493801485316919	2.3620224627162	0	259	GOBP_CELL_ACTIVATION_INVOLVED_IN_IMMUNE_RESPONSE	BP	TRUE	0.00542880932556203	0.00627370709593857	ENSMUSG00000027947	Il6ra	interleukin 6 receptor, alpha [Source:MGI Symbol;Acc:MGI:105304]
16408	GO:0002263	0.000203624516391774	0.00443087523529835	0.493801485316919	2.3620224627162	0	259	GOBP_CELL_ACTIVATION_INVOLVED_IN_IMMUNE_RESPONSE	BP	TRUE	0.00542880932556203	0.00627370709593857	ENSMUSG00000030830	Itgal	integrin alpha L [Source:MGI Symbol;Acc:MGI:96606]
16409	GO:0002263	0.000203624516391774	0.00443087523529835	0.493801485316919	2.3620224627162	0	259	GOBP_CELL_ACTIVATION_INVOLVED_IN_IMMUNE_RESPONSE	BP	TRUE	0.00542880932556203	0.00627370709593857	ENSMUSG00000030786	Itgam	integrin alpha M [Source:MGI Symbol;Acc:MGI:96607]
16414	GO:0002263	0.000203624516391774	0.00443087523529835	0.493801485316919	2.3620224627162	0	259	GOBP_CELL_ACTIVATION_INVOLVED_IN_IMMUNE_RESPONSE	BP	TRUE	0.00542880932556203	0.00627370709593857	ENSMUSG00000000290	Itgb2	integrin beta 2 [Source:MGI Symbol;Acc:MGI:96611]
16590	GO:0002263	0.000203624516391774	0.00443087523529835	0.493801485316919	2.3620224627162	0	259	GOBP_CELL_ACTIVATION_INVOLVED_IN_IMMUNE_RESPONSE	BP	TRUE	0.00542880932556203	0.00627370709593857	ENSMUSG00000005672	Kit	KIT proto-oncogene receptor tyrosine kinase [Source:MGI Symbol;Acc:MGI:96677]
16641	GO:0002263	0.000203624516391774	0.00443087523529835	0.493801485316919	2.3620224627162	0	259	GOBP_CELL_ACTIVATION_INVOLVED_IN_IMMUNE_RESPONSE	BP	TRUE	0.00542880932556203	0.00627370709593857	ENSMUSG00000030167	Klrc1	killer cell lectin-like receptor subfamily C, member 1 [Source:MGI Symbol;Acc:MGI:1336161]
16854	GO:0002263	0.000203624516391774	0.00443087523529835	0.493801485316919	2.3620224627162	0	259	GOBP_CELL_ACTIVATION_INVOLVED_IN_IMMUNE_RESPONSE	BP	TRUE	0.00542880932556203	0.00627370709593857	ENSMUSG00000050335	Lgals3	lectin, galactose binding, soluble 3 [Source:MGI Symbol;Acc:MGI:96778]
16859	GO:0002263	0.000203624516391774	0.00443087523529835	0.493801485316919	2.3620224627162	0	259	GOBP_CELL_ACTIVATION_INVOLVED_IN_IMMUNE_RESPONSE	BP	TRUE	0.00542880932556203	0.00627370709593857	ENSMUSG00000001123	Lgals9	lectin, galactose binding, soluble 9 [Source:MGI Symbol;Acc:MGI:109496]
17079	GO:0002263	0.000203624516391774	0.00443087523529835	0.493801485316919	2.3620224627162	0	259	GOBP_CELL_ACTIVATION_INVOLVED_IN_IMMUNE_RESPONSE	BP	TRUE	0.00542880932556203	0.00627370709593857	ENSMUSG00000021624	Cd180	CD180 antigen [Source:MGI Symbol;Acc:MGI:1194924]
17085	GO:0002263	0.000203624516391774	0.00443087523529835	0.493801485316919	2.3620224627162	0	259	GOBP_CELL_ACTIVATION_INVOLVED_IN_IMMUNE_RESPONSE	BP	TRUE	0.00542880932556203	0.00627370709593857	ENSMUSG00000004707	Ly9	lymphocyte antigen 9 [Source:MGI Symbol;Acc:MGI:96885]
17096	GO:0002263	0.000203624516391774	0.00443087523529835	0.493801485316919	2.3620224627162	0	259	GOBP_CELL_ACTIVATION_INVOLVED_IN_IMMUNE_RESPONSE	BP	TRUE	0.00542880932556203	0.00627370709593857	ENSMUSG00000042228	Lyn	LYN proto-oncogene, Src family tyrosine kinase [Source:MGI Symbol;Acc:MGI:96892]
171285	GO:0002263	0.000203624516391774	0.00443087523529835	0.493801485316919	2.3620224627162	0	259	GOBP_CELL_ACTIVATION_INVOLVED_IN_IMMUNE_RESPONSE	BP	TRUE	0.00542880932556203	0.00627370709593857	ENSMUSG00000020399	Havcr2	hepatitis A virus cellular receptor 2 [Source:MGI Symbol;Acc:MGI:2159682]
17350	GO:0002263	0.000203624516391774	0.00443087523529835	0.493801485316919	2.3620224627162	0	259	GOBP_CELL_ACTIVATION_INVOLVED_IN_IMMUNE_RESPONSE	BP	TRUE	0.00542880932556203	0.00627370709593857	ENSMUSG00000032498	Mlh1	mutL homolog 1 [Source:MGI Symbol;Acc:MGI:101938]
18106	GO:0002263	0.000203624516391774	0.00443087523529835	0.493801485316919	2.3620224627162	0	259	GOBP_CELL_ACTIVATION_INVOLVED_IN_IMMUNE_RESPONSE	BP	TRUE	0.00542880932556203	0.00627370709593857	ENSMUSG00000004709	Cd244a	CD244 molecule A [Source:MGI Symbol;Acc:MGI:109294]
18124	GO:0002263	0.000203624516391774	0.00443087523529835	0.493801485316919	2.3620224627162	0	259	GOBP_CELL_ACTIVATION_INVOLVED_IN_IMMUNE_RESPONSE	BP	TRUE	0.00542880932556203	0.00627370709593857	ENSMUSG00000028341	Nr4a3	nuclear receptor subfamily 4, group A, member 3 [Source:MGI Symbol;Acc:MGI:1352457]
18173	GO:0002263	0.000203624516391774	0.00443087523529835	0.493801485316919	2.3620224627162	0	259	GOBP_CELL_ACTIVATION_INVOLVED_IN_IMMUNE_RESPONSE	BP	TRUE	0.00542880932556203	0.00627370709593857	ENSMUSG00000026177	Slc11a1	solute carrier family 11 (proton-coupled divalent metal ion transporters), member 1 [Source:MGI Symbol;Acc:MGI:1345275]
18733	GO:0002263	0.000203624516391774	0.00443087523529835	0.493801485316919	2.3620224627162	0	259	GOBP_CELL_ACTIVATION_INVOLVED_IN_IMMUNE_RESPONSE	BP	TRUE	0.00542880932556203	0.00627370709593857	ENSMUSG00000058818	Pirb	paired Ig-like receptor B [Source:MGI Symbol;Acc:MGI:894311]
18754	GO:0002263	0.000203624516391774	0.00443087523529835	0.493801485316919	2.3620224627162	0	259	GOBP_CELL_ACTIVATION_INVOLVED_IN_IMMUNE_RESPONSE	BP	TRUE	0.00542880932556203	0.00627370709593857	ENSMUSG00000045038	Prkce	protein kinase C, epsilon [Source:MGI Symbol;Acc:MGI:97599]
18826	GO:0002263	0.000203624516391774	0.00443087523529835	0.493801485316919	2.3620224627162	0	259	GOBP_CELL_ACTIVATION_INVOLVED_IN_IMMUNE_RESPONSE	BP	TRUE	0.00542880932556203	0.00627370709593857	ENSMUSG00000021998	Lcp1	lymphocyte cytosolic protein 1 [Source:MGI Symbol;Acc:MGI:104808]
19164	GO:0002263	0.000203624516391774	0.00443087523529835	0.493801485316919	2.3620224627162	0	259	GOBP_CELL_ACTIVATION_INVOLVED_IN_IMMUNE_RESPONSE	BP	TRUE	0.00542880932556203	0.00627370709593857	ENSMUSG00000019969	Psen1	presenilin 1 [Source:MGI Symbol;Acc:MGI:1202717]
19204	GO:0002263	0.000203624516391774	0.00443087523529835	0.493801485316919	2.3620224627162	0	259	GOBP_CELL_ACTIVATION_INVOLVED_IN_IMMUNE_RESPONSE	BP	TRUE	0.00542880932556203	0.00627370709593857	ENSMUSG00000056529	Ptafr	platelet-activating factor receptor [Source:MGI Symbol;Acc:MGI:106066]
19214	GO:0002263	0.000203624516391774	0.00443087523529835	0.493801485316919	2.3620224627162	0	259	GOBP_CELL_ACTIVATION_INVOLVED_IN_IMMUNE_RESPONSE	BP	TRUE	0.00542880932556203	0.00627370709593857	ENSMUSG00000071489	Ptgdr	prostaglandin D receptor [Source:MGI Symbol;Acc:MGI:102966]
19229	GO:0002263	0.000203624516391774	0.00443087523529835	0.493801485316919	2.3620224627162	0	259	GOBP_CELL_ACTIVATION_INVOLVED_IN_IMMUNE_RESPONSE	BP	TRUE	0.00542880932556203	0.00627370709593857	ENSMUSG00000059456	Ptk2b	PTK2 protein tyrosine kinase 2 beta [Source:MGI Symbol;Acc:MGI:104908]
19264	GO:0002263	0.000203624516391774	0.00443087523529835	0.493801485316919	2.3620224627162	0	259	GOBP_CELL_ACTIVATION_INVOLVED_IN_IMMUNE_RESPONSE	BP	TRUE	0.00542880932556203	0.00627370709593857	ENSMUSG00000026395	Ptprc	protein tyrosine phosphatase, receptor type, C [Source:MGI Symbol;Acc:MGI:97810]
19354	GO:0002263	0.000203624516391774	0.00443087523529835	0.493801485316919	2.3620224627162	0	259	GOBP_CELL_ACTIVATION_INVOLVED_IN_IMMUNE_RESPONSE	BP	TRUE	0.00542880932556203	0.00627370709593857	ENSMUSG00000033220	Rac2	Rac family small GTPase 2 [Source:MGI Symbol;Acc:MGI:97846]
19698	GO:0002263	0.000203624516391774	0.00443087523529835	0.493801485316919	2.3620224627162	0	259	GOBP_CELL_ACTIVATION_INVOLVED_IN_IMMUNE_RESPONSE	BP	TRUE	0.00542880932556203	0.00627370709593857	ENSMUSG00000002983	Relb	avian reticuloendotheliosis viral (v-rel) oncogene related B [Source:MGI Symbol;Acc:MGI:103289]
19885	GO:0002263	0.000203624516391774	0.00443087523529835	0.493801485316919	2.3620224627162	0	259	GOBP_CELL_ACTIVATION_INVOLVED_IN_IMMUNE_RESPONSE	BP	TRUE	0.00542880932556203	0.00627370709593857	ENSMUSG00000028150	Rorc	RAR-related orphan receptor gamma [Source:MGI Symbol;Acc:MGI:104856]
20196	GO:0002263	0.000203624516391774	0.00443087523529835	0.493801485316919	2.3620224627162	0	259	GOBP_CELL_ACTIVATION_INVOLVED_IN_IMMUNE_RESPONSE	BP	TRUE	0.00542880932556203	0.00627370709593857	ENSMUSG00000042312	S100a13	S100 calcium binding protein A13 [Source:MGI Symbol;Acc:MGI:109581]
20302	GO:0002263	0.000203624516391774	0.00443087523529835	0.493801485316919	2.3620224627162	0	259	GOBP_CELL_ACTIVATION_INVOLVED_IN_IMMUNE_RESPONSE	BP	TRUE	0.00542880932556203	0.00627370709593857	ENSMUSG00000000982	Ccl3	chemokine (C-C motif) ligand 3 [Source:MGI Symbol;Acc:MGI:98260]
20375	GO:0002263	0.000203624516391774	0.00443087523529835	0.493801485316919	2.3620224627162	0	259	GOBP_CELL_ACTIVATION_INVOLVED_IN_IMMUNE_RESPONSE	BP	TRUE	0.00542880932556203	0.00627370709593857	ENSMUSG00000002111	Spi1	spleen focus forming virus (SFFV) proviral integration oncogene [Source:MGI Symbol;Acc:MGI:98282]
20848	GO:0002263	0.000203624516391774	0.00443087523529835	0.493801485316919	2.3620224627162	0	259	GOBP_CELL_ACTIVATION_INVOLVED_IN_IMMUNE_RESPONSE	BP	TRUE	0.00542880932556203	0.00627370709593857	ENSMUSG00000004040	Stat3	signal transducer and activator of transcription 3 [Source:MGI Symbol;Acc:MGI:103038]
20926	GO:0002263	0.000203624516391774	0.00443087523529835	0.493801485316919	2.3620224627162	0	259	GOBP_CELL_ACTIVATION_INVOLVED_IN_IMMUNE_RESPONSE	BP	TRUE	0.00542880932556203	0.00627370709593857	ENSMUSG00000002052	Supt6	SPT6, histone chaperone and transcription elongation factor [Source:MGI Symbol;Acc:MGI:107726]
210293	GO:0002263	0.000203624516391774	0.00443087523529835	0.493801485316919	2.3620224627162	0	259	GOBP_CELL_ACTIVATION_INVOLVED_IN_IMMUNE_RESPONSE	BP	TRUE	0.00542880932556203	0.00627370709593857	ENSMUSG00000038608	Dock10	dedicator of cytokinesis 10 [Source:MGI Symbol;Acc:MGI:2146320]
216161	GO:0002263	0.000203624516391774	0.00443087523529835	0.493801485316919	2.3620224627162	0	259	GOBP_CELL_ACTIVATION_INVOLVED_IN_IMMUNE_RESPONSE	BP	TRUE	0.00542880932556203	0.00627370709593857	ENSMUSG00000035673	Sbno2	strawberry notch 2 [Source:MGI Symbol;Acc:MGI:2448490]
216799	GO:0002263	0.000203624516391774	0.00443087523529835	0.493801485316919	2.3620224627162	0	259	GOBP_CELL_ACTIVATION_INVOLVED_IN_IMMUNE_RESPONSE	BP	TRUE	0.00542880932556203	0.00627370709593857	ENSMUSG00000032691	Nlrp3	NLR family, pyrin domain containing 3 [Source:MGI Symbol;Acc:MGI:2653833]
217303	GO:0002263	0.000203624516391774	0.00443087523529835	0.493801485316919	2.3620224627162	0	259	GOBP_CELL_ACTIVATION_INVOLVED_IN_IMMUNE_RESPONSE	BP	TRUE	0.00542880932556203	0.00627370709593857	ENSMUSG00000034652	Cd300a	CD300A molecule [Source:MGI Symbol;Acc:MGI:2443411]
21803	GO:0002263	0.000203624516391774	0.00443087523529835	0.493801485316919	2.3620224627162	0	259	GOBP_CELL_ACTIVATION_INVOLVED_IN_IMMUNE_RESPONSE	BP	TRUE	0.00542880932556203	0.00627370709593857	ENSMUSG00000002603	Tgfb1	transforming growth factor, beta 1 [Source:MGI Symbol;Acc:MGI:98725]
21898	GO:0002263	0.000203624516391774	0.00443087523529835	0.493801485316919	2.3620224627162	0	259	GOBP_CELL_ACTIVATION_INVOLVED_IN_IMMUNE_RESPONSE	BP	TRUE	0.00542880932556203	0.00627370709593857	ENSMUSG00000039005	Tlr4	toll-like receptor 4 [Source:MGI Symbol;Acc:MGI:96824]
21946	GO:0002263	0.000203624516391774	0.00443087523529835	0.493801485316919	2.3620224627162	0	259	GOBP_CELL_ACTIVATION_INVOLVED_IN_IMMUNE_RESPONSE	BP	TRUE	0.00542880932556203	0.00627370709593857	ENSMUSG00000030413	Pglyrp1	peptidoglycan recognition protein 1 [Source:MGI Symbol;Acc:MGI:1345092]
22040	GO:0002263	0.000203624516391774	0.00443087523529835	0.493801485316919	2.3620224627162	0	259	GOBP_CELL_ACTIVATION_INVOLVED_IN_IMMUNE_RESPONSE	BP	TRUE	0.00542880932556203	0.00627370709593857	ENSMUSG00000049734	Trex1	three prime repair exonuclease 1 [Source:MGI Symbol;Acc:MGI:1328317]
22177	GO:0002263	0.000203624516391774	0.00443087523529835	0.493801485316919	2.3620224627162	0	259	GOBP_CELL_ACTIVATION_INVOLVED_IN_IMMUNE_RESPONSE	BP	TRUE	0.00542880932556203	0.00627370709593857	ENSMUSG00000030579	Tyrobp	TYRO protein tyrosine kinase binding protein [Source:MGI Symbol;Acc:MGI:1277211]
22761	GO:0002263	0.000203624516391774	0.00443087523529835	0.493801485316919	2.3620224627162	0	259	GOBP_CELL_ACTIVATION_INVOLVED_IN_IMMUNE_RESPONSE	BP	TRUE	0.00542880932556203	0.00627370709593857	ENSMUSG00000049577	Zfpm1	zinc finger protein, multitype 1 [Source:MGI Symbol;Acc:MGI:1095400]
230738	GO:0002263	0.000203624516391774	0.00443087523529835	0.493801485316919	2.3620224627162	0	259	GOBP_CELL_ACTIVATION_INVOLVED_IN_IMMUNE_RESPONSE	BP	TRUE	0.00542880932556203	0.00627370709593857	ENSMUSG00000042677	Zc3h12a	zinc finger CCCH type containing 12A [Source:MGI Symbol;Acc:MGI:2385891]
234779	GO:0002263	0.000203624516391774	0.00443087523529835	0.493801485316919	2.3620224627162	0	259	GOBP_CELL_ACTIVATION_INVOLVED_IN_IMMUNE_RESPONSE	BP	TRUE	0.00542880932556203	0.00627370709593857	ENSMUSG00000034330	Plcg2	phospholipase C, gamma 2 [Source:MGI Symbol;Acc:MGI:97616]
235587	GO:0002263	0.000203624516391774	0.00443087523529835	0.493801485316919	2.3620224627162	0	259	GOBP_CELL_ACTIVATION_INVOLVED_IN_IMMUNE_RESPONSE	BP	TRUE	0.00542880932556203	0.00627370709593857	ENSMUSG00000023249	Parp3	poly (ADP-ribose) polymerase family, member 3 [Source:MGI Symbol;Acc:MGI:1891258]
240354	GO:0002263	0.000203624516391774	0.00443087523529835	0.493801485316919	2.3620224627162	0	259	GOBP_CELL_ACTIVATION_INVOLVED_IN_IMMUNE_RESPONSE	BP	TRUE	0.00542880932556203	0.00627370709593857	ENSMUSG00000032688	Malt1	MALT1 paracaspase [Source:MGI Symbol;Acc:MGI:2445027]
24047	GO:0002263	0.000203624516391774	0.00443087523529835	0.493801485316919	2.3620224627162	0	259	GOBP_CELL_ACTIVATION_INVOLVED_IN_IMMUNE_RESPONSE	BP	TRUE	0.00542880932556203	0.00627370709593857	ENSMUSG00000071005	Ccl19	chemokine (C-C motif) ligand 19 [Source:MGI Symbol;Acc:MGI:1346316]
26365	GO:0002263	0.000203624516391774	0.00443087523529835	0.493801485316919	2.3620224627162	0	259	GOBP_CELL_ACTIVATION_INVOLVED_IN_IMMUNE_RESPONSE	BP	TRUE	0.00542880932556203	0.00627370709593857	ENSMUSG00000074272	Ceacam1	carcinoembryonic antigen-related cell adhesion molecule 1 [Source:MGI Symbol;Acc:MGI:1347245]
27103	GO:0002263	0.000203624516391774	0.00443087523529835	0.493801485316919	2.3620224627162	0	259	GOBP_CELL_ACTIVATION_INVOLVED_IN_IMMUNE_RESPONSE	BP	TRUE	0.00542880932556203	0.00627370709593857	ENSMUSG00000005102	Eif2ak4	eukaryotic translation initiation factor 2 alpha kinase 4 [Source:MGI Symbol;Acc:MGI:1353427]
30925	GO:0002263	0.000203624516391774	0.00443087523529835	0.493801485316919	2.3620224627162	0	259	GOBP_CELL_ACTIVATION_INVOLVED_IN_IMMUNE_RESPONSE	BP	TRUE	0.00542880932556203	0.00627370709593857	ENSMUSG00000015314	Slamf6	SLAM family member 6 [Source:MGI Symbol;Acc:MGI:1353620]
30955	GO:0002263	0.000203624516391774	0.00443087523529835	0.493801485316919	2.3620224627162	0	259	GOBP_CELL_ACTIVATION_INVOLVED_IN_IMMUNE_RESPONSE	BP	TRUE	0.00542880932556203	0.00627370709593857	ENSMUSG00000020573	Pik3cg	phosphatidylinositol-4,5-bisphosphate 3-kinase catalytic subunit gamma [Source:MGI Symbol;Acc:MGI:1353576]
321019	GO:0002263	0.000203624516391774	0.00443087523529835	0.493801485316919	2.3620224627162	0	259	GOBP_CELL_ACTIVATION_INVOLVED_IN_IMMUNE_RESPONSE	BP	TRUE	0.00542880932556203	0.00627370709593857	ENSMUSG00000051212	Gpr183	G protein-coupled receptor 183 [Source:MGI Symbol;Acc:MGI:2442034]
378460	GO:0002263	0.000203624516391774	0.00443087523529835	0.493801485316919	2.3620224627162	0	259	GOBP_CELL_ACTIVATION_INVOLVED_IN_IMMUNE_RESPONSE	BP	TRUE	0.00542880932556203	0.00627370709593857	ENSMUSG00000032739	Pram1	PML-RAR alpha-regulated adaptor molecule 1 [Source:MGI Symbol;Acc:MGI:3576625]
380732	GO:0002263	0.000203624516391774	0.00443087523529835	0.493801485316919	2.3620224627162	0	259	GOBP_CELL_ACTIVATION_INVOLVED_IN_IMMUNE_RESPONSE	BP	TRUE	0.00542880932556203	0.00627370709593857	ENSMUSG00000040528	Milr1	mast cell immunoglobulin like receptor 1 [Source:MGI Symbol;Acc:MGI:2685731]
53314	GO:0002263	0.000203624516391774	0.00443087523529835	0.493801485316919	2.3620224627162	0	259	GOBP_CELL_ACTIVATION_INVOLVED_IN_IMMUNE_RESPONSE	BP	TRUE	0.00542880932556203	0.00627370709593857	ENSMUSG00000034266	Batf	basic leucine zipper transcription factor, ATF-like [Source:MGI Symbol;Acc:MGI:1859147]
54519	GO:0002263	0.000203624516391774	0.00443087523529835	0.493801485316919	2.3620224627162	0	259	GOBP_CELL_ACTIVATION_INVOLVED_IN_IMMUNE_RESPONSE	BP	TRUE	0.00542880932556203	0.00627370709593857	ENSMUSG00000026786	Apbb1ip	amyloid beta (A4) precursor protein-binding, family B, member 1 interacting protein [Source:MGI Symbol;Acc:MGI:1861354]
56644	GO:0002263	0.000203624516391774	0.00443087523529835	0.493801485316919	2.3620224627162	0	259	GOBP_CELL_ACTIVATION_INVOLVED_IN_IMMUNE_RESPONSE	BP	TRUE	0.00542880932556203	0.00627370709593857	ENSMUSG00000079293	Clec7a	C-type lectin domain family 7, member a [Source:MGI Symbol;Acc:MGI:1861431]
56708	GO:0002263	0.000203624516391774	0.00443087523529835	0.493801485316919	2.3620224627162	0	259	GOBP_CELL_ACTIVATION_INVOLVED_IN_IMMUNE_RESPONSE	BP	TRUE	0.00542880932556203	0.00627370709593857	ENSMUSG00000040663	Clcf1	cardiotrophin-like cytokine factor 1 [Source:MGI Symbol;Acc:MGI:1930088]
56743	GO:0002263	0.000203624516391774	0.00443087523529835	0.493801485316919	2.3620224627162	0	259	GOBP_CELL_ACTIVATION_INVOLVED_IN_IMMUNE_RESPONSE	BP	TRUE	0.00542880932556203	0.00627370709593857	ENSMUSG00000040751	Lat2	linker for activation of T cells family, member 2 [Source:MGI Symbol;Acc:MGI:1926479]
57757	GO:0002263	0.000203624516391774	0.00443087523529835	0.493801485316919	2.3620224627162	0	259	GOBP_CELL_ACTIVATION_INVOLVED_IN_IMMUNE_RESPONSE	BP	TRUE	0.00542880932556203	0.00627370709593857	ENSMUSG00000079563	Pglyrp2	peptidoglycan recognition protein 2 [Source:MGI Symbol;Acc:MGI:1928099]
66824	GO:0002263	0.000203624516391774	0.00443087523529835	0.493801485316919	2.3620224627162	0	259	GOBP_CELL_ACTIVATION_INVOLVED_IN_IMMUNE_RESPONSE	BP	TRUE	0.00542880932556203	0.00627370709593857	ENSMUSG00000030793	Pycard	PYD and CARD domain containing [Source:MGI Symbol;Acc:MGI:1931465]
69583	GO:0002263	0.000203624516391774	0.00443087523529835	0.493801485316919	2.3620224627162	0	259	GOBP_CELL_ACTIVATION_INVOLVED_IN_IMMUNE_RESPONSE	BP	TRUE	0.00542880932556203	0.00627370709593857	ENSMUSG00000089669	Tnfsf13	tumor necrosis factor (ligand) superfamily, member 13 [Source:MGI Symbol;Acc:MGI:1916833]
70110	GO:0002263	0.000203624516391774	0.00443087523529835	0.493801485316919	2.3620224627162	0	259	GOBP_CELL_ACTIVATION_INVOLVED_IN_IMMUNE_RESPONSE	BP	TRUE	0.00542880932556203	0.00627370709593857	ENSMUSG00000010358	Ifi35	interferon-induced protein 35 [Source:MGI Symbol;Acc:MGI:1917360]
70450	GO:0002263	0.000203624516391774	0.00443087523529835	0.493801485316919	2.3620224627162	0	259	GOBP_CELL_ACTIVATION_INVOLVED_IN_IMMUNE_RESPONSE	BP	TRUE	0.00542880932556203	0.00627370709593857	ENSMUSG00000057948	Unc13d	unc-13 homolog D [Source:MGI Symbol;Acc:MGI:1917700]
72103	GO:0002263	0.000203624516391774	0.00443087523529835	0.493801485316919	2.3620224627162	0	259	GOBP_CELL_ACTIVATION_INVOLVED_IN_IMMUNE_RESPONSE	BP	TRUE	0.00542880932556203	0.00627370709593857	ENSMUSG00000030051	Aplf	aprataxin and PNKP like factor [Source:MGI Symbol;Acc:MGI:1919353]
72310	GO:0002263	0.000203624516391774	0.00443087523529835	0.493801485316919	2.3620224627162	0	259	GOBP_CELL_ACTIVATION_INVOLVED_IN_IMMUNE_RESPONSE	BP	TRUE	0.00542880932556203	0.00627370709593857	ENSMUSG00000004612	Nkg7	natural killer cell group 7 sequence [Source:MGI Symbol;Acc:MGI:1931250]
75974	GO:0002263	0.000203624516391774	0.00443087523529835	0.493801485316919	2.3620224627162	0	259	GOBP_CELL_ACTIVATION_INVOLVED_IN_IMMUNE_RESPONSE	BP	TRUE	0.00542880932556203	0.00627370709593857	ENSMUSG00000031093	Dock11	dedicator of cytokinesis 11 [Source:MGI Symbol;Acc:MGI:1923224]
80859	GO:0002263	0.000203624516391774	0.00443087523529835	0.493801485316919	2.3620224627162	0	259	GOBP_CELL_ACTIVATION_INVOLVED_IN_IMMUNE_RESPONSE	BP	TRUE	0.00542880932556203	0.00627370709593857	ENSMUSG00000035356	Nfkbiz	nuclear factor of kappa light polypeptide gene enhancer in B cells inhibitor, zeta [Source:MGI Symbol;Acc:MGI:1931595]
83433	GO:0002263	0.000203624516391774	0.00443087523529835	0.493801485316919	2.3620224627162	0	259	GOBP_CELL_ACTIVATION_INVOLVED_IN_IMMUNE_RESPONSE	BP	TRUE	0.00542880932556203	0.00627370709593857	ENSMUSG00000023992	Trem2	triggering receptor expressed on myeloid cells 2 [Source:MGI Symbol;Acc:MGI:1913150]
94176	GO:0002263	0.000203624516391774	0.00443087523529835	0.493801485316919	2.3620224627162	0	259	GOBP_CELL_ACTIVATION_INVOLVED_IN_IMMUNE_RESPONSE	BP	TRUE	0.00542880932556203	0.00627370709593857	ENSMUSG00000020143	Dock2	dedicator of cyto-kinesis 2 [Source:MGI Symbol;Acc:MGI:2149010]
104010	GO:0007043	0.000399760143913652	0.00746014844238817	-0.375397316070092	-1.64823106036633	1	135	GOBP_CELL_CELL_JUNCTION_ASSEMBLY	BP	TRUE	0.00848001387323333	0.00944091236048913	ENSMUSG00000053166	Cdh22	cadherin 22 [Source:MGI Symbol;Acc:MGI:1341843]
108903	GO:0007043	0.000399760143913652	0.00746014844238817	-0.375397316070092	-1.64823106036633	1	135	GOBP_CELL_CELL_JUNCTION_ASSEMBLY	BP	TRUE	0.00848001387323333	0.00944091236048913	ENSMUSG00000039230	Tbcd	tubulin-specific chaperone d [Source:MGI Symbol;Acc:MGI:1919686]
11606	GO:0007043	0.000399760143913652	0.00746014844238817	-0.375397316070092	-1.64823106036633	1	135	GOBP_CELL_CELL_JUNCTION_ASSEMBLY	BP	TRUE	0.00848001387323333	0.00944091236048913	ENSMUSG00000031980	Agt	angiotensinogen (serpin peptidase inhibitor, clade A, member 8) [Source:MGI Symbol;Acc:MGI:87963]
11789	GO:0007043	0.000399760143913652	0.00746014844238817	-0.375397316070092	-1.64823106036633	1	135	GOBP_CELL_CELL_JUNCTION_ASSEMBLY	BP	TRUE	0.00848001387323333	0.00944091236048913	ENSMUSG00000005871	Apc	APC, WNT signaling pathway regulator [Source:MGI Symbol;Acc:MGI:88039]
12387	GO:0007043	0.000399760143913652	0.00746014844238817	-0.375397316070092	-1.64823106036633	1	135	GOBP_CELL_CELL_JUNCTION_ASSEMBLY	BP	TRUE	0.00848001387323333	0.00944091236048913	ENSMUSG00000006932	Ctnnb1	catenin (cadherin associated protein), beta 1 [Source:MGI Symbol;Acc:MGI:88276]
12388	GO:0007043	0.000399760143913652	0.00746014844238817	-0.375397316070092	-1.64823106036633	1	135	GOBP_CELL_CELL_JUNCTION_ASSEMBLY	BP	TRUE	0.00848001387323333	0.00944091236048913	ENSMUSG00000034101	Ctnnd1	catenin (cadherin associated protein), delta 1 [Source:MGI Symbol;Acc:MGI:105100]
12558	GO:0007043	0.000399760143913652	0.00746014844238817	-0.375397316070092	-1.64823106036633	1	135	GOBP_CELL_CELL_JUNCTION_ASSEMBLY	BP	TRUE	0.00848001387323333	0.00944091236048913	ENSMUSG00000024304	Cdh2	cadherin 2 [Source:MGI Symbol;Acc:MGI:88355]
12562	GO:0007043	0.000399760143913652	0.00746014844238817	-0.375397316070092	-1.64823106036633	1	135	GOBP_CELL_CELL_JUNCTION_ASSEMBLY	BP	TRUE	0.00848001387323333	0.00944091236048913	ENSMUSG00000031871	Cdh5	cadherin 5 [Source:MGI Symbol;Acc:MGI:105057]
12563	GO:0007043	0.000399760143913652	0.00746014844238817	-0.375397316070092	-1.64823106036633	1	135	GOBP_CELL_CELL_JUNCTION_ASSEMBLY	BP	TRUE	0.00848001387323333	0.00944091236048913	ENSMUSG00000039385	Cdh6	cadherin 6 [Source:MGI Symbol;Acc:MGI:107435]
12695	GO:0007043	0.000399760143913652	0.00746014844238817	-0.375397316070092	-1.64823106036633	1	135	GOBP_CELL_CELL_JUNCTION_ASSEMBLY	BP	TRUE	0.00848001387323333	0.00944091236048913	ENSMUSG00000061859	Patj	PATJ, crumbs cell polarity complex component [Source:MGI Symbol;Acc:MGI:1277960]
13605	GO:0007043	0.000399760143913652	0.00746014844238817	-0.375397316070092	-1.64823106036633	1	135	GOBP_CELL_CELL_JUNCTION_ASSEMBLY	BP	TRUE	0.00848001387323333	0.00944091236048913	ENSMUSG00000027699	Ect2	ect2 oncogene [Source:MGI Symbol;Acc:MGI:95281]
13823	GO:0007043	0.000399760143913652	0.00746014844238817	-0.375397316070092	-1.64823106036633	1	135	GOBP_CELL_CELL_JUNCTION_ASSEMBLY	BP	TRUE	0.00848001387323333	0.00944091236048913	ENSMUSG00000024044	Epb41l3	erythrocyte membrane protein band 4.1 like 3 [Source:MGI Symbol;Acc:MGI:103008]
13844	GO:0007043	0.000399760143913652	0.00746014844238817	-0.375397316070092	-1.64823106036633	1	135	GOBP_CELL_CELL_JUNCTION_ASSEMBLY	BP	TRUE	0.00848001387323333	0.00944091236048913	ENSMUSG00000028664	Ephb2	Eph receptor B2 [Source:MGI Symbol;Acc:MGI:99611]
14086	GO:0007043	0.000399760143913652	0.00746014844238817	-0.375397316070092	-1.64823106036633	1	135	GOBP_CELL_CELL_JUNCTION_ASSEMBLY	BP	TRUE	0.00848001387323333	0.00944091236048913	ENSMUSG00000029581	Fscn1	fascin actin-bundling protein 1 [Source:MGI Symbol;Acc:MGI:1352745]
14609	GO:0007043	0.000399760143913652	0.00746014844238817	-0.375397316070092	-1.64823106036633	1	135	GOBP_CELL_CELL_JUNCTION_ASSEMBLY	BP	TRUE	0.00848001387323333	0.00944091236048913	ENSMUSG00000050953	Gja1	gap junction protein, alpha 1 [Source:MGI Symbol;Acc:MGI:95713]
14612	GO:0007043	0.000399760143913652	0.00746014844238817	-0.375397316070092	-1.64823106036633	1	135	GOBP_CELL_CELL_JUNCTION_ASSEMBLY	BP	TRUE	0.00848001387323333	0.00944091236048913	ENSMUSG00000050234	Gja4	gap junction protein, alpha 4 [Source:MGI Symbol;Acc:MGI:95715]
14613	GO:0007043	0.000399760143913652	0.00746014844238817	-0.375397316070092	-1.64823106036633	1	135	GOBP_CELL_CELL_JUNCTION_ASSEMBLY	BP	TRUE	0.00848001387323333	0.00944091236048913	ENSMUSG00000057123	Gja5	gap junction protein, alpha 5 [Source:MGI Symbol;Acc:MGI:95716]
14615	GO:0007043	0.000399760143913652	0.00746014844238817	-0.375397316070092	-1.64823106036633	1	135	GOBP_CELL_CELL_JUNCTION_ASSEMBLY	BP	TRUE	0.00848001387323333	0.00944091236048913	ENSMUSG00000034520	Gjc1	gap junction protein, gamma 1 [Source:MGI Symbol;Acc:MGI:95718]
16373	GO:0007043	0.000399760143913652	0.00746014844238817	-0.375397316070092	-1.64823106036633	1	135	GOBP_CELL_CELL_JUNCTION_ASSEMBLY	BP	TRUE	0.00848001387323333	0.00944091236048913	ENSMUSG00000031734	Irx3	Iroquois related homeobox 3 [Source:MGI Symbol;Acc:MGI:1197522]
16480	GO:0007043	0.000399760143913652	0.00746014844238817	-0.375397316070092	-1.64823106036633	1	135	GOBP_CELL_CELL_JUNCTION_ASSEMBLY	BP	TRUE	0.00848001387323333	0.00944091236048913	ENSMUSG00000001552	Jup	junction plakoglobin [Source:MGI Symbol;Acc:MGI:96650]
17131	GO:0007043	0.000399760143913652	0.00746014844238817	-0.375397316070092	-1.64823106036633	1	135	GOBP_CELL_CELL_JUNCTION_ASSEMBLY	BP	TRUE	0.00848001387323333	0.00944091236048913	ENSMUSG00000025880	Smad7	SMAD family member 7 [Source:MGI Symbol;Acc:MGI:1100518]
18163	GO:0007043	0.000399760143913652	0.00746014844238817	-0.375397316070092	-1.64823106036633	1	135	GOBP_CELL_CELL_JUNCTION_ASSEMBLY	BP	TRUE	0.00848001387323333	0.00944091236048913	ENSMUSG00000022240	Ctnnd2	catenin (cadherin associated protein), delta 2 [Source:MGI Symbol;Acc:MGI:1195966]
18417	GO:0007043	0.000399760143913652	0.00746014844238817	-0.375397316070092	-1.64823106036633	1	135	GOBP_CELL_CELL_JUNCTION_ASSEMBLY	BP	TRUE	0.00848001387323333	0.00944091236048913	ENSMUSG00000037625	Cldn11	claudin 11 [Source:MGI Symbol;Acc:MGI:106925]
18571	GO:0007043	0.000399760143913652	0.00746014844238817	-0.375397316070092	-1.64823106036633	1	135	GOBP_CELL_CELL_JUNCTION_ASSEMBLY	BP	TRUE	0.00848001387323333	0.00944091236048913	ENSMUSG00000032504	Pdcd6ip	programmed cell death 6 interacting protein [Source:MGI Symbol;Acc:MGI:1333753]
18747	GO:0007043	0.000399760143913652	0.00746014844238817	-0.375397316070092	-1.64823106036633	1	135	GOBP_CELL_CELL_JUNCTION_ASSEMBLY	BP	TRUE	0.00848001387323333	0.00944091236048913	ENSMUSG00000005469	Prkaca	protein kinase, cAMP dependent, catalytic, alpha [Source:MGI Symbol;Acc:MGI:97592]
18755	GO:0007043	0.000399760143913652	0.00746014844238817	-0.375397316070092	-1.64823106036633	1	135	GOBP_CELL_CELL_JUNCTION_ASSEMBLY	BP	TRUE	0.00848001387323333	0.00944091236048913	ENSMUSG00000021108	Prkch	protein kinase C, eta [Source:MGI Symbol;Acc:MGI:97600]
18772	GO:0007043	0.000399760143913652	0.00746014844238817	-0.375397316070092	-1.64823106036633	1	135	GOBP_CELL_CELL_JUNCTION_ASSEMBLY	BP	TRUE	0.00848001387323333	0.00944091236048913	ENSMUSG00000026413	Pkp1	plakophilin 1 [Source:MGI Symbol;Acc:MGI:1328359]
19277	GO:0007043	0.000399760143913652	0.00746014844238817	-0.375397316070092	-1.64823106036633	1	135	GOBP_CELL_CELL_JUNCTION_ASSEMBLY	BP	TRUE	0.00848001387323333	0.00944091236048913	ENSMUSG00000030223	Ptpro	protein tyrosine phosphatase, receptor type, O [Source:MGI Symbol;Acc:MGI:1097152]
20186	GO:0007043	0.000399760143913652	0.00746014844238817	-0.375397316070092	-1.64823106036633	1	135	GOBP_CELL_CELL_JUNCTION_ASSEMBLY	BP	TRUE	0.00848001387323333	0.00944091236048913	ENSMUSG00000047638	Nr1h4	nuclear receptor subfamily 1, group H, member 4 [Source:MGI Symbol;Acc:MGI:1352464]
22239	GO:0007043	0.000399760143913652	0.00746014844238817	-0.375397316070092	-1.64823106036633	1	135	GOBP_CELL_CELL_JUNCTION_ASSEMBLY	BP	TRUE	0.00848001387323333	0.00944091236048913	ENSMUSG00000032854	Ugt8a	UDP galactosyltransferase 8A [Source:MGI Symbol;Acc:MGI:109522]
233651	GO:0007043	0.000399760143913652	0.00746014844238817	-0.375397316070092	-1.64823106036633	1	135	GOBP_CELL_CELL_JUNCTION_ASSEMBLY	BP	TRUE	0.00848001387323333	0.00944091236048913	ENSMUSG00000036862	Dchs1	dachsous cadherin related 1 [Source:MGI Symbol;Acc:MGI:2685011]
23796	GO:0007043	0.000399760143913652	0.00746014844238817	-0.375397316070092	-1.64823106036633	1	135	GOBP_CELL_CELL_JUNCTION_ASSEMBLY	BP	TRUE	0.00848001387323333	0.00944091236048913	ENSMUSG00000044338	Aplnr	apelin receptor [Source:MGI Symbol;Acc:MGI:1346086]
23836	GO:0007043	0.000399760143913652	0.00746014844238817	-0.375397316070092	-1.64823106036633	1	135	GOBP_CELL_CELL_JUNCTION_ASSEMBLY	BP	TRUE	0.00848001387323333	0.00944091236048913	ENSMUSG00000050840	Cdh20	cadherin 20 [Source:MGI Symbol;Acc:MGI:1346069]
241201	GO:0007043	0.000399760143913652	0.00746014844238817	-0.375397316070092	-1.64823106036633	1	135	GOBP_CELL_CELL_JUNCTION_ASSEMBLY	BP	TRUE	0.00848001387323333	0.00944091236048913	ENSMUSG00000026312	Cdh7	cadherin 7, type 2 [Source:MGI Symbol;Acc:MGI:2442792]
320865	GO:0007043	0.000399760143913652	0.00746014844238817	-0.375397316070092	-1.64823106036633	1	135	GOBP_CELL_CELL_JUNCTION_ASSEMBLY	BP	TRUE	0.00848001387323333	0.00944091236048913	ENSMUSG00000040420	Cdh18	cadherin 18 [Source:MGI Symbol;Acc:MGI:1344366]
320873	GO:0007043	0.000399760143913652	0.00746014844238817	-0.375397316070092	-1.64823106036633	1	135	GOBP_CELL_CELL_JUNCTION_ASSEMBLY	BP	TRUE	0.00848001387323333	0.00944091236048913	ENSMUSG00000022321	Cdh10	cadherin 10 [Source:MGI Symbol;Acc:MGI:107436]
56863	GO:0007043	0.000399760143913652	0.00746014844238817	-0.375397316070092	-1.64823106036633	1	135	GOBP_CELL_CELL_JUNCTION_ASSEMBLY	BP	TRUE	0.00848001387323333	0.00944091236048913	ENSMUSG00000066720	Cldn9	claudin 9 [Source:MGI Symbol;Acc:MGI:1913100]
58187	GO:0007043	0.000399760143913652	0.00746014844238817	-0.375397316070092	-1.64823106036633	1	135	GOBP_CELL_CELL_JUNCTION_ASSEMBLY	BP	TRUE	0.00848001387323333	0.00944091236048913	ENSMUSG00000022132	Cldn10	claudin 10 [Source:MGI Symbol;Acc:MGI:1913101]
64945	GO:0007043	0.000399760143913652	0.00746014844238817	-0.375397316070092	-1.64823106036633	1	135	GOBP_CELL_CELL_JUNCTION_ASSEMBLY	BP	TRUE	0.00848001387323333	0.00944091236048913	ENSMUSG00000046798	Cldn12	claudin 12 [Source:MGI Symbol;Acc:MGI:1929288]
69524	GO:0007043	0.000399760143913652	0.00746014844238817	-0.375397316070092	-1.64823106036633	1	135	GOBP_CELL_CELL_JUNCTION_ASSEMBLY	BP	TRUE	0.00848001387323333	0.00944091236048913	ENSMUSG00000001946	Esam	endothelial cell-specific adhesion molecule [Source:MGI Symbol;Acc:MGI:1916774]
70549	GO:0007043	0.000399760143913652	0.00746014844238817	-0.375397316070092	-1.64823106036633	1	135	GOBP_CELL_CELL_JUNCTION_ASSEMBLY	BP	TRUE	0.00848001387323333	0.00944091236048913	ENSMUSG00000052698	Tln2	talin 2 [Source:MGI Symbol;Acc:MGI:1917799]
73608	GO:0007043	0.000399760143913652	0.00746014844238817	-0.375397316070092	-1.64823106036633	1	135	GOBP_CELL_CELL_JUNCTION_ASSEMBLY	BP	TRUE	0.00848001387323333	0.00944091236048913	ENSMUSG00000001672	Marveld3	MARVEL (membrane-associating) domain containing 3 [Source:MGI Symbol;Acc:MGI:1920858]
75739	GO:0007043	0.000399760143913652	0.00746014844238817	-0.375397316070092	-1.64823106036633	1	135	GOBP_CELL_CELL_JUNCTION_ASSEMBLY	BP	TRUE	0.00848001387323333	0.00944091236048913	ENSMUSG00000057440	Mpp7	membrane protein, palmitoylated 7 (MAGUK p55 subfamily member 7) [Source:MGI Symbol;Acc:MGI:1922989]
77446	GO:0007043	0.000399760143913652	0.00746014844238817	-0.375397316070092	-1.64823106036633	1	135	GOBP_CELL_CELL_JUNCTION_ASSEMBLY	BP	TRUE	0.00848001387323333	0.00944091236048913	ENSMUSG00000075254	Heg1	heart development protein with EGF-like domains 1 [Source:MGI Symbol;Acc:MGI:1924696]
83964	GO:0007043	0.000399760143913652	0.00746014844238817	-0.375397316070092	-1.64823106036633	1	135	GOBP_CELL_CELL_JUNCTION_ASSEMBLY	BP	TRUE	0.00848001387323333	0.00944091236048913	ENSMUSG00000031990	Jam3	junction adhesion molecule 3 [Source:MGI Symbol;Acc:MGI:1933825]
93742	GO:0007043	0.000399760143913652	0.00746014844238817	-0.375397316070092	-1.64823106036633	1	135	GOBP_CELL_CELL_JUNCTION_ASSEMBLY	BP	TRUE	0.00848001387323333	0.00944091236048913	ENSMUSG00000025812	Pard3	par-3 family cell polarity regulator [Source:MGI Symbol;Acc:MGI:2135608]
105787	GO:0198738	0.000198570293884035	0.00443087523529835	-0.296169422922903	-1.4926787455293	0	427	GOBP_CELL_CELL_SIGNALING_BY_WNT	BP	TRUE	0.00542880932556203	0.00627370709593857	ENSMUSG00000050697	Prkaa1	protein kinase, AMP-activated, alpha 1 catalytic subunit [Source:MGI Symbol;Acc:MGI:2145955]
107351	GO:0198738	0.000198570293884035	0.00443087523529835	-0.296169422922903	-1.4926787455293	0	427	GOBP_CELL_CELL_SIGNALING_BY_WNT	BP	TRUE	0.00542880932556203	0.00627370709593857	ENSMUSG00000032702	Kank1	KN motif and ankyrin repeat domains 1 [Source:MGI Symbol;Acc:MGI:2147707]
114606	GO:0198738	0.000198570293884035	0.00443087523529835	-0.296169422922903	-1.4926787455293	0	427	GOBP_CELL_CELL_SIGNALING_BY_WNT	BP	TRUE	0.00542880932556203	0.00627370709593857	ENSMUSG00000034758	Tle6	transducin-like enhancer of split 6 [Source:MGI Symbol;Acc:MGI:2149593]
11789	GO:0198738	0.000198570293884035	0.00443087523529835	-0.296169422922903	-1.4926787455293	0	427	GOBP_CELL_CELL_SIGNALING_BY_WNT	BP	TRUE	0.00542880932556203	0.00627370709593857	ENSMUSG00000005871	Apc	APC, WNT signaling pathway regulator [Source:MGI Symbol;Acc:MGI:88039]
11984	GO:0198738	0.000198570293884035	0.00443087523529835	-0.296169422922903	-1.4926787455293	0	427	GOBP_CELL_CELL_SIGNALING_BY_WNT	BP	TRUE	0.00542880932556203	0.00627370709593857	ENSMUSG00000024121	Atp6v0c	ATPase, H+ transporting, lysosomal V0 subunit C [Source:MGI Symbol;Acc:MGI:88116]
12156	GO:0198738	0.000198570293884035	0.00443087523529835	-0.296169422922903	-1.4926787455293	0	427	GOBP_CELL_CELL_SIGNALING_BY_WNT	BP	TRUE	0.00542880932556203	0.00627370709593857	ENSMUSG00000027358	Bmp2	bone morphogenetic protein 2 [Source:MGI Symbol;Acc:MGI:88177]
12316	GO:0198738	0.000198570293884035	0.00443087523529835	-0.296169422922903	-1.4926787455293	0	427	GOBP_CELL_CELL_SIGNALING_BY_WNT	BP	TRUE	0.00542880932556203	0.00627370709593857	ENSMUSG00000033952	Aspm	abnormal spindle microtubule assembly [Source:MGI Symbol;Acc:MGI:1334448]
12387	GO:0198738	0.000198570293884035	0.00443087523529835	-0.296169422922903	-1.4926787455293	0	427	GOBP_CELL_CELL_SIGNALING_BY_WNT	BP	TRUE	0.00542880932556203	0.00627370709593857	ENSMUSG00000006932	Ctnnb1	catenin (cadherin associated protein), beta 1 [Source:MGI Symbol;Acc:MGI:88276]
12388	GO:0198738	0.000198570293884035	0.00443087523529835	-0.296169422922903	-1.4926787455293	0	427	GOBP_CELL_CELL_SIGNALING_BY_WNT	BP	TRUE	0.00542880932556203	0.00627370709593857	ENSMUSG00000034101	Ctnnd1	catenin (cadherin associated protein), delta 1 [Source:MGI Symbol;Acc:MGI:105100]
12447	GO:0198738	0.000198570293884035	0.00443087523529835	-0.296169422922903	-1.4926787455293	0	427	GOBP_CELL_CELL_SIGNALING_BY_WNT	BP	TRUE	0.00542880932556203	0.00627370709593857	ENSMUSG00000002068	Ccne1	cyclin E1 [Source:MGI Symbol;Acc:MGI:88316]
12484	GO:0198738	0.000198570293884035	0.00443087523529835	-0.296169422922903	-1.4926787455293	0	427	GOBP_CELL_CELL_SIGNALING_BY_WNT	BP	TRUE	0.00542880932556203	0.00627370709593857	ENSMUSG00000047139	Cd24a	CD24a antigen [Source:MGI Symbol;Acc:MGI:88323]
12540	GO:0198738	0.000198570293884035	0.00443087523529835	-0.296169422922903	-1.4926787455293	0	427	GOBP_CELL_CELL_SIGNALING_BY_WNT	BP	TRUE	0.00542880932556203	0.00627370709593857	ENSMUSG00000006699	Cdc42	cell division cycle 42 [Source:MGI Symbol;Acc:MGI:106211]
12558	GO:0198738	0.000198570293884035	0.00443087523529835	-0.296169422922903	-1.4926787455293	0	427	GOBP_CELL_CELL_SIGNALING_BY_WNT	BP	TRUE	0.00542880932556203	0.00627370709593857	ENSMUSG00000024304	Cdh2	cadherin 2 [Source:MGI Symbol;Acc:MGI:88355]
12705	GO:0198738	0.000198570293884035	0.00443087523529835	-0.296169422922903	-1.4926787455293	0	427	GOBP_CELL_CELL_SIGNALING_BY_WNT	BP	TRUE	0.00542880932556203	0.00627370709593857	ENSMUSG00000051159	Cited1	Cbp/p300-interacting transactivator with Glu/Asp-rich carboxy-terminal domain 1 [Source:MGI Symbol;Acc:MGI:108023]
12842	GO:0198738	0.000198570293884035	0.00443087523529835	-0.296169422922903	-1.4926787455293	0	427	GOBP_CELL_CELL_SIGNALING_BY_WNT	BP	TRUE	0.00542880932556203	0.00627370709593857	ENSMUSG00000001506	Col1a1	collagen, type I, alpha 1 [Source:MGI Symbol;Acc:MGI:88467]
13000	GO:0198738	0.000198570293884035	0.00443087523529835	-0.296169422922903	-1.4926787455293	0	427	GOBP_CELL_CELL_SIGNALING_BY_WNT	BP	TRUE	0.00542880932556203	0.00627370709593857	ENSMUSG00000046707	Csnk2a2	casein kinase 2, alpha prime polypeptide [Source:MGI Symbol;Acc:MGI:88547]
13132	GO:0198738	0.000198570293884035	0.00443087523529835	-0.296169422922903	-1.4926787455293	0	427	GOBP_CELL_CELL_SIGNALING_BY_WNT	BP	TRUE	0.00542880932556203	0.00627370709593857	ENSMUSG00000022150	Dab2	disabled 2, mitogen-responsive phosphoprotein [Source:MGI Symbol;Acc:MGI:109175]
13194	GO:0198738	0.000198570293884035	0.00443087523529835	-0.296169422922903	-1.4926787455293	0	427	GOBP_CELL_CELL_SIGNALING_BY_WNT	BP	TRUE	0.00542880932556203	0.00627370709593857	ENSMUSG00000024740	Ddb1	damage specific DNA binding protein 1 [Source:MGI Symbol;Acc:MGI:1202384]
13489	GO:0198738	0.000198570293884035	0.00443087523529835	-0.296169422922903	-1.4926787455293	0	427	GOBP_CELL_CELL_SIGNALING_BY_WNT	BP	TRUE	0.00542880932556203	0.00627370709593857	ENSMUSG00000032259	Drd2	dopamine receptor D2 [Source:MGI Symbol;Acc:MGI:94924]
13544	GO:0198738	0.000198570293884035	0.00443087523529835	-0.296169422922903	-1.4926787455293	0	427	GOBP_CELL_CELL_SIGNALING_BY_WNT	BP	TRUE	0.00542880932556203	0.00627370709593857	ENSMUSG00000003233	Dvl3	dishevelled segment polarity protein 3 [Source:MGI Symbol;Acc:MGI:108100]
13618	GO:0198738	0.000198570293884035	0.00443087523529835	-0.296169422922903	-1.4926787455293	0	427	GOBP_CELL_CELL_SIGNALING_BY_WNT	BP	TRUE	0.00542880932556203	0.00627370709593857	ENSMUSG00000022122	Ednrb	endothelin receptor type B [Source:MGI Symbol;Acc:MGI:102720]
14160	GO:0198738	0.000198570293884035	0.00443087523529835	-0.296169422922903	-1.4926787455293	0	427	GOBP_CELL_CELL_SIGNALING_BY_WNT	BP	TRUE	0.00542880932556203	0.00627370709593857	ENSMUSG00000020140	Lgr5	leucine rich repeat containing G protein coupled receptor 5 [Source:MGI Symbol;Acc:MGI:1341817]
14362	GO:0198738	0.000198570293884035	0.00443087523529835	-0.296169422922903	-1.4926787455293	0	427	GOBP_CELL_CELL_SIGNALING_BY_WNT	BP	TRUE	0.00542880932556203	0.00627370709593857	ENSMUSG00000044674	Fzd1	frizzled class receptor 1 [Source:MGI Symbol;Acc:MGI:1196625]
14365	GO:0198738	0.000198570293884035	0.00443087523529835	-0.296169422922903	-1.4926787455293	0	427	GOBP_CELL_CELL_SIGNALING_BY_WNT	BP	TRUE	0.00542880932556203	0.00627370709593857	ENSMUSG00000007989	Fzd3	frizzled class receptor 3 [Source:MGI Symbol;Acc:MGI:108476]
14366	GO:0198738	0.000198570293884035	0.00443087523529835	-0.296169422922903	-1.4926787455293	0	427	GOBP_CELL_CELL_SIGNALING_BY_WNT	BP	TRUE	0.00542880932556203	0.00627370709593857	ENSMUSG00000049791	Fzd4	frizzled class receptor 4 [Source:MGI Symbol;Acc:MGI:108520]
14368	GO:0198738	0.000198570293884035	0.00443087523529835	-0.296169422922903	-1.4926787455293	0	427	GOBP_CELL_CELL_SIGNALING_BY_WNT	BP	TRUE	0.00542880932556203	0.00627370709593857	ENSMUSG00000022297	Fzd6	frizzled class receptor 6 [Source:MGI Symbol;Acc:MGI:108474]
14370	GO:0198738	0.000198570293884035	0.00443087523529835	-0.296169422922903	-1.4926787455293	0	427	GOBP_CELL_CELL_SIGNALING_BY_WNT	BP	TRUE	0.00542880932556203	0.00627370709593857	ENSMUSG00000036904	Fzd8	frizzled class receptor 8 [Source:MGI Symbol;Acc:MGI:108460]
14371	GO:0198738	0.000198570293884035	0.00443087523529835	-0.296169422922903	-1.4926787455293	0	427	GOBP_CELL_CELL_SIGNALING_BY_WNT	BP	TRUE	0.00542880932556203	0.00627370709593857	ENSMUSG00000049551	Fzd9	frizzled class receptor 9 [Source:MGI Symbol;Acc:MGI:1313278]
14632	GO:0198738	0.000198570293884035	0.00443087523529835	-0.296169422922903	-1.4926787455293	0	427	GOBP_CELL_CELL_SIGNALING_BY_WNT	BP	TRUE	0.00542880932556203	0.00627370709593857	ENSMUSG00000025407	Gli1	GLI-Kruppel family member GLI1 [Source:MGI Symbol;Acc:MGI:95727]
14734	GO:0198738	0.000198570293884035	0.00443087523529835	-0.296169422922903	-1.4926787455293	0	427	GOBP_CELL_CELL_SIGNALING_BY_WNT	BP	TRUE	0.00542880932556203	0.00627370709593857	ENSMUSG00000055653	Gpc3	glypican 3 [Source:MGI Symbol;Acc:MGI:104903]
14773	GO:0198738	0.000198570293884035	0.00443087523529835	-0.296169422922903	-1.4926787455293	0	427	GOBP_CELL_CELL_SIGNALING_BY_WNT	BP	TRUE	0.00542880932556203	0.00627370709593857	ENSMUSG00000003228	Grk5	G protein-coupled receptor kinase 5 [Source:MGI Symbol;Acc:MGI:109161]
14783	GO:0198738	0.000198570293884035	0.00443087523529835	-0.296169422922903	-1.4926787455293	0	427	GOBP_CELL_CELL_SIGNALING_BY_WNT	BP	TRUE	0.00542880932556203	0.00627370709593857	ENSMUSG00000020176	Grb10	growth factor receptor bound protein 10 [Source:MGI Symbol;Acc:MGI:103232]
14797	GO:0198738	0.000198570293884035	0.00443087523529835	-0.296169422922903	-1.4926787455293	0	427	GOBP_CELL_CELL_SIGNALING_BY_WNT	BP	TRUE	0.00542880932556203	0.00627370709593857	ENSMUSG00000054452	Tle5	TLE family member 5, transcriptional modulator [Source:MGI Symbol;Acc:MGI:95806]
16392	GO:0198738	0.000198570293884035	0.00443087523529835	-0.296169422922903	-1.4926787455293	0	427	GOBP_CELL_CELL_SIGNALING_BY_WNT	BP	TRUE	0.00542880932556203	0.00627370709593857	ENSMUSG00000042258	Isl1	ISL1 transcription factor, LIM/homeodomain [Source:MGI Symbol;Acc:MGI:101791]
16400	GO:0198738	0.000198570293884035	0.00443087523529835	-0.296169422922903	-1.4926787455293	0	427	GOBP_CELL_CELL_SIGNALING_BY_WNT	BP	TRUE	0.00542880932556203	0.00627370709593857	ENSMUSG00000001507	Itga3	integrin alpha 3 [Source:MGI Symbol;Acc:MGI:96602]
16480	GO:0198738	0.000198570293884035	0.00443087523529835	-0.296169422922903	-1.4926787455293	0	427	GOBP_CELL_CELL_SIGNALING_BY_WNT	BP	TRUE	0.00542880932556203	0.00627370709593857	ENSMUSG00000001552	Jup	junction plakoglobin [Source:MGI Symbol;Acc:MGI:96650]
16842	GO:0198738	0.000198570293884035	0.00443087523529835	-0.296169422922903	-1.4926787455293	0	427	GOBP_CELL_CELL_SIGNALING_BY_WNT	BP	TRUE	0.00542880932556203	0.00627370709593857	ENSMUSG00000027985	Lef1	lymphoid enhancer binding factor 1 [Source:MGI Symbol;Acc:MGI:96770]
18099	GO:0198738	0.000198570293884035	0.00443087523529835	-0.296169422922903	-1.4926787455293	0	427	GOBP_CELL_CELL_SIGNALING_BY_WNT	BP	TRUE	0.00542880932556203	0.00627370709593857	ENSMUSG00000017376	Nlk	nemo like kinase [Source:MGI Symbol;Acc:MGI:1201387]
18121	GO:0198738	0.000198570293884035	0.00443087523529835	-0.296169422922903	-1.4926787455293	0	427	GOBP_CELL_CELL_SIGNALING_BY_WNT	BP	TRUE	0.00542880932556203	0.00627370709593857	ENSMUSG00000048616	Nog	noggin [Source:MGI Symbol;Acc:MGI:104327]
18163	GO:0198738	0.000198570293884035	0.00443087523529835	-0.296169422922903	-1.4926787455293	0	427	GOBP_CELL_CELL_SIGNALING_BY_WNT	BP	TRUE	0.00542880932556203	0.00627370709593857	ENSMUSG00000022240	Ctnnd2	catenin (cadherin associated protein), delta 2 [Source:MGI Symbol;Acc:MGI:1195966]
18390	GO:0198738	0.000198570293884035	0.00443087523529835	-0.296169422922903	-1.4926787455293	0	427	GOBP_CELL_CELL_SIGNALING_BY_WNT	BP	TRUE	0.00542880932556203	0.00627370709593857	ENSMUSG00000000766	Oprm1	opioid receptor, mu 1 [Source:MGI Symbol;Acc:MGI:97441]
19042	GO:0198738	0.000198570293884035	0.00443087523529835	-0.296169422922903	-1.4926787455293	0	427	GOBP_CELL_CELL_SIGNALING_BY_WNT	BP	TRUE	0.00542880932556203	0.00627370709593857	ENSMUSG00000021096	Ppm1a	protein phosphatase 1A, magnesium dependent, alpha isoform [Source:MGI Symbol;Acc:MGI:99878]
19052	GO:0198738	0.000198570293884035	0.00443087523529835	-0.296169422922903	-1.4926787455293	0	427	GOBP_CELL_CELL_SIGNALING_BY_WNT	BP	TRUE	0.00542880932556203	0.00627370709593857	ENSMUSG00000020349	Ppp2ca	protein phosphatase 2 (formerly 2A), catalytic subunit, alpha isoform [Source:MGI Symbol;Acc:MGI:1321159]
19277	GO:0198738	0.000198570293884035	0.00443087523529835	-0.296169422922903	-1.4926787455293	0	427	GOBP_CELL_CELL_SIGNALING_BY_WNT	BP	TRUE	0.00542880932556203	0.00627370709593857	ENSMUSG00000030223	Ptpro	protein tyrosine phosphatase, receptor type, O [Source:MGI Symbol;Acc:MGI:1097152]
20319	GO:0198738	0.000198570293884035	0.00443087523529835	-0.296169422922903	-1.4926787455293	0	427	GOBP_CELL_CELL_SIGNALING_BY_WNT	BP	TRUE	0.00542880932556203	0.00627370709593857	ENSMUSG00000027996	Sfrp2	secreted frizzled-related protein 2 [Source:MGI Symbol;Acc:MGI:108078]
20423	GO:0198738	0.000198570293884035	0.00443087523529835	-0.296169422922903	-1.4926787455293	0	427	GOBP_CELL_CELL_SIGNALING_BY_WNT	BP	TRUE	0.00542880932556203	0.00627370709593857	ENSMUSG00000002633	Shh	sonic hedgehog [Source:MGI Symbol;Acc:MGI:98297]
20668	GO:0198738	0.000198570293884035	0.00443087523529835	-0.296169422922903	-1.4926787455293	0	427	GOBP_CELL_CELL_SIGNALING_BY_WNT	BP	TRUE	0.00542880932556203	0.00627370709593857	ENSMUSG00000070643	Sox13	SRY (sex determining region Y)-box 13 [Source:MGI Symbol;Acc:MGI:98361]
20677	GO:0198738	0.000198570293884035	0.00443087523529835	-0.296169422922903	-1.4926787455293	0	427	GOBP_CELL_CELL_SIGNALING_BY_WNT	BP	TRUE	0.00542880932556203	0.00627370709593857	ENSMUSG00000076431	Sox4	SRY (sex determining region Y)-box 4 [Source:MGI Symbol;Acc:MGI:98366]
[truncated: 13,981 more rows]
