# Supplementary material for: Age‐Dependent Regulation of Hippocampal Inflammation by the Mitochondrial Translocator Protein in Mice
Source: Aging Cell. 2025 Apr 24;24(6):e70039. doi: 10.1111/acel.70039 (PMC12151901; doi:10.1111/acel.70039)
Supplement: Supplementary file 1 — Table S1. Differentially expressed gene list for normal aging. Comparison is between WT Aged versus WT Young (reference) under baseline (PBS) conditions. Significance is defined as FDR < 0.05. Upregulation refers to significant genes thresholded at Log2FC ≥ 0.5, while downregulation refers to significant genes thresholded at Log2FC ≤ −0.5. Table S2. fGSEA functional enrichment results from differentially expressed genes of normal aging comparison (Table S1). NES score refers to normalized enrichment score. Leading edge refers to genes annotated with their Entrez IDs being involved in that functional term. Table S3. fGSEA leading edges with gene symbols from Table S2. NES score refers to normalized enrichment score. MGI refers to the overlapping genes involved in the functional term. Table S4. Gene overlap hypergeometric Fischer tests of significant differentially expressed genes between normal aging and inflammatory response in the young. WT PBS Aged versus WT PBS Young is denoted as the normal aging comparison, while WT LPS Young versus WT PBS Young is denoted as the inflammatory response in the young comparison. Each significant differentially expressed gene set is split into either upregulated “up” (Log2FC > 0.5) or downregulated “down” (Log2FC < 0.5). Magnitude of overlap is reflected as odds ratio, while significance threshold is p < 0.05 for the hypergeometric Fischer test. Table S5. fGSEA functional enrichment results from differentially expressed genes of inflammatory response in the young. NES score refers to normalized enrichment score. Leading edge refers to genes annotated with their Entrez IDs being involved in that functional term. Table S6. Differentially expressed gene list for inflammation in the aged brain. Comparison is between WT LPS Aged versus WT PBS Aged conditions. Significance is defined as FDR < 0.05. Upregulation refers to significant genes thresholded at Log2FC ≥ 0.5, while downregulation refers to significant genes thresholded at Log2FC [file ACEL-24-e70039-s003.zip › acel70039-sup-0001-TableS1-S18/TableS4_overlap_oddsratio_normalagingVSinfl_young.xlsx]

## Sheet: Sheet1
											Legend
wt_infl_young.down.wt_aging.down	wt_infl_young.down.wt_aging.up	wt_infl_young.up.wt_aging.down	wt_infl_young.up.wt_aging.up								wt_aging meaning WTPOvs WTPY
Cacng4	Abca8a		Adgre1								wt_infl_young meaning WTLY vs WTPY
Chst3			Alox12b								up meaning upregulated in that comparison
Fzd10			Arl11								down meaning downregulated in that comparison
Gpr153			Aspg
Mmp15			Bcl2a1b				Odds ratio	wt_infl_young.down	wt_infl_young.up
Peg10			Bub1b				wt_aging.down	14.5173	0
Pld5			C1qa				wt_aging.up	0.706908	56.4919
Pmch			C1qb
Sema6a			C1qc
Th			C1ra
Tmem163			C3
			C3ar1				pval	wt_infl_young.down	wt_infl_young.up
			C4b				wt_aging.down	1.67657e-09	1
			Capg				wt_aging.up	0.758229	1.17833e-74
			Ccl19
			Cd48
			Cd52
			Cd68
			Cmklr1
			Csf2rb
			Csf2rb2
			Cst7
			Cxcl10
			Cxcl16
			Cyba
			Cyp1b1
			Fcer1g
			Fcgr2b
			Fcgr3
			Fyb
			Gbp6
			Gm13304
			Gpr84
			H2-D1
			H2-K1
			H2-Q6
			H2-Q7
			Hk2
			Ifi204
			Ifi209
			Ifit3
			Ifit3b
			Igsf6
			Itgb2
			Lcn2
			Lgals3bp
			Lilrb4a
			Naip2
			Ncf1
			Ncf2
			Nlrp3
			Oas2
			Pik3cg
			Plin4
			Pros1
			Psmb8
			Ptpn6
			Slc11a1
			Tfcp2l1
			Tgm1
			Tlr2
			Trim30a
			Trim30d
			Wdfy4
			Zbtb16
