# Supplementary material for: Age‐Dependent Regulation of Hippocampal Inflammation by the Mitochondrial Translocator Protein in Mice
Source: Aging Cell. 2025 Apr 24;24(6):e70039. doi: 10.1111/acel.70039 (PMC12151901; doi:10.1111/acel.70039)
Supplement: Supplementary file 1 — Table S1. Differentially expressed gene list for normal aging. Comparison is between WT Aged versus WT Young (reference) under baseline (PBS) conditions. Significance is defined as FDR < 0.05. Upregulation refers to significant genes thresholded at Log2FC ≥ 0.5, while downregulation refers to significant genes thresholded at Log2FC ≤ −0.5. Table S2. fGSEA functional enrichment results from differentially expressed genes of normal aging comparison (Table S1). NES score refers to normalized enrichment score. Leading edge refers to genes annotated with their Entrez IDs being involved in that functional term. Table S3. fGSEA leading edges with gene symbols from Table S2. NES score refers to normalized enrichment score. MGI refers to the overlapping genes involved in the functional term. Table S4. Gene overlap hypergeometric Fischer tests of significant differentially expressed genes between normal aging and inflammatory response in the young. WT PBS Aged versus WT PBS Young is denoted as the normal aging comparison, while WT LPS Young versus WT PBS Young is denoted as the inflammatory response in the young comparison. Each significant differentially expressed gene set is split into either upregulated “up” (Log2FC > 0.5) or downregulated “down” (Log2FC < 0.5). Magnitude of overlap is reflected as odds ratio, while significance threshold is p < 0.05 for the hypergeometric Fischer test. Table S5. fGSEA functional enrichment results from differentially expressed genes of inflammatory response in the young. NES score refers to normalized enrichment score. Leading edge refers to genes annotated with their Entrez IDs being involved in that functional term. Table S6. Differentially expressed gene list for inflammation in the aged brain. Comparison is between WT LPS Aged versus WT PBS Aged conditions. Significance is defined as FDR < 0.05. Upregulation refers to significant genes thresholded at Log2FC ≥ 0.5, while downregulation refers to significant genes thresholded at Log2FC [file ACEL-24-e70039-s003.zip › acel70039-sup-0001-TableS1-S18/TableS5_WTLYvsWTPY_fgseaterms.csv]

pathway	pval	padj	ES	NES	nMoreExtreme	size	leadingEdge	name	subcat	has_children	padj_2	padj_3
GO:0034334	0.003142019	0.030645004	-0.814710714	-1.803334956	14	7	218952|211401|21872|16582	GOBP_ADHERENS_JUNCTION_MAINTENANCE	BP	TRUE	0.028365452	0.031249328
GO:0008344	0.006630358	0.052986801	-0.394870298	-1.589360212	27	71	20315|21367|12799|101490|15258|22771|14654|16513|18145|22223|13860|14658|239250|11820|14814|18472|13798|12661|98660|18386|93688|320790|20617|230709|13643|227331|13489|12725|20265|18516|57754	GOBP_ADULT_LOCOMOTORY_BEHAVIOR	BP	TRUE	0.043386568	0.048721288
GO:0007568	0.00137028	0.016527613	0.319848753	1.491080944	8	290	22040|21857|12018|15018|12575|12258|12259|12010|21938|20375|18854|81879|12514|16331|11815|13032|12257|22329|12053|13195|13870|68964|19225|11847|15007|20620|66610|14466|14619|15902|16179|28146|22228|18024|14173|11783|21813|72508|15228|14281|16011|18168|20466|14623|26400|66409|11846|14775|214763|15558|18787|11596|14672|71701|235623|22059|93759|114774|15364|59126|26406|12095|12578|18569|17428|66090|…	GOBP_AGING	BP	FALSE	0.016805323	0.018953623
GO:0046165	0.001523229	0.017875318	-0.364868342	-1.615872775	5	127	14164|110391|18194|13360|66234|208715|104112|231070|192156|20773|110196|15490|319554|235293|13121|15357|66183|104086|74754|114663|52014|68603|12161|13180|76854|67078|11816|19286|18441|54447|320581|68865|20751|14718|52538|192663|228677|16987|104158	GOBP_ALCOHOL_BIOSYNTHETIC_PROCESS	BP	TRUE	0.017934333	0.020347993
GO:0000255	0.003060444	0.030131067	0.80902801	1.746600425	15	7	22436|11486|50773	GOBP_ALLANTOIN_METABOLIC_PROCESS	BP	TRUE	0.028150308	0.03105765
GO:0006578	0.007792755	0.059750201	-0.80319359	-1.692883401	36	6	170442|110695|218865|56752|11364|192289	GOBP_AMINO_ACID_BETAINE_BIOSYNTHETIC_PROCESS	BP	TRUE	0.048114776	0.053596907
GO:0001788	0.000192308	0.004533839	0.970211566	1.777218696	0	4	15040|246256|14130|14129	GOBP_ANTIBODY_DEPENDENT_CELLULAR_CYTOTOXICITY	BP	TRUE	0.005208333	0.006881271
GO:0061760	0.003909886	0.036006279	0.669930299	1.810851371	20	15	73149|20375|17474|56619|234779|332579|13051	GOBP_ANTIFUNGAL_INNATE_IMMUNE_RESPONSE	BP	TRUE	0.031748321	0.035167612
GO:0002483	0.000184672	0.004533839	0.805147475	2.292672543	0	18	15040|14964|15018|21356|21354|12010|21355|80898|15007	GOBP_ANTIGEN_PROCESSING_AND_PRESENTATION_OF_ENDOGENOUS_PEPTIDE_ANTIGEN	BP	TRUE	0.005208333	0.006881271
GO:0002484	0.000190223	0.004533839	0.844699656	1.967598476	0	9	15040|14964|15018|15007	GOBP_ANTIGEN_PROCESSING_AND_PRESENTATION_OF_ENDOGENOUS_PEPTIDE_ANTIGEN_VIA_MHC_CLASS_I_VIA_ER_PATHWAY	BP	TRUE	0.005208333	0.006881271
GO:0042590	0.000190223	0.004533839	0.860729935	2.004938558	0	9	73149|65972|15018|21354|14127|15007	GOBP_ANTIGEN_PROCESSING_AND_PRESENTATION_OF_EXOGENOUS_PEPTIDE_ANTIGEN_VIA_MHC_CLASS_I	BP	TRUE	0.005208333	0.006881271
GO:0019886	0.001658986	0.019080176	0.638624292	1.892470763	8	21	65972|14130|12010|14127|13039|13040|56464|13430|16149|14999	GOBP_ANTIGEN_PROCESSING_AND_PRESENTATION_OF_EXOGENOUS_PEPTIDE_ANTIGEN_VIA_MHC_CLASS_II	BP	FALSE	0.0189532	0.021626356
GO:0002428	0.000190223	0.004533839	0.872441335	2.03221847	0	9	15040|15018|12010|21355|15007	GOBP_ANTIGEN_PROCESSING_AND_PRESENTATION_OF_PEPTIDE_ANTIGEN_VIA_MHC_CLASS_IB	BP	TRUE	0.005208333	0.006881271
GO:0002504	0.00601312	0.049342285	0.556807048	1.751726091	32	27	65972|14130|12010|14127|13039|13040|66824|56464|13430|16149|14999	GOBP_ANTIGEN_PROCESSING_AND_PRESENTATION_OF_PEPTIDE_OR_POLYSACCHARIDE_ANTIGEN_VIA_MHC_CLASS_II	BP	TRUE	0.040981023	0.045751191
GO:0045176	0.001295616	0.015966445	-0.708655071	-1.962142951	5	15	233752|17153|19684|83964|27428|54670	GOBP_APICAL_PROTEIN_LOCALIZATION	BP	FALSE	0.016291193	0.018613051
GO:0043615	0.008206107	0.061735813	0.750384506	1.685855669	42	8	20296|17387|494504|321019|20302|15212	GOBP_ASTROCYTE_CELL_MIGRATION	BP	TRUE	0.048858275	0.054370504
GO:0042773	0.000239292	0.005282199	-0.582770811	-2.427116951	0	85	66377|66148|68198|12858|70316|14004|225887|66092|595136|12866|13063|12865|66576|407785|54405|67273|66052|66694|68375|69702|22272|66916|67264|12867|66046|66495|230075|84682|68342|66414|268697|12859|27369|17717|67530|66152|12862|66945|66416|66091|12861|17993|17719|20617|67892|66445|66925|17992|215951|17720	GOBP_ATP_SYNTHESIS_COUPLED_ELECTRON_TRANSPORT	BP	TRUE	0.005671704	0.006933621
GO:0035425	0.006090598	0.049743868	0.829970117	1.715553289	31	6	20201|20202|13051|69573	GOBP_AUTOCRINE_SIGNALING	BP	FALSE	0.041095728	0.045986806
GO:0032291	0.000219298	0.005089384	-0.629554324	-1.962760642	0	23	18823|21367|338521|17153|17136|11484|16513|12805|20665|15904	GOBP_AXON_ENSHEATHMENT_IN_CENTRAL_NERVOUS_SYSTEM	BP	TRUE	0.005555983	0.006933621
GO:0022610	0.000123213	0.004533839	0.261817948	1.367518519	0	1387	15040|20344|20201|24047|20202|13078|68070|15894|21817|73149|108101|20612|18793|235320|15170|15018|16190|243911|15162|30955|192187|18733|380732|14130|20208|12010|12768|16402|20304|19354|11689|20375|50706|60533|12490|21926|16409|13733|16414|14289|20296|18854|434215|16825|12517|17064|69769|17698|15507|105855|17123|55985|16859|16175|216799|16176|268709|11857|114584|16362|19039|17096|52118|12667|12306…	GOBP_BIOLOGICAL_ADHESION	BP	FALSE	0.005208333	0.006881271
GO:0048514	0.000140449	0.004533839	0.298081074	1.480999571	0	591	76905|13078|13058|20293|12273|12018|15018|16477|30955|192187|12267|68545|12654|16402|11689|20375|53417|12490|21926|20296|21928|18854|12266|15507|14824|55985|20846|16175|22436|16176|69903|15945|672511|11745|12306|230738|80837|15277|243912|105450|21803|11815|16159|11490|15368|101401|17387|16948|13636|22221|12226|67122|192176|57875|11504|20848|80898|18127|100952|21810|13601|12394|11482|26365|20963|2…	GOBP_BLOOD_VESSEL_MORPHOGENESIS	BP	TRUE	0.005208333	0.006881271
GO:0002312	0.000517866	0.008329168	0.462083248	1.800460949	2	78	12051|14130|20375|20852|21803|11486|15900|235587|19264|12053|13870|234779|53314|58230|17350|21898|237877|20926|20947|16848|321019|70238|75698|16193|66362|19229|56708|71890|13388	GOBP_B_CELL_ACTIVATION_INVOLVED_IN_IMMUNE_RESPONSE	BP	TRUE	0.008908991	0.010369582
GO:0050853	0.000353357	0.006531661	0.510868697	1.860345374	1	54	15951|15170|14130|105855|74039|17096|23921|19264|68119|107321|234779|20963|12229|56743	GOBP_B_CELL_RECEPTOR_SIGNALING_PATHWAY	BP	TRUE	0.007352359	0.008593124
GO:0015670	0.008695652	0.064439555	-0.839965188	-1.663286364	40	5	12349|11829	GOBP_CARBON_DIOXIDE_TRANSPORT	BP	TRUE	0.049928753	0.055864702
GO:0009713	0.007488987	0.058150109	-0.58061018	-1.740386841	33	20	13162|14763|21823|65114|13142|53626	GOBP_CATECHOL_CONTAINING_COMPOUND_BIOSYNTHETIC_PROCESS	BP	TRUE	0.047108143	0.052678941
GO:0043369	0.005334805	0.045278341	0.595208447	1.784755868	28	22	20852|13039|16194|16161|20848|30925|53314	GOBP_CD4_POSITIVE_OR_CD8_POSITIVE_ALPHA_BETA_T_CELL_LINEAGE_COMMITMENT	BP	TRUE	0.038529147	0.04273036
GO:0030002	0.007341827	0.057307037	-0.642416137	-1.778738833	33	15	18605|20496|27421|142681|19775	GOBP_CELLULAR_ANION_HOMEOSTASIS	BP	TRUE	0.046633753	0.052088995
GO:0006968	0.000176929	0.004533839	0.622149472	2.239469557	0	51	15951|17969|12273|15018|18733|17329|23845|19039|17970|14283|16985|195208|12765|27060|22177|15007|13051|19697|107527|226695	GOBP_CELLULAR_DEFENSE_RESPONSE	BP	TRUE	0.005208333	0.006881271
GO:0034645	0.000122489	0.004533839	0.257890981	1.348975882	0	1415	24047|13078|15944|22040|12051|107373|54396|12575|13631|72297|12696|19652|231279|11686|100910|14156|19062|20304|14632|76686|11634|21926|14584|16825|28113|20425|74412|213753|15507|22352|110147|78928|214290|21853|18975|671535|230738|217578|20195|217203|235587|12544|12053|20918|19647|16453|16948|69635|58887|56210|381760|17872|57783|56452|19899|378430|320655|20848|51897|72151|19896|78754|218973|58988|…	GOBP_CELLULAR_MACROMOLECULE_BIOSYNTHETIC_PROCESS	BP	FALSE	0.005208333	0.006881271
GO:0044270	0.002041114	0.022151838	0.28689612	1.389707582	13	434	22040|22271|12696|18173|246728|21938|14156|80287|26757|56489|276950|22352|22436|214290|24014|19826|17193|107747|230738|11666|11486|229003|15368|66911|78373|378430|75686|11717|74167|66387|50773|14430|666794|16341|18458|78781|13368|69639|12227|11810|50755|12193|237886|217351|56045|101488|103135|68134|75420|13207|74108|52477|22695|72587|50911|11783|14853|234374|22353|12192|382913|104776|234699|17454…	GOBP_CELLULAR_NITROGEN_COMPOUND_CATABOLIC_PROCESS	BP	TRUE	0.021749574	0.024523164
GO:0071276	0.00146547	0.017294541	0.614217849	1.894199004	7	25	17969|13058|13163|17748|17750|15368|17395|14281|11651|105349	GOBP_CELLULAR_RESPONSE_TO_CADMIUM_ION	BP	TRUE	0.017424794	0.01969113
GO:0062197	0.001054058	0.013889787	0.314046134	1.475298047	6	312	13078|22040|17969|17392|11689|21926|18854|20852|15507|14768|230738|11666|12257|19125|15368|17395|69635|269356|70415|18127|18604|74142|20528|14102|19225|21929|26570|12229|17869|14056|16952|23876|14466|213990|64930|14619|17210|15234|19303|69922|18024|19766|22658|50873|26362|12192|68943|21899|14281|105675|20466|21898|19698|19697|11651|16068|56458|18810|11846|14775|56532|52521|74155|71701|27050|14782…	GOBP_CELLULAR_RESPONSE_TO_CHEMICAL_STRESS	BP	TRUE	0.01437352	0.016523616
GO:0031668	0.002006173	0.021886862	0.32749739	1.495283816	12	238	22271|12575|50706|20937|110147|268709|17096|69146|12514|12411|230738|22329|14283|15368|19264|27273|64143|70415|18604|19106|14102|140742|74781|76574|230676|216805|67760|11910|22278|14466|54636|64930|22228|18024|76507|20469|26362|14281|75687|74137|78797|101867|56458|18810|16401|66354|20181|22059|93759|226695|22241|12095|105349|17168|11629|67579|22427|18712|17977|18432|53892|56484|71999|74302|219022…	GOBP_CELLULAR_RESPONSE_TO_EXTRACELLULAR_STIMULUS	BP	TRUE	0.021494709	0.024318714
GO:0071378	0.003671072	0.034385707	0.641816513	1.856973549	19	19	20852|17096|16453|20848|17869|19303|19246|109241	GOBP_CELLULAR_RESPONSE_TO_GROWTH_HORMONE_STIMULUS	BP	TRUE	0.030855993	0.033947104
GO:0035457	0.008705526	0.064466777	0.693900833	1.721166225	45	11	15959|15958|15975|26362|226695	GOBP_CELLULAR_RESPONSE_TO_INTERFERON_ALPHA	BP	FALSE	0.049928753	0.055864702
GO:0035458	0.000183959	0.004533839	0.728243508	2.225116638	0	24	15951|80876|15944|22040|246730|54396|16365|20846|16362|72512|22213|23960|12334|71701|226695|383619|142980|64704	GOBP_CELLULAR_RESPONSE_TO_INTERFERON_BETA	BP	FALSE	0.005208333	0.006881271
GO:1901655	0.000514139	0.008329168	0.437433968	1.74114513	2	88	13078|16365|50706|17698|11490|20750|224829|233571|19214|13712|17869|56399|26411|69726|14619|72508|18791|78797|12633|11651|24127|11846|74155|74747|16601|93759|105349|20393|83383|56484	GOBP_CELLULAR_RESPONSE_TO_KETONE	BP	TRUE	0.008908991	0.010369582
GO:0071260	0.001393728	0.016713486	0.451898497	1.72046835	7	68	12363|12018|21937|16176|13057|16362|12362|17000|170743|14102|19225|67760|12370|17874|234839|21898|18810|16456|53859|142980|21933|20682|12176|20544|207728|14629	GOBP_CELLULAR_RESPONSE_TO_MECHANICAL_STIMULUS	BP	FALSE	0.016986063	0.019197294
GO:0098586	0.00017301	0.004533839	0.572749078	2.220982848	0	76	24047|15944|246730|54396|54123|20304|56489|71586|16859|216799|545030|15945|230073|11796|234311|230738|80861|16159|231655|68077|170743|246727|17381|217069|18987|11797|74136|23960|217365|22230|67664|270151|142980|225913|26416|17127|16193	GOBP_CELLULAR_RESPONSE_TO_VIRUS	BP	TRUE	0.005208333	0.006881271
GO:0072502	0.000629987	0.009330454	-0.822918015	-1.895433447	2	8	18605|27421|142681|19775	GOBP_CELLULAR_TRIVALENT_INORGANIC_ANION_HOMEOSTASIS	BP	FALSE	0.01015269	0.011586137
GO:0002263	0.000153704	0.004533839	0.523031781	2.410595897	0	260	24047|237625|15894|22040|15170|12051|216161|16190|30955|18733|380732|14130|18173|14191|19354|20375|18106|16409|21946|16414|70110|20911|14127|20852|14824|105855|17474|16859|216799|17096|11745|230738|21803|16408|11486|56619|12523|15900|15368|235587|19264|80859|12053|16453|19215|16194|16161|20848|13870|19214|54519|66824|26365|22177|234779|20963|18826|18725|17221|12229|192656|94176|12721|56743|16952|…	GOBP_CELL_ACTIVATION_INVOLVED_IN_IMMUNE_RESPONSE	BP	TRUE	0.005208333	0.006881271
GO:0007569	0.00050226	0.008244874	0.405718967	1.68484916	2	116	15018|12575|12010|20375|18854|12053|13870|68964|11847|15007|20620|66610|15902|26400|66409|214763|18787|71701|22059|93759|114774|15364|59126|26406|12095|12578|18569|17428|66090|17684|15361|22427|26416|26397|71742|16905|69260|17165|18148|12566|12190|56371|67241|93735	GOBP_CELL_AGING	BP	FALSE	0.008908991	0.010369582
GO:0007043	0.002793296	0.028086943	-0.344087966	-1.543498822	10	135	22239|14618|17131|58187|70549|227937|12387|13823|12695|56327|17475|18772|320873|18571|12389|21872|16480|75739|83964|18755|14615|14609|12552|93742|23796|56863|18417	GOBP_CELL_CELL_JUNCTION_ASSEMBLY	BP	TRUE	0.026441395	0.029472855
GO:0086064	0.005316792	0.045236243	-0.541604573	-1.759327059	23	27	118446|14226|12389|14615|14609|15464|12288|11931|12313|98660|18747|20541|109552	GOBP_CELL_COMMUNICATION_BY_ELECTRICAL_COUPLING_INVOLVED_IN_CARDIAC_CONDUCTION	BP	TRUE	0.038529147	0.04273036
GO:0000904	0.000373274	0.00657784	-0.302321759	-1.610484686	0	699	107449|18094|68810|214968|20358|218952|140571|20315|14183|380684|68813|20203|16842|21367|71653|64451|12215|12799|14366|15519|16554|13616|29876|22339|53872|17136|102502|22295|20671|16897|230157|13176|19713|12387|225341|14107|53869|11538|110532|21687|14158|20563|22223|18761|12805|13840|15205|73710|13842|18007|244895|17755|20354|20348|77480|229285|19283|225020|18039|20429|270190|13690|170822|80883|5…	GOBP_CELL_MORPHOGENESIS_INVOLVED_IN_DIFFERENTIATION	BP	FALSE	0.007352359	0.008593124
GO:0048667	0.000343171	0.006531661	-0.331434324	-1.732201373	0	548	107449|18094|68810|214968|20358|140571|20315|14183|380684|20203|21367|71653|64451|12215|12799|15519|16554|13616|22339|53872|17136|102502|22295|16897|230157|13176|19713|53869|11538|110532|20563|22223|18761|12805|13840|15205|73710|13842|18007|17755|20354|20348|77480|229285|19283|225020|18039|20429|270190|13690|170822|80883|16728|16573|235180|18191|22152|18080|68585|328789|17762|18049|58234|12552|19…	GOBP_CELL_MORPHOGENESIS_INVOLVED_IN_NEURON_DIFFERENTIATION	BP	TRUE	0.007352359	0.008593124
GO:0032990	0.000357398	0.006531661	-0.309358687	-1.639795287	0	649	22239|107449|18094|68810|214968|20358|140571|20315|14183|380684|20203|21367|71653|71960|64451|12215|12799|14366|15519|16554|13616|22339|53872|17136|20404|16897|230157|13176|19713|12387|53869|11538|13823|110532|20563|22223|18761|12805|13840|73710|13842|18007|17755|20354|20348|77480|229285|19283|225020|18039|20429|270190|13690|170822|80883|16728|16573|235180|18191|11977|22152|18080|26921|68585|1776…	GOBP_CELL_PART_MORPHOGENESIS	BP	FALSE	0.007352359	0.008593124
GO:0099565	0.002646139	0.027052023	-0.373761045	-1.589702291	10	97	15171|14654|63959|268860|14658|58234|14804|14813|11438|110893|18439|18390|11820|14814|14812|71687|14806|14739|237213|11440|116837|56637|18436|11444|193034|19736|18189|11441|110835|22421|18762|60597|20617|243961|108013|18440	GOBP_CHEMICAL_SYNAPTIC_TRANSMISSION_POSTSYNAPTIC	BP	TRUE	0.025799856	0.028749471
GO:0019695	0.00547599	0.046250095	-0.81050108	-1.708285327	25	6	320981|110695|12038|100434|218865	GOBP_CHOLINE_METABOLIC_PROCESS	BP	TRUE	0.038915674	0.043432569
GO:0030574	0.007945107	0.060295819	0.492920039	1.646656982	43	36	17392|17394|11490|17395|17387|13039|13040|237360|13030|17381|58223	GOBP_COLLAGEN_CATABOLIC_PROCESS	BP	TRUE	0.048114776	0.053596907
GO:0006956	0.000177022	0.004533839	0.568601677	2.014384248	0	47	14962|12260|12258|12259|50908|12262|12266|16176|12268|12628|17221|12759|71693|232345|12263	GOBP_COMPLEMENT_ACTIVATION	BP	TRUE	0.005208333	0.006881271
GO:0002430	0.000190223	0.004533839	0.842466609	1.962396936	0	9	12273|12267|14293|14747|14289	GOBP_COMPLEMENT_RECEPTOR_MEDIATED_SIGNALING_PATHWAY	BP	TRUE	0.005208333	0.006881271
GO:0039528	0.001084991	0.014153891	0.566609946	1.861398412	5	33	54123|71586|230073|11796|234311|80861|231655|68077|246727|217069|11797|74136|217365|22230|67664|270151|225913	GOBP_CYTOPLASMIC_PATTERN_RECOGNITION_RECEPTOR_SIGNALING_PATHWAY_IN_RESPONSE_TO_VIRUS	BP	FALSE	0.014591258	0.016690609
GO:0050829	0.006173928	0.050227178	0.440831853	1.618671306	34	56	20344|15944|54396|18173|58217|69146|16194|17105|66824|17002|21898|18787|20085|17476|16193|14061	GOBP_DEFENSE_RESPONSE_TO_GRAM_NEGATIVE_BACTERIUM	BP	TRUE	0.041371685	0.046403133
GO:0050830	0.00017328	0.004533839	0.551450941	2.128605095	0	74	15040|12273|15018|14469|21949|17472|14191|21926|21946|24088|229900|55932|236573|626578|69146|16159|17105|66824|192656|15007|192188|332579|101613|13836|17874|171285|76074|19695	GOBP_DEFENSE_RESPONSE_TO_GRAM_POSITIVE_BACTERIUM	BP	TRUE	0.005208333	0.006881271
GO:0002371	0.004268745	0.038194617	0.660627184	1.849495796	22	17	69550|230073|16453|234779|98365|56200|21898|142980|106759|257632	GOBP_DENDRITIC_CELL_CYTOKINE_PRODUCTION	BP	TRUE	0.032901397	0.036595598
GO:0046121	0.005329273	0.045268342	0.834295436	1.724493749	27	6	22436|11486|232449	GOBP_DEOXYRIBONUCLEOSIDE_CATABOLIC_PROCESS	BP	TRUE	0.038529147	0.04273036
GO:0042494	0.005674295	0.047143914	0.864907235	1.700463144	29	5	24088|21897|21899	GOBP_DETECTION_OF_BACTERIAL_LIPOPROTEIN	BP	TRUE	0.039395826	0.043870456
GO:0098543	0.000183083	0.004533839	0.736206306	2.157667345	0	20	14964|15018|21946|24088|17948|21897|15007|21899|21898|268973|12479|257632|57757	GOBP_DETECTION_OF_OTHER_ORGANISM	BP	TRUE	0.005208333	0.006881271
GO:0048262	0.00567704	0.047143914	-0.727097444	-1.792664326	26	10	12387|11477|23893|66042	GOBP_DETERMINATION_OF_DORSAL_VENTRAL_ASYMMETRY	BP	TRUE	0.039395826	0.043870456
GO:0042416	0.004261666	0.038164121	-0.707066862	-1.837046032	19	12	13162|14763|21823|65114|13142	GOBP_DOPAMINE_BIOSYNTHETIC_PROCESS	BP	TRUE	0.032901397	0.036595598
GO:0007272	0.000255428	0.005441974	-0.420506186	-1.893599604	0	139	17988|22239|18858|18823|67801|192897|21367|67374|338521|19317|218442|94180|53897|17153|17136|118446|11484|12387|16513|13823|103743|12805|20665|19283|15904|50913|83964|13244|72948|94185|225608|17196|76960|14733|93742|110893|70747|18417|56217|70031|11990|18015	GOBP_ENSHEATHMENT_OF_NEURONS	BP	TRUE	0.005791678	0.00697431
GO:0034101	0.002170284	0.023214445	0.381113099	1.592275914	12	122	100038882|12010|20375|15163|16825|105855|20846|17096|16658|16331|15368|12053|16453|223690|16923|20848|11479|11655|20044|15902|22695|80280|26362|12192|22778|20085|50875|20088|21833|69188|20068|74443|208638|17684|26416|56484|14461	GOBP_ERYTHROCYTE_HOMEOSTASIS	BP	TRUE	0.022631302	0.025425531
GO:0140718	0.008381924	0.062740724	0.52474442	1.689517424	45	30	20937|239122|11810|54343|18676|433759|101867|84505|21849|116848|93759|67246|666704	GOBP_FACULTATIVE_HETEROCHROMATIN_ASSEMBLY	BP	TRUE	0.049231181	0.054966722
GO:0019367	0.00336984	0.032380985	-0.83804056	-1.766330025	15	6	68801|74559|170439	GOBP_FATTY_ACID_ELONGATION_SATURATED_FATTY_ACID	BP	FALSE	0.029522195	0.032453641
GO:0038094	0.000364431	0.006531661	0.620517073	1.997876238	1	30	246256|15162|14130|14191|14127|17474|17096|246177|56619|19264|22324|20963|381925	GOBP_FC_GAMMA_RECEPTOR_SIGNALING_PATHWAY	BP	TRUE	0.007352359	0.008593124
GO:0002774	0.000769231	0.010896039	0.945895628	1.732677133	3	4	18733|17096|26365|14727	GOBP_FC_RECEPTOR_MEDIATED_INHIBITORY_SIGNALING_PATHWAY	BP	FALSE	0.011538462	0.013053132
GO:0002431	0.002710027	0.02754267	0.550990696	1.800277354	14	32	15162|14130|14191|14127|17096|246177|19264|22324|20963|22038|381925	GOBP_FC_RECEPTOR_MEDIATED_STIMULATORY_SIGNALING_PATHWAY	BP	TRUE	0.026157697	0.029250522
GO:0021873	0.005514316	0.04646057	-0.86064526	-1.70423673	25	5	14183|16842	GOBP_FOREBRAIN_NEUROBLAST_DIVISION	BP	TRUE	0.038915674	0.043432569
GO:0019375	0.00379107	0.035318776	-0.830384427	-1.750193267	17	6	22239|338521|53897|26877	GOBP_GALACTOLIPID_BIOSYNTHETIC_PROCESS	BP	TRUE	0.031324518	0.034667228
GO:0006662	0.000873935	0.011971411	-0.634138118	-1.931082561	3	21	27226|14104|225845|212862|228061|216820|67420|18472	GOBP_GLYCEROL_ETHER_METABOLIC_PROCESS	BP	TRUE	0.012653915	0.014347884
GO:0006893	0.002790049	0.02808145	-0.424731927	-1.66134635	11	61	16553|16897|74051|57437|20742|56350|54189|226744|79196|235574|74205|11735|102058|11426|53330|20336	GOBP_GOLGI_TO_PLASMA_MEMBRANE_TRANSPORT	BP	TRUE	0.026441395	0.029472855
GO:0036230	0.000178063	0.004533839	0.621971615	2.184538619	0	45	14130|20304|20375|21926|16409|16414|20911|14127|14824|11745|12765|22177|20963|18725|16952|100038909|17874|68891|18726|20912|69188|74411|20302	GOBP_GRANULOCYTE_ACTIVATION	BP	TRUE	0.005208333	0.006881271
GO:0071611	0.006503443	0.052264955	0.787597095	1.70033349	33	7	12490|18725|100038909|171285|18726	GOBP_GRANULOCYTE_COLONY_STIMULATING_FACTOR_PRODUCTION	BP	TRUE	0.043031343	0.048375827
GO:0032604	0.000923361	0.012467772	0.683536278	1.946382377	4	18	16176|230073|12523|20963|18725|332579|100038909|18726|12519	GOBP_GRANULOCYTE_MACROPHAGE_COLONY_STIMULATING_FACTOR_PRODUCTION	BP	TRUE	0.013047493	0.014900512
GO:0060397	0.001717557	0.019495025	0.797718542	1.792198954	8	8	20852|17096|16453|20848|19246	GOBP_GROWTH_HORMONE_RECEPTOR_SIGNALING_PATHWAY_VIA_JAK_STAT	BP	FALSE	0.018962047	0.021876807
GO:0060322	0.001140684	0.014643249	-0.24728561	-1.32713152	2	764	214968|22630|118454|18823|13162|20315|14183|68151|16842|21367|20675|14368|236539|12799|68519|22412|14366|15473|76257|243616|18600|11302|11906|216558|70839|78925|22771|29811|208431|12387|21823|11682|18088|20720|20563|59030|12805|22348|214444|67041|15205|268345|16502|67263|18039|114142|66958|270190|238690|70495|15904|235180|69539|50913|11977|268860|18080|18420|14661|231380|545428|68585|18475|12032|…	GOBP_HEAD_DEVELOPMENT	BP	TRUE	0.014885496	0.017056406
GO:0003015	0.001987507	0.021728824	-0.304671369	-1.465526216	6	238	17131|16511|30878|13616|12373|11937|53313|118446|56089|13618|21823|20928|330953|66240|16521|30926|14226|72821|17906|20429|12652|11938|18125|11548|12389|16480|21952|30948|15214|57814|14615|14609|216033|15464|110893|74318|12291|18821|12288|22138|16515|11931|74006|15200|227753|68312|109676|97064|12313|16392|17201|193034|19736|13819|98660|12293|106564|20510|22627|17868|57785|11793|13405|22340|22218|1…	GOBP_HEART_PROCESS	BP	TRUE	0.021412369	0.024318714
GO:0071425	0.008243268	0.061881052	0.56031023	1.727952194	44	25	21832|12490|22410|12394|19106|68964|14466|23807|14011	GOBP_HEMATOPOIETIC_STEM_CELL_PROLIFERATION	BP	TRUE	0.048858275	0.054382441
GO:0007599	0.006379337	0.051535329	0.314100609	1.419366442	40	218	20344|74145|108101|18793|15170|30955|12258|20208|12490|22376|14127|15507|19128|114584|17096|19124|22324|17289|16923|192176|106648|20209|18127|109711|26365|234779|20963|385643|26570|22038|14161|22278|14247|18024|70361|16202|26362|58992|18791|21898|380921|21894|56193|20912|16456|64385|18787|18816|94245|246707|18022|22325|105722|22371|12496|18595|26416|58249|16193|21825|17480|227333|13139|14061|1922…	GOBP_HEMOSTASIS	BP	TRUE	0.04245634	0.047729041
GO:0007157	0.003570154	0.033622179	0.493393319	1.715548417	19	43	20344|15894|16402|52118|16408|22329|20339|270152	GOBP_HETEROPHILIC_CELL_CELL_ADHESION_VIA_PLASMA_MEMBRANE_CELL_ADHESION_MOLECULES	BP	FALSE	0.030505179	0.033389049
GO:0043966	0.002429712	0.025261715	0.428245174	1.656396811	13	75	20375|16825|22378|18626|268936|228714|76901|223527|70088|140858|66262|78783|108143|223864|20466|217031|246103|93759|20587|14534|59001|101206|100683|229534|74343|94092|12190|54387|319944|66464|225895	GOBP_HISTONE_H3_ACETYLATION	BP	FALSE	0.024125321	0.027290859
GO:0044154	0.002943341	0.029089271	0.611537764	1.833719964	15	22	22378|268936|228714|70088|140858|66262|78783|217031|93759|14534|101206	GOBP_HISTONE_H3_K14_ACETYLATION	BP	FALSE	0.027391488	0.03025207
GO:0044648	0.003634277	0.034071756	0.806449392	1.741033478	18	7	224440|233904|75410	GOBP_HISTONE_H3_K4_DIMETHYLATION	BP	FALSE	0.030678961	0.033701521
GO:0016570	0.002437276	0.025307921	0.278962043	1.363747262	16	484	23989|20375|16825|20937|110147|16176|56613|227867|17829|12053|224829|74022|224440|22378|233904|19821|20184|239122|18626|18193|14055|22367|268936|75410|216805|228714|13831|14048|76901|18045|209200|14056|235441|56399|69726|18676|223527|77683|54624|70088|433759|140858|104570|69922|67278|22658|66262|78783|107951|76246|107260|74112|58230|108143|228829|170787|68943|107392|11546|223864|20466|14113|21703…	GOBP_HISTONE_MODIFICATION	BP	FALSE	0.024125321	0.027290859
GO:0007156	0.001039771	0.013788905	-0.347891785	-1.601129012	3	162	68810|140571|21367|12215|22295|545370|19713|53601|14107|12939|93875|353235|93713|320873|16728|12552|19274|93699|353237|19876|72333|211712|381409|58916|64085|12558|270120|93881|93887|12561|12563|192163|73173|192164|93715|232370|75599|93876|13510|245827|277432|19270|13723|269784|20320|93889|53870|93722|12555|67703	GOBP_HOMOPHILIC_CELL_ADHESION_VIA_PLASMA_MEMBRANE_ADHESION_MOLECULES	BP	TRUE	0.01437352	0.01645638
GO:1990384	0.002723083	0.02764344	-0.822277777	-1.820084398	12	7	13162|14254|21823|140919|30044	GOBP_HYALOID_VASCULAR_PLEXUS_REGRESSION	BP	FALSE	0.026157697	0.029295394
GO:0140632	0.004210912	0.037872707	0.621502034	1.821493015	22	20	229898|216799|19106|234779|195046|21899|17874|21898|75083|383619|59125|54483|216877	GOBP_INFLAMMASOME_COMPLEX_ASSEMBLY	BP	TRUE	0.032714255	0.036384046
GO:0099587	0.001694095	0.019313053	-0.382721679	-1.623743249	6	96	14664|277468|15166|16511|22782|20496|232341|56089|74051|16513|20928|330953|11933|16521|110893|171286|279561|16517|236727|16515|11931|100040591	GOBP_INORGANIC_ION_IMPORT_ACROSS_PLASMA_MEMBRANE	BP	TRUE	0.018962047	0.021785001
GO:0007229	0.000170329	0.004533839	0.414389248	1.694096489	0	106	21857|100038882|108101|15162|16402|14191|16409|16414|17123|23880|16408|11490|22324|192176|381924|11504|26365|20963|12182|18103|16202|241639|241226|68891|16403|11502|21894|56193|16401|170441|242594	GOBP_INTEGRIN_MEDIATED_SIGNALING_PATHWAY	BP	TRUE	0.005208333	0.006881271
GO:0060333	0.000183184	0.004533839	0.756076568	2.331680014	0	25	434341|15944|54396|15162|547253|20846|16362|80285|20684|64685|15458|11846|22059	GOBP_INTERFERON_GAMMA_MEDIATED_SIGNALING_PATHWAY	BP	TRUE	0.005208333	0.006881271
GO:0070106	0.000572519	0.008638616	0.819964857	1.842178766	2	8	246730|246728|20846|231655|17858|23960	GOBP_INTERLEUKIN_27_MEDIATED_SIGNALING_PATHWAY	BP	TRUE	0.009403149	0.010774508
GO:0035771	0.000191278	0.004533839	0.937043244	2.022970908	0	7	16190|547253|20852|16453|16186|246746	GOBP_INTERLEUKIN_4_MEDIATED_SIGNALING_PATHWAY	BP	TRUE	0.005208333	0.006881271
GO:0045110	0.000209468	0.004923929	-0.917934205	-2.031816707	0	7	380684|18040|18772|18039	GOBP_INTERMEDIATE_FILAMENT_BUNDLE_ASSEMBLY	BP	TRUE	0.005555983	0.006933621
GO:0065002	0.006261596	0.050860788	-0.430707322	-1.620995333	26	50	15510|66148|224824|66169|14828|641376|26926|21854|72129|52838|69276|71382|229801|20167|28185|11652|66887|53600|66449|67067|74741|53333|53421|17713|20335|18634|21855|66525	GOBP_INTRACELLULAR_PROTEIN_TRANSMEMBRANE_TRANSPORT	BP	TRUE	0.04181545	0.046954835
GO:0042771	0.0023206	0.024370986	0.506047531	1.75954762	12	43	66940|12051|12575|56312|18854|17829|66824|66626|108143|16149|12505|66354|237877|74747|22059|93759|226695|407786|69260|106021|12190	GOBP_INTRINSIC_APOPTOTIC_SIGNALING_PATHWAY_IN_RESPONSE_TO_DNA_DAMAGE_BY_P53_CLASS_MEDIATOR	BP	TRUE	0.023631869	0.02650493
GO:0031987	0.007670999	0.05903433	-0.678958173	-1.764016226	35	12	14763|14366|65114|13490|67453	GOBP_LOCOMOTION_INVOLVED_IN_LOCOMOTORY_BEHAVIOR	BP	TRUE	0.047790571	0.053276223
GO:0035338	0.005668193	0.047143914	-0.619991812	-1.805365289	25	18	56348|68801|74559|94180|170439|216739|74205|50790	GOBP_LONG_CHAIN_FATTY_ACYL_COA_BIOSYNTHETIC_PROCESS	BP	FALSE	0.039395826	0.043870456
GO:0031294	0.00569902	0.04725097	0.478064184	1.655611974	31	42	24047|15170|18733|60533|17096|22324|26410|14727|12524|11651|12519	GOBP_LYMPHOCYTE_COSTIMULATION	BP	TRUE	0.03940812	0.043936244
GO:0006565	0.004807692	0.041585339	0.904752016	1.657310895	24	4	20425|12411|108037	GOBP_L_SERINE_CATABOLIC_PROCESS	BP	FALSE	0.035782443	0.039468636
GO:0002281	0.000185598	0.004533839	0.75736392	2.120320537	0	17	22040|216161|70110|14824|22177|234779|20963|26903|64685|13051|171285	GOBP_MACROPHAGE_ACTIVATION_INVOLVED_IN_IMMUNE_RESPONSE	BP	TRUE	0.005208333	0.006881271
GO:0036301	0.007824427	0.059899958	0.752727873	1.691120409	40	8	12490|18725|100038909|171285|18726	GOBP_MACROPHAGE_COLONY_STIMULATING_FACTOR_PRODUCTION	BP	TRUE	0.048114776	0.053596907
GO:0015693	0.002167317	0.023208413	-0.667599418	-1.91820589	9	17	67075|214112|233280|236792|338365|223473|380836|320150	GOBP_MAGNESIUM_ION_TRANSPORT	BP	TRUE	0.022631302	0.025425531
GO:0030539	0.00814978	0.061400913	-0.574474565	-1.721995254	36	20	22412|78925|12387|74754|65247|12161|107515|16867|20423|14165|11835	GOBP_MALE_GENITALIA_DEVELOPMENT	BP	TRUE	0.048748682	0.054200151
GO:0039530	0.003240564	0.03139995	0.762146013	1.833323714	16	10	54123|71586|234311|80861|246727|225913|66878	GOBP_MDA_5_SIGNALING_PATHWAY	BP	TRUE	0.028723183	0.031749814
GO:0022614	0.006052582	0.049511167	0.863212076	1.697130353	31	5	15894|17698|22329|22350	GOBP_MEMBRANE_TO_MEMBRANE_DOCKING	BP	FALSE	0.040981023	0.045804826
GO:0014031	0.004774409	0.041435336	-0.372446048	-1.558074829	19	87	214968|20358|11749|13616|19713|13618|20681|15205|20665|20354|20348|15214|11477|26456|20349|20357|14472|12558|17311|216285|16392|18741	GOBP_MESENCHYMAL_CELL_DEVELOPMENT	BP	FALSE	0.035734524	0.039363503
GO:0001774	0.000178444	0.004533839	0.554923641	1.910483566	0	41	12273|12259|21926|16409|16414|24088|14289|13011|14824|17394|13032|19264|22177|12759|21899|15979|13051|11596|11629|142980|20302|16193	GOBP_MICROGLIAL_CELL_ACTIVATION	BP	TRUE	0.005208333	0.006881271
GO:0090634	0.004539436	0.040064957	0.867656056	1.705867502	23	5	20375|16409|22177|13051	GOBP_MICROGLIAL_CELL_MEDIATED_CYTOTOXICITY	BP	TRUE	0.034577738	0.038122001
GO:0006298	0.001458523	0.017250991	0.59697844	1.893480282	7	28	22040|13870|16881|15289|22591|170787|17350|12006|18861|17686|18538|19891|71567|67967	GOBP_MISMATCH_REPAIR	BP	TRUE	0.017424794	0.01969113
GO:0006123	0.003239041	0.03139995	-0.665665952	-1.881634717	14	16	12858|12866|13063|12865|12867|84682|12859|12862|12861	GOBP_MITOCHONDRIAL_ELECTRON_TRANSPORT_CYTOCHROME_C_TO_OXYGEN	BP	FALSE	0.028723183	0.031749814
GO:0006120	0.000230415	0.005193706	-0.567321898	-2.114621052	0	48	66377|66148|68198|70316|225887|595136|407785|54405|67273|68375|69702|66916|67264|66046|66495|230075|68342|17717|66416|66091|17993|17719|20617	GOBP_MITOCHONDRIAL_ELECTRON_TRANSPORT_NADH_TO_UBIQUINONE	BP	TRUE	0.005555983	0.006933621
GO:0032543	0.00378519	0.035295628	-0.408361768	-1.649015766	15	72	72416|64659|74600|28030|52469|66084|70120|70207|67267|67417|233870|353172|75619|69956|66292|24030|118451|66416|67994|64660|67840|19935|68565|108853|229487|52856	GOBP_MITOCHONDRIAL_TRANSLATION	BP	TRUE	0.031324518	0.034667228
GO:1990542	0.003139338	0.030645004	-0.370744657	-1.584354592	12	99	15510|66148|13358|11306|22117|57423|66169|94282|18408|67712|216001|17705|68073|380836|217593|110893|67126|641376|26926|21854|66043|83885|12895|71679|52838|69029|27425|11947|192287|28080|70456|215999|71803|28185|11950|11958|67547|53600|18674|66449|67067|56384	GOBP_MITOCHONDRIAL_TRANSMEMBRANE_TRANSPORT	BP	TRUE	0.028365452	0.031249328
GO:0044774	0.00172117	0.019514731	0.419407671	1.652342518	9	83	22040|12575|18854|76454|17829|218294|68077|20184|20620|68067|79263|22591|107976|381921|80280|231724|330177|12144|22059|52040|15364|240087|12566|19891|56371|67941|74729|68251|12576|211651|69076|269582|18817|210766|27354|19941	GOBP_MITOTIC_DNA_INTEGRITY_CHECKPOINT_SIGNALING	BP	TRUE	0.018962047	0.021876807
GO:0035821	0.003923767	0.036102127	0.684631463	1.813847083	20	14	20202|20568|69146|20963|17002|12048|19695|17476	GOBP_MODULATION_OF_PROCESS_OF_ANOTHER_ORGANISM	BP	TRUE	0.031748321	0.035196295
GO:0002548	0.00035417	0.006531661	0.511597064	1.856280354	1	53	24047|20293|12768|20304|14289|20296|15945|17096|20295|16194|21943|20299|16952|74748|15289|13051|21934|20306|18787|20085|105722|11629|20302|16193	GOBP_MONOCYTE_CHEMOTAXIS	BP	TRUE	0.007352359	0.008593124
GO:0035637	0.000258465	0.005455057	-0.415589558	-1.905666917	0	157	54377|71960|16511|12373|15171|11937|17136|53313|118446|14654|20928|330953|66240|16521|14226|72821|11938|12389|16480|83964|30948|57814|14615|14609|216033|15464|110893|11735|76854|12291|18821|13609|21960|11998|12288|27220|11931|18472|14806|319504|269116|140723|109676|72962|12313|18436|16392|98660|81904|12293|22627|57785|53321|18747|20541|109552|56543|16509|230709|399548|66797|20273|320707|12300|724…	GOBP_MULTICELLULAR_ORGANISMAL_SIGNALING	BP	FALSE	0.005793175	0.00697431
GO:0002755	0.000367512	0.006531661	0.655842217	1.986085057	1	23	54123|24088|21897|16362|246746|57783|12229|16179|73914|21899|17874|21898|19695|266632	GOBP_MYD88_DEPENDENT_TOLL_LIKE_RECEPTOR_SIGNALING_PATHWAY	BP	TRUE	0.007352359	0.008593124
GO:0002756	0.00803438	0.060707446	0.662162774	1.754319048	42	14	54123|246746|225471|21899|21898|142980|106759|74998|414084	GOBP_MYD88_INDEPENDENT_TOLL_LIKE_RECEPTOR_SIGNALING_PATHWAY	BP	TRUE	0.048206278	0.053649448
GO:0032288	0.00087604	0.011984462	-0.63661598	-1.960560344	3	22	22239|18858|192897|17136|13823|12805|72948|14733|56217	GOBP_MYELIN_ASSEMBLY	BP	TRUE	0.012653915	0.014347884
GO:0010257	0.000230787	0.005193706	-0.504403052	-1.943671661	0	56	66377|68198|67184|70316|225887|595136|54405|67273|68493|68375|69702|66916|67264|66046|66821|66495|230075|68342|66414|75597|17717|69875|66091|66928|17993|17719|104130	GOBP_NADH_DEHYDROGENASE_COMPLEX_ASSEMBLY	BP	TRUE	0.005555983	0.006933621
GO:0002370	0.00321726	0.031290784	0.739049659	1.833154323	16	11	15040|15018|15007	GOBP_NATURAL_KILLER_CELL_CYTOKINE_PRODUCTION	BP	TRUE	0.028723183	0.031749814
GO:0043628	0.000178763	0.004533839	0.55653462	1.894614929	0	39	68510|236790|69639|74108|50911|66481|15108|14113|70044|114615|70422|77065|66362|109077|71799|68276|67276	GOBP_NCRNA_3_END_PROCESSING	BP	TRUE	0.005208333	0.006881271
GO:0070265	0.004417742	0.039223962	0.450759423	1.660246261	24	57	58203|56312|21926|11796|12257|14102|74568|245860|101613|11797|12370|19766|105675|24105|12633|56532|22059|56449|142980|380924|11886|14412|12176|12028|54722|17751|21366|78688|71929|17709|217837|213948|22030|67245	GOBP_NECROTIC_CELL_DEATH	BP	FALSE	0.03378273	0.037482488
GO:0050919	0.005513439	0.04646057	-0.442750545	-1.643996022	23	47	214968|20358|20563|20354|20348|19876|26456|243743|20349|18590|20357|18208|22253	GOBP_NEGATIVE_CHEMOTAXIS	BP	TRUE	0.038915674	0.043432569
GO:0002820	0.000176398	0.004533839	0.562879288	2.066811976	0	56	15170|15018|16190|18733|14130|105855|67742|230738|235587|19264|12053|16453|26365|17221|14727|15007|171285|11846|213208	GOBP_NEGATIVE_REGULATION_OF_ADAPTIVE_IMMUNE_RESPONSE	BP	TRUE	0.005208333	0.006881271
GO:0050858	0.008017493	0.060635851	0.527054171	1.69695412	43	30	15170|14130|107321|26365|14727|16792|208650|77799|114774|22350|56310|12483|75454|16854	GOBP_NEGATIVE_REGULATION_OF_ANTIGEN_RECEPTOR_MEDIATED_SIGNALING_PATHWAY	BP	TRUE	0.048206278	0.053649448
GO:0009890	0.00024432	0.005303077	0.249268077	1.304405163	1	1425	235320|12051|216161|54123|12575|547253|12029|12696|19062|20375|18628|12490|21926|13163|18854|15163|16825|28113|20425|54006|20852|22410|56469|20937|81879|20846|110147|12609|214290|16362|12953|21853|671535|230738|68877|21803|11666|12257|76022|52609|69852|20195|15900|235587|17829|12053|224829|16453|13636|69635|80285|22704|68077|67122|15260|192176|378430|72567|77045|20848|78829|100952|574428|13685|12…	GOBP_NEGATIVE_REGULATION_OF_BIOSYNTHETIC_PROCESS	BP	TRUE	0.005671704	0.006933621
GO:0002713	0.003537516	0.033405592	0.679717812	1.837307454	18	15	15170|14130|235587|12053|17221	GOBP_NEGATIVE_REGULATION_OF_B_CELL_MEDIATED_IMMUNITY	BP	TRUE	0.030388356	0.033178073
GO:0030889	0.003139428	0.030645004	0.65525872	1.8658615	16	18	15951|14130|17096|16331|22177|57916|12229|114774|226695	GOBP_NEGATIVE_REGULATION_OF_B_CELL_PROLIFERATION	BP	FALSE	0.028365452	0.031249328
GO:0033239	0.001324002	0.01611903	0.899122291	1.767732141	6	5	16409|16414	GOBP_NEGATIVE_REGULATION_OF_CELLULAR_AMINE_METABOLIC_PROCESS	BP	TRUE	0.016433784	0.018613051
GO:0031330	0.006623537	0.052973008	0.301919725	1.384383314	42	248	21857|30955|12696|56312|18173|56489|18854|110147|69903|12306|12257|110595|15439|15368|13636|68077|20848|72330|76574|666794|20115|18458|67811|99412|20637|11810|381629|79263|64930|17210|94190|15234|75420|74108|52477|68767|22695|224023|108143|22353|80280|56291|68943|17874|67025|171543|11651|12006|65019|15559|22059|56449|77006|219158|17425|12457|22084|104009|14198|19025|83669|26416	GOBP_NEGATIVE_REGULATION_OF_CELLULAR_CATABOLIC_PROCESS	BP	TRUE	0.043386568	0.048721288
GO:2000113	0.003385657	0.032466858	0.309461522	1.421908577	21	252	12575|12696|19062|28113|20425|214290|21853|230738|20195|235587|12053|16453|69635|378430|20848|13685|19106|11482|12877|68964|319278|52808|666794|16341|18458|18159|69639|12227|50755|12193|237886|108037|217351|64930|103135|16418|74108|22695|72587|67177|50911|12192|16201|16011|230379|17454|17350|24127|170441|231464|12144|71701|27050|22059|17975|228866|226409|67579|12457|78893|74203|269224|66362|64294…	GOBP_NEGATIVE_REGULATION_OF_CELLULAR_MACROMOLECULE_BIOSYNTHETIC_PROCESS	BP	FALSE	0.029522195	0.032453641
GO:0050866	0.000158932	0.004533839	0.447530393	2.002201153	0	199	15951|15170|15018|16190|18733|380732|14130|14191|20375|60533|21946|434215|13011|69769|14824|105855|16859|67742|16362|17096|16331|230738|12523|15368|235587|19264|12053|16453|17289|67122|246746|16923|18127|100952|12394|26365|22177|108995|229473|57916|21929|14727|12229|11847|16792|16952|15007|20971|15902|245126|15289|12524|208650|26362|16149|171285|11846|213208|93695|12519|16165|114774|226695|22724|…	GOBP_NEGATIVE_REGULATION_OF_CELL_ACTIVATION	BP	TRUE	0.005208333	0.006881271
GO:0060548	0.000131718	0.004533839	0.267485031	1.3665415	0	896	24047|237625|12702|15894|21857|20887|18793|12051|15959|54123|15162|30955|18733|13631|56312|21938|16402|20304|12490|21926|12985|12044|20296|17537|17948|15163|23845|15507|14824|105855|16175|16176|231130|11796|216984|230738|12362|15937|76088|11486|15368|17395|27273|17829|12053|16453|13636|17289|69635|192176|14678|57875|18127|170720|58186|19106|224630|234779|14102|22592|12759|106869|231507|19225|2192…	GOBP_NEGATIVE_REGULATION_OF_CELL_DEATH	BP	FALSE	0.005208333	0.006881271
GO:0031342	0.000182083	0.004533839	0.75314738	2.407687944	0	29	15040|14964|15018|18733|14130|105855|16859|19264|26365|15007|216869|13051|171285	GOBP_NEGATIVE_REGULATION_OF_CELL_KILLING	BP	TRUE	0.005208333	0.006881271
GO:2000117	0.001559522	0.018116589	0.440796498	1.701478048	8	74	18793|21926|17948|13011|11796|12362|17395|106869|19225|17002|216869|11797|15234|22349|23938|15370|11651|12505|54208|20111|14775|75736|226695|80751|21825|23950|18518|16600|18984	GOBP_NEGATIVE_REGULATION_OF_CYSTEINE_TYPE_ENDOPEPTIDASE_ACTIVITY	BP	TRUE	0.018209984	0.020618255
GO:0002719	0.00146012	0.017250991	0.596436722	1.859636603	7	26	18733|21926|69550|21803|15368|12053|16453|14727|73914|11846|11600|15216	GOBP_NEGATIVE_REGULATION_OF_CYTOKINE_PRODUCTION_INVOLVED_IN_IMMUNE_RESPONSE	BP	TRUE	0.017424794	0.01969113
GO:2001199	0.00019084	0.004533839	0.908451167	2.040977044	0	8	15018|18733|14130|66058|65963|15007	GOBP_NEGATIVE_REGULATION_OF_DENDRITIC_CELL_DIFFERENTIATION	BP	FALSE	0.005208333	0.006881271
GO:2000104	0.007261218	0.056934299	0.64605838	1.746324513	38	15	21853|12053|50755|237886|67177|12144|226409|12190	GOBP_NEGATIVE_REGULATION_OF_DNA_DEPENDENT_DNA_REPLICATION	BP	TRUE	0.046471083	0.051845683
GO:0045814	0.000867754	0.011950414	0.452178336	1.74896718	4	75	20375|20937|98999|239122|14055|13831|14056|11810|54343|18676|433759|20466|101867|84505|21849|50721|116848|16870|93759|15364|59001|67246|53892|12566|19720|666704|50518	GOBP_NEGATIVE_REGULATION_OF_GENE_EXPRESSION_EPIGENETIC	BP	TRUE	0.012653915	0.014347884
GO:1903707	0.0001703	0.004533839	0.488651482	1.965479666	0	94	15018|16190|18733|14130|21946|12262|16362|17096|16658|16331|230738|66058|12053|16453|67122|65963|12394|26365|229473|14727|17002|17869|16952|15007|15902|15289|229615|16149|21898|57259|22724|142980|14190|15354|13866|20302|15284|14461|18708	GOBP_NEGATIVE_REGULATION_OF_HEMOPOIESIS	BP	TRUE	0.005208333	0.006881271
GO:0032687	0.003053435	0.030091531	0.779659308	1.751626072	15	8	18725|100038909|64685|171285|18726	GOBP_NEGATIVE_REGULATION_OF_INTERFERON_ALPHA_PRODUCTION	BP	FALSE	0.028150308	0.03105765
GO:0032688	0.007321194	0.057274984	0.672158267	1.746649663	38	13	18733|66824|64685|19698|270151|22036|19696|22632	GOBP_NEGATIVE_REGULATION_OF_INTERFERON_BETA_PRODUCTION	BP	FALSE	0.046633753	0.052054796
GO:0032689	0.001077586	0.014074955	0.553207996	1.840189352	5	35	18733|60533|21946|16859|230738|14727|16792|101613|15289|26362|21898|171285|213208|16858|257632|57757	GOBP_NEGATIVE_REGULATION_OF_INTERFERON_GAMMA_PRODUCTION	BP	FALSE	0.014591258	0.016654525
GO:0032693	0.007892805	0.060206523	0.61029193	1.765763188	42	19	18733|14130|60533|17394|16453|22177|14727	GOBP_NEGATIVE_REGULATION_OF_INTERLEUKIN_10_PRODUCTION	BP	FALSE	0.048114776	0.053596907
GO:0032695	0.005170822	0.044211377	0.636163603	1.811487796	27	18	18733|14747|16453|216869|73914|12775|21825|54483|232801|257632|18033	GOBP_NEGATIVE_REGULATION_OF_INTERLEUKIN_12_PRODUCTION	BP	FALSE	0.0379064	0.041823944
GO:0032715	0.000355619	0.006531661	0.547432537	1.928695828	1	46	15170|21926|105855|16331|230738|12523|21929|14727|216869|14466|15234|73914|21898|18405|171285	GOBP_NEGATIVE_REGULATION_OF_INTERLEUKIN_6_PRODUCTION	BP	FALSE	0.007352359	0.008593124
GO:0032717	0.005753526	0.047551203	0.639730519	1.790993368	30	17	12051|16952|26390|21899|23938|19241|11746|16600|12489	GOBP_NEGATIVE_REGULATION_OF_INTERLEUKIN_8_PRODUCTION	BP	FALSE	0.039504846	0.044047927
GO:0043124	0.008357041	0.06264467	0.461388351	1.625547856	46	46	20846|230738|57783|66824|18626|21929|14727|26390|79263|101613|433759|12370|19766|93759|270151|66505	GOBP_NEGATIVE_REGULATION_OF_I_KAPPAB_KINASE_NF_KAPPAB_SIGNALING	BP	FALSE	0.049231181	0.054962055
GO:1903038	0.000166973	0.004533839	0.438579722	1.830329306	0	121	15170|15018|16190|18733|14130|60533|434215|69769|105855|16859|16362|230738|12053|16453|67122|12394|26365|229473|14727|11847|16792|16952|15007|20971|245126|15289|12524|208650|16149|171285|11651|11846|213208|93695|12519|114774|22724|14190|16858|13866|15284|15216|16854|16600|319817|71228|278180|12608	GOBP_NEGATIVE_REGULATION_OF_LEUKOCYTE_CELL_CELL_ADHESION	BP	TRUE	0.005208333	0.006881271
GO:0043301	0.00037237	0.00657306	0.7553739	2.074572211	1	16	14130|20375|105855|16859|12523|15368|26365|16165	GOBP_NEGATIVE_REGULATION_OF_LEUKOCYTE_DEGRANULATION	BP	TRUE	0.007352359	0.008593124
GO:0070664	0.000172354	0.004533839	0.51907426	2.057836727	0	86	15951|20293|15170|15018|18733|14130|60533|434215|16859|17096|16331|22177|229473|57916|21929|14727|12229|11847|15007|20971|12524|208650|171285|11846|213208|93695|12519|114774|226695|22724|16858|13866	GOBP_NEGATIVE_REGULATION_OF_LEUKOCYTE_PROLIFERATION	BP	TRUE	0.005208333	0.006881271
GO:0031665	0.005462422	0.046173012	0.69790817	1.775346354	28	12	16365|12362|18725|21929|17002|100038909|18726|18038|211770	GOBP_NEGATIVE_REGULATION_OF_LIPOPOLYSACCHARIDE_MEDIATED_SIGNALING_PATHWAY	BP	TRUE	0.038915674	0.043432569
GO:0045656	0.007422916	0.05780978	0.81692684	1.688592756	38	6	16331|17869	GOBP_NEGATIVE_REGULATION_OF_MONOCYTE_DIFFERENTIATION	BP	FALSE	0.046936169	0.052429347
GO:0002887	0.002071953	0.022416335	0.729193805	1.85493109	10	12	14130|20375|16859|12523|15368|13051|16165	GOBP_NEGATIVE_REGULATION_OF_MYELOID_LEUKOCYTE_MEDIATED_IMMUNITY	BP	TRUE	0.021942836	0.024670264
GO:0035509	0.003782864	0.035295628	0.875871118	1.722018842	19	5	21926|105855|16150	GOBP_NEGATIVE_REGULATION_OF_MYOSIN_LIGHT_CHAIN_PHOSPHATASE_ACTIVITY	BP	FALSE	0.031324518	0.034667228
GO:0010832	0.005979073	0.049180716	0.671794102	1.779836071	31	14	231633|434246|433759|15183|18128	GOBP_NEGATIVE_REGULATION_OF_MYOTUBE_DIFFERENTIATION	BP	TRUE	0.040909449	0.045668467
GO:0002716	0.000183959	0.004533839	0.731437583	2.193244272	0	22	15040|14964|15018|18733|16859|26365|15007|216869|171285	GOBP_NEGATIVE_REGULATION_OF_NATURAL_KILLER_CELL_MEDIATED_IMMUNITY	BP	TRUE	0.005208333	0.006881271
GO:0045665	0.004025574	0.036719292	-0.412300154	-1.659515705	16	71	21367|20675|17136|18088|20681|214444|15205|15904|50913|12317|14561|243937|17268|11820|67207|15567|13684|110351|56637|171469|16392|13209|15213|20423|70834|20473|15399|16814|269784|242748|110648	GOBP_NEGATIVE_REGULATION_OF_NEURON_DIFFERENTIATION	BP	TRUE	0.032073063	0.035756732
GO:0032088	0.003098107	0.030416445	0.411029872	1.619336462	17	83	434341|13078|12051|16365|14747|20375|216799|671535|230738|11542|66824|18035|21929|18036|20821|216869|16179|73914|80280|107392|23938|19241|24105|171285|11746|93759|12578|18038|383619	GOBP_NEGATIVE_REGULATION_OF_NF_KAPPAB_TRANSCRIPTION_FACTOR_ACTIVITY	BP	TRUE	0.028362949	0.031249328
GO:0045934	0.000124085	0.004533839	0.255985206	1.33419315	0	1310	235320|12051|216161|54123|12575|547253|12029|12696|56312|18173|19062|20375|18628|21926|56489|13163|18854|15163|16825|28113|54006|20852|22410|56469|20937|81879|20846|110147|12609|16362|19826|12953|21853|671535|230738|68877|21803|76022|52609|69852|15900|235587|22594|17829|12053|224829|13636|80285|66911|22704|68077|67122|15260|192176|72567|77045|20848|13870|78829|574428|75686|12394|11482|84653|19821…	GOBP_NEGATIVE_REGULATION_OF_NUCLEOBASE_CONTAINING_COMPOUND_METABOLIC_PROCESS	BP	TRUE	0.005208333	0.006881271
GO:0010466	0.000318928	0.006280111	0.369317921	1.64350245	1	189	21857|18793|20717|12258|20568|21926|17948|20716|13011|12266|19128|69550|11796|12268|20732|12306|12362|110595|16427|17395|278507|13601|385643|106869|13030|19225|17002|232345|216869|11797|16425|15234|22349|23938|15370|20725|11651|12505|54208|20111|14775|18787|13014|18816|75736|209378|226695|12406|80751|16971|228769|21825|59083|20714|23950|18518|213945|20733|241324|16600|18984|16426|18815|66957|7185…	GOBP_NEGATIVE_REGULATION_OF_PEPTIDASE_ACTIVITY	BP	TRUE	0.007067163	0.008467035
GO:1901380	0.00043802	0.00746573	-0.651663334	-2.006901069	1	22	16511|53416|12373|66240|12389|30948|57814|108737|11735	GOBP_NEGATIVE_REGULATION_OF_POTASSIUM_ION_TRANSMEMBRANE_TRANSPORT	BP	TRUE	0.008292614	0.009549419
GO:1900045	0.004590666	0.040379992	0.796247922	1.719009653	23	7	671535|107260|18786|56310	GOBP_NEGATIVE_REGULATION_OF_PROTEIN_K63_LINKED_UBIQUITINATION	BP	FALSE	0.034831899	0.038454125
GO:0060761	0.00034656	0.006531661	0.479098863	1.845471465	1	73	434341|22040|100038882|246730|547253|16178|24110|20304|17948|12362|19264|16181|20847|16923|13601|246727|17381|56045|73914|23938|23960	GOBP_NEGATIVE_REGULATION_OF_RESPONSE_TO_CYTOKINE_STIMULUS	BP	TRUE	0.007352359	0.008593124
GO:0039536	0.001526718	0.017875318	0.800596202	1.798664066	7	8	80861|74136|217365|22230|67664|270151	GOBP_NEGATIVE_REGULATION_OF_RIG_I_SIGNALING_PATHWAY	BP	FALSE	0.017934333	0.020347993
GO:0045869	0.002663116	0.027161945	0.776853897	1.809562172	13	9	80287|19062|84505|21849|15364|67246	GOBP_NEGATIVE_REGULATION_OF_SINGLE_STRANDED_VIRAL_RNA_REPLICATION_VIA_DOUBLE_STRANDED_DNA_INTERMEDIATE	BP	FALSE	0.025836199	0.028838741
GO:0070244	0.000573833	0.008638616	0.851782904	1.838903429	2	7	11486|16453|13636	GOBP_NEGATIVE_REGULATION_OF_THYMOCYTE_APOPTOTIC_PROCESS	BP	FALSE	0.009403149	0.010774508
GO:1903556	0.000174886	0.004533839	0.613665052	2.309753791	0	64	73149|15170|12051|18733|60533|12490|16859|230738|12257|18725|21929|14727|17002|11847|110168|56399|216869|100038909|73914|26362|21898|18405|171285|18726|93695|74155	GOBP_NEGATIVE_REGULATION_OF_TUMOR_NECROSIS_FACTOR_SUPERFAMILY_CYTOKINE_PRODUCTION	BP	TRUE	0.005208333	0.006881271
GO:0060339	0.000183083	0.004533839	0.735662433	2.156073368	0	20	434341|22040|100038882|246730|24110|20847|246727|17381|56045|23960	GOBP_NEGATIVE_REGULATION_OF_TYPE_I_INTERFERON_MEDIATED_SIGNALING_PATHWAY	BP	FALSE	0.005208333	0.006881271
GO:0001915	0.000188359	0.004533839	0.843230537	2.145018963	0	12	15018|18733|14130|105855|19264|26365|15007	GOBP_NEGATIVE_REGULATION_OF_T_CELL_MEDIATED_CYTOTOXICITY	BP	TRUE	0.005208333	0.006881271
GO:0014033	0.007990315	0.060506411	-0.355638587	-1.504752016	32	94	214968|20358|11749|13616|19713|13618|20681|15205|20665|20354|20348|11477|26456|20349|16974|20357|14472|12558|17311|216285|16392|18741	GOBP_NEURAL_CREST_CELL_DIFFERENTIATION	BP	TRUE	0.048206278	0.053649448
GO:0001755	0.000461148	0.007745652	-0.481309916	-1.868673897	1	58	214968|20358|11749|13616|19713|13618|20681|20665|20354|20348|11477|26456|20349|20357|14472|17311|216285|16392|18741|20423|13869	GOBP_NEURAL_CREST_CELL_MIGRATION	BP	TRUE	0.008564182	0.009922223
GO:0060052	0.006111697	0.049877008	-0.746106854	-1.780976302	28	9	380684|18039|226180|50769	GOBP_NEUROFILAMENT_CYTOSKELETON_ORGANIZATION	BP	FALSE	0.04109589	0.046040515
GO:0150076	0.000178987	0.004533839	0.575753188	1.940009303	0	37	17392|56312|21938|21926|13011|14824|16176|17394|13032|17395|19264|234779|19225	GOBP_NEUROINFLAMMATORY_RESPONSE	BP	TRUE	0.005208333	0.006881271
GO:0007158	0.00344086	0.032670889	-0.684554401	-1.857695592	15	14	19713|18191|29862|21960|17968|11899|12569|56079|18189|269784	GOBP_NEURON_CELL_CELL_ADHESION	BP	FALSE	0.029820789	0.032582446
GO:1902284	0.000226501	0.005193706	-0.54709554	-1.920646914	0	37	214968|20358|20315|22339|20563|20354|20348|22415|26456|12168|243743|20349|20357	GOBP_NEURON_PROJECTION_EXTENSION_INVOLVED_IN_NEURON_PROJECTION_GUIDANCE	BP	TRUE	0.005555983	0.006933621
GO:0042133	0.000663277	0.009767828	-0.617094387	-1.983130139	2	26	21823|18125|268860|63993|12038|14417|17161|12846|11423|14415|382864|56752|59012|214579	GOBP_NEUROTRANSMITTER_METABOLIC_PROCESS	BP	FALSE	0.010601552	0.012130592
GO:0098810	0.0067659	0.053862987	-0.488058493	-1.690997279	29	35	13162|243616|214084|16513|63959|14758|18125|20519|20538|15567|243328|13490	GOBP_NEUROTRANSMITTER_REUPTAKE	BP	TRUE	0.044125434	0.049573309
GO:0097350	0.005329273	0.045268342	0.834592627	1.725108045	27	6	17289|16952|15289|26362	GOBP_NEUTROPHIL_CLEARANCE	BP	FALSE	0.038529147	0.04273036
GO:0030185	0.004029692	0.036719292	-0.872065219	-1.72685036	18	5	101488143|110257|15122	GOBP_NITRIC_OXIDE_TRANSPORT	BP	FALSE	0.032073063	0.035756732
GO:0090305	0.000153941	0.004533839	0.41667632	1.911362817	0	249	22040|76130|14156|276950|24014|18975|230738|117109|229003|13870|75686|54188|104884|22592|381801|22038|13368|69639|18973|108062|50755|625662|237886|56045|103135|227525|74108|22591|381196|52477|22695|72587|50911|11783|66481|140917|382913|234699|75416|547176|19360|70044|100336|24127|66595|327762|83703|231464|237877|104806|114615|71701|27050|104759|18861|15364|68544|226409|75764|22427|12457|13872|433…	GOBP_NUCLEIC_ACID_PHOSPHODIESTER_BOND_HYDROLYSIS	BP	FALSE	0.005208333	0.006881271
GO:0033866	0.001614019	0.018645505	-0.44237788	-1.717521226	6	58	64451|56348|236900|68801|74559|94180|170439|104112|70025|13358|216739|60525|74205|100705|211347|50790	GOBP_NUCLEOSIDE_BISPHOSPHATE_BIOSYNTHETIC_PROCESS	BP	TRUE	0.018734148	0.021253401
GO:0070427	0.003996955	0.036613514	0.838235337	1.732637549	20	6	18035|21929|192656|21898	GOBP_NUCLEOTIDE_BINDING_OLIGOMERIZATION_DOMAIN_CONTAINING_1_SIGNALING_PATHWAY	BP	TRUE	0.032073063	0.035755367
GO:0070431	0.003340757	0.03225056	0.668147129	1.870548677	17	17	15944|54396|18035|210808|21929|192656|65221|21898|19697|257632|193740|432940|15511	GOBP_NUCLEOTIDE_BINDING_OLIGOMERIZATION_DOMAIN_CONTAINING_2_SIGNALING_PATHWAY	BP	TRUE	0.02947727	0.032453641
GO:0014003	0.000227376	0.005193706	-0.505548688	-1.819905762	0	41	50914|18823|21367|338521|17153|17136|11484|16513|18088|12805|20665|15904|72948	GOBP_OLIGODENDROCYTE_DEVELOPMENT	BP	TRUE	0.005555983	0.006933621
GO:0016053	0.000864304	0.011950414	-0.299945848	-1.468016315	2	276	20250|67092|68041|18823|20249|338521|236539|14104|56348|106861|14431|19317|68801|212980|74559|218442|94180|328035|170439|104112|70025|231070|17001|243078|70316|22276|76267|170459|66902|11684|257635|104086|57874|268860|54486|13244|20916|14661|56473|56369|98256|104923|100705|66194|66775|13180|56351|16592|226856|209027|16956|170789|11998|17319|107239|27364|54447|56454|52023|67870	GOBP_ORGANIC_ACID_BIOSYNTHETIC_PROCESS	BP	TRUE	0.012653915	0.014347884
GO:0002158	0.00420811	0.037872707	0.800185559	1.727510568	21	7	27060|21943|21929|12977|18162	GOBP_OSTEOCLAST_PROLIFERATION	BP	TRUE	0.032714255	0.036384046
GO:0043043	0.000139723	0.004533839	0.293252812	1.463198175	0	626	13078|12051|13631|12696|19652|231279|20304|11634|21926|20425|74412|213753|15507|22352|214290|230738|20918|69635|17872|57783|19899|378430|20848|19896|58988|13685|319195|19106|12877|18626|69860|319278|666794|75705|26570|97541|27367|16341|20115|110954|18458|19951|69639|12227|26961|66656|66480|12193|108037|217351|75617|64930|20044|103135|11837|68134|75420|16418|20102|22321|76808|74108|107733|28146|67…	GOBP_PEPTIDE_BIOSYNTHETIC_PROCESS	BP	TRUE	0.005208333	0.006881271
GO:0043473	0.004132231	0.037391479	-0.366622811	-1.568253865	16	100	18605|13616|16553|229658|13618|21823|53869|59030|20665|170639|70495|11977|20615|17828|27428|12705|117197|17342|11990|18015|56297|71492|19324|13798	GOBP_PIGMENTATION	BP	TRUE	0.032491336	0.036083039
GO:0072386	0.001675744	0.019209158	-0.837909288	-1.854684225	7	7	16553|16573|17762|16568|16579	GOBP_PLUS_END_DIRECTED_ORGANELLE_TRANSPORT_ALONG_MICROTUBULE	BP	TRUE	0.018962047	0.021718693
GO:0002821	0.000169664	0.004533839	0.498329992	2.041286543	0	107	15040|14964|15018|12010|18173|60533|21926|12266|20852|216799|16176|52118|21803|11486|16159|19264|80859|16161|66824|74131|12229|192656|58185|15007|332579|15458|107035|17350|16177|237877|93759|75698|16193|66362|12479|78473|56708|71890|257632	GOBP_POSITIVE_REGULATION_OF_ADAPTIVE_IMMUNE_RESPONSE	BP	TRUE	0.005208333	0.006881271
GO:0046641	0.000735024	0.010526231	0.647169038	1.959820093	3	23	15040|15018|16859|19264|20963|192656|15007|54721|21813	GOBP_POSITIVE_REGULATION_OF_ALPHA_BETA_T_CELL_PROLIFERATION	BP	TRUE	0.01137537	0.012870737
GO:1901098	0.003825555	0.035512761	0.804960783	1.737819739	19	7	15944|54396|78610	GOBP_POSITIVE_REGULATION_OF_AUTOPHAGOSOME_MATURATION	BP	FALSE	0.031343831	0.03478365
GO:0045773	0.00022686	0.005193706	-0.532405626	-1.894093972	0	39	20315|71653|22339|53869|11538|17755|13690|16728|17762|11426|12168|71751|18472|18208|382253|99152|12561	GOBP_POSITIVE_REGULATION_OF_AXON_EXTENSION	BP	TRUE	0.005555983	0.006933621
GO:0002714	0.002863791	0.028473919	0.522434338	1.760350611	15	37	15040|21926|12266|20852|21803|19264|12229|15458|17350|237877|75698|66362|56708|71890|257632	GOBP_POSITIVE_REGULATION_OF_B_CELL_MEDIATED_IMMUNITY	BP	TRUE	0.026898432	0.029702184
GO:0009896	0.002423378	0.025221087	0.278159791	1.364241682	16	498	15944|54396|68545|56312|268749|21938|66853|21926|17698|56469|16176|214290|230738|11666|13032|15368|69635|68077|378430|64143|72512|319236|14555|140742|72330|12759|78610|329015|21929|666794|192656|216805|76892|16792|18458|78781|69639|12227|17869|209200|112406|20821|20620|94094|12193|14466|74735|19182|217351|54636|64930|71732|80888|11813|103135|15289|74108|18024|22695|72587|50911|208650|50873|22353|…	GOBP_POSITIVE_REGULATION_OF_CATABOLIC_PROCESS	BP	TRUE	0.024125321	0.027290859
GO:0045915	0.005446167	0.046073064	-0.786149333	-1.740115293	25	7	14763|65114|268860	GOBP_POSITIVE_REGULATION_OF_CATECHOLAMINE_METABOLIC_PROCESS	BP	TRUE	0.038915674	0.043411092
GO:0050867	0.000150263	0.004533839	0.437544591	2.070258826	0	335	15040|20344|24047|246256|237625|235320|15170|15018|16190|12575|18733|12010|14191|20304|60533|21926|16409|16414|20296|20852|105855|17474|16859|16175|216799|16176|231130|17394|17096|16331|21803|13032|76088|22329|11486|16159|19264|80859|21950|17387|22324|12053|16453|16161|26410|66824|12394|22177|21943|20963|18725|50723|12182|17221|14727|74131|12229|192656|78317|12721|16952|15007|100038909|54721|1528…	GOBP_POSITIVE_REGULATION_OF_CELL_ACTIVATION	BP	TRUE	0.005208333	0.006881271
GO:0090343	0.000186846	0.004533839	0.773779711	2.050034431	0	14	15018|12010|11847|15007|66610|214763|22059|93759|114774|66090|16905	GOBP_POSITIVE_REGULATION_OF_CELL_AGING	BP	FALSE	0.005208333	0.006881271
GO:0010942	0.000141965	0.004533839	0.363260985	1.791685826	0	542	15951|20201|20202|13078|21817|17392|235320|12018|15018|80885|58203|12575|18733|14130|68545|12259|56312|21938|21937|20304|60533|76686|21926|16409|16414|26943|20296|13163|18854|22410|14824|16859|19378|19826|17096|16331|56213|230738|13032|12257|15439|17000|19125|16159|14283|15368|17395|19264|12053|69635|12226|83486|72567|66824|13712|22177|14102|20963|12759|385643|106869|19225|14595|17873|192656|2168…	GOBP_POSITIVE_REGULATION_OF_CELL_DEATH	BP	FALSE	0.005208333	0.006881271
GO:0031343	0.000176398	0.004533839	0.563815291	2.070248843	0	56	15040|14964|15018|12010|20375|16409|52118|16159|19264|22324|16161|22177|20963|15007|30925	GOBP_POSITIVE_REGULATION_OF_CELL_KILLING	BP	TRUE	0.005208333	0.006881271
GO:2001056	0.00231673	0.024354947	0.372336679	1.573252761	13	133	20201|12363|20202|12018|21926|18854|14810|16859|216799|22436|12362|20518|69635|66824|14102|20963|192656|223870|16792|17869|72565|332579|13036|101613|22035|15289|12370|170770|12364|11783|195046|230379|12633|75083|27050|93759|226695|268973|383619|83383|64704|17127|54483|20680|215114|12028	GOBP_POSITIVE_REGULATION_OF_CYSTEINE_TYPE_ENDOPEPTIDASE_ACTIVITY	BP	TRUE	0.023631869	0.02650493
GO:1900017	0.000552995	0.008558857	0.656701108	1.946038795	2	21	237625|229898|21926|106512|20848|332579|21899|17874|21898|16193|106759|257632|16172	GOBP_POSITIVE_REGULATION_OF_CYTOKINE_PRODUCTION_INVOLVED_IN_INFLAMMATORY_RESPONSE	BP	FALSE	0.009254118	0.010636029
GO:0002230	0.007657247	0.058998644	0.539499023	1.711168602	41	28	18733|20846|230073|230738|80285|16161|72512|66824|209200|20466|214763|54633|383619	GOBP_POSITIVE_REGULATION_OF_DEFENSE_RESPONSE_TO_VIRUS_BY_HOST	BP	FALSE	0.047790571	0.053276223
GO:0002606	0.008224943	0.061788099	0.776571476	1.676530421	42	7	24047|18173|16149|12775|257632	GOBP_POSITIVE_REGULATION_OF_DENDRITIC_CELL_ANTIGEN_PROCESSING_AND_PRESENTATION	BP	TRUE	0.048858275	0.054370504
GO:1905168	0.00232683	0.02438715	0.528777068	1.781722537	12	37	22376|21853|227867|13831|15193|68067|70088|21427|64050|100683|78656|225182|67561|19362|72199|103537|11545|71777|66233|11461|66991|77044|216853	GOBP_POSITIVE_REGULATION_OF_DOUBLE_STRAND_BREAK_REPAIR_VIA_HOMOLOGOUS_RECOMBINATION	BP	FALSE	0.023631869	0.02650493
GO:2000353	0.008627019	0.063976546	0.602878671	1.744314337	46	19	15018|68545|20296|15007|16401|105349|18569|105722|56484|21825	GOBP_POSITIVE_REGULATION_OF_ENDOTHELIAL_CELL_APOPTOTIC_PROCESS	BP	FALSE	0.049771264	0.055577587
GO:0070374	0.000159236	0.004533839	0.3761764	1.674585316	0	190	24047|15894|20293|12273|12654|21832|17167|12768|20304|21926|14289|20296|16859|16175|21803|20295|19264|384009|233571|14678|66824|21943|20299|114249|192656|14161|14538|23991|12978|14184|73167|216869|332579|20416|15289|14173|14257|18168|16149|21898|171285|12633|101540|12505|26400|76089|93695|21934|15558|20306|18816|11596|321019|15559	GOBP_POSITIVE_REGULATION_OF_ERK1_AND_ERK2_CASCADE	BP	FALSE	0.005208333	0.006881271
GO:2000193	0.001655629	0.019062654	0.614266032	1.876863373	8	24	237625|64292|16175|16176|433256|106648|21943|21934|64385	GOBP_POSITIVE_REGULATION_OF_FATTY_ACID_TRANSPORT	BP	TRUE	0.0189532	0.021626356
GO:0031622	0.002869166	0.028491613	0.81109579	1.751064529	14	7	21926|16176|21943|19225|21934	GOBP_POSITIVE_REGULATION_OF_FEVER_GENERATION	BP	TRUE	0.026898432	0.029702184
GO:0060252	0.004671151	0.040811728	0.67736319	1.794590685	24	14	21926|16176|17096|14580|12257|17869	GOBP_POSITIVE_REGULATION_OF_GLIAL_CELL_PROLIFERATION	BP	TRUE	0.035305211	0.038809008
GO:0071624	0.004782929	0.041442124	0.581041622	1.775347622	25	24	24047|12273|12267|19354|105855|16149	GOBP_POSITIVE_REGULATION_OF_GRANULOCYTE_CHEMOTAXIS	BP	TRUE	0.035734524	0.039363503
GO:1903708	0.000163639	0.004533839	0.507850139	2.189465699	0	152	24047|237625|235320|15018|16190|18733|12768|21926|15163|105855|16859|216799|216984|16331|21803|11486|19264|80859|21950|17387|12053|16161|12394|22177|21943|20963|17221|14727|74131|12229|192656|16952|15007|15902|12977|15289|12370|12524|19766|21813|26362|12192|14281|16149|12519|107527|11596|22724|14633|104709|15284|56484|228361|20677|16854|211770|14159|16169|56215	GOBP_POSITIVE_REGULATION_OF_HEMOPOIESIS	BP	TRUE	0.005208333	0.006881271
GO:0002885	0.007944014	0.060295819	0.845451902	1.662212711	41	5	15040|12266|12229|12775	GOBP_POSITIVE_REGULATION_OF_HYPERSENSITIVITY	BP	TRUE	0.048114776	0.053596907
GO:0032728	0.000178891	0.004533839	0.563806338	1.927984922	0	40	100038882|246730|54123|246728|24088|71586|16362|230073|80861|170743|72512|246727|192656|27056|384309|23960|21898|142980|74414|106759|67486|14251|66878	GOBP_POSITIVE_REGULATION_OF_INTERFERON_BETA_PRODUCTION	BP	FALSE	0.005208333	0.006881271
GO:0032729	0.000173943	0.004533839	0.576534945	2.200869813	0	69	100038882|12051|15018|18733|12475|18173|18106|21926|16859|16176|16159|15900|16161|170743|66824|74131|192656|15007|54721|30925|21898|171285|16177	GOBP_POSITIVE_REGULATION_OF_INTERFERON_GAMMA_PRODUCTION	BP	FALSE	0.005208333	0.006881271
GO:0032733	0.000180571	0.004533839	0.58071199	1.939936251	0	36	100038882|12051|60533|12490|24088|16859|20848|66824|234779|20963|17221|74131|15234|15289|21898|213208	GOBP_POSITIVE_REGULATION_OF_INTERLEUKIN_10_PRODUCTION	BP	FALSE	0.005208333	0.006881271
GO:0032735	0.000178763	0.004533839	0.593208213	2.019463114	0	39	24047|15018|24088|16859|16362|15900|234779|20963|192656|16792|15007|27056|15289|21898|19697|11596|142980|26416|12775|257632	GOBP_POSITIVE_REGULATION_OF_INTERLEUKIN_12_PRODUCTION	BP	FALSE	0.005208333	0.006881271
GO:0032731	0.000176991	0.004533839	0.666645365	2.437118487	0	55	15951|24047|229898|21926|18406|15507|16859|216799|69146|12362|217203|20848|66824|22177|18725|192656|100038909|12370|195046|21899|17874|21898|18405|18726|75083|11596|226695|268973|383619|20302|17127|16193|94092|54483|232801|257632|378425	GOBP_POSITIVE_REGULATION_OF_INTERLEUKIN_1_BETA_PRODUCTION	BP	FALSE	0.005208333	0.006881271
GO:0032743	0.00557554	0.04671143	0.517656195	1.710966345	30	34	16175|16176|19264|12394|234779|74131|192656|16952|12524|101540|12519|27050	GOBP_POSITIVE_REGULATION_OF_INTERLEUKIN_2_PRODUCTION	BP	FALSE	0.039109001	0.04370161
GO:0032755	0.000171468	0.004533839	0.510103245	2.033417998	0	89	18733|21926|24088|71586|16859|16175|16176|21897|17394|13057|230073|217203|16194|170743|224440|20848|66824|22177|234779|20963|18725|192656|332579|18987|100038909|15289|21899|16149|17874|21898|18726|107527|11596	GOBP_POSITIVE_REGULATION_OF_INTERLEUKIN_6_PRODUCTION	BP	FALSE	0.005208333	0.006881271
GO:0032757	0.000175254	0.004533839	0.603614336	2.242370999	0	59	12654|12475|18106|21926|24088|16859|16176|21897|230073|170743|20848|66824|20963|18725|100038909|15289|19766|16149|17874|21898|101540|19697|18726|18787	GOBP_POSITIVE_REGULATION_OF_INTERLEUKIN_8_PRODUCTION	BP	FALSE	0.005208333	0.006881271
GO:0034767	0.003598047	0.033823592	-0.329611867	-1.509208428	13	155	14664|118454|54377|18823|16511|53416|13616|11937|232341|56089|66240|11933|12335|268345|16502|18125|215748|18671|58234|68073|83433|59091|23796|11735|21838|238161|76854|279561|18439|16533|77574	GOBP_POSITIVE_REGULATION_OF_ION_TRANSMEMBRANE_TRANSPORT	BP	TRUE	0.030505179	0.033459802
GO:0043123	0.000160128	0.004533839	0.428910669	1.900397659	0	184	24047|66940|268749|21937|21926|56489|17474|16859|16175|16176|231130|69550|11796|12362|17000|217203|15368|11853|20198|192176|225471|319236|13601|21943|56200|192656|17002|217069|212139|20821|20620|94094|66656|332579|74735|11797|22035|16179|20196|12370|19766|50873|211550|52829|68943|21899|16149|24105|17874|21898|12633|19697|103694|269608|15559|59126|26406|68682|266632|53859|142980|21933|107869|22196…	GOBP_POSITIVE_REGULATION_OF_I_KAPPAB_KINASE_NF_KAPPAB_SIGNALING	BP	FALSE	0.005208333	0.006881271
GO:0046330	0.000512383	0.008329168	0.411302278	1.655685583	2	95	24047|17969|14130|21926|17948|16175|16176|17394|17000|665113|66824|21943|17873|192656|332579|15289|19766|381921|14257|17874|21898|26400|330177|52521|18816|11596	GOBP_POSITIVE_REGULATION_OF_JNK_CASCADE	BP	FALSE	0.008908991	0.010369582
GO:2000108	0.002388828	0.024936386	0.60778911	1.840565973	12	23	80885|20304|60533|16859|17096|16952|76089|22059|93759|12578	GOBP_POSITIVE_REGULATION_OF_LEUKOCYTE_APOPTOTIC_PROCESS	BP	TRUE	0.024011412	0.027024126
GO:0043302	0.000915919	0.012399487	0.619580422	1.910736754	4	25	237625|16190|14191|16409|16414|20963|68891	GOBP_POSITIVE_REGULATION_OF_LEUKOCYTE_DEGRANULATION	BP	TRUE	0.013047493	0.014899622
GO:0070665	0.000164123	0.004533839	0.538912464	2.298623767	0	141	15040|24047|246256|12984|15018|12575|18733|20304|60533|105855|16859|16175|16176|69550|17096|22329|11486|16159|19264|21950|12053|16453|16161|66824|20963|50723|12182|17221|74131|192656|78317|12721|16952|12978|15007|54721|12977|15289|12524|21813|16149|17874|21898|171285|12519|237877|14999|11596|27050|384783|321019	GOBP_POSITIVE_REGULATION_OF_LEUKOCYTE_PROLIFERATION	BP	TRUE	0.005208333	0.006881271
GO:0010759	0.000554017	0.008558857	0.699983215	1.99321534	2	18	12273|12267|20304|14747|12978|12977	GOBP_POSITIVE_REGULATION_OF_MACROPHAGE_CHEMOTAXIS	BP	FALSE	0.009254118	0.010636029
GO:0045651	0.001303295	0.015979202	0.716823547	1.937605903	6	15	15163|21803|15902|12977|12370|19766|211770	GOBP_POSITIVE_REGULATION_OF_MACROPHAGE_DIFFERENTIATION	BP	TRUE	0.016291193	0.018613051
GO:0033008	0.000187723	0.004533839	0.781691619	2.031279641	0	13	237625|16190|14191|20963|14461	GOBP_POSITIVE_REGULATION_OF_MAST_CELL_ACTIVATION_INVOLVED_IN_IMMUNE_RESPONSE	BP	FALSE	0.005208333	0.006881271
GO:0031112	0.002491506	0.025763864	-0.502112541	-1.762728504	10	37	105439|214444|56350|56327|17755|18080|17762|20257|75786|75991|12569|18260|13589	GOBP_POSITIVE_REGULATION_OF_MICROTUBULE_POLYMERIZATION_OR_DEPOLYMERIZATION	BP	TRUE	0.024537561	0.027660147
GO:0071639	0.000930925	0.012537346	0.740241882	2.000906705	4	15	246730|16859|16176|12523|20963|246727|23960|68279|11596	GOBP_POSITIVE_REGULATION_OF_MONOCYTE_CHEMOTACTIC_PROTEIN_1_PRODUCTION	BP	FALSE	0.013059744	0.014949299
GO:0002888	0.000183083	0.004533839	0.708003537	2.075010903	0	20	15040|20375|16409|16414|12266|230073|22177|56200|12229|68891|11846	GOBP_POSITIVE_REGULATION_OF_MYELOID_LEUKOCYTE_MEDIATED_IMMUNITY	BP	TRUE	0.005208333	0.006881271
GO:0032819	0.001715593	0.019495025	0.768473071	1.848543298	8	10	15040|246256|54721	GOBP_POSITIVE_REGULATION_OF_NATURAL_KILLER_CELL_PROLIFERATION	BP	TRUE	0.018962047	0.021876807
GO:1902565	0.007803578	0.059789096	0.814009809	1.682563235	40	6	21926|16409|16414|68891|74411	GOBP_POSITIVE_REGULATION_OF_NEUTROPHIL_ACTIVATION	BP	FALSE	0.048114776	0.053596907
GO:0051092	0.000163586	0.004533839	0.433710456	1.866099751	0	149	20201|20202|268749|21926|24088|16859|216799|16176|16174|56613|12362|20848|66824|319236|170720|19106|234779|21943|12759|12229|192656|17002|217069|23991|20821|94094|332579|74735|16179|76510|19766|73914|69159|21899|24105|17874|21898|13051|12633|101540|19697|26443|56532|21934|11596|27050|77006|268973|383619|142980|107869|16193|12322|16151|18148|106759|216877|19720|257632	GOBP_POSITIVE_REGULATION_OF_NF_KAPPAB_TRANSCRIPTION_FACTOR_ACTIVITY	BP	FALSE	0.005208333	0.006881271
GO:1901224	0.000697593	0.010158092	0.468491331	1.770264903	3	65	24047|12475|21926|24088|70110|16859|16176|17394|170743|19106|16792|16179|12524|16202|64685|24105|21898|171285|19697|11596|27050|18569|142980	GOBP_POSITIVE_REGULATION_OF_NIK_NF_KAPPAB_SIGNALING	BP	FALSE	0.010970217	0.012480854
GO:1903209	0.003693444	0.034564121	0.647022525	1.842408781	19	18	17392|21926|17210|19766|21899|21898|114774|56484	GOBP_POSITIVE_REGULATION_OF_OXIDATIVE_STRESS_INDUCED_CELL_DEATH	BP	FALSE	0.030910799	0.034058314
GO:1903223	0.005738332	0.047463356	0.791608562	1.708993797	29	7	21926|17210|21899|21898	GOBP_POSITIVE_REGULATION_OF_OXIDATIVE_STRESS_INDUCED_NEURON_DEATH	BP	FALSE	0.039504846	0.044034007
GO:0010952	0.000481541	0.007984978	0.369896229	1.628972281	2	174	20201|12363|20202|12018|19186|21926|18854|14810|14824|16859|216799|22436|17096|19188|12362|20518|13636|69635|20848|66824|14102|20963|192656|223870|16792|17869|72565|332579|13036|101613|22035|56436|15289|12370|170770|12364|11783|59287|195046|68943|230379|12633|75083|11596|27050|103554|93759|226695|77006|268973|383619|83383|64704	GOBP_POSITIVE_REGULATION_OF_PEPTIDASE_ACTIVITY	BP	TRUE	0.008858536	0.010227308
GO:0010562	0.000402199	0.006946279	0.262095851	1.330432516	2	810	12531|230735|24047|15944|17969|18793|54396|30955|12575|18733|320207|547253|80982|12654|21832|17167|18173|16402|233328|14191|21937|20304|18106|76686|21926|12985|14289|13163|231633|15163|12266|105855|16176|545812|56613|17096|21803|16159|14129|17395|19264|13636|233571|17289|16194|68188|80285|17872|66826|64143|665113|18763|18127|170720|23922|14555|11482|26407|234779|21943|15512|14102|20963|12759|1922…	GOBP_POSITIVE_REGULATION_OF_PHOSPHORUS_METABOLIC_PROCESS	BP	TRUE	0.007765222	0.008886162
GO:0071803	0.000757002	0.010752121	0.77997615	1.934669253	3	11	12332|21926|17698|18826	GOBP_POSITIVE_REGULATION_OF_PODOSOME_ASSEMBLY	BP	FALSE	0.011532456	0.012979435
GO:0043268	0.002537486	0.026121027	-0.454589009	-1.705347125	10	49	16511|53416|13616|232341|66240|11933|268345|16502|16573|83433|238161|279561|16533|11931	GOBP_POSITIVE_REGULATION_OF_POTASSIUM_ION_TRANSPORT	BP	TRUE	0.024864808	0.027993197
GO:0031394	0.007268554	0.056948874	0.78279849	1.689973843	37	7	237625|16176|19225|16952|16149	GOBP_POSITIVE_REGULATION_OF_PROSTAGLANDIN_BIOSYNTHETIC_PROCESS	BP	TRUE	0.046471083	0.051845683
GO:1900122	0.003816794	0.035463098	0.774514469	1.74006739	19	8	12010|12306|17395|15216	GOBP_POSITIVE_REGULATION_OF_RECEPTOR_BINDING	BP	TRUE	0.031343831	0.03478365
GO:0045591	0.008627019	0.063976546	0.600740046	1.738126636	46	19	15018|18733|16859|12053|17221|14727|15007|56484|228361	GOBP_POSITIVE_REGULATION_OF_REGULATORY_T_CELL_DIFFERENTIATION	BP	TRUE	0.049771264	0.055577587
GO:0060332	0.000765111	0.010852467	0.84909606	1.833102835	3	7	434341|15944|54396|80285|15458	GOBP_POSITIVE_REGULATION_OF_RESPONSE_TO_INTERFERON_GAMMA	BP	TRUE	0.011538462	0.013050493
GO:0023056	0.000119717	0.004533839	0.289247764	1.521083699	0	1587	76905|20344|20201|69217|24047|12363|20202|434341|237625|13078|15944|15894|21817|17969|66940|18793|20293|12273|15170|12018|54396|54123|83490|71704|30955|80885|58203|18733|320207|547253|14130|56312|12654|21832|12475|11686|17167|268749|12768|16402|233328|14191|21937|20304|20375|14632|21926|12985|26943|24088|56489|14289|20296|17537|17948|18854|15163|70110|14744|277744|12266|14810|22410|105855|74039|1…	GOBP_POSITIVE_REGULATION_OF_SIGNALING	BP	TRUE	0.005208333	0.006881271
GO:0048661	0.000519121	0.008329168	0.462666621	1.797731465	2	77	20304|21926|20846|13057|21803|15368|17395|233571|16194|14678|11504|19225|17869|15902|433759|16179|14173|21813|72508|16011|18168|17874|21898|11651|18816|60611|266632|11629|16193|21825	GOBP_POSITIVE_REGULATION_OF_SMOOTH_MUSCLE_CELL_PROLIFERATION	BP	TRUE	0.008908991	0.010369582
GO:0070304	0.001979218	0.021716041	0.381342055	1.603589901	11	127	24047|17969|14130|20375|21926|17948|16175|22436|16176|17394|17096|230738|17000|665113|66824|19106|26407|21943|17873|192656|332579|15289|19766|381921|14257|17874|21898|26400|330177|52521|18816|11596	GOBP_POSITIVE_REGULATION_OF_STRESS_ACTIVATED_PROTEIN_KINASE_SIGNALING_CASCADE	BP	TRUE	0.021412369	0.024311889
GO:1903557	0.000169952	0.004533839	0.579098704	2.353236974	0	102	15040|24047|13058|246730|12475|246728|24088|18406|71586|15507|16859|16175|21897|17394|13057|230073|12523|217203|19264|224440|20848|66824|22177|234779|20963|18725|246727|12759|74131|192656|73181|332579|100038909|15289|12524|19766|23960|17874|15979|21898|18405|171285|18726	GOBP_POSITIVE_REGULATION_OF_TUMOR_NECROSIS_FACTOR_SUPERFAMILY_CYTOKINE_PRODUCTION	BP	TRUE	0.005208333	0.006881271
GO:0060340	0.001101322	0.014328831	0.667602231	1.931579602	5	19	434341|54123|58203|56489|72512|17381|384309	GOBP_POSITIVE_REGULATION_OF_TYPE_I_INTERFERON_MEDIATED_SIGNALING_PATHWAY	BP	FALSE	0.014709432	0.016863026
GO:0042531	0.00847009	0.063128056	0.450282717	1.608956006	47	49	547253|21937|20304|21926|15163|17096|16159|16194|80285|12978|14184|15458|21936|12803|16193|56708	GOBP_POSITIVE_REGULATION_OF_TYROSINE_PHOSPHORYLATION_OF_STAT_PROTEIN	BP	FALSE	0.049341025	0.055092941
GO:0002726	0.004380361	0.038991967	0.567298857	1.768787333	23	26	15018|12010|216799|16176|74131|58185|15007|16177|16193	GOBP_POSITIVE_REGULATION_OF_T_CELL_CYTOKINE_PRODUCTION	BP	TRUE	0.033628759	0.037261369
GO:0001916	0.000182515	0.004533839	0.68693701	2.141808445	0	26	15040|14964|15018|12010|52118|16159|19264|16161|15007	GOBP_POSITIVE_REGULATION_OF_T_CELL_MEDIATED_CYTOTOXICITY	BP	TRUE	0.005208333	0.006881271
GO:0002666	0.002271007	0.023971226	0.750586549	1.861770668	11	11	15018|18733|14727|15007|208650|21813	GOBP_POSITIVE_REGULATION_OF_T_CELL_TOLERANCE_INDUCTION	BP	TRUE	0.023431023	0.026232121
GO:0010575	0.001457726	0.017250991	0.599520972	1.886104947	7	27	13078|12273|12267|12266|16175|16176|21803|19225|14257	GOBP_POSITIVE_REGULATION_OF_VASCULAR_ENDOTHELIAL_GROWTH_FACTOR_PRODUCTION	BP	FALSE	0.017424794	0.01969113
GO:1904018	0.000979112	0.013051064	0.371225573	1.604159733	5	154	76905|13078|13058|12273|12267|12654|16402|12490|12266|15507|14824|16175|16176|11745|230738|15277|243912|15368|12226|57875|20848|80898|18127|13601|12394|11482|13036|15234|18024|20130|14173|21813|58861|223864|13051|101540|20193|50721|18787|93759|246707|54409|15364|329278|142980|104709|11601|14461|21825|18654|20866|19229	GOBP_POSITIVE_REGULATION_OF_VASCULATURE_DEVELOPMENT	BP	TRUE	0.013637635	0.015571196
GO:0010608	0.00114139	0.014643249	0.284819049	1.396438269	7	497	13078|12051|12696|19652|231279|18173|21938|20304|11634|21926|56489|20425|74412|213753|15507|22352|214290|24014|230738|21803|20918|69635|80285|17872|378430|20848|58988|13685|19106|12877|18626|319278|666794|75705|16341|110954|18458|69639|12227|14538|11810|12193|108037|217351|64930|20044|103135|68134|75420|16418|20102|13207|74108|28146|52477|19766|22695|72587|214048|50911|74112|72508|234374|22353|71…	GOBP_POSTTRANSCRIPTIONAL_REGULATION_OF_GENE_EXPRESSION	BP	TRUE	0.014885496	0.017056406
GO:1990573	0.00045683	0.007735218	-0.506291632	-1.874245901	1	46	15166|16511|20496|232341|16513|20928|330953|11933|16521|171286|279561|16517|16515|11931|100040591	GOBP_POTASSIUM_ION_IMPORT_ACROSS_PLASMA_MEMBRANE	BP	TRUE	0.008564182	0.009893967
GO:0042270	0.000191278	0.004533839	0.894453562	1.931024578	0	7	15040|14964|15018|15007	GOBP_PROTECTION_FROM_NATURAL_KILLER_CELL_MEDIATED_CYTOTOXICITY	BP	FALSE	0.005208333	0.006881271
GO:0016540	0.005102041	0.043767259	0.561604252	1.76681819	27	27	12363|107373|12362|13039|320951|13363|58992|12334|64704|244666	GOBP_PROTEIN_AUTOPROCESSING	BP	FALSE	0.037645355	0.041574055
GO:0018344	0.000418936	0.007199465	-0.863469758	-1.911261471	1	7	12663|14272|12662|225467	GOBP_PROTEIN_GERANYLGERANYLATION	BP	TRUE	0.008009069	0.009194247
GO:0051289	0.007437577	0.057837317	0.44569117	1.617147205	41	53	12010|94178|229898|20425|19378|381760|99412|108037|56045|22323|74112|73739|20190|15108|14711|56720|68667|107869|234309|382056|74343	GOBP_PROTEIN_HOMOTETRAMERIZATION	BP	TRUE	0.046936169	0.052429347
GO:0099612	0.001053741	0.013889787	-0.810664535	-1.935077151	4	9	22239|21367|17153|13823|11735	GOBP_PROTEIN_LOCALIZATION_TO_AXON	BP	TRUE	0.01437352	0.016523616
GO:0140289	0.003595761	0.033823592	0.737250276	1.828691097	18	11	547253|671535|235587|80285|243771	GOBP_PROTEIN_MONO_ADP_RIBOSYLATION	BP	FALSE	0.030505179	0.033459802
GO:0070212	0.001331558	0.016163492	0.798413664	1.859782347	6	9	547253|671535|235587|80285|78781|11546	GOBP_PROTEIN_POLY_ADP_RIBOSYLATION	BP	FALSE	0.016433784	0.018613051
GO:0070206	0.00166205	0.01909429	0.670598807	1.909542684	8	18	15018|117167|11690|20514|74568|15007|71145|16149|71701	GOBP_PROTEIN_TRIMERIZATION	BP	TRUE	0.0189532	0.021626356
GO:0009172	0.007232585	0.056755809	0.818627458	1.692107943	37	6	22436|11486|50773	GOBP_PURINE_DEOXYRIBONUCLEOSIDE_MONOPHOSPHATE_CATABOLIC_PROCESS	BP	TRUE	0.046471083	0.051845683
GO:0009155	0.001143729	0.014643249	0.778099368	1.871699121	5	10	22436|11486|75686|50773|56045	GOBP_PURINE_DEOXYRIBONUCLEOTIDE_CATABOLIC_PROCESS	BP	TRUE	0.014885496	0.017056406
GO:2001057	0.002772483	0.02798497	0.430196166	1.657100049	15	73	13078|12490|21926|24088|16176|17394|230738|12257|217203|18127|12759|19225|11847|109754|13430|21899|21898|13051|11651|11629|19288|67247|17127|19229|106759|16549|16337|16600|18984	GOBP_REACTIVE_NITROGEN_SPECIES_METABOLIC_PROCESS	BP	TRUE	0.026441395	0.029472855
GO:2000359	0.000394089	0.006851739	0.991480805	1.49817072	1	2	12659|22788	GOBP_REGULATION_OF_BINDING_OF_SPERM_TO_ZONA_PELLUCIDA	BP	TRUE	0.007684729	0.008825442
GO:0030510	0.008484848	0.063144789	-0.348850089	-1.487031213	34	98	17131|18553|15258|66313|15205|16542|18007|229285|231014|319922|21930|94187|20482|12168|23893|17126|14734|66042|19042|216080|20319|240725|17701|50766|66105|20660	GOBP_REGULATION_OF_BMP_SIGNALING_PATHWAY	BP	TRUE	0.049341025	0.055092941
GO:0010881	0.001756697	0.019826941	-0.650177674	-1.917567226	7	19	12373|14226|15464|18821|12288|68312|109676|12313|98660|13405|18747|20541	GOBP_REGULATION_OF_CARDIAC_MUSCLE_CONTRACTION_BY_REGULATION_OF_THE_RELEASE_OF_SEQUESTERED_CALCIUM_ION	BP	FALSE	0.019244719	0.022242492
GO:0051270	0.001687873	0.019263248	0.250252437	1.283986109	12	967	68713|20344|24047|13078|15894|21857|108101|20293|12273|66102|30955|12267|80982|12768|16402|14191|20304|14747|19354|20375|60533|13367|11634|21926|14289|20296|22376|16825|17698|15507|14824|105855|17123|55985|16859|16175|16176|268709|11857|15945|69550|17096|230073|21956|12667|11745|76454|171207|230738|80837|105450|21803|106512|11815|76088|11486|217835|16159|20195|11490|15368|17395|19264|11853|101401…	GOBP_REGULATION_OF_CELLULAR_COMPONENT_MOVEMENT	BP	FALSE	0.018962047	0.021785001
GO:2000112	0.000138217	0.004533839	0.295211622	1.479769202	0	664	24047|13078|12051|12575|12696|19652|231279|19062|20304|14632|11634|21926|16825|28113|20425|74412|213753|15507|22352|110147|214290|21853|230738|217578|20195|235587|12053|20918|19647|16453|69635|381760|17872|378430|20848|51897|72151|58988|13685|233877|19106|11482|26407|12877|68964|18626|319278|268936|52808|666794|75705|16341|110954|18458|76901|18159|99412|69639|12227|17869|50755|216869|12193|237886…	GOBP_REGULATION_OF_CELLULAR_MACROMOLECULE_BIOSYNTHETIC_PROCESS	BP	FALSE	0.005208333	0.006881271
GO:0090342	0.001239157	0.015635339	0.510248136	1.80765525	6	47	15018|12010|12053|11847|15007|20620|66610|66409|214763|71701|22059|93759|114774|15364|59126|26406|66090|16905|69260|56371	GOBP_REGULATION_OF_CELL_AGING	BP	FALSE	0.015897085	0.018130249
GO:0010941	0.000121403	0.004533839	0.29655213	1.553518127	0	1448	15951|20201|24047|12363|20202|237625|12702|13078|15894|21857|21817|20887|18793|17392|235320|15170|12018|12051|15018|15959|54123|15162|30955|80885|58203|12575|18733|13631|14130|68545|12259|56312|21938|16402|21937|20304|60533|76686|12490|21926|16409|12985|16414|26943|12044|20296|13163|17537|17948|18854|15163|75695|22410|69769|23845|15507|14824|105855|20846|16859|16175|16176|19378|231130|15945|19826…	GOBP_REGULATION_OF_CELL_DEATH	BP	FALSE	0.005208333	0.006881271
GO:2001225	0.003391267	0.032466858	-0.724912257	-1.838432137	15	11	12349|18671|14404|54670|19092|19122	GOBP_REGULATION_OF_CHLORIDE_TRANSPORT	BP	TRUE	0.029522195	0.032453641
GO:0002676	0.005528021	0.046463086	0.735555852	1.769361727	28	10	20304|21926|21929|16992|15930|13075|16153	GOBP_REGULATION_OF_CHRONIC_INFLAMMATORY_RESPONSE	BP	TRUE	0.038915674	0.043432569
GO:0061387	0.000243724	0.005301254	-0.427432679	-1.852167709	0	108	214968|20358|20315|71653|22339|17136|13176|53869|11538|17755|20354|20348|229285|13690|16728|68585|17762|18049|22415|26456|11426|21960|12168|243743|11816|20349|71751|18472|20357|319504|18208|382253|56637|12569|99152|12934|12561	GOBP_REGULATION_OF_EXTENT_OF_CELL_GROWTH	BP	TRUE	0.005671704	0.006933621
GO:1905123	0.00121778	0.015402986	-0.988015948	-1.50287514	5	2	12492	GOBP_REGULATION_OF_GLUCOSYLCERAMIDASE_ACTIVITY	BP	TRUE	0.015726293	0.017897011
GO:0086091	0.002949853	0.029125942	-0.497325874	-1.757057308	12	38	16511|330953|66240|16521|72821|12389|16480|30948|57814|216033|12291|12288|109676|16392|12293|22627|56543|16509|399548	GOBP_REGULATION_OF_HEART_RATE_BY_CARDIAC_CONDUCTION	BP	FALSE	0.027391488	0.03025207
GO:0031056	0.005115907	0.043850031	0.333129226	1.46909116	31	175	20375|20937|110147|16176|56613|17829|12053|74022|22378|18193|216805|228714|18045|56399|54624|140858|104570|107951|76246|107260|228829|68943|223864|20466|217031|101867|58521|101540|66354|233900|20926|22059|93759|69188|20587|22724|54194|14534|101206|18046|319974|17769|16905|14461|69260|104263|17765|20481|20787|15161|329559|230674|81703|72895|51812|69009|73086|21652|75565|246198	GOBP_REGULATION_OF_HISTONE_MODIFICATION	BP	FALSE	0.037645355	0.041584115
GO:0031113	0.008501838	0.063183425	-0.411903886	-1.582074185	36	55	277468|105439|214444|56350|56327|17755|22153|18080|17762|14228|20257|75786|75991|12569|229589|18260|13589|17756|57785	GOBP_REGULATION_OF_MICROTUBULE_POLYMERIZATION	BP	TRUE	0.049341025	0.05509459
GO:0010939	0.004116699	0.037315889	0.506948309	1.708170194	22	37	58203|56312|11796|12257|245860|11797|12370|19766|105675|24105|12633|56532|22059|56449|380924|11886|14412|12176|17751|21366|78688|17709	GOBP_REGULATION_OF_NECROTIC_CELL_DEATH	BP	FALSE	0.032491336	0.036043018
GO:0001505	0.000555247	0.008559579	-0.370105251	-1.75585138	1	211	13162|243616|22782|15171|214084|16513|21823|104245|60510|63959|22348|208898|11938|14758|18125|229521|268860|268934|20615|109905|20519|98256|27062|105727|76854|63993|72621|14395|12038|14417|20538|18439|23821|18015|20909|18441|12889|13002|15567|17161|19894|11440|12846|11423|14415|243328|108030|382864|116837|13490|20965|18751|56637|244049|59033|18436|12361|56752|20974|242662|18189|59012|214579|98660…	GOBP_REGULATION_OF_NEUROTRANSMITTER_LEVELS	BP	FALSE	0.009254118	0.010636029
GO:0043313	0.001145038	0.014643249	0.807122572	1.813326572	5	8	20375|16409|16414|20963|68891	GOBP_REGULATION_OF_NEUTROPHIL_DEGRANULATION	BP	TRUE	0.014885496	0.017056406
GO:0048713	0.00793291	0.060291278	-0.460124349	-1.6467739	34	40	212980|226115|252864|11484|12387|18088|103743|15205|19283|15904|50913|94185|18015|17242|19242|13490|15182|19744	GOBP_REGULATION_OF_OLIGODENDROCYTE_DIFFERENTIATION	BP	TRUE	0.048114776	0.053596907
GO:0043551	0.004063604	0.036898946	0.464951167	1.693135157	22	54	24047|12702|320207|14191|14289|17096|21803|14184|68767|14173|18709|192652|77799|22325|216439|104709|216505|18595|228361|12775|18708|16367|19229|257632	GOBP_REGULATION_OF_PHOSPHATIDYLINOSITOL_3_KINASE_ACTIVITY	BP	FALSE	0.032211497	0.03576841
GO:0060078	0.000253872	0.005432454	-0.402700492	-1.783417979	0	127	15171|14654|14816|63959|268860|14658|14404|58234|14804|52882|14813|54393|11438|110893|14395|14397|14403|18439|18390|11820|14814|14812|71687|14401|14806|14739|237213|11440|14400|14803|116837|56637|14805|18436|11444|193034|19736|14399|14405|18189|242443|11441|110835|22421|18762|60597|20617|243961|108013|18440	GOBP_REGULATION_OF_POSTSYNAPTIC_MEMBRANE_POTENTIAL	BP	TRUE	0.005791678	0.00697431
GO:0061635	0.008476173	0.063128056	0.684643245	1.741602894	44	12	15944|22040|54396|21356|26940|18412	GOBP_REGULATION_OF_PROTEIN_COMPLEX_STABILITY	BP	FALSE	0.049341025	0.055092941
GO:2001020	0.000614628	0.009128984	0.345814953	1.58359239	3	245	22376|18854|21853|227867|15937|235587|22594|17829|80285|66911|72567|13870|20184|12759|13831|14048|110052|108937|17869|209200|15193|50755|68067|17210|70088|13207|15289|104570|107976|107951|107260|58230|108143|170787|16149|20613|12048|12505|230484|12006|21849|50721|214763|237877|105377|27050|19365|74041|635253|22059|93759|52040|226695|68166|15364|219158|14051|70238|18538|320209|108705|21427|12952|6…	GOBP_REGULATION_OF_RESPONSE_TO_DNA_DAMAGE_STIMULUS	BP	FALSE	0.009987707	0.011367168
GO:0002834	0.007926267	0.060284858	0.594521328	1.761778005	42	21	60533|52118|16159|69635|26365|15289|107035|171285	GOBP_REGULATION_OF_RESPONSE_TO_TUMOR_CELL	BP	TRUE	0.048114776	0.053596907
GO:0060314	0.008364517	0.062655534	-0.540219073	-1.723027721	37	25	12373|14226|18125|59091|15464|238161|18821|68312|12313|13405|18747|109552	GOBP_REGULATION_OF_RYANODINE_SENSITIVE_CALCIUM_RELEASE_CHANNEL_ACTIVITY	BP	TRUE	0.049231181	0.054962055
GO:0032928	0.00091878	0.012422047	0.635819975	1.925451759	4	23	16409|16414|14289|13057|21803|14678|74096|22177|20963|68891	GOBP_REGULATION_OF_SUPEROXIDE_ANION_GENERATION	BP	TRUE	0.013047493	0.014899622
GO:1901401	0.000837872	0.011708808	-0.847846224	-1.8766793	3	7	14664|11306|56199	GOBP_REGULATION_OF_TETRAPYRROLE_METABOLIC_PROCESS	BP	TRUE	0.012472138	0.014108289
GO:0099177	0.001886199	0.020929364	-0.265765961	-1.354831445	5	408	12349|54377|20203|21367|69727|22782|20496|15171|170935|13176|14816|16513|11538|20720|208898|73710|67869|17755|270190|80883|11938|16573|66673|229521|108069|17762|268934|18049|20615|58234|14804|109905|14813|12552|98256|54393|29819|110893|22628|76854|12038|16592|23821|11820|14814|70546|21960|14812|107065|11816|18015|71687|20909|18441|12889|111173|14806|14739|15461|15567|19242|16975|13684|19400|11440…	GOBP_REGULATION_OF_TRANS_SYNAPTIC_SIGNALING	BP	TRUE	0.020547981	0.023549947
GO:1903514	0.007130125	0.056245757	-0.504799108	-1.699648104	31	31	12373|14226|15464|238161|12774|18821|12288|68312|109676|12313|98660|14103|13405|18747|20541|320790|109552	GOBP_RELEASE_OF_SEQUESTERED_CALCIUM_ION_INTO_CYTOSOL_BY_ENDOPLASMIC_RETICULUM	BP	TRUE	0.046191838	0.051587628
GO:1990868	0.000520833	0.008330929	0.450981931	1.758760591	2	79	24047|14825|20293|21832|13349|12768|17329|20304|14747|20296|55985|15945|20310|230738|76088|20295|16948|16923|12765|20299|23991|17300|59289|13051	GOBP_RESPONSE_TO_CHEMOKINE	BP	TRUE	0.008908991	0.010369582
GO:0032495	0.004210912	0.037872707	0.620775637	1.819364096	22	20	22352|18035|21929|192656|332579|27056|195046|19697|18128|26416|257632	GOBP_RESPONSE_TO_MURAMYL_DIPEPTIDE	BP	TRUE	0.032714255	0.036384046
GO:0032570	0.007159477	0.056434485	0.492231619	1.65858208	39	37	13078|16365|24088|21803|12257|14283|224829|22378|14619|14282|14281|56338	GOBP_RESPONSE_TO_PROGESTERONE	BP	TRUE	0.046228413	0.051604524
GO:0001562	0.000182216	0.004533839	0.792744817	2.493991022	0	27	12051|14469|17472|16190|17101|18173|229900|55932|236573|626578|15900|74481|78317|53314|17874|11846|76074	GOBP_RESPONSE_TO_PROTOZOAN	BP	TRUE	0.005208333	0.006881271
GO:0034612	0.000155933	0.004533839	0.487781285	2.201321958	0	216	24047|12363|13078|20293|14469|66102|12654|12475|16365|21938|21937|19062|20304|21926|20296|17948|20846|13057|11796|230738|12362|22329|20295|20339|66824|170720|14555|20528|18035|21943|14102|20963|19225|21929|20299|114249|16792|23991|67384|12193|14466|11797|12370|229615|18024|19766|22695|84094|50873|66626|72508|16202|12192|19241|53312|11502|19697|11651|16068|26400|21934|20306|27050|21936|22059|93759…	GOBP_RESPONSE_TO_TUMOR_NECROSIS_FACTOR	BP	TRUE	0.005208333	0.006881271
GO:0034340	0.000175871	0.004533839	0.743169525	2.789367963	0	63	12642|68713|80876|15957|434341|22040|100038882|15170|246730|54123|66141|58203|24110|246728|56489|20846|17858|20847|72512|20684|246727|319278|17381|108037|56045|54721|16179|384309|15975|23960|19246|17874	GOBP_RESPONSE_TO_TYPE_I_INTERFERON	BP	TRUE	0.005208333	0.006881271
GO:0010225	0.006570302	0.052640411	0.675746931	1.755975056	34	13	12018|12051|12362|26407|22592|22059|22427|12190	GOBP_RESPONSE_TO_UV_C	BP	TRUE	0.043284086	0.048524831
GO:0009158	0.000186846	0.004533839	0.768757563	2.036728867	0	14	22271|22436|11486|11717|50773	GOBP_RIBONUCLEOSIDE_MONOPHOSPHATE_CATABOLIC_PROCESS	BP	TRUE	0.005208333	0.006881271
GO:0046390	0.004014989	0.036681761	-0.308339684	-1.436682053	14	181	11951|64451|56348|236900|68801|74559|94180|21881|170439|14919|104112|70025|13358|216739|57423|13806|60525|68055|11534|66401|17705|74205|68073|83433|100705|110639|11639|67126|211347|72269|110095|66043|50790|18102|331487|71679|224129|27425|11947|27369|54369|80914|68263|27402|23972|28080|68087|11964|11566|70456|237823|106564|54391|104111|11514|106529|212627|11950|66588|11958	GOBP_RIBOSE_PHOSPHATE_BIOSYNTHETIC_PROCESS	BP	TRUE	0.032073063	0.035756732
GO:0090501	0.000490436	0.008080932	0.381560647	1.634984677	2	145	14156|276950|24014|230738|117109|229003|75686|54188|69639|108062|237886|56045|103135|74108|52477|72587|50911|66481|75416|547176|70044|100336|24127|83703|231464|114615|71701|68544|12457|433702|215194|66362|80750|19011|219094|74035|244871|24128|52898|53424|72662|68276|74737|102614|59028|237256|67276|103677|208718|353190|19819|11792|104625|54364|67619|69125|52530|56463|78943|213895	GOBP_RNA_PHOSPHODIESTER_BOND_HYDROLYSIS	BP	FALSE	0.008908991	0.010283547
GO:0016075	0.007926267	0.060284858	0.592985947	1.757228127	42	21	276950|69639|237886|50911|234374|24127|68544|66362|72662	GOBP_RRNA_CATABOLIC_PROCESS	BP	TRUE	0.048114776	0.053596907
GO:0070296	0.002240143	0.023726633	-0.508448395	-1.779876093	9	36	12373|11937|14226|11938|15464|238161|12774|18821|12288|68312|109676|12313|98660|13405|18747|20541|320790|109552|230709	GOBP_SARCOPLASMIC_RETICULUM_CALCIUM_ION_TRANSPORT	BP	TRUE	0.02323553	0.025966732
GO:1902652	0.000757002	0.010752121	-0.378752214	-1.689786193	2	131	14164|18194|16835|13360|20775|66234|208715|15926|110611|104112|231070|192156|110196|15490|319554|18145|235293|13121|15357|104086|74754|79196|68603|20788|100017|13850|12359|67834|22359|11820|11816|320581|14263|11429|68865|52538|192663|56050|16816|16987|104158	GOBP_SECONDARY_ALCOHOL_METABOLIC_PROCESS	BP	TRUE	0.011532456	0.012979435
GO:0050953	0.003234501	0.03139995	-0.311036684	-1.468585444	11	199	22295|545370|14919|14654|27421|16513|21823|235435|319734|107993|59030|12972|20147|224273|19734|14658|16582|218030|14615|20148|12662|239250|12960|12814|19771|18582|56297|70335|74143|238021|71492|30044|20357|17022|50769|116837|403187|170735|14611|20132|11444|225998|17986|13819|22248|114889|107477|226251|19682|20473|224224|243923|19892|242235|14617|54485|100038570|29866|67466|270163|225348|12824|543…	GOBP_SENSORY_PERCEPTION_OF_LIGHT_STIMULUS	BP	TRUE	0.028723183	0.031749814
GO:0042770	0.001282462	0.015892444	0.354628188	1.560428537	7	172	22040|12051|12575|18854|76454|17829|218294|68077|20184|20684|20620|68067|79263|13207|72440|22591|107976|53314|381921|80280|230379|16149|20613|231724|12505|50762|330177|237877|12144|22059|93759|52040|226695|15364|219158|83383|108705|240087|71702|12952|53892|26416|56484|77065|106052|20677|12566|208266|12190|71890|19891|237911|56371|230784|235610	GOBP_SIGNAL_TRANSDUCTION_IN_RESPONSE_TO_DNA_DAMAGE	BP	TRUE	0.016238971	0.018598529
GO:0014805	0.000192308	0.004533839	0.959210155	1.757066481	0	4	16176|13057|15368|18127	GOBP_SMOOTH_MUSCLE_ADAPTATION	BP	TRUE	0.005208333	0.006881271
GO:0016126	0.000230574	0.005193706	-0.509660222	-1.97874326	0	58	14164|18194|13360|20775|66234|208715|104112|231070|192156|110196|15490|319554|235293|13121|15357|74754|68603|58520|72017|11816|320581|68865|52538|192663|16987|104158	GOBP_STEROL_BIOSYNTHETIC_PROCESS	BP	TRUE	0.005555983	0.006933621
GO:0021762	0.000227946	0.005193706	-0.526209202	-1.904050429	0	42	22630|18823|12799|18600|29811|238690|14661|14696|56455|226180|17196|14828|110323|22629|12313|12709|20974|227743|22627|11950|106763	GOBP_SUBSTANTIA_NIGRA_DEVELOPMENT	BP	FALSE	0.005555983	0.006933621
GO:0098883	0.002081756	0.022469312	0.754452283	1.871359317	10	11	12260|12259|16409|12262|12266|13051	GOBP_SYNAPSE_PRUNING	BP	TRUE	0.021942836	0.024670264
GO:0099536	0.000369822	0.006550331	-0.308042784	-1.641183247	0	695	18858|12349|110312|54377|75209|18823|13162|20203|21367|69727|12799|22782|20496|15171|18155|214084|67792|170935|14654|13176|12387|14816|16513|21823|11538|110532|104245|20720|60510|63959|22348|208898|73710|93875|67869|72821|17755|270190|80883|11938|16573|66673|18125|15566|229521|268860|19027|108069|14658|17762|268934|14404|18049|20615|67865|58234|14804|109905|242425|14615|16647|57249|14813|12552|98…	GOBP_SYNAPTIC_SIGNALING	BP	TRUE	0.007352359	0.008593124
GO:0060012	0.00699894	0.055294813	-0.849401746	-1.681972494	32	5	14654|104245|14658|237213	GOBP_SYNAPTIC_TRANSMISSION_GLYCINERGIC	BP	TRUE	0.045493107	0.050862051
GO:0042330	0.003525099	0.033318592	0.264656142	1.310041926	24	568	12642|230735|20201|24047|14825|20202|18793|20293|12273|66102|30955|12267|14293|68545|17101|20208|12768|17329|20304|14747|19354|11689|20375|16414|26757|14289|20296|14127|15507|105855|55985|16859|16176|58217|15945|17096|20310|19035|117606|18824|21803|106512|22329|217835|16159|20908|14283|20295|16985|22324|270152|16948|13636|16194|68119|20209|13654|12765|21943|20963|668218|12182|20299|94176|12721|11…	GOBP_TAXIS	BP	TRUE	0.030388356	0.033156071
GO:0046146	0.00650987	0.052264955	-0.769622999	-1.772678624	30	8	110391|13180|19286|19092|20751	GOBP_TETRAHYDROBIOPTERIN_METABOLIC_PROCESS	BP	TRUE	0.043031343	0.048375827
GO:0033014	0.005372733	0.045525924	-0.508573422	-1.723374505	23	32	14664|11656|11306|56199|22276|12892|20916|68066|17025|20739	GOBP_TETRAPYRROLE_BIOSYNTHETIC_PROCESS	BP	TRUE	0.03865989	0.042929705
GO:0021794	0.0012785	0.015862247	-0.737226625	-1.915404777	5	12	78925|50913|211612|22272|14472|18293|11444|20423|66797|64290	GOBP_THALAMUS_DEVELOPMENT	BP	TRUE	0.016238971	0.018598529
GO:0035384	0.000681818	0.009984315	-0.491677988	-1.790165517	2	43	64451|56348|236900|68801|74559|94180|170439|104112|13358|216739|60525|74205|100705|50790	GOBP_THIOESTER_BIOSYNTHETIC_PROCESS	BP	TRUE	0.010809313	0.012400804
GO:0002461	0.00019084	0.004533839	0.871407384	1.957752416	0	8	15018|60533|11634|26365|15007|171285	GOBP_TOLERANCE_INDUCTION_DEPENDENT_UPON_IMMUNE_RESPONSE	BP	TRUE	0.005208333	0.006881271
GO:0034154	0.007660688	0.058998644	0.66380356	1.758666108	40	14	83490|170743|18725|58185|100038909|171285|18726|54445|13205|71398|224840	GOBP_TOLL_LIKE_RECEPTOR_7_SIGNALING_PATHWAY	BP	TRUE	0.047790571	0.053276223
GO:0034162	0.000732332	0.010507924	0.662113399	1.940516468	3	20	83490|231130|18725|58185|100038909|16179|15289|171285|18726|266632|54445	GOBP_TOLL_LIKE_RECEPTOR_9_SIGNALING_PATHWAY	BP	TRUE	0.01137537	0.012870737
GO:0002445	0.000189143	0.004533839	0.970266306	1.90760584	0	5	15040|246256|14130|12266|14129	GOBP_TYPE_II_HYPERSENSITIVITY	BP	TRUE	0.005208333	0.006881271
GO:0002291	0.004765536	0.041432459	0.742668607	1.786471288	24	10	15894|18733|16859|16408|54519|171285|14999|14190|16854	GOBP_T_CELL_ACTIVATION_VIA_T_CELL_RECEPTOR_CONTACT_WITH_ANTIGEN_BOUND_TO_MHC_MOLECULE_ON_ANTIGEN_PRESENTING_CELL	BP	TRUE	0.035734524	0.039363503
GO:0002292	0.0001731	0.004533839	0.537558605	2.060537447	0	70	24047|12051|16190|14127|20852|17474|16859|216799|230738|56619|80859|12053|16453|16194|16161|20848|17221|192656|16952|64930|15289|12524|30925|53314|19698|12519|321019|22724|14190|15284|16193	GOBP_T_CELL_DIFFERENTIATION_INVOLVED_IN_IMMUNE_RESPONSE	BP	TRUE	0.005208333	0.006881271
GO:0072540	0.004880796	0.042077641	0.685943008	1.782470266	25	13	16194|16161|20848|30925|53314|16193|17085	GOBP_T_HELPER_17_CELL_LINEAGE_COMMITMENT	BP	TRUE	0.036188411	0.039969105
GO:0046050	0.006052582	0.049511167	0.862113094	1.694969684	31	5	22271|50773	GOBP_UMP_CATABOLIC_PROCESS	BP	FALSE	0.040981023	0.045804826
GO:1990849	0.000520833	0.008330929	0.44945991	1.752824941	2	79	237625|16190|30955|380732|14191|19354|20911|16859|17096|12523|15368|19215|19214|20963|12229|216805|56743|20196|19376|75620	GOBP_VACUOLAR_LOCALIZATION	BP	TRUE	0.008908991	0.010369582
GO:0010232	0.002380952	0.024879158	-0.39454284	-1.648564279	9	86	14664|58807|76257|54403|20496|20501|53313|108116|20928|63959|239273|18671|11987|20519|209837|105727|11980|19879|16592|26569|11816|100434|53881|239606|243328|20539|12491|59033|11988|94249|20503|98660	GOBP_VASCULAR_TRANSPORT	BP	TRUE	0.024011412	0.027024126
GO:0047496	0.003853128	0.035664213	-0.462681286	-1.696692738	16	44	16553|11777|16573|20615|17828|16568|19419|117197|19324|18472|16572|16579|13424|70827|17756|18762	GOBP_VESICLE_TRANSPORT_ALONG_MICROTUBULE	BP	TRUE	0.031437654	0.034847519
GO:0004046	0.000210615	0.004923929	-0.870936791	-1.835665094	0	6	11484|12359|226414	GOMF_AMINOACYLASE_ACTIVITY	MF	FALSE	0.012981366	0.006933621
GO:0008509	0.001169933	0.014924896	-0.298543086	-1.472043856	3	293	14664|13162|320091|53896|58807|76257|243616|218442|54403|20496|29876|20501|214084|108116|13358|268512|117160|14654|27421|20928|104245|20533|63959|22348|239273|26372|94282|18408|14658|52466|19775|14404|11987|14609|246049|57249|20519|101772|209837|217593|105727|12727|11416|54338|171286|14395|14397|233246|19879|14403|236727|20538|83885|26569|30806|28253|140919|67549|12728|14401|237213|15567|20535|14…	GOMF_ANION_TRANSMEMBRANE_TRANSPORTER_ACTIVITY	MF	TRUE	0.029638296	0.017348732
GO:0048487	0.003410641	0.03258625	-0.479744317	-1.727013574	14	41	70892|72416|11538|56491|93739|229521|14609|69310|320256|20538|72993|12569|67166	GOMF_BETA_TUBULIN_BINDING	MF	FALSE	0.048955272	0.032544437
GO:0005509	0.002859185	0.028473919	-0.239403963	-1.268991324	7	649	93960|16835|230648|20203|11749|11747|546336|240168|98363|68519|18600|18605|12373|24087|338352|56506|108897|21881|11937|102502|54156|19395|22295|94217|545370|13612|19713|53601|12330|14107|18546|72902|59040|20563|12939|60510|26370|70316|208898|80752|93875|16998|12335|17906|227058|353235|93713|22027|100101919|54524|320873|11938|11647|22153|229521|217480|54486|18080|21922|20192|194590|67860|216001|18…	GOMF_CALCIUM_ION_BINDING	MF	TRUE	0.046835671	0.029702184
GO:0004683	0.002004373	0.021886862	0.591493213	1.860849458	10	27	13631|110094|69635|213435|228785|228550|12325|17346|235604|55984|68961|17347|12322|17165|19229|12323	GOMF_CALMODULIN_DEPENDENT_PROTEIN_KINASE_ACTIVITY	MF	TRUE	0.039175758	0.024318714
GO:0050700	0.000186846	0.004533839	0.805947891	2.135260079	0	14	12363|15944|54396|12362|170720|192656|332579	GOMF_CARD_DOMAIN_BINDING	MF	FALSE	0.012981366	0.006881271
GO:0008009	0.000179856	0.004533839	0.649052495	2.145259702	0	34	24047|14825|20293|66102|17329|20304|20296|55985|15945|20310|20295|20299	GOMF_CHEMOKINE_ACTIVITY	MF	FALSE	0.012981366	0.006881271
GO:0019956	0.001450852	0.017239442	0.573953047	1.863026033	7	31	13349|12768|18824|12765|232345|15289|22695|14173|59289|13051|16401	GOMF_CHEMOKINE_BINDING	MF	TRUE	0.031918752	0.01969113
GO:0004875	0.00019084	0.004533839	0.858526443	1.928813376	0	8	12273|12267|14293|14747|14289	GOMF_COMPLEMENT_RECEPTOR_ACTIVITY	MF	TRUE	0.012981366	0.006881271
GO:0048248	0.000192308	0.004533839	0.96235231	1.762822232	0	4	17329|55985|15945	GOMF_CXCR3_CHEMOKINE_RECEPTOR_BINDING	MF	FALSE	0.012981366	0.006881271
GO:0030332	0.003435805	0.032652707	0.536215162	1.761547001	18	33	12575|76454|68874|69131|68379|272158|15183|80280|21927|12904|53376|56310|216974|271697|12566	GOMF_CYCLIN_BINDING	MF	FALSE	0.048955272	0.032582446
GO:0097199	0.002862595	0.028473919	0.783083538	1.759319139	14	8	12363|12362|12370|12364|12633	GOMF_CYSTEINE_TYPE_ENDOPEPTIDASE_ACTIVITY_INVOLVED_IN_APOPTOTIC_SIGNALING_PATHWAY	MF	FALSE	0.046835671	0.029702184
GO:0004896	0.000170213	0.004533839	0.436272325	1.749264196	0	92	12984|16190|16178|12768|14747|18414|16174|16194|16186|16161|14588|12765|16157|15975|59289|16149|15979|13051|12505|16185|16164|213208|16177|107527|171095|16165|64095|57914|12775|17480|50498|16169|16172|237716|60504|16154	GOMF_CYTOKINE_RECEPTOR_ACTIVITY	MF	TRUE	0.012981366	0.006881271
GO:0003684	0.000696864	0.010158092	0.466159011	1.774760994	3	68	14156|12953|22594|56210|13870|58186|22592|227525|15289|22591|268395|140917|382913|60534|12144|27050|17686|18538|22427|13872|225182|50505|19891|59047|67241|107986|97165|12914|11792|22590|72774|328572|55947|13871|27354	GOMF_DAMAGED_DNA_BINDING	MF	TRUE	0.021810165	0.012480854
GO:0003725	0.000867754	0.011950414	0.454286255	1.757120338	4	75	320007|246730|58203|246728|71586|17698|22352|230073|234311|80861|231655|170743|109711|19106|67781|246727|56200|75705|195046|16201|23960|94223|17254	GOMF_DOUBLE_STRANDED_RNA_BINDING	MF	TRUE	0.024181418	0.014347884
GO:0009055	0.000248447	0.00535914	-0.484353444	-2.122235402	0	117	17436|110391|236539|66377|78925|107029|18105|68198|12858|67184|66594|225887|595136|12866|13244|13063|12865|104174|66576|407785|20148|54405|67273|66052|66694|68375|66142|110323|66916|67264|66046|66495|230075|84682|68342|66414|12859|18452|17717|69802|66152|12862|109006|110842|66945|66416|66091|12861|170718|17993	GOMF_ELECTRON_TRANSFER_ACTIVITY	MF	TRUE	0.012981366	0.006965869
GO:0061135	0.000164285	0.004533839	0.401184823	1.708454626	0	139	21857|20717|12258|19186|20568|17948|20716|13011|12266|19128|69550|11796|12268|20732|12306|19188|12362|110595|16427|278507|385643|106869|17002|232345|11797|16425|56436|195046|22349|20725|20111|18787|13014|18816|209378|12406|268973|228769|59083|20714|213945|20733|241324|16426|18815|66957|71856|235505|217847|21788|73720|66340|17751	GOMF_ENDOPEPTIDASE_REGULATOR_ACTIVITY	MF	TRUE	0.012981366	0.006881271
GO:0086075	0.002969247	0.029289622	-0.877520867	-1.737653553	13	5	118446|14615|14609	GOMF_GAP_JUNCTION_CHANNEL_ACTIVITY_INVOLVED_IN_CARDIAC_CONDUCTION_ELECTRICAL_COUPLING	MF	TRUE	0.046835671	0.030356402
GO:0004386	0.003262111	0.03154992	0.35275667	1.523152498	19	153	109151|71586|230073|234311|80861|229003|244059|98999|72151|13680|56200|71643|67848|50755|237886|17220|74691|13207|234374|19360|17218|17454|327762|108077|12144|104806|13682|52513|226409|27225|320209|20589|13681|22427|13872|212880|71981|216877|53975|237911|67755|64340|67040|269254|214901|330149|68058|71567|71986|72047	GOMF_HELICASE_ACTIVITY	MF	TRUE	0.048955272	0.031866077
GO:0016742	0.000381679	0.006683225	0.827388429	1.858856978	1	8	20425|107747|108037|14450|69606	GOMF_HYDROXYMETHYL_FORMYL_AND_RELATED_TRANSFERASE_ACTIVITY	MF	TRUE	0.015194475	0.008609372
GO:0050542	0.001332318	0.016163492	0.86543335	1.788856007	6	6	20201|20202|11690|20908|436440|19016	GOMF_ICOSANOID_BINDING	MF	TRUE	0.03049203	0.018613051
GO:0019864	0.000756573	0.010752121	0.929455998	1.827370156	3	5	246256|14130|14127|14129	GOMF_IGG_BINDING	MF	FALSE	0.021810165	0.012979435
GO:0019763	0.000190331	0.004533839	0.949855289	1.96335667	0	6	246256|14130|14127|14129	GOMF_IMMUNOGLOBULIN_RECEPTOR_ACTIVITY	MF	TRUE	0.012981366	0.006881271
GO:0005237	0.003454977	0.0327153	-0.674986199	-1.868919686	15	15	14654|14658|14404|14395|14397|14401|237213|14399|14405	GOMF_INHIBITORY_EXTRACELLULAR_LIGAND_GATED_ION_CHANNEL_ACTIVITY	MF	TRUE	0.048955272	0.032589643
GO:0015103	0.002808272	0.028145775	-0.342521302	-1.544976712	10	140	13162|320091|54403|20496|29876|214084|268512|117160|14654|27421|20928|20533|239273|26372|14658|19775|14404|57249|101772|12727|171286|14395|14397|233246|19879|14403|20538|30806|67549|12728|14401|237213|15567|20535|14400|22335|11732|59033|231549|14399|14405	GOMF_INORGANIC_ANION_TRANSMEMBRANE_TRANSPORTER_ACTIVITY	MF	TRUE	0.046835671	0.029536199
GO:0070530	0.002015021	0.021955741	0.608776334	1.877417803	10	25	268749|56489|231130|671535|20184|21929|108937|192652|217365|18412|70238|226409|360216|244666|16151|235610	GOMF_K63_LINKED_POLYUBIQUITIN_MODIFICATION_DEPENDENT_PROTEIN_BINDING	MF	FALSE	0.039175758	0.024318714
GO:0005290	0.001908802	0.021112565	-0.884676595	-1.751823216	8	5	76257|11987|209837	GOMF_L_HISTIDINE_TRANSMEMBRANE_TRANSPORTER_ACTIVITY	MF	TRUE	0.039175758	0.023712359
GO:0015095	0.001943425	0.02144988	-0.683882858	-1.933128358	8	16	67075|214112|233280|236792|338365|223473|380836|320150	GOMF_MAGNESIUM_ION_TRANSMEMBRANE_TRANSPORTER_ACTIVITY	MF	TRUE	0.039175758	0.024049912
GO:0023029	0.002283974	0.02408365	0.857393036	1.772236629	11	6	18733|21354|21355	GOMF_MHC_CLASS_IB_PROTEIN_BINDING	MF	TRUE	0.041508747	0.02628966
GO:0042288	0.000367107	0.006531661	0.698347275	2.020534519	1	19	15040|231805|18733|21356|21354|18106|21355|545812	GOMF_MHC_CLASS_I_PROTEIN_BINDING	MF	TRUE	0.015194475	0.008593124
GO:0008017	0.000576037	0.008644702	-0.335089956	-1.630951077	1	265	17988|12955|380684|68519|16554|102103|16553|28193|72416|18040|76499|229474|53869|208158|16578|26370|214444|56350|56491|52250|668303|17755|93739|16573|226841|18080|26921|72948|17762|668880|72972|16582|14272|16564|16568|225362|17758|51885|66734|11426|330577|16561|108000|231912|103967|67809|30960|74393|16574|74143|212307|66468|140810|18472|74006|218035|75786|16572|13518|16563|11789	GOMF_MICROTUBULE_BINDING	MF	TRUE	0.020065284	0.010774508
GO:0035925	0.002920241	0.028915947	0.576478867	1.797409787	15	26	230738|12877|666794|69639|11810|12193|22695|50911|12192|16201	GOMF_MRNA_3_UTR_AU_RICH_REGION_BINDING	MF	FALSE	0.046835671	0.030136154
GO:0003954	0.000226655	0.005193706	-0.621628418	-2.27956577	0	44	66377|68198|67184|225887|595136|407785|54405|67273|26926|68375|66916|67264|66046|66495|230075|68342|66414|17717|66416|66091|17993|17719|17992|239188|17720	GOMF_NADH_DEHYDROGENASE_ACTIVITY	MF	TRUE	0.012981366	0.006933621
GO:0003953	0.000364431	0.006531661	0.642806477	2.022282013	1	27	83490|24088|21897|16174|170743|225471|12182|21899|17874|21898|16177|107527|142980|106759	GOMF_NADPLUS_NUCLEOSIDASE_ACTIVITY	MF	FALSE	0.015194475	0.008593124
GO:0050135	0.00111711	0.01447209	0.726914977	1.964883488	5	15	24088|21897|16174|12182|21899|21898|16177|107527	GOMF_NAD_P_PLUS_NUCLEOSIDASE_ACTIVITY	MF	FALSE	0.029184509	0.01702559
GO:0099529	0.000229727	0.005193706	-0.523397705	-1.94345045	0	47	14654|14658|14404|14804|14813|54393|11438|14395|14397|14403|14814|14401|14806|237213|11440|14400|14803|14805|11444|14399|14405|242443|11441|110835	GOMF_NEUROTRANSMITTER_RECEPTOR_ACTIVITY_INVOLVED_IN_REGULATION_OF_POSTSYNAPTIC_MEMBRANE_POTENTIAL	MF	TRUE	0.012981366	0.006933621
GO:0030374	0.000705592	0.010217323	0.495491988	1.819375481	3	56	23989|67488|229003|224829|109711|59024|13712|52915|67500|223527|67381|14173|70465|234959|24068|74106|219158|15361|101206|17977|22088|78656|58184|208908|69790|320165|59035|104625	GOMF_NUCLEAR_RECEPTOR_COACTIVATOR_ACTIVITY	MF	FALSE	0.021810165	0.01255572
GO:0004982	0.002167488	0.023208413	0.985163874	1.488625562	10	2	14293|14289	GOMF_N_FORMYL_PEPTIDE_RECEPTOR_ACTIVITY	MF	FALSE	0.040267105	0.025425531
GO:0016655	0.000229885	0.005193706	-0.550552182	-2.081891156	0	51	66377|18105|68198|67184|12972|225887|595136|407785|54405|67273|68375|66916|67264|66046|66495|230075|68342|66414|17717|66416|66091|66609|17993	GOMF_OXIDOREDUCTASE_ACTIVITY_ACTING_ON_NAD_P_H_QUINONE_OR_SIMILAR_COMPOUND_AS_ACCEPTOR	MF	TRUE	0.012981366	0.006933621
GO:0016717	0.000210261	0.004923929	-0.88739878	-2.1878885	0	10	20250|20249|328035|235293|76267|13244|56473	GOMF_OXIDOREDUCTASE_ACTIVITY_ACTING_ON_PAIRED_DONORS_WITH_OXIDATION_OF_A_PAIR_OF_DONORS_RESULTING_IN_THE_REDUCTION_OF_MOLECULAR_OXYGEN_TO_TWO_MOLECULES_OF_WATER	MF	TRUE	0.012981366	0.006933621
GO:0015453	0.000235128	0.005245981	-0.566752638	-2.27316738	0	69	66377|68198|12858|67184|225887|56368|595136|12865|66576|407785|54405|67273|66694|68375|66142|110323|66916|67264|66046|66495|230075|84682|68342|66414|12859|17717|66152|12862|66416|66091|12861|17993	GOMF_OXIDOREDUCTION_DRIVEN_ACTIVE_TRANSMEMBRANE_TRANSPORTER_ACTIVITY	MF	TRUE	0.012981366	0.006933621
GO:0022803	0.000965251	0.012901497	-0.273787968	-1.404324515	2	441	14618|118454|54377|320091|11749|15166|16511|217826|29876|16494|208795|118446|117160|14654|16513|319734|20928|330953|66240|57423|16521|14226|170483|72821|268345|16502|66733|11829|26372|56808|22065|14658|20192|14404|17705|17527|14804|57814|14615|14609|57249|14813|101772|11438|67126|12727|15168|641376|209760|14395|68944|16517|14397|233246|12291|14403|66043|18439|53871|18390|16533|14814|14812|71679|1…	GOMF_PASSIVE_TRANSMEMBRANE_TRANSPORTER_ACTIVITY	MF	TRUE	0.026030639	0.015425273
GO:0042605	0.000368664	0.006540948	0.67831467	2.010087461	1	21	15040|14964|15018|21356|21354|21355|15007|50934	GOMF_PEPTIDE_ANTIGEN_BINDING	MF	FALSE	0.015194475	0.008593124
GO:0008429	0.002755405	0.027868789	-0.732227561	-1.856984299	12	11	18830|83433|66734|52635|18015|217303|17304	GOMF_PHOSPHATIDYLETHANOLAMINE_BINDING	MF	FALSE	0.046835671	0.029472855
GO:0003810	0.001331558	0.016163492	0.799317573	1.861887866	6	9	74145|21817|21816|21818	GOMF_PROTEIN_GLUTAMINE_GAMMA_GLUTAMYLTRANSFERASE_ACTIVITY	MF	FALSE	0.03049203	0.018613051
GO:0042803	0.00277508	0.02798497	0.260419758	1.302546884	19	643	22040|235320|12018|15018|14469|18733|21354|12010|18173|20304|229898|12044|55932|18854|16825|20200|20425|13011|12009|15507|20846|22436|69903|69550|12411|243912|67883|11666|20195|15368|384009|270152|16194|234878|66911|381760|394432|192176|20848|70415|227622|109711|72512|66824|319236|18604|75686|14555|26365|22177|22592|19225|30056|192656|386463|75659|12721|11519|11910|20821|12978|15007|22278|94094|1…	GOMF_PROTEIN_HOMODIMERIZATION_ACTIVITY	MF	FALSE	0.046835671	0.029472855
GO:0046933	0.003239041	0.03139995	-0.66431568	-1.87781791	14	16	57423|17705|67126|66043|71679|27425|11947|28080|11964|11950|11958	GOMF_PROTON_TRANSPORTING_ATP_SYNTHASE_ACTIVITY_ROTATIONAL_MECHANISM	MF	FALSE	0.048955272	0.031749814
GO:0061629	0.001349528	0.016334155	0.306319134	1.450423532	8	338	23989|20375|12490|13163|15163|16825|277744|15507|20846|12953|69852|231655|224829|80285|15260|20848|13654|72512|22378|233904|59024|13712|18035|94353|18193|67655|209200|23872|56399|15902|433759|13207|17300|15289|67381|15183|67278|18024|50911|55927|75613|80280|21678|234959|107392|14281|192197|15370|67238|20466|19411|18012|19697|23942|66354|26443|14884|11746|20181|116848|22059|93759|57259|15364|20587…	GOMF_RNA_POLYMERASE_II_SPECIFIC_DNA_BINDING_TRANSCRIPTION_FACTOR_BINDING	MF	TRUE	0.03049203	0.018745338
GO:0043565	0.001872893	0.020874387	0.242053514	1.259575801	14	1270	434341|235320|16477|17133|54123|12029|20375|18628|14632|53417|11634|21926|17537|224903|224902|28113|54006|13716|20852|20937|81879|20846|110147|216799|12609|16362|12953|16391|17193|56501|16658|67488|68877|22719|18423|18034|268417|14283|69852|15900|244059|12544|66660|17829|12053|22221|21679|22704|20847|233905|74481|215418|20848|13654|239652|22378|209446|59024|13712|54188|12394|100041581|74142|84653…	GOMF_SEQUENCE_SPECIFIC_DNA_BINDING	MF	TRUE	0.039175758	0.023532686
GO:0003697	0.00016742	0.004533839	0.40973421	1.701523457	0	116	22040|107373|12953|12544|381760|13870|58186|74142|104884|68964|22592|50755|76900|17220|56045|15289|60321|22591|76246|69917|320267|19360|21975|17218|17350|12144|19365|18861|22059|17686|245841|226409|320209|20589|244666|70099|12785|225182|74414|70024|67561|12190|50505|19891|19362|67241|71567|97165|21750|66970|74729|17217	GOMF_SINGLE_STRANDED_DNA_BINDING	MF	TRUE	0.012981366	0.006881271
GO:0003735	0.000326211	0.006363258	0.389133532	1.680222549	1	153	100038882|19899|19896|319195|27367|20115|110954|19951|26961|66480|75617|20044|11837|66229|20102|76808|107733|67891|27398|19988|19944|66481|67025|78294|20091|19942|20084|27176|65019|20085|20054|27050|19921|19989|20088|20103|19982|20068|27370|66489|69527|67186|57294|67427|20116|68193|20042|79044|54217|68735|16898|20104|19933|20055|66163|66419|66242|67115|76846|66475|65111|67941|94063|20005|67248|78…	GOMF_STRUCTURAL_CONSTITUENT_OF_RIBOSOME	MF	FALSE	0.015194475	0.008591094
GO:0043199	0.002080575	0.022469312	0.888366229	1.746585031	10	5	20887|12490|75612	GOMF_SULFATE_BINDING	MF	FALSE	0.039530925	0.024670264
GO:0016175	0.000190223	0.004533839	0.881579823	2.053505178	0	9	17969|13058|13057|17970	GOMF_SUPEROXIDE_GENERATING_NAD_P_H_OXIDASE_ACTIVITY	MF	TRUE	0.012981366	0.006881271
GO:0046978	0.000573833	0.008638616	0.851715391	1.838757675	2	7	21356|21354|21355	GOMF_TAP1_BINDING	MF	FALSE	0.020065284	0.010774508
GO:0035662	0.000756573	0.010752121	0.932176181	1.83271821	3	5	20201|20202|17087	GOMF_TOLL_LIKE_RECEPTOR_4_BINDING	MF	FALSE	0.021810165	0.012979435
GO:0022835	0.000689338	0.010080239	-0.454564843	-1.745929885	2	55	14654|170483|14658|14404|14804|14813|11438|14395|14397|14403|14814|14812|14401|14806|237213|11440|14400|14803|14805|14802|11444|14399|14405|242443|11441|110835	GOMF_TRANSMITTER_GATED_CHANNEL_ACTIVITY	MF	TRUE	0.021810165	0.012468689
GO:0005215	0.000470146	0.007820969	-0.279661587	-1.539383322	0	1137	14664|14618|118454|53945|54377|277468|75209|11951|13162|320091|53896|11749|229699|58807|18830|67075|15166|16511|212980|76257|243616|217826|218442|54403|56356|22782|20496|29876|16494|208795|20501|214112|11937|66377|53313|233280|214084|118446|108116|13358|268512|80721|117160|14654|11306|27421|16513|68198|12858|67184|67739|56199|319734|71795|20928|104245|56485|18145|233836|104681|330953|20533|63959|…	GOMF_TRANSPORTER_ACTIVITY	MF	TRUE	0.017865538	0.010050129
GO:0042608	0.00133435	0.016169274	0.775894442	1.866395225	6	10	15040|15018|94176|15007	GOMF_T_CELL_RECEPTOR_BINDING	MF	FALSE	0.03049203	0.018613051
GO:0102756	0.00336984	0.032380985	-0.83804056	-1.766330025	15	6	68801|74559|170439	GOMF_VERY_LONG_CHAIN_3_KETOACYL_COA_SYNTHASE_ACTIVITY	MF	FALSE	0.048955272	0.032453641
GO:0005912	0.00053135	0.008434263	-0.357550255	-1.655349069	1	172	17988|68810|218952|17131|192216|22339|104445|227937|545370|208431|12387|407831|19684|18772|13690|320873|231532|24131|21872|16480|75739|67916|171486|16582|12552|216033|19274|213019|53318|93742|27428|72621|12386|279561|56217|232670|232288|12168	GOCC_ADHERENS_JUNCTION	CC	TRUE	0.008401966	0.010411922
GO:0097169	0.007565727	0.058483915	0.853870458	1.678764132	39	5	12363|12362|66824|12364|383619	GOCC_AIM2_INFLAMMASOME_COMPLEX	CC	FALSE	0.045038329	0.052879775
GO:0099144	0.003391267	0.032466858	-0.725231251	-1.83924113	15	11	21367|12805|80883|52882	GOCC_ANCHORED_COMPONENT_OF_SYNAPTIC_MEMBRANE	CC	FALSE	0.026812209	0.032453641
GO:0030673	0.000213904	0.004986451	-0.800422288	-2.127830842	0	13	338367|13823|20742|268345|16502|17762|54393|21838	GOCC_AXOLEMMA	CC	FALSE	0.006844405	0.006933621
GO:0035578	0.002227935	0.02363657	0.405585315	1.614375993	12	88	15951|20717|20716|18406|12266|14824|12306|13032|17105|66824|50917|17159|223646|231507|110006|14325|109754|75612|71955|70719|11758|11846|11881|226695|54473|18813|71665|19025|19152|245828|212114|20714	GOCC_AZUROPHIL_GRANULE_LUMEN	CC	FALSE	0.022104609	0.025916472
GO:0016323	0.00055571	0.008559579	-0.331819287	-1.579903592	1	215	14664|338367|53945|16835|12215|58807|76257|53416|18605|54403|20496|20501|12387|27421|16513|21687|20533|63959|11933|268345|239273|11829|242274|11977|21872|192212|214058|67916|52466|11987|105727|11735|54338|12520|15446|72621|16517|19879|18591|28253|20909|18441|11931|234593|11733|20535|213452|432516|243328|108030|20539|12558|12351|109676	GOCC_BASOLATERAL_PLASMA_MEMBRANE	CC	FALSE	0.008520885	0.010636029
GO:0072562	0.0001703	0.004533839	0.495452359	1.992834512	0	94	74145|14962|12260|20717|12258|50908|12870|20716|18406|12262|12266|17698|19128|114584|19039|12268|21803|12628|15439|16427|57875|15512|12759|385643|14161|232345|16425|223672|15458|18405|69379|18816|229317	GOCC_BLOOD_MICROPARTICLE	CC	TRUE	0.006844405	0.006881271
GO:0016342	0.001782531	0.020035651	-0.54687182	-1.841306051	7	31	22295|12387|320873|16480|12552|12386|381409|11789|12558|12561|12563	GOCC_CATENIN_COMPLEX	CC	FALSE	0.020043573	0.022483114
GO:0051286	0.007080383	0.055895781	-0.881444934	-1.632451965	33	4	22348|19684	GOCC_CELL_TIP	CC	TRUE	0.044230542	0.051340576
GO:0005814	0.001312982	0.01605908	0.377096441	1.608429753	7	141	237625|12332|18541|18286|75695|74412|71276|12009|235587|68099|240084|12626|20620|106618|219103|75216|214552|72507|68767|217335|100182|73420|16328|269702|73739|67463|233064|22116|382010|106633|71710|14894|237222|55978|76816|338349|78887|76967|106021|78795	GOCC_CENTRIOLE	CC	FALSE	0.015818308	0.018613051
GO:0005677	0.003379013	0.032439145	0.702462139	1.825396368	17	13	20937|14056|101867|116848|93759|22632	GOCC_CHROMATIN_SILENCING_COMPLEX	CC	TRUE	0.026812209	0.032453641
GO:0034506	0.008019072	0.060635851	-0.609111473	-1.750153135	36	17	69386|319156|319172|100041230|319159|97122|319160|326620|108911|319155|326619	GOCC_CHROMOSOME_CENTROMERIC_CORE_DOMAIN	CC	TRUE	0.046305069	0.053649448
GO:0030669	0.002790049	0.02808145	-0.424918304	-1.662075366	11	61	16835|22041|12492|14366|20404|60510|67300|100017|22134|53330|11816|11998|71770|15200|16004|22319|21802|20980|14960|22178	GOCC_CLATHRIN_COATED_ENDOCYTIC_VESICLE_MEMBRANE	CC	TRUE	0.024340771	0.029472855
GO:0061200	0.000839983	0.011722557	-0.822413126	-1.894270533	3	8	22348|15481|14417|13002|14415	GOCC_CLATHRIN_SCULPTED_GAMMA_AMINOBUTYRIC_ACID_TRANSPORT_VESICLE	CC	TRUE	0.011806431	0.014108289
GO:0043218	0.001065417	0.013986283	-0.750669128	-1.950330041	4	12	18858|67801|17136|83964|17196|56217	GOCC_COMPACT_MYELIN	CC	TRUE	0.014186863	0.01654411
GO:0022625	0.000177085	0.004533839	0.605484512	2.196941859	0	53	19899|19896|319195|27367|110954|19951|26961|66480|11837|66229|76808|67891|19988|19944|67025|19942|27176|65019|19921|19989|19982|66489|67186|68193|54217|19933|67115|20005|67248|22121|22186|56040|270106|66211|100503670|19941|67281|19934|94061|19943|57808	GOCC_CYTOSOLIC_LARGE_RIBOSOMAL_SUBUNIT	CC	FALSE	0.006844405	0.006881271
GO:0022627	0.000178891	0.004533839	0.565926989	1.93523667	0	40	100038882|20115|75617|20044|20102|66481|78294|20091|20084|20085|229317|20054|27050|20088|20103|20068|27370|57294|67427|20116|20042|54218|16898|20104|20055|76846|66475|67941	GOCC_CYTOSOLIC_SMALL_RIBOSOMAL_SUBUNIT	CC	FALSE	0.006844405	0.006881271
GO:0032590	0.007276035	0.056964557	-0.458467424	-1.650419684	31	41	268345|16502|70495|20392|14404|21838|76854|14395|14397|18390|72555|193034|14399|14405|18386|11911	GOCC_DENDRITE_MEMBRANE	CC	TRUE	0.044898457	0.051845683
GO:0097447	0.002083333	0.022469312	-0.247823049	-1.305007498	5	598	338367|12955|64451|14366|74002|101490|68801|15519|18952|70892|53872|18155|67792|212111|14654|19713|12330|14816|21823|11538|16589|19099|22348|30926|268345|16502|17755|26557|17475|270190|70495|16728|16573|18125|235180|15566|74480|11977|22152|229521|18080|15481|20392|108069|14658|17762|14404|18049|30948|58234|241514|14804|52882|227325|16564|54393|29819|11438|110893|170643|11735|15168|21838|76854|639…	GOCC_DENDRITIC_TREE	CC	TRUE	0.021513605	0.024670264
GO:0150034	0.00201671	0.021955741	-0.292474453	-1.428356692	6	270	71653|71960|15519|16494|18155|214084|13176|29811|21823|22348|208898|18007|268345|16502|56471|17755|18039|16728|235180|22152|18080|13860|15481|17762|30948|241514|14228|233552|93699|110893|15168|21838|76854|20262|211446|20257|12847|102058|18053|11820|72333|20336|211712|67299|16574|12889|56526|18472|14432|14806|239606|14415|12933|382253|18751|12569|22253|18391|22284|14359|59033|19122|18386|170758|20…	GOCC_DISTAL_AXON	CC	TRUE	0.021259483	0.024318714
GO:0031975	0.000486381	0.008039597	-0.256664717	-1.414729501	0	1172	67092|11951|192897|231086|98363|12799|11656|13360|17920|18952|22782|66427|338352|15510|66226|66377|107094|72416|53313|170728|66148|14919|13358|13618|11306|66359|68198|12858|17001|56812|67184|216739|66594|56199|59040|225845|18145|103573|233726|67064|26370|19099|70316|24017|21763|14371|57423|12301|52250|107566|56327|13806|67878|20665|12892|69482|14004|225887|229285|56462|66092|64659|595136|71238|66…	GOCC_ENVELOPE	CC	TRUE	0.008401966	0.010263893
GO:0070382	0.002220988	0.023611059	-0.312454737	-1.482346116	7	211	14664|53945|75209|18952|72160|15171|214084|21823|60510|22348|208898|54524|229521|19027|53611|108800|18049|20615|30948|54393|20616|12727|235380|14395|14417|67295|23821|60409|11820|53330|16561|70612|319508|140919|12728|20909|56526|74006|13002|19894|239606|30785|53331|20965|244049|59033|19325|22671|233489|20974|53612|236643|18386|75734|67847|382018|20980|16783|83672|20617|27359|22240|381979|319924|6…	GOCC_EXOCYTIC_VESICLE	CC	TRUE	0.022104609	0.025916472
GO:1905354	0.008443465	0.063065166	0.604038322	1.747669567	45	19	76130|216345|69639|50911|71701|68533|66362|72662|208718	GOCC_EXORIBONUCLEASE_COMPLEX	CC	TRUE	0.047471039	0.055092941
GO:0030312	0.00513992	0.043983332	0.267854181	1.316244415	35	517	74145|20201|20202|15894|21857|21817|17392|12659|12260|20717|12258|12259|12654|20568|50706|16997|434215|20200|20716|18406|12262|16859|219151|17394|19039|56213|12306|105450|16981|21803|13032|110595|16427|17395|101401|17387|243499|16948|13039|20198|13040|94242|57875|11504|64138|224697|100952|21810|13601|22787|654812|237360|12759|385643|29817|13030|17180|114249|12826|17381|22038|21827|96875|78892|141…	GOCC_EXTERNAL_ENCAPSULATING_STRUCTURE	CC	TRUE	0.03514594	0.041676396
GO:0032997	0.000191278	0.004533839	0.871886925	1.882305748	0	7	246256|14127|18725|100038909|18726	GOCC_FC_RECEPTOR_COMPLEX	CC	TRUE	0.006844405	0.006881271
GO:0101003	0.006017699	0.049342285	0.444578975	1.625289389	33	55	18733|14293|18173|13367|16414|14289|14127|17064|105855|17474|27060|108995|72461	GOCC_FICOLIN_1_RICH_GRANULE_MEMBRANE	CC	FALSE	0.040065207	0.045751191
GO:0098982	0.008212107	0.061736281	-0.39419236	-1.576502754	34	68	243616|22348|320873|14658|54393|14395|14397|14403|107065|14401|14432|14400|13490|74762|66082|232370|13869|20320|56543|320707|76965|12801|13138|26875|13489|13017|64051|211323|14407|14406|74342|11941|11549|14394|229706	GOCC_GABA_ERGIC_SYNAPSE	CC	TRUE	0.046689058	0.054370504
GO:0098978	0.005656445	0.047085719	-0.272257119	-1.351409735	18	314	54377|14366|74002|53872|20404|12330|14816|53869|20742|14371|26557|270190|320873|80883|66673|65114|13860|15481|108069|12032|68097|30948|14804|109905|23792|16647|52882|14813|12552|27062|54393|14814|21960|71978|107065|103967|11816|22631|20909|18441|12889|71770|239027|14806|15461|13684|319504|14803|140723|30785|268882|13490|20965|382253|56637|64085|72555|12326|14359|242667|59033|16646|18436|243547|18…	GOCC_GLUTAMATERGIC_SYNAPSE	CC	TRUE	0.038162151	0.043870456
GO:0098690	0.003142019	0.030645004	-0.810921681	-1.794948058	14	7	14654|104245|15481|14658|237213	GOCC_GLYCINERGIC_SYNAPSE	CC	FALSE	0.025642931	0.031249328
GO:0032045	0.001950585	0.021506081	-0.678941927	-1.950796194	8	17	240168|83409|330662|109905|66508|68576|218460|140580	GOCC_GUANYL_NUCLEOTIDE_EXCHANGE_FACTOR_COMPLEX	CC	TRUE	0.020999917	0.024049912
GO:0030285	0.001550731	0.018034621	-0.566641788	-1.840656967	6	27	14664|75209|72160|60510|22348|19027|14395|140919	GOCC_INTEGRAL_COMPONENT_OF_SYNAPTIC_VESICLE_MEMBRANE	CC	FALSE	0.017833407	0.020584704
GO:0005614	0.001059771	0.01392976	-0.76211919	-1.932791724	4	11	229595|319922|246228|407800|12818|21923|268780	GOCC_INTERSTITIAL_MATRIX	CC	FALSE	0.014186863	0.016534438
GO:0031300	0.001888574	0.020933374	-0.268443768	-1.362812316	5	393	14664|20250|75209|68151|20249|208449|68801|74559|13360|72160|170439|231070|74051|12330|57437|208884|56812|56199|59040|18145|60510|66270|236792|22348|73024|67878|320311|246179|27061|66092|72018|14827|57874|433771|319767|52469|94282|19027|68585|216001|235574|103172|382793|12317|71406|20788|245865|268880|66775|66343|14828|21854|14395|68944|22021|52635|66736|67295|18439|66087|76614|70397|433931|33045…	GOCC_INTRINSIC_COMPONENT_OF_ORGANELLE_MEMBRANE	CC	FALSE	0.020774315	0.023549947
GO:0031226	0.000594884	0.008886507	-0.218561886	-1.224197089	0	1563	14664|17388|214968|14745|56496|20358|53945|16835|54377|277468|18823|140571|13162|14183|192897|21367|67374|53896|546336|12215|14763|14368|240168|229699|58807|67075|11552|80891|208449|15166|14366|16511|76257|243616|217826|18605|54403|53897|22782|20496|16494|20501|104099|17136|214084|108116|14934|19263|14919|93897|56089|268512|211401|14654|15245|13176|21812|19713|14254|53601|13618|12330|14816|16513|…	GOCC_INTRINSIC_COMPONENT_OF_PLASMA_MEMBRANE	CC	FALSE	0.008853274	0.01106417
GO:0099146	0.003444317	0.032673871	-0.441908996	-1.683663624	14	53	54377|22782|13176|66673|14804|52882|14814|107065|319504|14803|13490|64085|72555|81904|18386|242443|232370|13869|20320|13643|12300|76965	GOCC_INTRINSIC_COMPONENT_OF_POSTSYNAPTIC_DENSITY_MEMBRANE	CC	FALSE	0.026812682	0.032582446
GO:0098936	0.000249688	0.005363647	-0.453310438	-1.990607318	0	119	14664|54377|13162|21367|243616|22782|13176|12330|12805|16502|320873|66673|108069|14804|52882|54393|14395|14397|14403|18390|14814|107065|14401|15567|319504|11440|14803|140723|13490|64085|12558|72555|18436|11444|66082|81904|18386|242443|232370|13869|16491|20541|20320|56543|18440|13643|12300|76965|13844|13489|12725	GOCC_INTRINSIC_COMPONENT_OF_POSTSYNAPTIC_MEMBRANE	CC	FALSE	0.006844405	0.006965869
GO:0098948	0.0026054	0.026661759	-0.406099243	-1.655782789	10	76	54377|22782|13176|320873|66673|14804|52882|14395|14397|14814|107065|14401|319504|14803|13490|64085|12558|72555|11444|81904|18386|242443|232370|13869|20320|56543|18440|13643|12300|76965	GOCC_INTRINSIC_COMPONENT_OF_POSTSYNAPTIC_SPECIALIZATION_MEMBRANE	CC	FALSE	0.023128641	0.028400589
GO:0098889	0.000236351	0.005260671	-0.452148378	-1.830747047	0	73	14664|13162|243616|12330|104245|12805|16502|320873|80883|108069|23792|52882|54393|18390|18441|15567|11440|12558|18436|11444|18386|11514|19266|13869|16491|20320|53870|13643|320707|12801|13844|16490|13489	GOCC_INTRINSIC_COMPONENT_OF_PRESYNAPTIC_MEMBRANE	CC	FALSE	0.006844405	0.006933621
GO:0099240	0.000257003	0.005453191	-0.403798537	-1.848890214	0	155	14664|54377|13162|21367|243616|22782|13176|12330|104245|12805|16502|320873|80883|66673|108069|14804|23792|52882|54393|14395|14397|14403|18390|14814|107065|14401|18441|15567|319504|11440|14803|140723|13490|64085|12558|72555|18436|11444|66082|81904|18386|242443|232370|11514|19266|13869|16491|20541|20320|56543|18440|53870|13643|320707|12300|76965|12801|13844|16490|13489|12725	GOCC_INTRINSIC_COMPONENT_OF_SYNAPTIC_MEMBRANE	CC	FALSE	0.006844405	0.00697431
GO:0098563	0.002495463	0.025764972	-0.493092334	-1.754232436	10	39	14664|75209|72160|60510|22348|19027|14395|67295|140919|13002	GOCC_INTRINSIC_COMPONENT_OF_SYNAPTIC_VESICLE_MEMBRANE	CC	FALSE	0.023128641	0.027660147
GO:0072557	0.007565727	0.058483915	0.854321824	1.679651546	39	5	12363|17948|12362|12364|268973	GOCC_IPAF_INFLAMMASOME_COMPLEX	CC	FALSE	0.045038329	0.052879775
GO:0031674	0.004294014	0.038354691	-0.332128039	-1.486397364	16	133	68810|12955|218952|12373|118449|12387|20533|30926|14226|12335|13007|24131|16480|20192|30948|98932|100504518|213019|59091|15464|53318|11735|72333|12288|22138|12292|13518|74376|58916|109676|74165|68828|13008|20167|107765|319565|13405|12632|20541|56376|109552|59006|16509|20273|226041|17772|234214|20265|26556|11472|17931|17996	GOCC_I_BAND	CC	TRUE	0.031489433	0.036716605
GO:0042824	0.006467567	0.052126585	0.736699533	1.716028732	33	9	15018|21356|21354|12010|21355|15007	GOCC_MHC_CLASS_I_PEPTIDE_LOADING_COMPLEX	CC	TRUE	0.042107794	0.048279435
GO:0042612	0.000378501	0.006658674	0.824928174	2.046169197	1	11	15040|14964|15018|12010|15007	GOCC_MHC_CLASS_I_PROTEIN_COMPLEX	CC	FALSE	0.007430904	0.008609372
GO:0005740	0.000381825	0.006683225	-0.307683881	-1.646758861	0	746	67092|11951|231086|98363|12799|11656|18952|66427|15510|66377|170728|66148|13358|11306|66359|68198|12858|67184|216739|66594|56199|59040|225845|19099|70316|14371|57423|52250|107566|56327|20665|12892|14004|225887|229285|56462|66092|64659|595136|71238|66958|72759|12866|70451|66169|72018|104086|74600|11647|433771|52637|68055|52469|94282|18408|13244|18673|54673|67712|13063|70186|216001|13142|67017|1286…	GOCC_MITOCHONDRIAL_ENVELOPE	CC	TRUE	0.007430904	0.008609372
GO:0005759	0.002593193	0.026562982	-0.254693535	-1.31510063	7	464	231086|236900|11656|15473|15510|72416|66148|107029|24015|76894|22117|70316|67041|15528|66254|107566|56327|225887|64659|71238|60525|67871|104086|74600|268860|28030|20916|14661|73724|66401|224481|103850|67460|104174|70120|67267|75778|110695|67273|17850|66128|380840|11639|104444|67126|68015|13177|58875|67417|170752|233870|12352|69702|17766|353172|66043|67834|75619|217038|68346|78920|17768|14815|2090…	GOCC_MITOCHONDRIAL_MATRIX	CC	TRUE	0.023128641	0.028361432
GO:0031430	0.003066141	0.030131067	-0.586505506	-1.806237155	13	22	12955|20742|66106|13806|11733|109245|228003|109676|93677|320502|17929	GOCC_M_BAND	CC	FALSE	0.025642931	0.03105765
GO:0030964	0.000229727	0.005193706	-0.615970971	-2.28718821	0	47	66377|68198|67184|70316|225887|595136|407785|54405|67273|626359|68375|69702|66916|67264|66046|66495|230075|68342|66414|17717|69875|66416|66091|17993|17719|104130	GOCC_NADH_DEHYDROGENASE_COMPLEX	CC	TRUE	0.006844405	0.006933621
GO:0043020	0.000189251	0.004533839	0.861014285	2.135677947	0	11	17969|13058|17972|13057|17970	GOCC_NADPH_OXIDASE_COMPLEX	CC	FALSE	0.006844405	0.006881271
GO:0005883	0.000210748	0.004923929	-0.837729271	-1.999681373	0	9	380684|18040|18039|226180|100017|18417	GOCC_NEUROFILAMENT	CC	FALSE	0.006844405	0.006933621
GO:0031594	0.000234247	0.005237559	-0.514219091	-2.044129881	0	66	56506|12830|20720|22142|208898|18039|110893|11735|63993|18439|11820|22288|228357|14062|13002|19400|11423|382864|12569|242667|20745|20974|68828|16773|24071|19084|382018|18747	GOCC_NEUROMUSCULAR_JUNCTION	CC	TRUE	0.006844405	0.006933621
GO:0098984	0.007907543	0.060274722	-0.262413436	-1.315707018	25	344	14664|12955|54377|380684|22782|227937|13176|12387|14816|60510|20742|17755|26557|20147|17475|242274|66673|65114|18125|11977|229521|13860|108069|68585|58234|14804|52882|14813|110893|74513|76854|229279|18053|16592|23821|14814|70546|14812|107065|103967|12168|228357|12288|22631|14299|18441|14432|14806|16975|319504|74053|17717|14803|140723|108030|56724|268882|13490|20965|12569|64085|12558|72555|18391|1…	GOCC_NEURON_TO_NEURON_SYNAPSE	CC	TRUE	0.046305069	0.053596907
GO:0072559	0.001145038	0.014643249	0.813597957	1.827874534	5	8	12363|216799|69146|12362|66824|12364	GOCC_NLRP3_INFLAMMASOME_COMPLEX	CC	FALSE	0.014856136	0.017056406
GO:0016607	0.000147145	0.004533839	0.331587313	1.590918691	0	390	235320|75956|53417|13716|21355|56469|110147|268709|19826|12953|17193|56036|80859|19647|72567|69207|233904|216724|107321|67684|54402|71838|24010|15441|20637|73181|69131|18720|66277|66935|59027|228913|67480|68732|74108|104570|229615|65105|14312|54196|228765|67465|66625|50873|102216272|68750|73739|68981|56706|270118|55935|68098|20222|70044|20624|100336|83396|66354|70645|54633|116848|230935|16332|171…	GOCC_NUCLEAR_SPECK	CC	TRUE	0.006844405	0.006881271
GO:0031970	0.003131021	0.030645004	-0.371579129	-1.563630013	12	91	67092|12301|107566|56327|12892|14004|595136|71238|11647|13063|216001|103172|22154|67267|75778|12359|104444|68015|26926|20480|12038|68185|68375|11820|68346|76614|66916|69923|74143|66494|66390|69893|16004	GOCC_ORGANELLE_ENVELOPE_LUMEN	CC	TRUE	0.025642931	0.031249328
GO:0019866	0.000332336	0.006446457	-0.319873198	-1.669924475	0	520	67092|11951|231086|98363|12799|11656|15510|66377|72416|66148|13358|11306|66359|68198|12858|67184|66594|56199|70316|24017|57423|12892|225887|66092|64659|595136|12866|70451|104086|74600|433771|68055|52469|94282|18408|18673|67712|13063|216001|12865|103172|17705|17527|382793|67267|233115|76916|66576|75778|68073|56295|407785|54405|67273|245865|64658|380836|66343|217593|66128|66052|67126|68015|626359|2…	GOCC_ORGANELLE_INNER_MEMBRANE	CC	TRUE	0.007430904	0.008593124
GO:0031984	0.000526039	0.008375539	-0.253996111	-1.411001309	0	1350	14618|20250|319880|18194|68151|218121|18700|53374|20249|12215|14763|14368|338521|73124|56348|67075|208449|12492|17540|68801|74559|13360|20775|12373|16553|27008|28193|66234|100504285|21881|11937|71169|53313|170439|239827|52639|78925|14919|16897|231070|69568|76499|19347|20773|73296|66286|12330|15490|27421|57437|208884|17001|56812|235435|53869|216739|66459|225845|103743|77975|22223|235293|14755|6627…	GOCC_ORGANELLE_SUBCOMPARTMENT	CC	TRUE	0.008401966	0.010369582
GO:0033270	0.006570581	0.052640411	-0.708780382	-1.797520485	30	11	118454|77767|17136|13823	GOCC_PARANODE_REGION_OF_AXON	CC	FALSE	0.042107794	0.048524831
GO:0043204	0.001291656	0.015949343	-0.348225912	-1.588481279	4	153	338367|12955|118454|71653|18952|70892|67792|14654|21823|268345|17755|11977|229521|52882|110893|63993|109700|18053|18390|56217|11820|12288|12889|269295|30044|14432|14806|16572|74053|27041|11899|12933|12569|22671|56079|244886|237847|20510|72145|242235|12919|239667|13807|56177|66797|227331|18619|56876|16490|13489|21969	GOCC_PERIKARYON	CC	FALSE	0.015818308	0.018613051
GO:0001891	0.000364166	0.006531661	0.647517219	2.070005744	1	29	15944|54396|94178|21926|246177|56619|225471|18826|668218|20401|12721|16952|106628|13430|21898	GOCC_PHAGOCYTIC_CUP	CC	TRUE	0.007430904	0.008593124
GO:0030670	0.000173611	0.004533839	0.609877405	2.378428646	0	79	15040|15944|13058|14964|15018|54396|21356|21354|12010|18173|94178|19354|24088|21355|21897|13057|11745|69834|56619|74096|11974|67844|27060|12721|15007|19376|13430|21899	GOCC_PHAGOCYTIC_VESICLE_MEMBRANE	CC	TRUE	0.006844405	0.006881271
GO:0031093	0.000347887	0.006531661	0.474552139	1.81155971	1	69	74145|21857|108101|20717|12258|19073|20716|18406|19128|21803|109711|12759|385643|14161|232345|15234|19241|18405|18787|18816|320202|13645|22371|104009|21825|227612|20714|18815|26968|99571	GOCC_PLATELET_ALPHA_GRANULE_LUMEN	CC	FALSE	0.007430904	0.008593124
GO:0016605	0.002544529	0.026167627	0.388880687	1.578716744	14	101	235320|56489|13163|18854|56469|56501|15260|170644|20684|16341|20610|107951|69723|21975|434484|80297|12144|18412|22059|93759|18022|229599|231600|17347|54194|17344|22196|74203|94092|17187|106021|80750|19720|19891|20481|67241|15257|20382	GOCC_PML_BODY	CC	FALSE	0.023128641	0.027993197
GO:0042788	0.00255102	0.026208458	0.564504419	1.817532528	13	30	19899|19896|19951|26961|76808|19988|66481|67025|27176|71701|19921|19982|27370|68193|218490|54217	GOCC_POLYSOMAL_RIBOSOME	CC	FALSE	0.023128641	0.027993197
GO:0098839	0.002857143	0.028473919	-0.393052014	-1.642334987	11	86	54377|22782|13176|14816|66673|14804|52882|14813|14814|14812|107065|12288|319504|14803|140723|108030|13490|64085|72555|18391|81904|18386|242443|24071|232370|13869|22342|226016|20320|13643|12300|76965	GOCC_POSTSYNAPTIC_DENSITY_MEMBRANE	CC	TRUE	0.024503632	0.029702184
GO:0034705	0.004058248	0.036882519	-0.375396219	-1.570416447	16	87	15166|16511|16494|20928|330953|66240|16521|268345|16502|66733|16517|16533|14806|53881|16539|16536|12313|16491|242151|56543|16509|66797|242735|72413|16490|12315|241794|100986|246133|14807|238076|16492|16522	GOCC_POTASSIUM_CHANNEL_COMPLEX	CC	TRUE	0.030198138	0.03576841
GO:0071011	0.000712124	0.010297569	0.510409112	1.842028013	3	52	75956|20638|67285|24010|67465|230596|68981|66921|20222|20624|67332|209003|66492|80744|81898|319322|215051|68879|68988|66373|20643|66094|20227|66125|76522|75062|69192|320632|69942|20641|107686|68011	GOCC_PRECATALYTIC_SPLICEOSOME	CC	TRUE	0.010295277	0.012603827
GO:0071010	0.004468442	0.039601726	0.659123004	1.810227049	23	16	20638|67684|20637|67465|328110|20222|66978|81898|56194|66094	GOCC_PRESPLICEOSOME	CC	TRUE	0.03230045	0.037750562
GO:0042734	0.000512426	0.008329168	-0.377703691	-1.705050932	1	142	14664|13162|243616|12387|12330|104245|12805|208898|268345|16502|320873|80883|229521|108069|23792|52882|54393|20616|76854|211446|14417|20538|18390|320150|16443|20909|18441|111173|14806|15567|11440|116837|268882|12558|59033|18436|11444|12361|233489|242662|18189|18386|67847|11514|19266|382018|13869|16491|53321|170571|20320|53870|319924|13643|320707|12801|13844|16490|13489	GOCC_PRESYNAPTIC_MEMBRANE	CC	TRUE	0.008401966	0.010369582
GO:0005838	0.006791483	0.053913544	0.613191302	1.774151967	36	19	19182|22123|56436|19185|23997|23996|67151|19179|69077|17463|21762|19181|70247|59029|66413	GOCC_PROTEASOME_REGULATORY_PARTICLE	CC	TRUE	0.042956131	0.049573309
GO:0000159	0.00390117	0.035967216	-0.641560198	-1.843387693	17	17	93960|19052|26932|21770|71978|19053|26931|110854|269643|72930|19054	GOCC_PROTEIN_PHOSPHATASE_TYPE_2A_COMPLEX	CC	FALSE	0.02946257	0.035167612
GO:0033553	0.004539436	0.040064957	0.867749944	1.706052092	23	5	20937|68077|101867|116848|93759	GOCC_RDNA_HETEROCHROMATIN	CC	FALSE	0.032351476	0.038122001
GO:0070469	0.000241663	0.00529257	-0.60062263	-2.535836932	0	93	66377|68198|12858|67184|66594|70316|225887|595136|12866|13063|12865|66576|56295|407785|54405|67273|66052|626359|66694|68375|69702|22272|66142|110323|66916|67264|12867|66046|66821|66495|230075|84682|68342|66414|12859|17717|67530|73467|66152|12862|69875|66945|66416|66091|72795|12861|17993|17719|407790|104130|67892|66445|18115|333182|66925|17992	GOCC_RESPIRASOME	CC	TRUE	0.006844405	0.006933621
GO:0045275	0.0038355	0.035573319	-0.713438328	-1.853599877	17	12	66594|66576|66694|22272|66821|67530|66152	GOCC_RESPIRATORY_CHAIN_COMPLEX_III	CC	TRUE	0.029405498	0.03478365
GO:0090575	0.001401869	0.016791744	0.338657444	1.530568224	8	219	16477|17133|23989|16825|20852|20846|12609|16391|16658|98053|14283|20933|20847|74481|20848|12394|272322|18045|17869|11910|67381|18024|107503|53314|75613|108143|234959|14281|66556|63856|18012|14884|21849|21413|20181|11908|17132|18022|70625|17173|235459|12606|14534|209361|15361|101206|13872|74469|17977|100683|18046|17127|407786|104394|19727|28077|21374|69260|17187|67219|381379|381319|53970|216154|12…	GOCC_RNA_POLYMERASE_II_TRANSCRIPTION_REGULATOR_COMPLEX	CC	TRUE	0.016496414	0.019228972
GO:0016528	0.008053055	0.060760245	-0.376742391	-1.536086508	33	76	17540|12373|11937|53313|14226|210530|22027|11938|18125|20192|12317|59091|15464|110893|11735|238161|77559|18821|11733|74840|227753|228003|68312|20745|12293|20167|319565|56541|109552|21828|16438	GOCC_SARCOPLASM	CC	TRUE	0.046305069	0.053665301
GO:0035861	0.00034632	0.006531661	0.462935986	1.782186112	1	72	22376|21853|235587|227622|58186|108937|56045|69917|58230|19360|56378|214763|105377|22059|56443|70238|76709|226151|75698|16905|225182|71890|19891|59047|67241|74729|21652|67771|11545|72103|13990|74117|27354	GOCC_SITE_OF_DOUBLE_STRAND_BREAK	CC	FALSE	0.007430904	0.008593124
GO:0030427	0.004680187	0.040856345	-0.314919803	-1.454105997	17	166	71653|71960|15519|13176|29811|18007|56471|17755|18039|16728|235180|72313|22152|18080|13860|17762|241514|14228|233552|93699|21838|20262|211446|20257|12847|102058|18053|11820|72333|20336|211712|67299|16574|18472|14432|239606|12933|382253|12569|22253|18391|22284|14359	GOCC_SITE_OF_POLARIZED_GROWTH	CC	TRUE	0.032891316	0.038809008
GO:0035580	0.000175254	0.004533839	0.623164713	2.314998825	0	59	16819|76905|14825|15170|12654|20568|12010|21946|18406|17394|20310|69146|15439|17105|64138|67781|17002|94176|76507|71884|80860|18405|11846|18636|54473|19288|104009|380924	GOCC_SPECIFIC_GRANULE_LUMEN	CC	FALSE	0.006844405	0.006881271
GO:0035579	0.001202129	0.015242122	0.424524034	1.68192752	6	85	80910|13058|18793|12267|21938|16409|16414|14289|17064|23845|17474|13057|16408|12508|69189|74096|26365|12182|52855	GOCC_SPECIFIC_GRANULE_MEMBRANE	CC	FALSE	0.015206938	0.017746234
GO:0034366	0.002480916	0.025691319	0.788818754	1.772204195	12	8	15439|12759|11813	GOCC_SPHERICAL_HIGH_DENSITY_LIPOPROTEIN_PARTICLE	CC	FALSE	0.023128641	0.027660147
GO:0099081	0.00040032	0.006925341	-0.275372307	-1.488320118	0	843	17988|68810|12955|218952|68041|380684|105439|71653|71960|21955|68519|320244|16554|17920|102103|12373|16553|15505|70892|28193|108897|102502|72416|210356|227613|118449|18040|76499|208431|12387|229474|22151|53869|12464|208158|20928|21687|107993|16578|12830|67064|20533|22142|20742|214444|56350|30926|73710|52250|14226|66106|240892|13806|12335|17906|227058|668303|17755|18772|18039|100101919|13007|16573…	GOCC_SUPRAMOLECULAR_POLYMER	CC	TRUE	0.007502298	0.008886162
GO:0030672	0.006574142	0.052640411	-0.351628822	-1.506879068	26	101	14664|75209|72160|214084|60510|22348|208898|54524|19027|20615|30948|235380|14395|14417|67295|140919|74006|13002|19894|20965|244049|20974|18386|382018|20980|20617|320127|107767|13489|271457|105853|100503659|80718|64051|12315|74325|56807|433485|20362	GOCC_SYNAPTIC_VESICLE_MEMBRANE	CC	TRUE	0.042107794	0.048524831
GO:1904724	0.000178031	0.004533839	0.556688194	2.009045731	0	52	76905|14825|15170|12010|21946|17394|20310|69146|15439|17395|17105|13040|67781|17002|13036|71884|18405|13014|18636|383295|70152|19288|104009|380924|11886	GOCC_TERTIARY_GRANULE_LUMEN	CC	FALSE	0.006844405	0.006881271
GO:0070821	0.000522921	0.00835148	0.474815024	1.803300015	2	67	80910|13058|18733|18173|16409|16414|14289|14127|17064|23845|17474|13057|12508|69189|26365|52855	GOCC_TERTIARY_GRANULE_MEMBRANE	CC	FALSE	0.008401966	0.010369582
GO:1990351	0.000310463	0.006167735	-0.357317709	-1.80605508	0	375	54377|15166|16511|12373|29876|16494|11937|66377|117160|14654|68198|67184|66594|319734|20928|330953|229759|66240|11933|70316|16521|14226|170483|72821|268345|16502|225887|66733|595136|56808|22065|319767|13860|319922|14658|20192|14404|216001|14804|66576|57249|14813|407785|101772|54405|67273|11438|626359|11980|238161|14395|66694|16517|68375|69702|14397|54670|12291|14403|18821|22272|16533|14814|66916|…	GOCC_TRANSPORTER_COMPLEX	CC	TRUE	0.007430904	0.008309291
GO:0005686	0.007506408	0.058183831	0.598425686	1.753861044	40	20	20638|67465|72459|68981|20222|67332|209003|81898|319322|20643|66125|75062|20641|107686|68011	GOCC_U2_SNRNP	CC	FALSE	0.045038329	0.052688902
GO:0005684	0.000171204	0.004533839	0.467656393	1.867755061	0	90	75956|20638|67285|67684|24010|330361|20637|67480|67465|72459|230596|328110|68981|20222|20624|66978|66354|57905|67332|209003|66492|71702|192160|80744|81898|319322|215051|68879|68988|56194|66373|20643|66094|20227|66125|76522|71713|231889|68816|75062|67439|69192|320632|69942|20641|54723|107686|68011	GOCC_U2_TYPE_SPLICEOSOMAL_COMPLEX	CC	TRUE	0.006844405	0.006881271
GO:0031983	0.000150534	0.004533839	0.412459414	1.938866461	0	314	16819|15951|76905|74145|20201|14825|20202|21857|108101|15170|20717|12258|12654|20568|12010|14191|19073|11689|21946|20716|18406|12266|14824|19128|17394|19039|20310|212032|69146|12306|21803|13032|11486|15439|16427|20195|17105|23918|64138|109711|66824|78388|216445|13601|50917|17159|63986|67781|223646|11717|668218|21648|12759|385643|231507|110006|14325|17002|94176|78892|14161|109754|232345|13036|1918…	GOCC_VESICLE_LUMEN	CC	TRUE	0.006844405	0.006881271
GO:1990909	0.004919786	0.042378638	-0.680168765	-1.808150645	22	13	12387|22415|53614|16974|11789|56637|78560	GOCC_WNT_SIGNALOSOME	CC	FALSE	0.034101531	0.040188426
