# Supplementary material for: Age‐Dependent Regulation of Hippocampal Inflammation by the Mitochondrial Translocator Protein in Mice
Source: Aging Cell. 2025 Apr 24;24(6):e70039. doi: 10.1111/acel.70039 (PMC12151901; doi:10.1111/acel.70039)
Supplement: Supplementary file 1 — Table S1. Differentially expressed gene list for normal aging. Comparison is between WT Aged versus WT Young (reference) under baseline (PBS) conditions. Significance is defined as FDR < 0.05. Upregulation refers to significant genes thresholded at Log2FC ≥ 0.5, while downregulation refers to significant genes thresholded at Log2FC ≤ −0.5. Table S2. fGSEA functional enrichment results from differentially expressed genes of normal aging comparison (Table S1). NES score refers to normalized enrichment score. Leading edge refers to genes annotated with their Entrez IDs being involved in that functional term. Table S3. fGSEA leading edges with gene symbols from Table S2. NES score refers to normalized enrichment score. MGI refers to the overlapping genes involved in the functional term. Table S4. Gene overlap hypergeometric Fischer tests of significant differentially expressed genes between normal aging and inflammatory response in the young. WT PBS Aged versus WT PBS Young is denoted as the normal aging comparison, while WT LPS Young versus WT PBS Young is denoted as the inflammatory response in the young comparison. Each significant differentially expressed gene set is split into either upregulated “up” (Log2FC > 0.5) or downregulated “down” (Log2FC < 0.5). Magnitude of overlap is reflected as odds ratio, while significance threshold is p < 0.05 for the hypergeometric Fischer test. Table S5. fGSEA functional enrichment results from differentially expressed genes of inflammatory response in the young. NES score refers to normalized enrichment score. Leading edge refers to genes annotated with their Entrez IDs being involved in that functional term. Table S6. Differentially expressed gene list for inflammation in the aged brain. Comparison is between WT LPS Aged versus WT PBS Aged conditions. Significance is defined as FDR < 0.05. Upregulation refers to significant genes thresholded at Log2FC ≥ 0.5, while downregulation refers to significant genes thresholded at Log2FC [file ACEL-24-e70039-s003.zip › acel70039-sup-0001-TableS1-S18/TableS6_WTLOvsWTPO_lfcsh.xlsx]

## Sheet: WTLOvsWTPO_lfcsh
	baseMean	log2FoldChange	lfcSE	pvalue	padj	stat
Gnai3	1155.62	-0.0301224	0.0640049	0.350411	0.736887	-0.933793
Cdc45	50.9382	0.0245028	0.0801635	0.195922	0.647396	1.29326
Scml2	43.3655	0.00612128	0.0753689	0.717719	0.915412	0.361509
Apoh	8.38397	0.00912056	0.0826022	0.395073	0.763261	0.850454
Narf	1873.77	-0.0202567	0.0638466	0.527948	0.83745	-0.631142
Cav2	1004.26	0.00278227	0.0679944	0.918565	0.980188	0.102241
Klf6	1580.51	0.0360849	0.0673659	0.228675	0.667921	1.20378
Scmh1	1404.39	-0.012618	0.0572347	0.724778	0.917074	-0.352081
Cox5a	2672.77	0.0482941	0.0534584	0.187882	0.642759	1.31687
Tbx2	89.9716	0.0103914	0.0780287	0.493516	0.818137	0.684728
Tbx4	7.46549	0.00463898	0.0811458	0.650965	0.888895	0.452422
Ngfr	123.072	0.0109354	0.075376	0.542379	0.845039	0.609219
Wnt3	144.204	0.0172448	0.0838703	0.218782	0.665646	1.22977
Wnt9a	380.479	0.00990746	0.0719447	0.652218	0.889276	0.450683
Fer	517.086	-0.0263865	0.0747552	0.243636	0.674903	-1.16595
Xpo6	3391.92	0.0477558	0.066022	0.135622	0.598616	1.49229
Tfe3	1408.64	0.0313368	0.0594666	0.371591	0.749756	0.893498
Axin2	1020.08	-0.0606527	0.0721926	0.0517699	0.521997	-1.94504
Brat1	741.814	0.0280439	0.0612355	0.410904	0.773892	0.822304
Gna12	3301.81	-0.0296975	0.0748137	0.205595	0.654937	-1.26577
Slc22a18	29.9135	-0.00865307	0.0808519	0.47202	0.807602	-0.719197
Itgb2l	1.45631	0.00284481	0.0856053	0.477517	NA	0.710302
Igsf5	8.95398	-0.0101314	0.0819062	0.390396	0.759998	-0.858899
Pih1d2	59.7831	-0.0160233	0.0728972	0.462184	0.803365	-0.735255
Dlat	3915.41	0.0217075	0.0589644	0.537603	0.842617	0.616442
Sdhd	1999.57	0.0224922	0.0573758	0.530097	0.838766	0.627858
Fgf23	13.4365	0.0163986	0.0902368	0.104626	0.572649	1.62283
Ccnd2	2664.47	-0.0596525	0.0954957	0.0270025	0.463102	-2.21148
Gpr107	2163.85	-0.0538328	0.0530372	0.142624	0.604515	-1.46609
Nalcn	3967.21	-0.00147875	0.0640856	0.962747	0.991311	-0.0467061
Btbd17	344.12	0.000193083	0.0754959	0.990497	0.998608	0.0119108
Slfn4	20.3179	0.011453	0.119293	0.0120901	0.386951	2.5095
Th	38.3544	0.0115686	0.0792407	0.426497	0.78238	0.7952
Ins2	1.49342	-0.00026493	0.0848714	0.950227	NA	-0.0624222
Scnn1g	8.67307	-0.00129055	0.0806604	0.898397	0.974702	-0.127687
Drp2	2938.31	-0.0319791	0.0640565	0.322003	0.722903	-0.990349
Tspan32	5.47679	8.97607512483149e-05	0.0817369	0.99183	0.998688	0.0102399
Lhx2	1853.04	0.0256699	0.064335	0.420052	0.778457	0.806331
Gmpr	1409.81	0.0480631	0.0642256	0.145769	0.607128	1.45464
Glra1	19.7248	-0.0101002	0.0861286	0.222969	0.666495	-1.21867
Mid2	1014.04	0.0154852	0.0652008	0.614487	0.87381	0.503679
Trim25	338.462	-0.00732707	0.0688663	0.779128	0.934783	-0.280456
Dgke	3414.86	0.0420903	0.0587886	0.235662	0.672586	1.1859
Scpep1	479.027	0.000861734	0.0631832	0.978818	0.995468	0.0265502
Mnt	2020.76	0.0516413	0.0585515	0.148436	0.61088	1.44508
Itgb2	308.732	0.00071615	0.0736056	0.969685	0.993397	0.0380032
Hddc2	307.438	0.0234763	0.0778039	0.23668	0.672617	1.18333
Tpd52l1	730.682	0.0427381	0.0645002	0.188976	0.642759	1.31361
Pemt	37.9893	0.0336522	0.0905749	0.0773215	0.54404	1.76644
Cdh1	51.0172	0.00960768	0.083629	0.341866	0.734125	0.950486
Cdh4	512.187	0.0501472	0.0749509	0.0763517	0.543409	1.77226
Ckmt1	5223.66	0.0121917	0.0671672	0.668784	0.895822	0.427818
Bcl6b	104.437	0.0157851	0.0820053	0.27266	0.694003	1.09696
Clec10a	14.9797	0.00291271	0.0803617	0.78502	0.936768	0.272784
Alox12	13.7311	-0.0065684	0.0817754	0.524006	0.834959	-0.637182
Arvcf	508.575	-0.0102897	0.0749229	0.57389	0.857499	-0.562331
Comt	2122.21	-0.0200822	0.0607985	0.557808	0.850894	-0.586101
Rtca	1422.63	0.0486477	0.0761869	0.0775034	0.54404	1.76536
Dbt	821.52	-0.00459398	0.0642557	0.884091	0.970617	-0.145786
Dazap2	4335.95	0.0407149	0.0666129	0.188689	0.642759	1.31447
Mcts1	865.897	-0.0568706	0.0595618	0.109455	0.575988	-1.60065
Rem1	12.4331	0.000679102	0.0790314	0.954615	0.989166	0.0569128
Rnf17	35.8225	-0.00144371	0.0765993	0.922498	0.980974	-0.0972873
Trappc10	4084.92	0.0302584	0.056681	0.40149	0.766691	0.838964
Ccm2	1098.31	-0.0163265	0.0692484	0.533007	0.83977	-0.623423
Tbrg4	909.633	0.0428495	0.0581795	0.230272	0.668014	1.19966
Tmprss2	9.61728	0.012967	0.0895517	0.10098	0.566997	1.64012
Mx1	20.7037	-0.00253079	0.0771108	0.859578	0.963926	-0.176911
Fap	75.6355	0.0323301	0.0904601	0.0811309	0.548699	1.74416
Ndufa9	2797.88	0.0618203	0.0560373	0.0902878	0.558842	1.69388
Egfl6	66.9808	-0.00817706	0.0770037	0.598277	0.866709	-0.526879
Lck	36.8684	-0.0138303	0.0743877	0.482756	0.813177	-0.701876
Tssk3	3.21511	0.00962466	0.0871957	0.170025	NA	1.37212
Cttnbp2	7282.07	-0.125275	0.137996	0.00222158	0.223704	-3.05889
Galnt1	1886.59	0.0242988	0.0646162	0.441195	0.790132	0.770177
Mkrn2	1223.46	0.0367871	0.0593399	0.295932	0.707628	1.0452
Pparg	48.5516	0.0181994	0.0746688	0.375268	0.752519	0.886649
Raf1	2562.82	-0.0047319	0.0566101	0.895473	0.973635	-0.131382
Septin1	78.6628	-0.0134273	0.070746	0.575838	0.858205	-0.559474
Pdgfb	772.969	-0.0569664	0.079012	0.0474974	0.51163	-1.98184
Acvrl1	365.08	-0.0726264	0.0890547	0.018794	0.437002	-2.34959
Grasp	1675.71	-0.0396863	0.0653436	0.211622	0.661447	-1.24912
Acvr1b	5133.06	0.0694119	0.0692147	0.0371833	0.496797	2.08375
Tom1l2	10662.7	-0.0201218	0.0622128	0.546321	0.847192	-0.603282
Zfp385a	2141.06	0.031431	0.0662149	0.303098	0.712012	1.02981
Itga5	150.75	0.0339347	0.0871748	0.090042	0.558842	1.69518
Gabra2	2758.08	-0.0577395	0.113835	0.0186757	0.437002	-2.35194
Wdr77	1923.51	0.031836	0.0635888	0.329257	0.727061	0.975612
Adora3	36.9045	0.00981757	0.0742838	0.604328	0.86948	0.518186
Atp5pb	6380.47	0.0470965	0.0523171	0.199449	0.6497	1.28312
Sox9	1382.52	-0.0243365	0.0657174	0.425769	0.782306	-0.796453
Hnrnpd	5504.87	0.0193489	0.0562465	0.592357	0.864711	0.535423
Dynlt1c	194.044	-0.0504273	0.0811788	0.0585302	0.529932	-1.89171
C1d	1121.48	-0.00406726	0.0606138	0.905581	0.977069	-0.118614
Gm2a	2071.12	0.0193054	0.0612278	0.570135	0.856645	0.567852
Krit1	2271.89	-0.0369359	0.0661917	0.232721	0.66932	-1.19338
Clcn4	7499.86	0.00124721	0.0559424	0.972507	0.99403	0.0344647
Vmn2r88	0.223962	-0.000814241	0.0872716	0.704744	NA	-0.378924
Sema4f	1967.39	-0.0103348	0.0642887	0.743086	0.922567	-0.327769
Hk2	256.849	-0.0180022	0.0723826	0.428487	0.783739	-0.791783
Myo18a	7778.55	0.0259459	0.059108	0.460819	0.802579	0.7375
Sez6	7891.56	0.0205629	0.0629972	0.530514	0.838892	0.627222
Haao	8.13102	-5.14268e-05	0.0815476	0.995439	0.999212	-0.0057165
Cd52	67.1058	-0.0191211	0.0825195	0.22064	0.665896	-1.22483
Abhd15	61.4901	0.0277049	0.0988193	0.0489746	0.512542	1.96881
Loxl3	148.593	0.00272781	0.0692941	0.914445	0.978488	0.107433
Btn1a1	3.77457	0.00175672	0.0845685	0.725866	0.917283	0.35063
Kat2b	969.525	0.0246564	0.0701585	0.345567	0.735879	0.943222
Rab5b	6182.68	-0.00726177	0.0448973	0.837763	0.955517	-0.204756
Cryba1	0.437771	0.000142375	0.0864688	0.952459	NA	0.0596194
Dnmt3l	4.46782	0.00375342	0.083234	0.620255	0.877582	0.495489
Aire	88.954	0.0105076	0.0896602	0.0838941	0.554285	1.72853
Icosl	598.57	-0.00665009	0.0768466	0.664113	0.893454	-0.434242
Spg7	1720.11	0.0437822	0.0645499	0.178869	0.637803	1.34424
Sult5a1	52.6212	0.00473711	0.0780499	0.727078	0.917588	0.349014
Rpl13	8631.09	0.0195446	0.0441473	0.578934	0.859081	0.554943
Chmp1a	3101.58	0.045428	0.0566324	0.209355	0.660111	1.25534
Rpa1	2121.7	-0.0473292	0.0569566	0.190184	0.643549	-1.31004
Serpinf1	259.213	-0.0196984	0.0709265	0.423509	0.781695	-0.800349
Tubgcp3	1530.55	0.0390754	0.0518054	0.286739	0.703318	1.0653
Oprm1	30.9712	-0.00365617	0.0763784	0.81137	0.948021	-0.238659
Polr3d	616.971	-0.0183597	0.0593737	0.599961	0.867974	-0.524456
Tcf7	83.1166	-0.00694103	0.0725807	0.738051	0.920694	-0.334435
Ddx3x	10734.8	0.0332703	0.0708044	0.217145	0.665423	1.23416
Il12rb1	51.5822	0.0126412	0.0869611	0.18115	0.639888	1.33722
Slc5a5	854.994	0.0255504	0.0710509	0.314936	0.718929	1.00492
Kcnn3	855.91	-0.0243171	0.0659495	0.422787	0.781073	-0.801595
Usp32	5242.58	-0.0174271	0.0663624	0.556123	0.850132	-0.58861
Car4	841.087	-0.0375431	0.0692716	0.191421	0.645017	-1.30639
Txnrd3	139.983	0.0319613	0.0848302	0.108995	0.575865	1.60273
Fasl	4.97316	0.00993193	0.0862363	0.218585	0.665646	1.2303
Zfp512b	3846.97	0.0197889	0.0693256	0.454006	0.797032	0.748753
Dnajc5	13455	0.00550307	0.0477244	0.879177	0.968882	0.152013
Tpd52l2	1465.21	0.0332537	0.0503452	0.363511	0.745189	0.908696
Fmr1	2518.11	-0.0236086	0.0605078	0.493332	0.818137	-0.685019
Bcl11a	4324.87	-0.0117963	0.059434	0.735712	0.920054	-0.337537
Il4	1.23451	-0.00198313	0.0844692	0.704737	NA	-0.378934
Pxmp4	469.463	0.0302217	0.0618064	0.371195	0.749572	0.894237
Dlg3	7354.34	-0.0429608	0.0640216	0.190919	0.644305	-1.30787
Gnb1l	106.164	0.00331726	0.0709308	0.885113	0.97104	0.14449
Dbh	13.6379	-0.00757723	0.0822122	0.463236	0.803998	-0.733529
Mmp11	60.7444	-0.0164512	0.0768746	0.364845	0.74525	-0.906172
Smarcb1	2081.44	0.0510984	0.0589507	0.151115	0.612803	1.43561
Vpreb3	1.05582	0.00552809	0.0882514	0.157822	NA	1.41243
Hip1r	2922.39	0.0515849	0.0661954	0.109987	0.575988	1.59825
Nsun5	518.211	0.031317	0.0699961	0.250819	0.677786	1.14836
Top1mt	445.739	-0.0319727	0.0708144	0.231582	0.668457	-1.19629
Hoxa4	0.566128	-0.00168513	0.0883257	0.44578	NA	-0.762469
Gm38393	474.418	0.0232698	0.0775858	0.242272	0.674618	1.16933
Mmp14	459.393	0.0447822	0.0736105	0.105211	0.575051	1.6201
Slc7a7	59.8137	-0.0231882	0.0784967	0.23065	0.668162	-1.19869
Oxa1l	1458.07	0.0633716	0.0610111	0.0725328	0.541594	1.79576
Heatr6	909.438	-0.0315063	0.0609712	0.358517	0.741839	-0.918195
Ccl3	11.1896	-0.00838844	0.0832152	0.392252	0.761036	-0.85554
Wfdc18	14.9294	0.00328507	0.0806599	0.752633	0.925288	0.315169
Icam4	29.2251	-0.00179296	0.0781205	0.890728	0.972754	-0.137383
Ilf2	2556	0.0499704	0.0577922	0.164383	0.625625	1.39048
Chtop	4623.87	-0.00633234	0.0493571	0.862166	0.964691	-0.173618
Snapin	1317.75	-0.00456759	0.0533256	0.900664	0.97495	-0.124823
S100a4	43.9012	0.00581625	0.0796246	0.633098	0.882411	0.477372
S100a3	6.84476	-0.00522985	0.0818929	0.588264	0.863317	-0.541354
S100a6	310.775	-0.00133407	0.0736099	0.943584	0.985833	-0.0707657
Scn4a	3.08011	-0.00413305	0.0844987	0.498257	NA	-0.677235
Icam2	47.5124	-0.0201147	0.0769012	0.297728	0.708959	-1.04132
Mapk7	707.729	-0.041586	0.0772246	0.102412	0.56882	-1.63327
Epn2	5631.62	-0.0574296	0.0672098	0.0767008	0.543409	-1.77016
B9d1	210.452	-0.0187041	0.0710904	0.4411	0.790132	-0.770337
Sec24b	2320.09	0.0237746	0.0530393	0.516293	0.8303	0.649071
N4bp3	502.102	0.00538114	0.0678291	0.844709	0.958864	0.195873
Rmnd5b	1402.17	0.00995536	0.062578	0.762753	0.929106	0.301868
Nhp2	752.112	0.0967921	0.0672897	0.00827589	0.3426	2.6406
Vps9d1	1771.38	0.0317602	0.0631077	0.335434	0.730102	0.963226
Zfp276	853.034	-0.0144336	0.0671159	0.614343	0.87381	-0.503883
C1ql4	1.16879	-0.00196756	0.085326	0.618443	NA	-0.498058
Mfsd10	601.483	0.0362765	0.0777493	0.12763	0.59211	1.52351
Luzp1	4201.58	-0.0515634	0.0737549	0.0753606	0.543409	-1.77826
Slc13a2	0.365031	-0.00146309	0.0873061	0.536363	NA	-0.618322
Kctd10	2060.19	0.00520388	0.0539602	0.88673	0.971868	0.142443
Poldip2	2952.01	0.0737143	0.0635803	0.0361584	0.494368	2.09514
Sebox	138.982	-0.0336317	0.0755946	0.162166	0.624276	-1.39782
Ift20	1195.79	0.0377072	0.0579516	0.291353	0.705003	1.05516
Col6a1	2347.04	0.0207648	0.0672134	0.471849	0.807593	0.719474
Pcbp3	1437.8	0.0359336	0.0660505	0.246097	0.674903	1.15988
Lgals9	210.459	0.00219351	0.0716892	0.91972	0.980416	0.100787
Araf	4901.5	0.00553403	0.0576762	0.87673	0.96803	0.155115
Cfp	268.769	-0.0620219	0.0958944	0.0246019	0.453556	-2.2476
Timp1	53.3262	0.00895215	0.0885884	0.109948	0.575988	1.59843
Uxt	111.434	0.0213934	0.0698954	0.410188	0.77335	0.823563
Cnnm3	1334.24	0.0357129	0.0712497	0.187258	0.642759	1.31874
Lman2l	1776	-0.0761012	0.101257	0.0135384	0.404018	-2.46928
Mcm3ap	2566.89	0.0309507	0.0536145	0.397784	0.763975	0.845585
Pcnt	1956.34	0.0661753	0.0798719	0.0306197	0.475849	2.16198
Ftcd	1.38491	-0.0012629	0.0854429	0.7224	NA	-0.355254
Mxd1	888.863	0.0109218	0.0646278	0.72644	0.917283	0.349865
Gmcl1	1078.69	0.0212982	0.0586207	0.546941	0.847514	0.60235
Snrnp27	971.437	-0.0486247	0.0600386	0.166312	0.626572	-1.38415
Oas1c	30.7855	0.0431024	0.110423	0.0258102	0.458297	2.22906
Ocrl	3051.63	0.0552627	0.0628269	0.105925	0.575752	1.61678
Calm1	88386.9	0.00431145	0.0614607	0.898369	0.974702	0.127722
Agpat3	9990.32	0.0502023	0.0432752	0.150416	0.611862	1.43806
Slc26a3	8.13571	-0.000189789	0.08091	0.984481	0.997452	-0.019452
Sema6b	4937.71	0.0473167	0.0701819	0.111093	0.575988	1.5933
Uhrf1	27.4173	0.00287417	0.0760193	0.854507	0.96162	0.183371
Dpp9	2639.89	-0.0483318	0.0670975	0.124436	0.588807	-1.53642
Ramp2	559.208	0.00122969	0.0702253	0.959113	0.990581	0.0512663
Lsr	213.21	-0.0219665	0.0738939	0.321467	0.722903	-0.991448
Gramd1a	4078.54	-0.0103343	0.0628125	0.752707	0.925313	-0.315072
Hpn	51.0008	-0.0120996	0.0769731	0.46838	0.805858	-0.725118
Gabrg1	683.648	0.0105686	0.0654032	0.728389	0.917923	0.34727
Ckb	29743.3	0.0490863	0.0601375	0.161985	0.624276	1.39843
Sp1	1120.23	-0.0289272	0.0665179	0.336246	0.730818	-0.96161
Itgb7	20.6095	6.53774039014586e-05	0.08028	0.995026	0.999204	0.00623354
Myg1	770.46	-0.0364507	0.058639	0.304196	0.712796	-1.02748
Rarg	375.703	-0.0231765	0.0670847	0.426547	0.78238	-0.795115
Pfdn5	3113.77	0.0500223	0.0503859	0.172006	0.631222	1.36579
Efnb2	1587.66	-0.00868374	0.068852	0.740319	0.921354	-0.331431
Rrp15	337.413	0.0232404	0.0722956	0.329836	0.72738	0.974445
Rnd2	1712.9	0.0543374	0.0788439	0.0537333	0.522313	1.92898
Srr	3234.65	-0.0297069	0.0697089	0.276129	0.695379	-1.08906
Sync	28.9762	0.00564199	0.0758439	0.728787	0.917923	0.34674
Fndc5	2366.68	-0.054458	0.0587127	0.127609	0.59211	-1.5236
Acp5	15.7368	-0.00176988	0.0796019	0.876207	0.967637	-0.15578
Cnn1	13.1275	-0.00400604	0.0806964	0.704323	0.910538	-0.379492
Fbxo9	2113.55	-0.00311507	0.0732711	0.872609	0.967134	-0.160345
Vps50	2488.52	0.0229178	0.0605598	0.505623	0.824323	0.665669
Hars	2498.18	0.0641321	0.062664	0.0651804	0.533044	1.84402
Zmat2	5800.03	0.0440852	0.0589342	0.213896	0.663411	1.24292
Ube2c	3.35919	0.000122257	0.0833748	0.98524	0.997452	0.0184993
Smg5	3419.36	0.0531436	0.0649168	0.107899	0.575865	1.60771
Cct3	3231.67	0.017799	0.0503354	0.626566	0.880107	0.486567
Glmp	1027.07	-0.0170482	0.0620586	0.610014	0.872541	-0.510054
Mef2d	9667.53	0.00158792	0.0625433	0.961589	0.990922	0.0481592
Tmem79	24.4009	0.0750791	0.170197	0.00326182	0.262281	2.94192
Snd1	3370.47	-0.0214799	0.058557	0.543838	0.845599	-0.60702
Col18a1	286.866	-0.0038825	0.0683516	0.88457	0.970834	-0.145178
Slc19a1	471.122	0.040892	0.0663441	0.189625	0.643253	1.31169
Kpnb1	7234.2	-0.0012894	0.0473561	0.971526	0.993818	-0.035694
Npepps	5693.1	-0.0378026	0.0753808	0.134203	0.59855	-1.49773
Tbx21	3.49662	0.00147244	0.0828045	0.844673	0.958864	0.19592
Mrpl10	1337.97	0.0192773	0.0613788	0.569613	0.856346	0.568621
Cyp51	1772.59	-0.0135079	0.0716628	0.554095	0.84952	-0.591635
Tcf25	20031	0.0743898	0.0580135	0.0411598	0.501315	2.04192
Tubb6	90.7285	0.0263353	0.104747	0.0209724	0.439986	2.30848
Def8	1596.47	-0.0149527	0.0567526	0.677803	0.89952	-0.415463
Meox1	32.8379	-0.000165941	0.0761003	0.991418	0.998615	-0.0107563
Sost	2.91346	-0.00405375	0.0847068	0.48328	NA	-0.701036
Nkx2-1	20.6604	0.00339661	0.0786438	0.788523	0.938012	0.268229
Irx2	15.6066	-0.00203008	0.084114	NA	NA	-0.350618
Col1a1	215.838	-0.0233383	0.0765782	0.25606	0.68189	-1.13575
Itga3	778.205	0.0413776	0.0761023	0.109194	0.575865	1.60183
Sgca	7.5938	0.0161563	0.0882437	0.143492	0.604981	1.46291
Dlx3	2.42017	0.00207647	0.0839633	0.730465	NA	0.344507
Foxm1	52.3636	0.013402	0.0770762	0.430614	0.784981	0.788142
Itfg2	652.452	0.0536265	0.0676647	0.0916402	0.558842	1.68681
Nrip2	789.917	0.0157604	0.0714979	0.499944	0.820898	0.674578
Tulp3	842.609	-0.0495148	0.0659877	0.123939	0.587746	-1.53845
Gtf2h4	383.388	-0.0106514	0.0668861	0.711331	0.912359	-0.370069
Tubb5	9653.04	0.00303071	0.0723634	0.883985	0.970617	0.145919
Ell2	989.231	0.00148107	0.0693697	0.953253	0.988739	0.0586227
Jup	1654.86	-0.0179904	0.0707983	0.462975	0.80378	-0.733957
Fkbp10	249.333	0.0284026	0.0769129	0.194535	0.646825	1.29728
Klhl10	7.35792	-0.0115733	0.0851644	0.249809	0.676436	-1.15081
Nom1	1391.73	0.0596446	0.0728468	0.0529606	0.521997	1.93524
Ergic1	3510.7	0.0434061	0.0473197	0.229607	0.668014	1.20137
Tnk1	3.3488	0.00834799	0.0861562	0.231639	0.668457	1.19615
Acap1	5.66364	0.00311566	0.0822898	0.714611	0.914087	0.365671
Tcea3	25.3231	0.00839004	0.0779433	0.566228	0.855703	0.573616
Csn3	0.684845	-0.00241919	0.0863758	0.445378	NA	-0.763144
Ifrd1	1112.61	0.0246942	0.0600901	0.476666	0.80936	0.711675
Stk38l	966.964	0.0237732	0.0616216	0.481864	0.812338	0.703308
Brpf1	1578.46	0.0139054	0.064117	0.661297	0.892248	0.438124
Akr1b3	1075.2	0.0417879	0.0621212	0.217998	0.665646	1.23187
Hoxc6	0.805343	-0.00222349	0.0869579	0.427692	NA	-0.793148
Gstt1	229.673	-0.00592168	0.0698419	0.810406	0.947584	-0.239902
Gstt3	110.451	-0.0216749	0.0757439	0.293241	0.705799	-1.05104
Ddt	552.83	0.0189699	0.0648491	0.542849	0.845375	0.608511
Tat	4.63168	0.00394031	0.0841192	0.545258	0.846372	0.604881
Marveld3	12.9567	0.0114619	0.0829056	0.326389	0.725737	0.981414
Ddx18	678.413	-0.0112909	0.0551042	0.756221	0.926835	-0.310448
Ubl3	5359.15	-0.0239487	0.049918	0.512268	0.828239	-0.65531
Gramd3	476.682	-0.0406746	0.0749507	0.119646	0.582658	-1.55626
Eef1e1	525.408	-0.013237	0.0676251	0.636245	0.883538	-0.472955
Akt1	5165.18	0.0464442	0.0568034	0.198958	0.649001	1.28453
Cldn15	5.85776	-0.00350048	0.0818875	0.700408	0.909183	-0.38477
Il16	1074.48	-0.0438261	0.0847794	0.0674438	0.534184	-1.8287
Tcirg1	587.054	-0.00859979	0.0699726	0.727031	0.917588	-0.349077
Naglu	295.819	0.00191571	0.0680368	0.943743	0.985833	0.0705661
Coasy	794.629	-0.00190405	0.0611641	0.955271	0.989309	-0.0560885
Smo	601.93	-0.0471291	0.0665504	0.136324	0.599279	-1.48962
Tspan33	983.686	-0.0295764	0.0618172	0.381218	0.755029	-0.875655
Crnkl1	667.448	-0.0207002	0.0636039	0.521684	0.833849	-0.640752
Rin2	1161.63	0.0195727	0.0657778	0.518239	0.831258	0.646062
Folh1	238.035	-0.0095865	0.0699277	0.698662	0.908352	-0.387127
Chordc1	2519.29	-0.0362806	0.0933167	0.0626999	0.530766	-1.86131
Rtcb	3428.58	0.0475819	0.0608264	0.171066	0.631015	1.36879
Pwp1	621.361	0.0526542	0.0578657	0.143118	0.604981	1.46428
Fbxo7	1023.56	0.043478	0.0631794	0.192779	0.645481	1.3024
Capns1	3723.84	-0.0392602	0.0620231	0.246754	0.67533	-1.15827
Lrp3	2719.85	0.0449058	0.0555897	0.217334	0.665629	1.23365
Evx2	0.188709	-0.000763722	0.0872331	0.722077	NA	-0.355684
Folr1	251.468	0.0119401	0.0796343	0.406216	0.76974	0.830572
Clpb	1903.51	-0.029673	0.0676628	0.307955	0.714453	-1.01952
Septin7	12761.4	-0.00718588	0.0668689	0.802431	0.944821	-0.250202
Zdhhc4	696.575	0.04555	0.0815172	0.0712354	0.541594	1.80397
Rac1	9645.84	0.0111409	0.0515273	0.761086	0.9287	0.304055
Nup214	1865.31	0.0158587	0.0648359	0.610199	0.872541	0.509789
Aif1l	312.111	-0.0163046	0.0801297	0.301619	0.710774	-1.03297
Cpa3	1.23147	-0.00371565	0.0882086	0.231642	NA	-1.19614
Ltbp1	220.063	-0.0223534	0.0713192	0.363979	0.74525	-0.90781
Ugp2	2213.14	-0.0280752	0.0714866	0.270743	0.692581	-1.10135
Kcnh6	72.0258	0.052079	0.107629	0.025003	0.455629	2.24136
Trmt1	2166.33	0.0339342	0.0680108	0.245819	0.674903	1.16056
Nacc1	4730.38	0.04358	0.0543102	0.233497	0.670545	1.1914
Nfix	12925.6	-0.0749209	0.0516977	0.0418419	0.502726	-2.03509
Slc1a5	164.011	0.00464757	0.0828549	0.579026	0.859081	0.554807
Uba1	13731.5	0.0252856	0.0448874	0.475858	0.80906	0.71298
Vwf	1144.84	-0.0166922	0.0848996	0.205509	0.654937	-1.26601
Siae	614.744	-0.020923	0.0737157	0.342853	0.734745	-0.948543
Vsig2	80.6237	0.00449954	0.0750939	0.791723	0.940509	0.264074
Esam	455.555	0.0342968	0.0761817	0.15211	0.614113	1.43212
Spa17	61.9576	0.00335446	0.0730596	0.865141	0.965698	0.169833
Fam50a	820.953	0.00811488	0.0665328	0.780631	0.935064	0.278497
Emd	943.77	0.028069	0.0662355	0.353952	0.738661	0.926952
Taco1	338.584	-0.0361127	0.0791259	0.120075	0.583175	-1.55446
Grik3	3880.48	0.00805221	0.0685739	0.761695	0.928709	0.303255
Gria3	8156.44	-0.0169046	0.0635356	0.600619	0.868191	-0.52351
Npas1	368.722	-0.0102207	0.0661989	0.729564	0.91796	-0.345705
Sipa1l2	2623.64	-0.120648	0.109172	0.00231413	0.225256	-3.04664
Ap4e1	636.732	-0.0280803	0.056894	0.43534	0.787039	-0.780087
Blvra	365.234	0.0276839	0.0687778	0.320481	0.722389	0.99347
Pdzd4	4561.38	0.0308775	0.0640056	0.338882	0.732515	0.956376
Srpk3	188.145	-0.0295534	0.0777537	0.175479	0.633831	-1.35481
Idh3g	3323.91	0.015795	0.0580385	0.656961	0.890585	0.444113
Pnck	1785.4	0.0156607	0.0702821	0.528421	0.837681	0.630418
Ssr4	948.933	0.0437093	0.0603319	0.210205	0.660617	1.253
Bcap31	1396.48	-0.0148471	0.0682153	0.587242	0.863144	-0.542837
Fam98a	1407.92	-0.0424873	0.0561234	0.241538	0.674618	-1.17115
Ltbp2	12.7705	0.0122602	0.0831836	0.302587	0.711618	1.0309
Kmt2a	9496.29	-0.0567355	0.069697	0.0705233	0.541594	-1.80854
Ift46	1061.45	0.0530458	0.0574686	0.141414	0.601524	1.47055
Tmem25	1896.88	0.0135	0.0608706	0.692789	0.906108	0.395073
Cd3g	1.22307	-0.00212453	0.08651	0.473549	NA	-0.716716
Trappc6a	165.703	0.00844021	0.0696066	0.737108	0.920309	0.335686
Supt6	9802.48	0.0294205	0.0677421	0.310495	0.717284	1.01418
Spag5	408.693	0.0368065	0.0712643	0.177149	0.636015	1.34959
Foxn1	0.99932	0.00132275	0.0852176	0.733245	NA	0.340812
Unc119	580.133	0.0373481	0.0631985	0.259277	0.683847	1.1281
Rab34	578.506	0.0350672	0.0785442	0.129685	0.592457	1.51534
Sdf2	1159.14	0.00215072	0.0600551	0.950444	0.987886	0.0621493
Ccne1	346.778	0.0568197	0.0679548	0.0763858	0.543409	1.77205
Hsf2bp	11.9325	0.024898	0.0963598	0.0586199	0.529932	1.89103
Bbc3	263.506	0.0222595	0.0737716	0.318855	0.721552	0.996814
Mybpc3	9.18014	0.00209795	0.0807196	0.836033	0.954872	0.20697
Psmc3	4302.99	0.0610676	0.0540017	0.0962673	0.56395	1.66323
Acp2	3174.05	0.040243	0.0524673	0.272623	0.694003	1.09704
Rapsn	11.9544	-0.000354966	0.0798261	0.974288	0.994621	-0.0322305
Slc39a13	719.846	0.00273312	0.0609787	0.936054	0.984341	0.0802309
Celf2	16680.5	-0.0645576	0.0581609	0.0739746	0.542753	-1.78677
Nr1h3	90.5709	-0.0351589	0.079799	0.121321	0.584998	-1.54925
Ddb2	407.097	-0.00785567	0.0628016	0.810668	0.947714	-0.239565
Spi1	139.299	0.00218029	0.0719362	0.918795	0.980219	0.101952
Sf3a1	2621.25	-0.0341034	0.0546976	0.349989	0.736612	-0.934611
Stat6	471.182	-0.00869771	0.0656776	0.772691	0.932635	-0.288857
Clgn	485.568	-0.0135855	0.0679124	0.623228	0.879113	-0.49128
Napsa	4.70949	-0.00183665	0.0819367	0.832205	0.95344	-0.211874
Vrk3	673.495	-0.0343225	0.0624865	0.305083	0.712796	-1.02559
Smg9	1004.79	0.0727669	0.0622843	0.0400423	0.501315	2.05331
Paxip1	1612.49	0.0185886	0.0589909	0.597281	0.86668	0.528315
Rmnd5a	5436.73	-0.0357628	0.0612617	0.296192	0.707859	-1.04463
Mov10	447.564	-0.00963618	0.0695357	0.703416	0.910147	-0.380714
Ppm1j	9.76748	0.0112531	0.0856594	0.234741	0.671987	1.18824
Rhoc	414.04	0.0338823	0.0877599	0.0877637	0.558425	1.70731
Tead3	126.325	0.0352923	0.0838495	0.0995284	0.566616	1.64714
Ppard	948.558	-0.0355466	0.0652581	0.260024	0.684068	-1.12633
Def6	73.4216	0.0235345	0.0816789	0.18778	0.642759	1.31717
Peg3	15281	0.0590726	0.0798649	0.0420251	0.50322	2.03327
Zim1	237.234	0.000972087	0.0705753	0.966936	0.99235	0.041451
Metrn	1446.32	-0.00579347	0.0671235	0.838261	0.955659	-0.204119
Lmf1	544.435	-0.00470189	0.0661365	0.87357	0.967206	-0.159126
Ciao3	903.578	0.0116964	0.0551425	0.747715	0.923528	0.321654
Angptl4	200.237	0.0210318	0.101726	0.0174083	0.434258	2.37797
Dbf4	54.3706	0.0294943	0.0779446	0.174143	0.63341	1.35901
Daxx	805.221	0.0123635	0.0650785	0.688098	0.903837	0.401438
Cd320	278.308	-0.0359366	0.072628	0.171054	0.631015	-1.36883
Ipo4	2603.15	0.0116442	0.0641697	0.713011	0.913084	0.367816
Tm9sf1	1139.81	-0.00532075	0.0582323	0.880748	0.969363	-0.150021
Rec8	83.1918	0.0129537	0.0735861	0.525418	0.835921	0.635016
Irf9	451.245	-0.0509717	0.0835707	0.0525536	0.521997	-1.93857
Gmpr2	494.127	-0.0337313	0.0704134	0.217055	0.665423	-1.2344
Mdp1	1317.94	0.0321154	0.0603729	0.353916	0.738661	0.92702
Dhrs1	1633.88	-0.0070866	0.0635018	0.825849	0.951853	-0.220029
Ncan	5931.29	-0.0221865	0.0674965	0.438748	0.78916	-0.774309
Tmem161a	768.468	0.010777	0.0623454	0.745185	0.922926	0.324994
Armc6	787.859	-0.00559105	0.0607977	0.870074	0.966814	-0.163565
Borcs8	548.36	0.0141848	0.0648327	0.648057	0.887528	0.456463
Slc25a42	1548.33	-0.0644443	0.0683061	0.0502274	0.516955	-1.95802
Snx9	602.761	-0.0182478	0.0617394	0.587687	0.863317	-0.54219
Ranbp3	2623.67	0.0441777	0.0632586	0.185548	0.642247	1.32387
Ndufa11	1726.01	0.0374062	0.058176	0.294138	0.706462	1.04909
Bmp8b	7.02785	-0.00232668	0.0811047	0.811048	0.947838	-0.239074
Nr2f6	781.227	-0.0234272	0.0616456	0.488003	0.815582	-0.693488
Use1	1314.74	0.0346602	0.0610436	0.312704	0.717851	1.00957
Ocel1	581.061	-0.0309474	0.07082	0.243692	0.674903	-1.16581
Dyrk1b	902.044	-0.0173655	0.0637479	0.588757	0.863317	-0.540638
Braf	5851.99	0.0199882	0.0616199	0.553738	0.849351	0.592168
Ndufb2	1291.91	-0.0581308	0.0696777	0.0657046	0.533044	-1.84043
Hltf	988.52	-0.0475689	0.0732158	0.0937771	0.561153	-1.6758
Prpf6	2308.46	0.0526553	0.0556163	0.148677	0.61097	1.44422
Rgs19	470.159	-0.0513245	0.0878609	0.045076	0.511284	-2.00394
Rgs20	586.052	0.00375348	0.0713538	0.866525	0.966038	0.168075
Abhd3	1179.16	-0.00481024	0.0684523	0.856617	0.962611	-0.180682
Snrpd1	1052.9	0.049507	0.0578469	0.168062	0.627834	1.37846
Tchp	407.208	-0.0236423	0.068865	0.387093	0.757811	-0.864901
Tiam1	5034.1	-0.00449019	0.0659346	0.880132	0.9692	-0.150802
Tsc2	5840.15	-0.0170121	0.0644457	0.589135	0.863508	-0.54009
Rpl3l	10.7502	0.00636341	0.0808394	0.568199	0.856202	0.570706
Slc9a3r2	985.982	-0.0377702	0.0640308	0.24616	0.674903	-1.15973
Puf60	3931.4	0.0638136	0.0472569	0.0773928	0.54404	1.76602
Golga2	4306.13	0.0526391	0.0637843	0.116913	0.580151	1.56786
Uck1	1209.89	0.0193037	0.0620769	0.563738	0.854189	0.577298
Scin	22.3059	-0.0072871	0.0803597	0.541972	0.844927	-0.609833
Ikzf4	657.679	-0.0550577	0.0625963	0.108156	0.575865	-1.60654
Mien1	939.957	-0.0163133	0.0680438	0.555161	0.84955	-0.590044
Pon1	20.3518	0.000125505	0.080638	0.99006	0.998553	0.0124584
Axl	1619.01	-0.00716919	0.0648428	0.816879	0.949633	-0.231562
Tgfb1	228.01	-0.012014	0.0708911	0.611496	0.872863	-0.507939
Ccdc97	1681.24	-0.0311097	0.060942	0.364732	0.74525	-0.906385
Zfp40	591.741	-0.0225125	0.0722843	0.342466	0.734603	-0.949305
Akap8l	6253.09	-0.0234417	0.0698381	0.372741	0.750341	-0.891351
Shh	73.3061	0.0176087	0.0736723	0.408864	0.77257	0.825895
Pdcd2l	324.611	0.0581181	0.0698893	0.065104	0.533044	1.84454
Gtf2f1	2214.53	0.0535238	0.0716271	0.0756448	0.543409	1.77653
Clpp	981.391	0.0593748	0.0580956	0.0993264	0.56595	1.64813
Alkbh7	275.861	0.015307	0.0680251	0.579297	0.859081	0.554411
Pspn	0.965776	-0.00258399	0.0873145	0.362433	NA	-0.910739
Dennd1c	73.9902	-0.00888074	0.0729473	0.66471	0.893454	-0.433419
Med6	375.28	-0.0227108	0.0648109	0.468435	0.805874	-0.725027
Prkd1	367.649	-0.036542	0.0731872	0.160832	0.624276	-1.40228
Lcp2	109.877	0.0227992	0.0748696	0.290948	0.704815	1.05605
Cse1l	2100.11	-0.00741716	0.0621017	0.823843	0.951229	-0.222604
Naa20	1165.67	0.052199	0.0593996	0.141029	0.601232	1.47197
Prkra	388.737	0.0296336	0.0643555	0.353891	0.738661	0.927068
Fkbp7	72.7118	0.00563917	0.0754809	0.735822	0.920111	0.337391
Plekha3	1253	-0.0523483	0.0641736	0.116624	0.579989	-1.5691
Ykt6	2771.68	0.0739513	0.0580187	0.0422902	0.504126	2.03065
Baz1b	6216.4	-0.0694943	0.075236	0.0300874	0.473976	-2.16894
Pex6	1682.86	-0.0354989	0.0783888	0.12812	0.59211	-1.52156
Mrpl2	872.905	0.0896589	0.0901464	0.00901881	0.354554	2.61134
Mea1	1392.83	0.00295451	0.0599545	0.93207	0.983113	0.0852408
Gnmt	31.13	0.0175348	0.0916631	0.0848044	0.555438	1.72347
Grin2d	605.36	-0.00267897	0.0676145	0.922997	0.981084	-0.0966597
Kdelr1	1715.19	0.0432767	0.0607269	0.212196	0.662054	1.24755
Tmem143	600.082	-0.0410716	0.0716776	0.13992	0.601016	-1.47609
Pdxk-ps	4.28433	-0.00929267	0.0864659	0.208922	0.659315	-1.25653
Ggct	521.167	-0.0576615	0.0643589	0.0868163	0.557795	-1.71244
Jag2	1707.49	0.0430006	0.0639975	0.19074	0.644305	1.30839
Btbd6	1442.87	0.122004	0.0733917	0.00168007	0.200141	3.14164
Nudt14	159.071	-1.38231e-05	0.0698166	0.999552	0.999866	-0.000562014
Epdr1	4402.36	-0.0230687	0.0638435	0.473257	0.808488	-0.71719
Flii	2209.51	-0.075698	0.0623931	0.0334874	0.489031	-2.12619
Top3a	278.877	0.0324212	0.0766101	0.162654	0.624276	1.3962
Atg4d	758.556	-0.0308523	0.0561722	0.394032	0.762309	-0.852328
Qtrt1	351.041	-0.0188407	0.0685331	0.489367	0.816205	-0.691316
Plin4	1842.98	0.0232268	0.123874	0.00383715	0.272286	2.89125
Hdgfl2	3133.54	0.0249248	0.0645717	0.430393	0.784891	0.788519
Chaf1a	295.778	0.058484	0.0827416	0.0393837	0.501315	2.06016
Adprh	2361.77	0.0684499	0.051515	0.0626544	0.530766	1.86164
Tmem39a	291.504	-0.0749483	0.0972212	0.0149677	0.412599	-2.43316
Timmdc1	489.368	-0.0266954	0.0745308	0.24301	0.674618	-1.1675
Pla1a	68.9846	0.0155818	0.0865016	0.181655	0.640574	1.33568
Mcm2	192.108	-0.000480342	0.0676925	0.986115	0.997452	-0.0174031
Tpra1	753.141	-0.0372867	0.0678083	0.210356	0.660617	-1.25259
Nab1	999.113	-0.0392602	0.0696981	0.171357	0.631222	-1.36786
Adgre5	333.489	-0.0574692	0.086338	0.0369815	0.495873	-2.08597
Il17ra	713.753	0.0413307	0.0726779	0.130743	0.593526	1.51118
Lamb1	1267.64	-0.0185194	0.0683771	0.499246	0.82067	-0.675676
Kcnn1	581.369	-0.0227663	0.0643066	0.473599	0.808488	-0.716635
Arrdc2	874.89	0.0221468	0.097382	0.0436717	0.509975	2.01723
Ppp1r17	8.00176	0.0121787	0.0899769	0.0842571	0.554384	1.7265
Cd36	40.369	0.000358152	0.0796004	0.974652	0.994756	0.0317743
Map2k7	3822.91	0.0653586	0.0581001	0.0707255	0.541594	1.80724
Timm44	2086.63	0.0503961	0.0953548	0.037272	0.496797	2.08277
Ap2a2	10644.5	0.036256	0.0677825	0.221774	0.666096	1.22182
Pnkp	626.844	0.0153833	0.0652528	0.616196	0.874931	0.501248
Med25	2720.56	0.0186532	0.06736	0.513905	0.829121	0.652769
Bcam	505.104	-0.0449826	0.0758789	0.0932336	0.559967	-1.67858
Clptm1	5436.55	0.0455242	0.0444303	0.197435	0.64878	1.28889
Relb	233.123	-0.000474936	0.069203	0.985141	0.997452	-0.0186237
Tomm40	2041.68	-0.00148698	0.0509976	0.96761	0.992688	-0.040606
Apoe	48096.1	-0.017917	0.0647288	0.566519	0.855843	-0.573185
Apoc2	0.947578	0.00492499	0.0874848	0.202801	NA	1.27361
Hbp1	967.583	0.0173573	0.0684715	0.523541	0.834862	0.637897
Prkar2b	1427.47	0.00925538	0.0706988	0.695594	0.907111	0.391275
Cdkn1b	2084.58	-0.0514442	0.0634766	0.126317	0.590537	-1.52879
Klf4	252.991	-0.0032827	0.0743553	0.854494	0.96162	-0.183387
Ap1m1	2142.49	-0.01016	0.0616457	0.762731	0.929106	-0.301896
Rab8a	1086.37	-0.0038358	0.0513215	0.916607	0.979498	-0.104708
Hmgn2	2907.96	0.0189555	0.0645724	0.546429	0.847192	0.60312
Fam32a	2580.33	0.0635409	0.0653933	0.0599551	0.529932	1.88112
Elf3	1.93539	0.00197186	0.0845287	0.701116	NA	0.383814
Stard3nl	1222.16	-0.0461548	0.058186	0.196829	0.648149	-1.29064
Stk11	2584.96	0.0396217	0.0561655	0.274373	0.694841	1.09305
Efna2	259.08	-0.0175482	0.0670054	0.543877	0.845599	-0.606961
Atp5d	4501.08	0.0190566	0.0511422	0.602923	0.868618	0.520201
Ppp5c	3488.79	0.0381932	0.0559547	0.292535	0.705232	1.05258
Cdk12	1090.58	-0.0312168	0.0615631	0.358049	0.741583	-0.91909
Lipe	385.661	-0.010085	0.0685186	0.70576	0.911185	-0.377557
Pafah1b2	6900.08	0.0162142	0.0466116	0.65199	0.889235	0.450999
Tbc1d8	643.616	0.157944	0.184602	0.00112214	0.163747	3.25797
Cnot11	1073.18	0.0824488	0.0729538	0.0166986	0.428408	2.39328
Slc2a3	5300	0.0101209	0.0502748	0.781984	0.935586	0.276735
Foxj2	1552.56	-0.0135723	0.0604154	0.693502	0.906423	-0.394107
Sri	1602.33	-0.0425596	0.0527419	0.245977	0.674903	-1.16018
Dgcr2	4699.66	0.0421318	0.0607874	0.223767	0.666608	1.21657
Irf3	621.744	-0.0412568	0.0872374	0.067916	0.535787	-1.82556
Bcl2l12	52.96	-0.0258645	0.0774635	0.213881	0.663411	-1.24296
Zfp959	155.261	-0.00895519	0.0664741	0.759271	0.928219	-0.306438
Mpnd	1809.98	0.0344821	0.0660423	0.264137	0.685859	1.11667
Sh3gl1	1243.7	-0.0197211	0.0656389	0.517057	0.830555	-0.647888
Ebi3	23.9961	-0.00569163	0.0759452	0.724659	0.917046	-0.352239
Yju2	288.029	-0.00947329	0.0641092	0.764968	0.929802	-0.298964
Ranbp2	4964.23	-0.00455478	0.0666983	0.874709	0.967368	-0.15768
Edar	6.441	0.00394409	0.0826364	0.637354	0.88389	0.471402
Grk5	563.131	-0.00887306	0.0652715	0.77143	0.93227	-0.290504
Dvl3	1900.42	-0.0381181	0.0564947	0.291836	0.705232	-1.0541
Abcf3	2162.27	0.076005	0.0561275	0.0384931	0.498522	2.06956
Eif2b5	1486.34	0.0332557	0.0540399	0.363135	0.745183	0.909407
Cyth2	2256.32	0.0616835	0.0592659	0.0845751	0.554718	1.72474
Sult2b1	268.909	0.107336	0.0977918	0.00399346	0.277869	2.87868
Car11	3730.76	0.00148696	0.0685925	0.955049	0.989309	0.056368
Dlgap1	22851.8	0.000989075	0.0591395	0.9775	0.995379	0.0282032
Plag1	168.801	0.0313851	0.0731282	0.208373	0.658293	1.25805
Hck	78.0406	0.0120816	0.0757198	0.499399	0.820726	0.675436
Mrpl4	1145.2	0.016658	0.0578298	0.640267	0.884671	0.467325
Keap1	2623.01	0.0652295	0.064991	0.0555565	0.526305	1.9145
Ap1m2	43.2775	0.0148641	0.0822459	0.281866	0.699648	1.07614
Glg1	9942.01	-0.00452584	0.0461919	0.899517	0.974741	-0.126271
Atp8b3	8.15187	0.0149547	0.088057	0.148323	0.61088	1.44548
Btbd2	2521.04	0.0116611	0.0566264	0.746133	0.923073	0.323742
Csnk1g2	4757.1	-0.0196435	0.057071	0.584354	0.861605	-0.547036
Abhd17a	2872.99	0.0651637	0.0529293	0.076488	0.543409	1.77144
Mob3a	356.601	-0.0336066	0.0696679	0.227966	0.667921	-1.20561
Cacnb3	6024.53	0.00862609	0.0648035	0.780917	0.935064	0.278125
Ccdc65	181.557	0.00428807	0.0721639	0.839246	0.956132	0.202858
Fkbp11	19.1971	0.000760176	0.0784328	0.951983	0.988423	0.0602172
Ddx23	2911.66	-0.000438871	0.0498748	0.990415	0.998608	-0.012013
Pld3	15096	0.0458062	0.065236	0.156088	0.618569	1.41835
Grik5	8240.96	0.0291734	0.0671612	0.322976	0.723471	0.988361
Cd79a	5.63776	-0.0097815	0.0845513	0.299499	0.709559	-1.03751
Rabac1	3577.51	0.0903648	0.078483	0.0100366	0.363835	2.57457
Etv3	1484.28	-0.00165536	0.0640155	0.958388	0.990426	-0.0521769
Prkcsh	2405.93	-0.0542458	0.0590181	0.128006	0.59211	-1.52201
Elavl3	10644.4	-0.0837438	0.0602298	0.0216045	0.441799	-2.29725
Rab3b	1523.8	0.0520459	0.077376	0.0630477	0.530766	1.85885
St8sia6	187.603	-0.0222602	0.074639	0.303263	0.712108	-1.02946
Fcgrt	467.575	-0.0738298	0.0858736	0.018999	0.437002	-2.34555
Nosip	1291.36	0.0884181	0.0560499	0.0168769	0.430211	2.38938
Pih1d1	496.858	0.0574561	0.0600283	0.104475	0.572319	1.62354
Rps11	3642.84	-0.0182601	0.0521063	0.618329	0.876523	-0.49822
Supt5	5849.12	0.00673395	0.0527845	0.854125	0.96162	0.183858
Dll3	34.1341	0.00684864	0.0749019	0.697765	0.90808	0.38834
Paf1	2029.7	0.0482173	0.0671757	0.124661	0.589385	1.5355
Timm50	678.032	0.0161213	0.0540312	0.659018	0.890867	0.44127
Med29	334.984	-0.0131543	0.0607242	0.700986	0.909454	-0.38399
Bicd1	1708.28	-0.0221356	0.0614271	0.513823	0.829121	-0.652897
Ncstn	2324.67	0.0533039	0.0666004	0.0983947	0.564534	1.65269
Pex19	2412.86	0.0276528	0.0467046	0.442129	0.790558	0.768604
Phyhip	19872.1	0.0109455	0.0631253	0.736702	0.920268	0.336224
Crhr2	89.4744	0.0148266	0.0735346	0.476949	0.8096	0.711218
Inmt	36.8129	0.00310528	0.0797072	0.786007	0.93747	0.2715
Cyp4f18	8.15194	0.0145552	0.0909977	0.0785498	0.545146	1.75916
Impdh1	1225.8	-0.0152675	0.0693316	0.556967	0.850678	-0.587353
Dusp3	5644.12	-0.0198921	0.070767	0.422811	0.781073	-0.801554
Prodh	1045.91	0.0260052	0.0754318	0.238799	0.674188	1.178
Ess2	936.78	0.0612299	0.0684047	0.0592874	0.529932	1.88606
Slc25a1	837.416	-0.00826269	0.0675245	0.767384	0.930726	-0.295798
Dgcr6	1141.48	0.0572686	0.0588389	0.109367	0.575897	1.60105
Ddr1	3138.31	-0.0198088	0.0700319	0.439568	0.789662	-0.772924
Ier3	237.975	0.01682	0.0800315	0.294822	0.707236	1.0476
Fosb	687.086	-0.0111424	0.076999	0.496066	0.819253	-0.680693
Klc4	696.57	-0.00254093	0.0652152	0.933705	0.98321	-0.0831849
Ercc1	572.655	0.00709357	0.065353	0.815708	0.949185	0.233069
Cyp17a1	1.22337	0.00491035	0.0869893	0.227744	NA	1.20619
As3mt	282.269	-0.0521521	0.0757971	0.0669689	0.534158	-1.83188
Homer3	1531.54	-0.0282607	0.0693954	0.301654	0.710774	-1.03289
Crtc1	9913.03	-0.0301751	0.0641914	0.347434	0.736304	-0.939578
Rnf215	615.085	0.00102603	0.0574448	0.977107	0.995256	0.0286962
Sec14l2	2053.88	-0.0127688	0.0656136	0.673027	0.897752	-0.421998
Aven	222.749	0.0201015	0.0647462	0.520749	0.832957	0.642192
Cp	938.599	0.0146199	0.0828252	0.272782	0.694005	1.09668
Crot	1132.85	-0.0362427	0.0662993	0.239514	0.674215	-1.1762
Rps6ka1	528.182	-0.0281482	0.0697795	0.297071	0.708386	-1.04273
Calb2	798.737	-0.00376373	0.0759996	0.811701	0.948086	-0.238232
Snrnp200	5803.94	0.0534747	0.0563897	0.141002	0.601232	1.47207
Ciao1	1363.75	-0.0218564	0.0724278	0.35126	0.737134	-0.932148
Has1	25.6409	0.0019908	0.0759893	0.898698	0.974718	0.127306
Taf6l	329.38	-0.00629092	0.0683812	0.814116	0.94827	-0.235119
Insig2	1540.11	-0.0478929	0.0618904	0.162241	0.624276	-1.39757
Kpna6	4081.78	-0.0324376	0.0520675	0.376376	0.753477	-0.884594
Man1a	2205.84	-0.056853	0.0734419	0.0591931	0.529932	-1.88676
Itpkc	331.084	0.00242701	0.0639455	0.939148	0.98534	0.0763406
Coq8b	721.493	-0.011516	0.0614651	0.733192	0.919591	-0.340883
Brd8	2329.56	0.0734317	0.0609116	0.0402965	0.501315	2.0507
Kif20a	16.4857	0.00681703	0.0774375	0.643128	0.885992	0.46333
Farsa	1144.31	0.03055	0.0662318	0.315662	0.719252	1.00341
Gcdh	932.003	-0.0223199	0.0580279	0.530643	0.838892	-0.627025
Mast2	4246.07	-0.0440991	0.0635124	0.184315	0.642184	-1.32759
Dnase2a	437.465	0.0449561	0.0723911	0.111116	0.575988	1.5932
Rad23a	1684.45	-0.00283332	0.0679726	0.917167	0.979757	-0.104003
Calr	11274.3	-0.0334397	0.076876	0.152688	0.614854	-1.4301
Syce2	95.7231	0.00769652	0.0759455	0.642054	0.885576	0.464829
Nfat5	4608.41	-0.0333995	0.0574089	0.351854	0.737302	-0.930999
Nob1	1012.15	0.0104675	0.0631429	0.74766	0.923528	0.321727
Nqo1	178.907	0.00587303	0.0751651	0.731932	0.918861	0.342557
Ppfia3	6870.26	-0.00685297	0.0644502	0.826922	0.952047	-0.218651
Gys1	683.442	-0.0204955	0.0704985	0.416011	0.776761	-0.813362
Ruvbl2	711.489	-0.0270657	0.0591466	0.441596	0.790174	-0.7695
Lin7b	849.574	-0.0213813	0.0712594	0.383235	0.756488	-0.871951
Bax	977.562	0.0217615	0.0568926	0.545182	0.846372	0.604996
Il7r	7.40915	-0.00815887	0.0853982	0.282139	0.699771	-1.07553
Tfam	1102.33	0.0469129	0.0565607	0.195229	0.647343	1.29526
Zfp81	1067.55	-0.00484458	0.06068	0.887523	0.971868	-0.14144
Efnb3	6325.85	-0.0155647	0.0655484	0.608612	0.871739	-0.512056
Mmd	9799.83	-0.0629595	0.0730892	0.0445668	0.510236	-2.00872
Hlf	6914.79	0.00877586	0.0618996	0.793172	0.941124	0.262193
Fam162a	478.667	-0.00910499	0.0651649	0.766469	0.930353	-0.296996
Rpl8	7473.55	0.0555172	0.050963	0.130191	0.592894	1.51335
Grm3	1052.94	-0.00374657	0.0787679	0.765996	0.930284	-0.297616
Ssbp2	2391.11	0.0169847	0.0651613	0.581592	0.860494	0.551061
Fancl	171.721	-0.0251442	0.0723379	0.298772	0.709336	-1.03907
Brinp2	3109.12	0.076006	0.0606807	0.034697	0.490401	2.11188
Gstm5	3404.87	0.0336331	0.0662492	0.272512	0.694003	1.0973
Gstm7	714.565	-0.0805635	0.0771279	0.0167193	0.428408	-2.39282
Gstm3	0.635524	0.00187245	0.0885381	0.405318	NA	0.832161
Stat3	2279.96	0.0196302	0.0722624	0.396923	0.763747	0.84713
Stat5a	85.0013	0.0220286	0.0801851	0.221316	0.665896	1.22304
Cavin1	689.653	-0.0540277	0.0736569	0.0672255	0.534158	-1.83016
Map3k11	1062.64	0.0050193	0.0633696	0.876546	0.967904	0.155349
Akt2	2924.73	-0.0357583	0.076809	0.13724	0.600241	-1.48615
Dnaja3	1957.46	-0.0158232	0.0598241	0.64905	0.887842	-0.455083
Hmox2	2368.64	0.0727892	0.0625909	0.0395589	0.501315	2.05833
Cdip1	8554.37	0.0272764	0.0578895	0.444512	0.791579	0.764596
Map3k20	318.676	-0.0244662	0.072012	0.315012	0.719008	-1.00476
Cwc15	1497.81	0.0639802	0.0616067	0.0685287	0.537094	1.82151
Col5a3	311.917	-0.00248729	0.0742672	0.889886	0.972284	-0.138449
Dnmt1	2092.93	0.0352892	0.0598858	0.312366	0.717725	1.01027
Ppan	611.154	0.0367508	0.0653003	0.244893	0.674903	1.16284
Angptl2	115.699	-0.0162558	0.0808303	0.288649	0.703576	-1.06109
Cacna1e	17599.3	-0.048197	0.0643083	0.144202	0.605612	-1.46032
Cacna1b	5595.74	0.0374797	0.0593131	0.28722	0.703576	1.06424
Trmt10a	211.218	-0.00024708	0.0708252	0.991453	0.998615	-0.0107126
Etv1	4996.73	-0.0324013	0.0715087	0.217686	0.665646	-1.23271
Kifc2	16315.1	0.0546077	0.0554243	0.134711	0.59855	1.49578
Psap	54860.6	0.0730847	0.0563688	0.0460753	0.511284	1.9947
Ikbkg	1679.82	0.0467544	0.0631952	0.163262	0.62434	1.39418
Pax2	19.3234	-0.00817038	0.081224	0.477351	0.809725	-0.710569
Wars2	284.263	-0.0177569	0.0695806	0.493336	0.818137	-0.685013
Atn1	7693.55	0.00370315	0.0617549	0.912122	0.978442	0.110362
Phb2	1888.28	0.0456711	0.0585316	0.200017	0.650307	1.2815
Ptpn6	155.893	-0.0367841	0.0708605	0.181526	0.640381	-1.33607
Eno2	29977.2	0.00620258	0.0607393	0.856164	0.962302	0.181259
Emg1	812.746	-0.0368225	0.0604043	0.288701	0.703576	-1.06098
Lpcat3	511.695	-0.000324419	0.0665981	0.991069	0.998615	-0.011194
Atp6v1f	1944.91	-0.0200185	0.0583843	0.572259	0.857354	-0.564728
Il12b	0.134434	-0.000406327	0.08703	0.849458	NA	-0.18981
Clcn5	488.861	0.0172093	0.06899	0.517323	0.830674	0.647478
Clcn3	6937.72	0.0116553	0.0558055	0.747662	0.923528	0.321724
Hif3a	512.749	0.0173251	0.0929517	0.064337	0.533044	1.84984
Gpx6	2.14619	-0.00536446	0.0853711	0.348361	NA	-0.937773
Pde1c	368.127	-0.00855211	0.07064	0.71801	0.915426	-0.361119
Utp20	1157.53	-0.0128434	0.0615586	0.703367	0.910147	-0.380779
Spic	24.879	-0.0117018	0.0763641	0.494872	0.818716	-0.682581
9330159F19Rik	3179.86	-0.156338	0.0943856	0.000305049	0.0997393	-3.61097
Cul3	4733.34	0.0151248	0.0569444	0.673828	0.898177	0.4209
Sst	5424.9	0.0270986	0.0652992	0.38304	0.756488	0.872309
Il11	8.82344	0.00608765	0.0817803	0.547017	0.847514	0.602236
Large1	5256.41	-0.00456309	0.0622753	0.890621	0.972754	-0.137519
Ddx56	955.432	0.0509521	0.0617685	0.139134	0.601016	1.47902
Tmed4	2259.91	0.0283985	0.0534256	0.437947	0.788808	0.775665
Col26a1	135.997	0.00579675	0.0748093	0.741666	0.922208	0.329648
Bid	305.599	0.0319631	0.0716366	0.220857	0.665896	1.22425
Ralb	625.226	0.0482536	0.065122	0.138268	0.600241	1.48227
Ppp1cc	5739.86	0.00629519	0.0640402	0.842699	0.958346	0.198443
Dnajb11	1523.95	-0.0240083	0.0533257	0.511973	0.828024	-0.655769
Tbccd1	512.73	-0.0423906	0.0598856	0.226546	0.667634	-1.2093
Clec11a	110.256	-0.0266106	0.0690019	0.333697	0.729442	-0.966695
Zfp324	377.611	-0.047208	0.0643797	0.151288	0.612803	-1.435
Gab2	1080.79	0.0335498	0.0756187	0.162596	0.624276	1.39639
Coro1c	3628.11	0.0334953	0.0680501	0.250677	0.677722	1.14871
Tax1bp1	4950.34	-0.0168354	0.0559243	0.64197	0.885531	-0.464946
Psg17	1.25636	0.00177221	0.0848883	0.694635	NA	0.392573
Psg19	0.92225	0.00110325	0.0853243	0.763723	NA	0.300596
Ctse	2.83099	0.0106638	0.0905681	0.0675853	NA	1.82776
Ndrg2	20379.2	-0.0713201	0.0598205	0.0473541	0.51163	-1.98312
Mettl17	904.859	-0.048627	0.0780422	0.0716355	0.541594	-1.80143
Arhgef40	833.106	-0.0104228	0.0618101	0.756003	0.926835	-0.310734
Pnpla6	2270.98	-0.0314122	0.0604776	0.363654	0.745189	-0.908424
Mcoln1	2520.1	0.052581	0.0741234	0.0705829	0.541594	1.80815
Arhgef18	2583.51	-0.0762236	0.0662087	0.028509	0.471793	-2.19021
Pkn2	1088.08	-0.0267645	0.0631038	0.415012	0.776187	-0.815105
Cd33	455.418	0.0253527	0.0772506	0.222162	0.666209	1.2208
Etfb	920.363	-0.0134638	0.0639291	0.672974	0.897752	-0.42207
Nkg7	2.10715	-0.00636713	0.0877558	0.156663	NA	-1.41639
Stxbp2	1473.62	0.0445352	0.073302	0.108173	0.575865	1.60646
Pcp2	12.6381	0.0226692	0.0990082	0.0348322	0.490401	2.1103
Sgce	685.38	-0.0275797	0.0718601	0.271628	0.693188	-1.09932
Chn2	1033.27	-0.00240712	0.0781751	0.853662	0.961582	-0.184448
Wwox	632.458	0.0576066	0.0782936	0.0473326	0.51163	1.98331
Slbp	699.837	0.0510815	0.0669438	0.108676	0.575865	1.60417
Tyr	31.9086	0.00175877	0.0757448	0.912121	0.978442	0.110364
Aqp1	182.76	0.00162149	0.0786839	0.895869	0.97377	0.130882
Arid3b	246.811	-0.00986994	0.0763593	0.553079	0.849292	-0.593152
Cnn2	167.28	-0.0691546	0.0765857	0.0293547	0.472185	-2.17869
Polr2e	1428.16	0.0449899	0.0558215	0.215938	0.664573	1.2374
Abca13	8.15083	-0.00980949	0.0831973	0.353822	0.738661	-0.927201
Myo9b	2587.28	-0.0601127	0.0734025	0.0506043	0.518575	-1.95482
Hdac9	1406.19	-0.0626761	0.0804374	0.0352011	0.490401	-2.10604
Ly9	28.635	-0.0636214	0.177695	0.00102188	0.161429	-3.28443
Cd244a	16.5031	0.0155224	0.093332	0.0481803	0.512542	1.97577
Adgre1	176.569	-0.13384	0.203004	0.00168538	0.200141	-3.14071
Mtfp1	1947.03	0.00513033	0.0654386	0.865655	0.96577	0.169179
Rab23	1044.7	-0.0629149	0.0556882	0.0852969	0.555814	-1.72075
Rab11a	2985.35	-0.023199	0.0662978	0.438445	0.789044	-0.774821
Eif2b2	792.28	0.0537188	0.066339	0.0975349	0.56395	1.65692
Dlst	4497.09	0.0166556	0.0467225	0.643419	0.886252	0.462924
Pgf	90.1165	-0.00277053	0.0721436	0.895488	0.973635	-0.131363
Ulk2	3657.18	-0.0253786	0.070559	0.326388	0.725737	-0.981415
Ccl24	3.62129	-0.00554612	0.0846155	0.410658	0.773724	-0.822736
Dgkq	1694.81	-0.0398255	0.064938	0.214171	0.663514	-1.24218
Grap	116.704	0.00406806	0.0710389	0.858532	0.963693	0.178244
Pou1f1	18.7806	0.00839775	0.0782533	0.557755	0.85089	0.586179
Chmp2b	1528.12	-0.0218581	0.0522491	0.550941	0.848753	-0.596351
Plod3	1062.75	-0.046352	0.0650281	0.153309	0.615632	-1.42794
Ap1s1	5521.1	0.0428507	0.0632544	0.198283	0.64878	1.28646
Mapk13	25.1235	0.0111358	0.0811391	0.386673	0.757465	0.865667
Srpk1	2278.62	-0.0233602	0.0705882	0.360013	0.742603	-0.91534
Pax3	1.63924	-0.00161084	0.0854175	0.66327	NA	-0.435403
Lbr	592.251	-0.00108748	0.0692301	0.965937	0.99235	-0.0427045
Crabp2	40.1373	0.00457876	0.0796363	0.698818	0.908353	0.386917
Nes	462.631	-0.00680754	0.0719982	0.752376	0.925264	-0.315507
Bcan	7605.37	0.003702	0.0622798	0.911151	0.978442	0.111587
Hapln2	1776.5	-0.0034704	0.0727694	0.863503	0.965443	-0.171916
Prcc	1398.36	0.039273	0.0568415	0.276404	0.695379	1.08843
Rrnad1	1296.58	-0.0421733	0.066925	0.172393	0.631313	-1.36456
Hdgf	4718.71	0.0463974	0.0501491	0.204854	0.654651	1.26784
Slc25a18	1481.23	0.0265753	0.0705279	0.308124	0.714564	1.01917
Thop1	1385.04	-0.0194744	0.0552771	0.592141	0.864711	-0.535736
Apba3	587.103	-0.0482005	0.0654197	0.136622	0.599279	-1.48849
Matk	6152.51	-0.0123672	0.0699995	0.619134	0.876958	-0.497077
Pias4	859.675	-0.00704339	0.0577792	0.843344	0.958644	-0.197618
Map2k1	9675.73	-0.0112088	0.0570871	0.754754	0.926507	-0.312377
Sgta	3566.78	0.0347347	0.0571722	0.334026	0.729466	0.966036
Nmrk2	2.71621	0.000662822	0.082935	0.927136	NA	0.0914487
Tmem242	1114.48	0.0692174	0.0535634	0.0600214	0.529932	1.88064
Dtx2	303.793	-0.0118016	0.0654372	0.698062	0.90833	-0.387938
Zp3	0.798608	0.00520591	0.0894363	0.139595	NA	1.4773
Hspb1	261.572	0.0153816	0.0787368	0.347548	0.736331	0.939356
Rasa4	192.652	-0.0167285	0.073352	0.435468	0.787061	-0.779869
Syt5	3990.93	0.047883	0.0722106	0.0971312	0.56395	1.65892
Hnrnpa2b1	18053.6	-0.0636077	0.0752296	0.0399221	0.501315	-2.05455
Fxyd4	1.2934	-0.00833116	0.0964712	0.0428843	NA	-2.02483
Ccdc130	336.817	-0.00454879	0.0647836	0.883335	0.97022	-0.146743
Mri1	510.949	0.0222712	0.0717657	0.356746	0.740843	0.921584
Prkacb	14844.2	0.0590554	0.0642086	0.0809918	0.548558	1.74496
Sgsh	327.62	-0.0139294	0.064989	0.652328	0.889276	-0.45053
Chd5	12339.8	0.0161573	0.0565595	0.653992	0.889696	0.448223
Cstb	434.909	0.0703162	0.0745401	0.0295385	0.472185	2.17622
Sh2b2	229.102	0.109888	0.232888	0.00066297	0.13274	3.40445
Pex5	1695.91	-0.0283931	0.0577416	0.426846	0.782483	-0.7946
Jkamp	1179.39	-0.0233323	0.0634006	0.473179	0.808488	-0.717317
Cd44	182.579	-0.00429038	0.0752202	0.799012	0.943053	-0.254625
Slc1a2	87672.9	-0.00476987	0.0615772	0.887374	0.971868	-0.141627
Eif2ak4	1181.76	0.0240833	0.0656956	0.430731	0.784981	0.787941
Wdr1	5951.58	-0.0390297	0.0510641	0.286955	0.703318	-1.06482
Slc2a9	104.332	-0.00154221	0.0745974	0.929607	0.982981	-0.0883397
Ccn4	70.6748	-0.00735916	0.0792572	0.57214	0.857354	-0.564903
Ndrg1	4293.85	-0.0193621	0.0741403	0.363297	0.745189	-0.9091
4930550C14Rik	12.6685	-0.00524793	0.078732	0.6854	0.903175	-0.405106
Man2b1	2118.25	0.0111184	0.0662159	0.706879	0.911396	0.37605
Klf5	345.634	0.033236	0.0761862	0.160038	0.624043	1.40495
Wdr83	594.443	-0.00471806	0.0659623	0.873976	0.967291	-0.15861
Prdx2	4462.06	0.0357192	0.0556154	0.325663	0.725431	0.982888
Polr2a	4865.19	0.0244357	0.0690562	0.369408	0.747942	0.897583
Shbg	0.744965	-0.00124298	0.0858122	0.69127	NA	-0.397133
Senp3	2479.47	-0.0411028	0.0585524	0.247805	0.67533	-1.1557
Corin	5.61105	-0.012211	0.0861362	0.210499	0.66067	-1.25219
Plekha8	648.163	-0.0725135	0.0762136	0.0252728	0.45583	-2.23721
Spc25	8.20083	0.000290747	0.0809447	0.976132	0.995151	0.0299185
Dnah2	249.39	-0.0683289	0.0953749	0.019761	0.437002	-2.33086
Ripk4	47.5574	0.0155101	0.0813004	0.291447	0.705096	1.05495
Ufd1	2607.14	0.0818196	0.0803511	0.014756	0.410475	2.43831
Zfp287	539.95	-0.0429906	0.0667332	0.167051	0.626935	-1.38174
Prlr	617.402	-0.00291559	0.0802407	0.787434	0.937963	-0.269645
Letm1	3258.22	0.0587359	0.057909	0.103346	0.570725	1.62884
Ubqln1	6850.69	-0.0017182	0.0554862	0.962237	0.991274	-0.0473472
Fgfr4	5.1809	-0.0111732	0.0891596	0.0997475	0.566616	-1.64608
Cadm3	15967.1	0.0311565	0.0545633	0.393302	0.761726	0.853644
Txn2	2498.47	0.00712704	0.0503284	0.845507	0.958983	0.194855
Slc1a6	271.667	0.0334917	0.0685341	0.244265	0.674903	1.16439
Slc1a3	18232.8	-0.0512363	0.0586654	0.151135	0.612803	-1.43553
Crbn	2095.43	0.055273	0.0566294	0.127834	0.59211	1.5227
Il5ra	1.26183	0.00491811	0.0870715	0.222937	NA	1.21875
Msh6	743.284	-0.0363469	0.0582861	0.307345	0.714144	-1.02081
Fbxo11	4241.42	-0.0222489	0.0602052	0.520389	0.832845	-0.642746
Mlxipl	157.816	-0.0212476	0.0710802	0.3894	0.759468	-0.860706
Tbl2	1107.23	-0.0386738	0.0629081	0.246109	0.674903	-1.15985
Bud23	758.244	-0.00990823	0.0547835	0.785599	0.937085	-0.272029
Nid1	343.682	0.0166087	0.0748569	0.404782	0.769139	0.833112
Mcm5	160.763	0.0323462	0.0679576	0.266534	0.688375	1.11108
Hmox1	237.275	-2.20251e-05	0.0760109	0.998869	0.999779	-0.00141722
Mprip	14860.2	-0.0430645	0.0538571	0.239619	0.674215	-1.17594
Cic	7386.23	0.0112925	0.0579365	0.751028	0.924838	0.317284
Pafah1b3	183.624	-0.00369525	0.0698035	0.880904	0.969363	-0.149823
Il27ra	35.1583	-0.0126459	0.0796116	0.38875	0.759281	-0.861887
Prkaca	7101.77	0.00610292	0.0574787	0.864438	0.965498	0.170727
Asf1b	17.5705	0.0112248	0.0833867	0.315915	0.719396	1.00289
Ddx39	384.783	-0.0175384	0.0661166	0.557119	0.850765	-0.587126
Dnajb1	1735.37	-0.0179964	0.0645142	0.567276	0.855985	-0.572067
Msh4	117.884	-0.0269289	0.0723698	0.272491	0.694003	-1.09734
Usp40	803.614	0.0258839	0.058771	0.463724	0.804358	0.732729
Evx1	1.05509	-0.0010796	0.0869492	0.646125	NA	-0.459152
Kbtbd4	903.113	0.0444568	0.0576754	0.215556	0.664573	1.23843
Celf1	9146.79	-0.0227761	0.0538261	0.533365	0.839869	-0.622877
Ndufs3	2374.19	0.0595692	0.0606202	0.0911343	0.558842	1.68944
Por	2687.65	0.0247062	0.0676982	0.388263	0.758853	0.862772
Igf1r	3073.29	-0.103958	0.0708206	0.00516754	0.300607	-2.7964
Insr	2668.43	0.00393019	0.0621538	0.905964	0.977069	0.118131
Fcer2a	2.82314	0.00262725	0.0838197	0.68152	NA	0.41039
Cyp2a5	1.15071	0.00151155	0.0855983	0.660935	NA	0.438623
Atp4a	19.4496	0.0124952	0.0827748	0.309794	0.716595	1.01566
Trim28	4031.83	0.0351965	0.0658976	0.256906	0.682735	1.13374
Ube2m	3523.99	0.0657975	0.0553662	0.0725356	0.541594	1.79574
Adcy9	3663.84	-0.014359	0.0659243	0.631862	0.882194	-0.479107
Mef2c	9532.43	0.0786013	0.120731	0.00976695	0.361657	2.58397
Ctr9	2306.01	-0.0372582	0.0609457	0.279305	0.698071	-1.08188
Eif4g2	19977.5	-0.0344245	0.0640187	0.288338	0.703576	-1.06178
Mrvi1	106.644	-0.0187149	0.0795466	0.273828	0.694537	-1.09429
Pcyt1a	1376.84	-0.0196212	0.0604791	0.568901	0.85627	-0.569671
Zfp592	1343.85	-0.00135062	0.0584793	0.969534	0.993397	-0.0381933
Psmd4	2842.86	0.0723486	0.0656435	0.0362544	0.494368	2.09406
Tmod4	6.51538	0.0142049	0.0871635	0.171637	0.631222	1.36696
Insrr	5.75591	-0.00102083	0.0833148	0.879909	0.969116	-0.151084
Cabp5	3.16835	-0.0035764	0.0841146	0.573679	NA	-0.562642
Snx6	1132.75	-0.0256537	0.0606893	0.455638	0.798448	-0.746049
Mthfd2	268.239	-0.0305163	0.0727631	0.222315	0.666209	-1.2204
Kit	3323.46	-0.0619307	0.0768385	0.0408538	0.501315	-2.04501
Tomm40l	1614.52	-0.0253021	0.0731713	0.282417	0.699857	-1.07491
Nr1i3	43.042	0.00594888	0.0744216	0.742546	0.922567	0.328483
Apoa2	9.33168	0.0122077	0.0829037	0.311611	0.717419	1.01185
Pan2	1202.48	0.0195244	0.0737714	0.367691	0.747213	0.900808
Cs	8609.99	0.0137359	0.0517128	0.707789	0.911618	0.374827
Ampd3	866.778	0.0546027	0.069018	0.081355	0.549785	1.74288
Bcas2	1697.95	0.0290285	0.0556335	0.424001	0.781929	0.799499
Sh2d1a	13.3976	-0.00110557	0.080383	0.915431	0.979056	-0.106191
Ctcf	2783.2	0.00698084	0.0531787	0.84875	0.960088	0.190713
Pard6a	446.662	0.0637161	0.0690764	0.0505014	0.517918	1.95569
Agrp	4.4201	0.00600878	0.0848946	0.369374	0.747942	0.897646
Pvalb	1310.54	0.0241971	0.0766183	0.244411	0.674903	1.16403
Tfap4	160.35	0.0229236	0.0757276	0.27496	0.694909	1.09171
Ranbp1	1460.27	0.0408116	0.0593376	0.247057	0.67533	1.15753
Cd247	18.3261	-0.00312453	0.0784887	0.807032	0.946465	-0.244257
Rfx5	893.148	0.0365484	0.066289	0.236068	0.672586	1.18487
Psmb4	2946.55	0.0538036	0.0612819	0.121861	0.585981	1.54701
Mmp8	2.74813	0.0110753	0.0934051	0.0415623	NA	2.03788
Slc30a4	2297.84	0.0635714	0.0680351	0.0532388	0.522313	1.93298
Sqor	150.844	-0.00834987	0.070223	0.73075	0.918316	-0.344128
Bloc1s6	879.199	0.0357704	0.0643048	0.267768	0.690017	1.10822
Metap1	1371.52	-0.0185509	0.0511546	0.61258	0.873401	-0.506393
Gpr108	726.617	0.0150134	0.0565174	0.677126	0.89917	0.416388
Tnfsf14	0.894707	-0.0024193	0.085727	0.51062	NA	-0.657873
Gata6	3.89459	-0.00121563	0.0827889	0.871236	0.966888	-0.162089
Rsl1d1	1753.49	0.0462298	0.0730519	0.100905	0.566997	1.64048
Cnga2	11.0435	0.0194006	0.0929603	0.0747223	0.543409	1.78217
Apc	11928.4	0.0437668	0.0625	0.195157	0.647261	1.29547
Reep5	12212.4	-0.00576081	0.0604592	0.866942	0.966168	-0.167545
Ergic3	2446.56	0.0407995	0.0554106	0.26243	0.68511	1.12067
Uqcc1	1814.75	0.054944	0.0527133	0.134697	0.59855	1.49583
Spo11	8.27015	0.0121214	0.0856792	0.22664	0.667666	1.20906
Ncoa2	4125.23	-0.0117147	0.0571478	0.743939	0.922567	-0.326642
Trh	48.5383	0.0106906	0.0816726	0.382605	0.756294	0.873106
Nr2c2	5050.53	-0.00519761	0.0599253	0.880862	0.969363	-0.149876
Nr2c1	402.844	-0.0397034	0.0604969	0.252784	0.678814	-1.14361
Smpd4	2157.64	-0.0358394	0.069383	0.207201	0.657052	-1.2613
Pex1	803.499	-0.0242184	0.0599314	0.486165	0.81504	-0.696421
Otx1	165.977	0.0325865	0.0782683	0.147684	0.610557	1.44776
Kctd20	2320.99	-0.0598884	0.0571245	0.0986517	0.564534	-1.65143
Itgae	9.47417	-0.000377496	0.0808495	0.969372	0.993371	-0.0383957
Ctns	568.191	-0.0334594	0.0594778	0.340351	0.733132	-0.953472
P2rx5	64.7433	0.00982283	0.0814074	0.41542	0.776187	0.814393
Shpk	159.055	0.0181341	0.0690219	0.495761	0.81925	0.681175
Trpv1	3.80128	-0.00649905	0.0842512	0.399893	0.765715	-0.841812
Ephb3	701.236	-0.018145	0.0746793	0.376145	0.753208	-0.885022
Tuft1	148.369	0.0224946	0.0693588	0.399293	0.765467	0.842884
Rcn1	562.075	-0.00580917	0.070875	0.801915	0.944407	-0.25087
Dnase1	24.8402	-0.00478192	0.0771467	0.743114	0.922567	-0.327732
Trap1	1969.03	-0.0191783	0.0629567	0.55865	0.851329	-0.584849
Naa60	2550.3	0.0107199	0.0526438	0.769808	0.931726	0.292626
1700037C18Rik	96.8724	0.00145666	0.0724926	0.943403	0.985833	0.0709929
Ankrd13d	1433.03	-0.00615671	0.0619126	0.853971	0.96162	-0.184055
Tyrp1	2.50727	-0.00463625	0.0847392	0.444175	NA	-0.765163
Tpr	4219.5	-0.00959865	0.0573457	0.788586	0.938012	-0.268148
Odr4	1889.31	-0.0552226	0.0504176	0.131767	0.595353	-1.50717
Prg4	455.321	0.0174909	0.112317	0.00774924	0.339221	2.6628
Dhx34	426.594	-0.0229531	0.0670502	0.431349	0.785023	-0.786885
Kptn	494.018	-0.0269855	0.0744467	0.240645	0.674618	-1.17338
Napa	7032.81	-0.00354003	0.0583236	0.920407	0.980764	-0.0999215
Sra1	850.659	0.0363271	0.0602833	0.295941	0.707628	1.04518
Calcoco2	3.75758	0.00416158	0.0846391	0.482835	0.813177	0.70175
Atp5g1	3225	-0.0367596	0.0548687	0.313548	0.717855	-1.00781
Snf8	1451.1	0.010473	0.0551446	0.773327	0.933091	0.288025
Tbcb	1575.47	0.0392063	0.0598223	0.262948	0.685442	1.11945
Inpp5k	1659.3	0.069676	0.110482	0.0146039	0.409939	2.44205
Crkl	2100.88	-0.0257923	0.0616601	0.445519	0.792188	-0.762907
Upk3bl	1.22291	0.000607861	0.0847816	0.890691	NA	0.13743
Eps8l1	336.606	-0.0211269	0.0855027	0.162787	0.624276	-1.39576
Clint1	2069.3	-0.0302227	0.0532769	0.409277	0.772702	-0.825167
Prss16	38.9338	0.0199002	0.084539	0.184041	0.642149	1.32841
Cdkal1	332.138	0.00542579	0.0669106	0.849741	0.960088	0.18945
Cdcp3	9.05518	0.0250448	0.102855	0.0241196	0.452518	2.25522
Htra1	4975.07	0.0666181	0.109649	0.0162176	0.425039	2.40398
Zbtb17	1010.09	-0.00893975	0.0618441	0.789644	0.938946	-0.266773
Clcnkb	0.584728	0.00264821	0.0879085	0.327718	NA	0.978721
Fam131c	53.6421	0.0209129	0.0783096	0.262474	0.68511	1.12056
Fblim1	48.3208	-0.0166008	0.0789813	0.319045	0.721552	-0.996421
Hspb7	5.3253	0.00196923	0.0822387	0.812923	0.94827	0.236657
Epor	143.466	-0.00185529	0.0718809	0.931109	0.982981	-0.086449
Ccdc159	367.59	-0.0522252	0.0804977	0.0555138	0.526305	-1.91483
Mob1b	1325.93	0.0252757	0.0705913	0.327476	0.726591	0.97921
Atp6v1b1	9.58647	-0.000906999	0.0821924	0.91232	0.978442	-0.110112
Vax1	16.0882	-0.00304266	0.0792473	0.798763	0.943027	-0.254948
Atp6v1b2	21001.3	0.0632641	0.0551059	0.0842267	0.554384	1.72667
Eps15l1	2076.74	0.0130904	0.0648796	0.672912	0.897752	0.422154
Tep1	262.263	-0.0348745	0.0767528	0.143535	0.604981	-1.46275
Ttc5	1336.65	-0.0368466	0.0585156	0.299669	0.709571	-1.03714
Osgep	706.683	-0.0464659	0.0748279	0.0914005	0.558842	-1.68806
Aamp	4216.65	0.0347441	0.0555795	0.339074	0.732653	0.955997
Tmbim1	1759.7	-0.0150643	0.0707586	0.533224	0.839845	-0.623092
Arpc2	6615.02	-0.00254095	0.0656608	0.932651	0.983187	-0.08451
Kmt2b	3779.6	0.0326953	0.0787882	0.142994	0.60488	1.46473
Zbtb32	2.48373	0.00285655	0.0845182	0.60206	NA	0.521441
Upk1a	19.9261	-0.00551233	0.0793546	0.655963	0.890053	-0.445494
Tmem147	1069.48	0.0500753	0.0603308	0.153083	0.615155	1.42873
Rps9	5158.26	0.00489014	0.0454904	0.890884	0.972754	0.137186
Tfpt	610.698	0.039363	0.0639258	0.228935	0.667921	1.20311
Susd2	175.051	0.0182634	0.0738131	0.392005	0.760984	0.855988
Ggt5	93.8456	-0.0244839	0.0736387	0.286556	0.703318	-1.06571
Ggt1	55.8433	-0.0120249	0.073505	0.553818	0.849399	-0.592048
Crip2	1886.24	0.0437502	0.0619006	0.199632	0.649891	1.2826
Crip1	79.3913	-0.0558147	0.115793	0.0184139	0.437002	-2.35719
Cbfa2t3	1211.25	-0.0467213	0.104321	0.0312807	0.478034	-2.15348
Fbln1	402.135	-0.000549226	0.0717852	0.979702	0.996014	-0.0254428
Pgrmc1	7949.26	0.0349779	0.0650116	0.270042	0.692226	1.10297
Gcat	257.959	0.03988	0.0765395	0.114621	0.578365	1.57776
Tek	353.96	-0.025232	0.0873243	0.123053	0.587639	-1.54209
Mpl	10.7254	0.0165662	0.0878912	0.14975	0.611251	1.44041
Elovl1	495.954	-0.0304411	0.0695091	0.269243	0.692004	-1.10481
Med8	664.326	0.00667363	0.0618898	0.84195	0.957944	0.1994
Hyi	174.821	0.0117613	0.0686233	0.659076	0.890867	0.44119
Cdc20	28.0094	0.0620494	0.160356	0.00297053	0.254693	2.97077
Adamts4	1325.2	-0.013691	0.0734673	0.50805	0.825751	-0.661877
Nectin4	303.468	0.0377675	0.0807997	0.102954	0.57002	1.6307
Pfdn2	2534.46	0.0360161	0.0558327	0.321095	0.72284	0.992211
Rnf114	1673.21	0.0288707	0.0578916	0.418476	0.777551	0.809069
C330007P06Rik	1720.01	-0.0449406	0.07024	0.124842	0.589427	-1.53476
Neurl1a	6630.38	-0.00579644	0.061193	0.864376	0.965498	-0.170806
Srm	941.425	-0.0052142	0.0597495	0.880801	0.969363	-0.149954
Epha2	81.8644	0.0119192	0.0830101	0.314053	0.718247	1.00675
Rbm14	1182.51	-0.0252367	0.0672566	0.386122	0.757075	-0.866672
Actn3	44.775	0.0243211	0.0993362	0.0388799	0.500209	2.06546
Zdhhc24	879.853	0.0109512	0.0641872	0.729192	0.917923	0.346201
Bbs1	1748.44	-0.0317185	0.0651207	0.313151	0.717855	-1.00863
Slc34a3	4.25321	-0.00837336	0.0864856	0.210524	0.66067	-1.25213
Ndor1	1267.76	0.0281026	0.0718359	0.26495	0.686904	1.11477
Nsmf	22373.7	-0.043509	0.0610133	0.208012	0.657565	-1.25905
Pdk1	2095.52	-0.00356287	0.0680894	0.895382	0.973635	-0.131497
Ptbp1	1387.18	0.00277117	0.0631958	0.931943	0.983113	0.0854005
Mvd	455.822	-0.00502765	0.0720592	0.813773	0.94827	-0.235561
Cyba	199.97	-0.0297422	0.0769683	0.181598	0.640505	-1.33585
Itih3	1038.6	0.0384534	0.0917096	0.0628255	0.530766	1.86042
Stimate	786.671	0.0422403	0.0616701	0.216574	0.664953	1.23569
Sfmbt1	1475.52	0.0400754	0.0597383	0.25322	0.679053	1.14256
Ihh	7.90034	0.00639604	0.0841157	0.412779	0.775142	0.819014
Prkag3	3.60639	-0.00696868	0.0847455	0.350834	0.736887	-0.932974
Cryba2	5.08776	0.00361494	0.0819894	0.688371	0.904055	0.401067
Atp7b	124.768	-0.0135875	0.0720023	0.544425	0.845926	-0.606135
Slc4a1	4.3419	0.00280693	0.084327	0.624703	0.879683	0.489196
Rundc3a	9068.59	0.000186227	0.0567931	0.995868	0.999212	0.00517846
Slc4a3	4974	0.0470355	0.063314	0.160115	0.624043	1.40468
Cdt1	50.0765	0.0507944	0.108564	0.0250063	0.455629	2.24131
Runx1t1	846.605	-0.0506179	0.0689893	0.10003	0.566616	-1.64471
Snai3	2.89282	0.00537839	0.0853657	0.348406	NA	0.937685
Aprt	559.105	0.0209558	0.0619926	0.531829	0.839536	0.625217
Gtf2h1	1236.62	0.0429015	0.0549814	0.239689	0.674215	1.17577
Hfe	232.991	0.0469523	0.0792984	0.0732926	0.541642	1.791
Abhd1	57.0103	-0.012929	0.074916	0.494638	0.818716	-0.682951
Slc5a6	679.03	0.00505109	0.0667187	0.8611	0.964251	0.174974
Tcf23	28.1303	0.00221967	0.0821365	0.793846	0.941342	0.26132
Nphs1	286.282	0.0134036	0.072202	0.544911	0.846291	0.605403
Aplp1	42319.9	0.032013	0.053687	0.381742	0.755346	0.874691
Qrich1	3269.36	0.0488003	0.0638565	0.14268	0.604515	1.46588
P4htm	2333	0.044627	0.0663383	0.156841	0.619665	1.41578
Usp19	6225.95	-0.0465472	0.0591341	0.189016	0.642759	-1.31349
Pola1	191.602	-0.0320853	0.0697531	0.244753	0.674903	-1.16319
Cdc42	8289.29	0.0374512	0.0543982	0.305419	0.712796	1.02488
Pknox1	531.387	-0.0318634	0.0694839	0.251256	0.677852	-1.1473
D130043K22Rik	1623.42	-0.0079119	0.0680389	0.771639	0.93227	-0.290232
Gmnn	64.3843	0.0143535	0.0767402	0.414701	0.776187	0.815648
Acot13	1490.7	-0.0108924	0.0568207	0.761982	0.928709	-0.30288
Zfp184	73.4816	-0.00362449	0.0746352	0.836372	0.955031	-0.206536
Cyp27b1	19.1131	-0.0114026	0.0779283	0.46488	0.804743	-0.730834
Cdk4	1049.85	-0.0264463	0.0702929	0.314142	0.71826	-1.00657
B4galnt1	3787.68	0.0152919	0.0571889	0.669786	0.896118	0.426442
Mettl1	293.579	-0.0328819	0.0704079	0.226551	0.667634	-1.20929
Tspan31	1567.5	-0.0618287	0.0605541	0.0804703	0.546954	-1.74796
Kif5b	11177.3	-0.0222582	0.0673432	0.43992	0.789879	-0.772329
Saal1	410.712	-0.0296936	0.0804455	0.150713	0.612492	-1.43702
Tph2	32.38	-0.00401399	0.0758017	0.802839	0.944927	-0.249674
Krt23	8.24577	0.00271926	0.0824399	0.741242	0.921881	0.33021
Cnp	11423.7	-0.0244498	0.0788467	0.212022	0.662054	-1.24803
Ttc25	91.5829	0.00931965	0.0734408	0.639687	0.884384	0.468137
Sulf2	4310.14	-0.015075	0.0564411	0.676051	0.899041	-0.417857
Sod2	7282.79	0.0379525	0.0560477	0.295303	0.707419	1.04656
Tmco6	301.949	-0.0401815	0.075616	0.118381	0.580977	-1.56161
Stambp	1117.76	0.0315848	0.0594476	0.367973	0.747537	0.900277
Ezh1	3716.43	0.0185074	0.063791	0.564307	0.854671	0.576457
Hap1	5979.69	0.0183251	0.0714009	0.442706	0.790927	0.767632
P3h4	380.445	0.035955	0.067341	0.230452	0.668014	1.1992
Ctnnb1	15371.5	-0.028407	0.0452238	0.424508	0.782111	-0.798624
Eif1b	2530.18	0.0277529	0.0644466	0.383074	0.756488	0.872245
Klk4	0.519966	-3.05143e-05	0.0858247	0.9916	NA	-0.0105283
Chrd	3129.25	-0.00152606	0.0708699	0.947115	0.986779	-0.0663295
Psmd2	7031.28	0.0600838	0.0618547	0.0845789	0.554718	1.72471
Syngr3	4146.24	-0.00579615	0.0679081	0.83233	0.95344	-0.211715
Vars	1720.7	0.0223506	0.0643729	0.480757	0.81149	0.705085
Vwa7	17.8367	-0.00544722	0.0809768	0.610413	0.872585	-0.509484
Hspa1l	40.1776	0.0802803	0.154311	0.00560615	0.306036	2.76997
Slc44a4	7.48021	0.0103221	0.0856353	0.244135	0.674903	1.16471
Msh5	11.4038	-0.0069864	0.0797881	0.572874	0.857354	-0.563824
Abhd16a	2302.57	0.133725	0.0854708	0.000953739	0.154929	3.30383
Neu1	1791.25	0.0491267	0.0590654	0.16656	0.626629	1.38334
Ddah2	173.175	0.0214346	0.0710139	0.387146	0.757811	0.864804
Clic1	308.159	0.0192708	0.0726951	0.395084	0.763261	0.850434
Lsm2	211.014	0.0152147	0.0677702	0.585666	0.862225	0.545127
Pole	101.262	0.0506226	0.113814	0.0211825	0.439986	2.30472
Atp1a2	39347.2	-0.00733581	0.0634505	0.820079	0.950469	-0.227443
Atp1a4	1.55717	0.00405468	0.0893744	0.183289	NA	1.33069
Casq1	35.0205	0.00851493	0.0830243	0.396577	0.763747	0.847751
Stx1a	3916.37	0.0255558	0.0753566	0.24539	0.674903	1.16162
Ceacam9	1.8533	0.00348124	0.0855555	0.427374	NA	0.793694
Zfp775	262.597	0.0317432	0.0676174	0.279326	0.698071	1.08184
Scube2	53.8116	0.00928591	0.0794741	0.491375	0.817499	0.688124
Mrpl49	925.64	-0.0502177	0.0662937	0.117597	0.580977	-1.56494
Dennd2c	22.241	-0.0126976	0.0793959	0.392801	0.761178	-0.854549
Mark3	2615.45	0.0260342	0.0632024	0.426565	0.78238	0.795084
Gatad1	1611.28	0.0527938	0.0508216	0.149925	0.611251	1.43979
Pcdha11	294.516	-0.028814	0.0804268	0.157156	0.619785	-1.4147
M6pr	3348.8	0.0154713	0.0550604	0.670667	0.896531	0.425232
Lrrc8a	1834.84	0.0429169	0.0956769	0.0468015	0.51163	1.98809
Mc5r	33.7484	0.0182818	0.0884852	0.135837	0.598834	1.49147
Ppp2r1a	18196	0.0504712	0.0567884	0.163299	0.62434	1.39406
Fance	488.62	0.0463817	0.0658882	0.146643	0.608506	1.45149
Tinf2	426.649	0.0453717	0.0865374	0.059417	0.529932	1.8851
Tssk4	12.8607	0.000803781	0.0799108	0.941394	0.985833	0.073518
Hapln4	4251.17	0.0661656	0.0545472	0.0715918	0.541594	1.8017
Dus3l	2463.41	0.0160641	0.0651651	0.601905	0.868558	0.521663
Gtpbp3	723.581	-0.0430564	0.0694176	0.143713	0.605109	-1.4621
Tgfbr1	1013.8	-0.0576156	0.0792541	0.0457576	0.511284	-1.99762
Homer1	4845.78	-0.0223315	0.0791832	0.231414	0.668457	-1.19673
Rad51c	107.62	-0.0158254	0.0776403	0.36168	0.743791	-0.912169
Gabrb2	4078.39	-0.00306955	0.0707618	0.894774	0.973635	-0.132266
Cav1	363.888	-0.0412595	0.101699	0.0386451	0.499572	-2.06795
Arpp19	4216.09	0.0236576	0.0785512	0.224486	0.667075	1.21468
Bcl2l1	3444.67	0.0467408	0.0723026	0.102259	0.568428	1.634
Khsrp	4082.84	-0.0377582	0.059482	0.282721	0.700158	-1.07423
Dio2	1742.25	-0.0203304	0.0665032	0.492002	0.817806	-0.687127
Ccdc124	1894.13	-0.0061951	0.0625436	0.851018	0.960327	-0.187819
Cct4	2996.86	-0.043615	0.0553356	0.2313	0.668457	-1.19702
0610009B22Rik	357.84	-0.000127775	0.060848	0.997014	0.999597	-0.0037421
Cpt1c	4370.75	-0.0180105	0.0665095	0.541158	0.844685	-0.611063
Twist2	28.8925	-0.00827932	0.0758811	0.621334	0.877885	-0.493961
Zfp655	1035.19	-0.0234223	0.0650845	0.451407	0.795658	-0.753071
Rhoa	4294.06	-0.0352248	0.0545493	0.3347	0.729795	-0.964691
Zmiz1	5276.39	-0.00554828	0.0581143	0.875851	0.967576	-0.156231
Ankrd26	772.173	-0.0137835	0.0709639	0.561836	0.853065	-0.580117
Aldh16a1	201.58	0.0195767	0.0692586	0.459793	0.801927	0.739187
Hnrnpa0	5712.83	0.0460841	0.0717119	0.108927	0.575865	1.60304
Prrg2	142.744	-0.0219322	0.0683428	0.428942	0.783933	-0.791004
Hnrnph1	9143.24	-0.0557434	0.074919	0.0586843	0.529932	-1.89055
Ift43	166.232	-0.0175321	0.0702213	0.485432	0.814924	-0.697593
Id3	734.779	0.0308123	0.0705688	0.248926	0.676065	1.15296
Tcap	28.7276	0.0093236	0.0807943	0.450665	0.795083	0.754306
Arid1a	5536.29	-0.00889376	0.0617866	0.790944	0.939907	-0.265086
Crlf1	479.461	-0.05089	0.106772	0.0263479	0.46046	-2.22104
Ctsd	12790.1	-0.0349718	0.0654639	0.264867	0.686904	-1.11496
Rplp1	8472.75	0.0272579	0.0599077	0.433698	0.785994	0.782879
Hmgcll1	583.869	-0.0102831	0.0581694	0.77207	0.93227	-0.289668
Ttc9b	1534.55	0.0502599	0.0716857	0.0886912	0.558425	1.70234
Phox2a	0.549318	0.00240401	0.0877487	0.362105	NA	0.911362
Abhd8	7196.53	0.083627	0.0522747	0.0234748	0.451551	2.26562
Ift22	1119.4	-0.0177767	0.0730826	0.4181	0.777551	-0.809721
Fzd3	3123.68	0.000727202	0.0652949	0.980951	0.996284	0.0238765
1700008O03Rik	49.127	0.0158373	0.076477	0.386403	0.757161	0.86616
Mid1ip1	2889.16	-0.0209833	0.0705569	0.4051	0.769227	-0.832548
Ap2s1	3103.8	0.0665836	0.0596869	0.0629908	0.530766	1.85926
Fgfrl1	510.695	-0.027017	0.0756032	0.224647	0.667075	-1.21426
4930432K21Rik	76.0928	0.194387	0.240885	0.000655973	0.13274	3.40735
Fhl2	953.381	0.0776053	0.0713636	0.0224487	0.444851	2.28269
Emc10	5409.03	-0.01417	0.0636603	0.659332	0.890924	-0.440835
Clstn3	13354	0.000632947	0.0605579	0.985286	0.997452	0.0184426
Fbxw9	435.683	0.019344	0.0681421	0.485598	0.814924	0.697327
Spib	1.57651	0.00150645	0.0856282	0.658705	NA	0.441701
Fnbp4	2377.8	0.0424861	0.0725993	0.124061	0.58809	1.53795
Cers4	2947.19	-0.0397433	0.0610665	0.2484	0.675561	-1.15425
Scrn3	1217.91	-0.0431	0.0712372	0.12961	0.592361	-1.51564
Phax	1090.28	0.0362523	0.0579855	0.310023	0.717027	1.01517
Tle1	1947.69	-0.0523152	0.0641594	0.116908	0.580151	-1.56788
1700109H08Rik	195.173	0.0355819	0.106445	0.0310014	0.478034	2.15705
Relt	569.811	0.0646331	0.122792	0.013205	0.403382	2.47819
Snrpb2	768.938	0.0799599	0.0641828	0.0244943	0.453556	2.24929
Ubc	23451.5	0.00979109	0.0547795	0.788076	0.937963	0.268809
Prpf31	1167.54	0.034193	0.0594312	0.330283	0.727448	0.973544
Sertad1	219.055	0.0304606	0.0737922	0.209954	0.660617	1.25369
Carhsp1	2522.32	0.0275516	0.0786323	0.184183	0.642184	1.32798
Elk3	306.516	-0.0503294	0.0669595	0.112948	0.576736	-1.58508
Herpud2	1644.47	0.00709373	0.0617052	0.832786	0.953503	0.21113
Rdh13	764.755	0.018732	0.0685156	0.492058	0.817806	0.68704
Adam21	15.984	0.0225069	0.0924182	0.0863065	0.557013	1.71521
Nutf2	236.02	0.00753736	0.0729364	0.710764	0.912323	0.370831
Fut1	5.90061	0.00964243	0.0846557	0.297316	0.708535	1.04221
Arpc5	4558.05	-0.0328121	0.0662901	0.282908	0.700351	-1.07381
Rnf151	0.482536	-5.75802e-05	0.086929	0.978622	NA	-0.0267964
Elavl2	2982.76	-0.0271002	0.0666802	0.363255	0.745189	-0.909181
Pou2f2	535.071	-0.034698	0.0647794	0.276309	0.695379	-1.08865
Mgst1	265.188	-0.0174804	0.0755011	0.372461	0.750048	-0.891872
Nfib	4583.67	-0.112457	0.0773789	0.00307875	0.2586	-2.95976
Htr3b	0	0	0.115653	NA	NA	NA
Rab25	1.68027	0.000834204	0.0845644	0.862378	NA	0.173348
Ubqln4	4112.04	-0.030311	0.0688159	0.281415	0.699132	-1.07715
Rbfox1	10359.4	-0.0126502	0.0611166	0.70996	0.912299	-0.371909
Rps18	3931.57	0.0692159	0.0580796	0.0563529	0.528508	1.9083
Rpl10	2189.42	-0.0405009	0.0580265	0.257135	0.682735	-1.13319
Rps15a	4500.14	0.0322788	0.0524422	0.378666	0.754454	0.880356
Ncaph2	3108.47	-0.0157923	0.0547333	0.664725	0.893454	-0.433399
Hipk1	5701.36	0.00679933	0.0613808	0.840647	0.957032	0.201066
Gprc5b	7671.26	-0.0653282	0.0945424	0.0224443	0.444851	-2.28276
Man1a2	4306.03	0.00492124	0.0624025	0.881762	0.96955	0.148735
Acyp1	351.753	-0.0216062	0.066785	0.461817	0.803365	-0.735859
Cd163	77.4692	0.022218	0.0930743	0.0801308	0.546228	1.74993
Hdac5	5767.41	-0.0669201	0.0586104	0.0637101	0.533044	-1.8542
Rala	1994.59	-0.0504433	0.0664077	0.115533	0.57924	-1.5738
Vdac3	3698.26	0.0397685	0.0563532	0.272046	0.693638	1.09836
Slc1a7	4.48834	0.00214087	0.0835597	0.74658	0.92312	0.323152
Vps72	793.986	0.0237444	0.0573667	0.50755	0.825339	0.662657
Gabpa	1020.18	-0.0810955	0.08782	0.013456	0.404018	-2.47147
Bmp7	298.725	0.0195966	0.0738472	0.36476	0.74525	0.906332
Dynll1	6063.75	-0.042821	0.0770779	0.0974153	0.56395	-1.65752
Pdcl	888.704	-0.0227591	0.062747	0.490558	0.817113	-0.689421
Tmem184b	2334.63	0.0216159	0.0615514	0.522705	0.834258	0.639181
Rsph14	8.84455	-0.00433902	0.0814136	0.660313	0.891549	-0.439481
Nf2	4455.52	-0.0119897	0.0533706	0.743176	0.922567	-0.32765
Cabp7	7293.41	-0.0315774	0.0710675	0.232763	0.669329	-1.19327
Zmat5	449.031	-0.0583764	0.0639104	0.0852109	0.555814	-1.72122
Ewsr1	9068.84	0.0347644	0.0604202	0.315882	0.719396	1.00296
Ap1b1	6426.91	0.0552141	0.0623399	0.108392	0.575865	1.60546
Derl3	29.7135	0.0149105	0.0801222	0.327213	0.726255	0.979743
Gstt4	0.385305	0.000572869	0.0866333	0.807697	NA	0.243398
Tbx1	41.1416	0.0158675	0.0767732	0.379332	0.754454	0.879128
Gnat2	4.09566	0.00826527	0.0854392	0.278016	0.697293	1.08479
Bcl2l13	1848.48	0.0199451	0.0512779	0.586192	0.862483	0.544363
2610028H24Rik	3.24594	-0.000472367	0.0839801	0.93413	NA	-0.0826502
Spatc1l	1.33808	0.000296758	0.0847066	0.947658	NA	0.0656477
Dqx1	27.4543	-0.0109757	0.0787783	0.455746	0.798482	-0.745871
Ccl8	5.11076	0.000282099	0.0831112	0.967787	0.992811	0.0403835
Lnpk	1550.73	0.004555	0.0684868	0.863881	0.965469	0.171435
Prr29	5.49327	-0.00149076	0.0829393	0.839042	0.956092	-0.203118
Mymk	11.8148	0.00298344	0.0805628	0.775633	0.933727	0.285014
Fam163b	4936.27	-0.0303809	0.0693415	0.272557	0.694003	-1.09719
Trpm5	2.87734	-0.000920636	0.0838146	0.87833	NA	-0.153087
Ascl2	11.9718	0.0211433	0.0989429	0.029072	0.472185	2.18251
Rarres2	193.078	-0.0157053	0.0714827	0.501626	0.821605	-0.671933
Pttg1ip	2062.62	0.0197628	0.0658407	0.513408	0.828782	0.653541
Trpm2	1722.45	0.00723582	0.0611492	0.831313	0.95344	0.213018
Ube2g2	1649.41	0.0248484	0.0687738	0.367208	0.746611	0.901715
Mpo	2.00174	0.00600907	0.0863116	0.245333	NA	1.16176
Lpo	27.6566	9.8767109991884e-05	0.0774502	0.994275	0.999149	0.00717586
Met	149.136	0.0119367	0.0748508	0.524575	0.835142	0.636309
Slc16a12	108.508	-0.0124478	0.0730757	0.551561	0.848753	-0.595423
Syn2	21801.8	-0.0299171	0.0598613	0.390916	0.760205	-0.857957
Elk1	3010.76	0.014201	0.0642952	0.652955	0.889637	0.449661
Nav1	6437.99	-0.0255464	0.0622916	0.444179	0.791517	-0.765156
Tnpo1	3096.71	0.00101529	0.0670132	0.971556	0.993818	0.0356567
Myod1	3.42054	0.0102784	0.0881586	0.12909	0.592361	1.5177
Otog	2.64425	0.00692008	0.0862887	0.233843	NA	1.19052
Rnmt	2494.15	0.0710015	0.0652707	0.0396926	0.501315	2.05693
Kcnq1	18.5702	0.0161391	0.0866933	0.174782	0.633831	1.357
Srp14	2084.32	0.0538957	0.0622752	0.116678	0.579989	1.56887
6330409D20Rik	29.8361	1.61824724329626e-05	0.0772004	0.999082	0.999779	0.00115067
Cdk9	3064.04	0.0138986	0.0656596	0.645766	0.88655	0.459652
Tor2a	793.418	0.0279302	0.0684291	0.322344	0.722903	0.989652
Fpgs	269.391	0.028542	0.0751262	0.213911	0.663411	1.24288
Mrtfb	9445.33	-0.0215	0.0598545	0.536598	0.842011	-0.617965
Cbx5	7720.94	-0.0368942	0.0491808	0.311659	0.717419	-1.01175
Apobec3	178.041	0.00584274	0.0776269	0.682346	0.901505	0.409264
Taf7l	4.46568	0.00165171	0.0832087	0.813535	0.94827	0.235868
Sardh	358.023	0.0165278	0.0653285	0.589656	0.863888	0.539334
Vav2	491.529	-0.00952847	0.0691375	0.712443	0.912498	-0.368577
Tex15	43.3309	0.00133861	0.075575	0.933883	0.98321	0.0829609
Ppp2cb	2573.8	0.0292317	0.0595343	0.40385	0.768321	0.834765
G0s2	100.354	-0.0145304	0.0707432	0.547084	0.847525	-0.602135
Dmap1	782.793	0.103411	0.066952	0.00549217	0.306036	2.77665
Mcu	1309	-0.118007	0.0552263	0.00171111	0.201657	-3.13627
Oit3	2.36578	0.00292547	0.0838095	0.653538	NA	0.448853
Tex11	11.7502	0.0075787	0.0805316	0.524086	0.834959	0.63706
Bcr	6143.7	-0.0254312	0.0639171	0.429235	0.78419	-0.790502
Fxyd5	446.319	0.00912202	0.0712408	0.690082	0.904921	0.398744
Kcnd1	456.528	0.0405533	0.0675857	0.180635	0.638937	1.3388
Tfcp2	1147.08	-0.017139	0.0613695	0.613019	0.873629	-0.505768
Pou6f2	69.7451	0.00775762	0.0746708	0.667926	0.895235	0.428996
Pou6f1	4494.99	0.0480333	0.0589048	0.176635	0.634987	1.35119
Ubp1	4242.75	-0.0040058	0.0640554	0.89943	0.974741	-0.126381
Nuak2	66.1128	0.0159037	0.0786854	0.338196	0.732436	0.957737
Cilk1	1035.22	-0.0456002	0.0719039	0.110443	0.575988	-1.59621
Sdhb	2663.02	0.0850055	0.0601168	0.0199673	0.437002	2.32696
Cox4i2	31.9299	-0.0161802	0.0827349	0.252532	0.678814	-1.14422
Snap47	9527.19	0.0650731	0.0583545	0.0714468	0.541594	1.80263
Wnt3a	5.24992	-0.00225041	0.0824714	0.780803	0.935064	-0.278273
Kdsr	1312.26	0.0374875	0.0644228	0.245535	0.674903	1.16126
Vps4b	1749.34	0.00726238	0.0510853	0.842817	0.958361	0.198292
Rps25	4476.73	0.0607177	0.0496622	0.0968309	0.56395	1.66042
Nxf2	2.51723	0.00586832	0.0851233	0.354424	NA	0.926042
Taz	1634.97	0.0158168	0.0620724	0.635832	0.883314	0.473534
Kif19a	103.183	-0.00620871	0.0722441	0.769266	0.931701	-0.293335
Aldh3a2	1948.82	-0.00801508	0.0546557	0.825917	0.951853	-0.219941
Zmynd10	75.2042	-0.00297748	0.076158	0.847776	0.95963	-0.191957
Tmem115	972.072	-0.0243047	0.059789	0.48552	0.814924	-0.697452
Hyal2	246.337	0.00896925	0.0623177	0.786846	0.937677	0.270408
Ifrd2	199.806	-0.0643235	0.0752992	0.0384887	0.498522	-2.06961
Hyal1	255.581	-0.0122299	0.0729166	0.561458	0.853062	-0.580677
Tusc2	1976.32	0.0197747	0.062761	0.548414	0.848267	0.600138
Nprl2	785.346	-0.00529481	0.0626894	0.872018	0.96698	-0.161096
Slc38a3	2146.71	-0.0452592	0.0818112	0.0712915	0.541594	-1.80362
Cacna2d2	1436.7	0.017239	0.0704158	0.488107	0.815624	0.693323
Rassf1	482.811	0.0169343	0.0644675	0.590583	0.863965	0.537992
Epn3	200.05	-0.00506806	0.0782395	0.706066	0.911307	-0.377145
Rnf112	14203	-0.058871	0.0805975	0.0414064	0.50139	-2.03944
Slc3a2	3516.55	0.0438997	0.0638615	0.183402	0.642149	1.33035
Nxf1	3172.91	-0.00121912	0.0579361	0.972665	0.99403	-0.0342655
Stx5a	2033.69	-0.0382221	0.0598228	0.274886	0.694909	-1.09188
Slc47a1	38.3008	-0.00769795	0.0831102	0.419749	0.778392	-0.806857
Pifo	27.9495	0.00456929	0.0813243	0.649062	0.887842	0.455066
Tnfrsf13b	44.3899	-0.00950756	0.0773256	0.541314	0.844742	-0.610827
Spire2	478.694	0.0110873	0.0634023	0.731608	0.918658	0.342988
Prox1	3016.34	-0.402383	0.269108	5.17629135777342e-05	0.0407378	-4.04752
Raver1	1555.88	-0.0303783	0.0596811	0.384901	0.757057	-0.868901
2610507B11Rik	10693.1	-0.0561009	0.0544778	0.125718	0.59009	-1.53121
AI597479	1251.95	-0.0328364	0.0532412	0.370079	0.748446	-0.896325
Tmem86a	409.66	0.0753832	0.0993992	0.014264	0.409939	2.45054
Optc	18.5325	0.0262965	0.0953839	0.0658829	0.533044	1.83922
Tex14	15.7995	-0.0140991	0.0817408	0.306275	0.713874	-1.02307
Ifi35	86.6297	-0.00703935	0.0738216	0.711862	0.912498	-0.369356
Rdm1	140.878	-0.0374042	0.0873919	0.0781854	0.544785	-1.76131
Nedd8	1773.94	0.038026	0.0599822	0.276311	0.695379	1.08864
Gosr1	1809.68	0.0196631	0.0574597	0.582676	0.860766	0.549481
Mrpl52	450.332	0.0210709	0.0626261	0.524036	0.834959	0.637137
Kansl3	3280.11	-0.000476836	0.0624707	0.988481	0.99807	-0.0144376
Eya4	241.1	0.0290635	0.0661162	0.339852	0.732802	0.954458
Ebf3	41.9206	-0.00798279	0.0790022	0.553584	0.849325	-0.592398
Myt1	553.374	-0.00459826	0.0650784	0.880934	0.969363	-0.149785
Faf1	1078.23	0.0364546	0.0618312	0.282594	0.700142	1.07451
Gm266	89.2078	-0.0167183	0.0735139	0.432084	0.785234	-0.78563
Tsacc	22.85	0.0151558	0.081675	0.289457	0.703578	1.05931
Mettl16	1122.42	-0.0423892	0.0896588	0.0593741	0.529932	-1.88541
Dazl	122.448	-0.00962573	0.0734248	0.629949	0.881193	-0.481798
Apol7a	14.9068	0.0136439	0.0878038	0.154673	0.617033	1.42322
Pigyl	549.808	0.0433119	0.0608039	0.211351	0.661044	1.24986
Rbm25	6523.99	-0.014183	0.0548787	0.696899	0.907702	-0.389509
Psen2	543.338	0.0291584	0.065544	0.346233	0.736232	0.941921
Acaa1b	11.2495	9.18955128122e-05	0.0807826	0.992598	0.99881	0.00927763
Plcd1	409.976	0.0675019	0.0646066	0.0496969	0.514194	1.96256
Fads1	6433.52	-0.0317363	0.0617711	0.348467	0.73659	-0.937566
Lmbr1	1138.36	0.0461669	0.0591961	0.192273	0.645481	1.30389
Tnfrsf22	349.603	-0.0273089	0.0684026	0.332537	0.728615	-0.969017
Cars	1395.72	-0.0122794	0.0682748	0.650875	0.888882	-0.452547
Wnt2	105.24	-0.00740979	0.0763241	0.644671	0.88655	-0.461179
Gabra1	11972.5	0.00854566	0.0680861	0.753555	0.925959	0.313956
Grid2ip	165.076	0.000271542	0.078684	0.982416	0.996995	0.0220395
Kdelr3	12.95	0.00502602	0.0784714	0.702932	0.910079	0.381365
Apip	226.593	-0.0456248	0.0709414	0.116117	0.57924	-1.57128
Pdhx	1354.07	0.0442195	0.0536402	0.22753	0.667921	1.20675
Vac14	979.054	0.0116371	0.0629759	0.721782	0.916073	0.356079
Mcoln2	2.6528	0.00558899	0.085316	0.345948	NA	0.942478
Slc5a1	15.7541	0.0142333	0.085001	0.226503	0.667634	1.20942
Akt1s1	1583.33	-0.00222237	0.0536855	0.95153	0.988262	-0.0607853
Tbrg1	1271.08	0.0528111	0.0539856	0.149708	0.611251	1.44056
Adssl1	702.763	0.0208619	0.0724309	0.36945	0.747942	0.897504
Cfap161	41.5942	-0.00141849	0.078432	0.910799	0.978442	-0.11203
Brf1	1640.99	0.0151881	0.0669822	0.598325	0.866709	0.52681
Vipr2	72.2566	-0.00759001	0.0855883	0.277946	0.697255	-1.08494
Odc1	2040.92	0.0165677	0.0693888	0.524589	0.835142	0.636288
Thg1l	237.841	0.0377053	0.065309	0.233682	0.670741	1.19093
Adam19	629.882	-0.0333493	0.0804711	0.127359	0.591916	-1.5246
Pabpc4	1332.46	-0.052608	0.0701263	0.0852429	0.555814	-1.72104
Exoc3l2	14.3704	0.0105641	0.0798918	0.438096	0.788829	0.775413
Zfp296	30.2434	0.014944	0.0795307	0.33937	0.732802	0.955411
Plin5	26.2906	0.0204417	0.0855543	0.166656	0.626629	1.38303
Sugp1	1814.33	0.0307245	0.0644295	0.336251	0.730818	0.961599
Dmrtc2	0.284562	3.06249514169366e-05	0.0869497	0.988579	NA	0.0143148
Dhdh	472.666	-0.0434262	0.0697528	0.138436	0.600241	-1.48164
Zfp790	492.768	-0.0327629	0.0730354	0.195596	0.647396	-1.2942
Cpb1	3.24113	-0.000595472	0.0833714	0.928482	NA	-0.0897543
Slc25a41	2.19397	0.00024874	0.0834503	0.969486	NA	0.038253
Fsd1	1050.46	-0.014307	0.0660115	0.63202	0.882194	-0.478886
Pinlyp	0.77918	-0.00182562	0.0855742	0.610999	NA	-0.508647
Fuz	498.368	-0.0347489	0.0849079	0.0969241	0.56395	-1.65995
Sptbn4	11280.8	-0.0321468	0.0632709	0.328081	0.726721	-0.977987
Pgam1	15091.7	0.0268043	0.0525189	0.464613	0.804622	0.731272
Evi5	2470.62	0.00485043	0.0625713	0.882997	0.970062	0.147171
Evi5l	3671.59	0.0247409	0.0576061	0.489	0.816178	0.6919
Snapc2	645.746	0.0336729	0.0624436	0.314457	0.718424	1.00591
Git1	13603.7	-0.00566526	0.0649192	0.854389	0.96162	-0.183521
Gltp	1381.79	-0.0318706	0.0807966	0.133947	0.598411	-1.49872
Bnip2	967.811	0.03101	0.063799	0.339216	0.732802	0.955715
Ccnt1	1787.94	-0.0277811	0.056375	0.441995	0.790558	-0.768828
Scarf2	122.909	0.026577	0.0875969	0.115362	0.57913	1.57454
Brms1l	2011.17	-0.0263138	0.0661407	0.38457	0.757057	-0.869507
Med15	2238.86	0.0444861	0.0611878	0.197229	0.648728	1.28949
Dhdds	2269.14	0.0209111	0.0562968	0.562735	0.853495	0.578784
Crybg2	49.5729	0.0121194	0.0772735	0.460453	0.802322	0.738101
Ubxn11	394.802	0.0111444	0.0710263	0.63356	0.882471	0.476722
Mogat1	5.79706	0.00791786	0.0841123	0.362678	0.74459	0.910274
Tex22	2.53778	-0.00222545	0.0844005	0.681203	NA	-0.410822
Wnt8a	0.94308	-0.00140644	0.085239	0.716638	NA	-0.362955
Tjap1	722.266	-0.0680245	0.0992207	0.0186302	0.437002	-2.35285
Ehf	6.77792	0.00472714	0.0831607	0.557352	0.850866	0.586779
Nanog	1.91997	0.000276865	0.0846447	0.952242	NA	0.0598914
Rpl15	5979.96	0.0115099	0.0505138	0.753105	0.925604	0.314548
Tmem167	1599	-0.0162943	0.067344	0.567048	0.855869	-0.572405
Steap4	45.0098	0.00531122	0.082111	0.574492	0.857701	0.561448
Mplkip	333.366	0.00137472	0.0694072	0.95651	0.989495	0.0545338
Kif11	45.4492	-0.00411276	0.0763178	0.79016	0.939236	-0.266103
Rpa3	137.309	-0.0175378	0.0680606	0.526744	0.836717	-0.632984
Mlkl	8.61919	-0.0068275	0.0827724	0.469358	0.806539	-0.723524
Tnpo3	2951.45	-0.00591128	0.0561509	0.87007	0.966814	-0.16357
Ttll5	1310.72	-0.0221771	0.0717152	0.359425	0.742347	-0.916461
Zfp715	1000.49	-0.0721238	0.0727597	0.028552	0.471793	-2.18962
Retn	9.12738	-0.0106533	0.0829089	0.34396	0.735395	-0.94637
Acp4	0.340677	-0.000427754	0.086716	0.851447	NA	-0.187273
Cdh23	112.455	-0.00412311	0.0742803	0.819605	0.9503	-0.228052
Rps5	3816.39	0.034707	0.050323	0.342919	0.734784	0.948414
Podnl1	2.51347	-0.00730385	0.0860997	0.244059	NA	-1.1649
Adgrl1	21015.7	0.000333589	0.0568955	0.992593	0.99881	0.00928406
Amotl1	1537.2	-0.012293	0.0756115	0.495908	0.81925	-0.680942
Etv5	3485.78	-0.0293967	0.0666992	0.326373	0.725737	-0.981446
Tmem190	0	0	0.115653	NA	NA	NA
Gfod2	580.55	0.000277905	0.0586487	0.993717	0.999149	0.00787474
Enkd1	248.985	0.0245117	0.0660016	0.418475	0.777551	0.80907
4933405L10Rik	5.57452	0.0151426	0.0888291	0.130411	0.592894	1.51248
Atp6v0d1	6030.08	0.0612915	0.0479681	0.091194	0.558842	1.68913
Ptprs	16655	-0.00173182	0.059122	0.960624	0.990815	-0.0493704
Slc41a1	2889.59	-0.0120771	0.0668454	0.675744	0.898921	-0.418278
Fer1l4	0.731206	0.00200949	0.086925	0.460728	NA	0.737648
Iglon5	1140.3	-0.00226531	0.0644599	0.942317	0.985833	-0.0723578
Igf2bp1	0.533624	0.00171275	0.0861787	0.567433	NA	0.571837
B4galnt2	1.49254	-0.00377778	0.0851161	0.457708	NA	-0.742627
Zfp651	3533.68	0.00442638	0.0618952	0.894748	0.973635	0.132299
Nelfb	1460.51	-0.0211314	0.0593613	0.54635	0.847192	-0.603238
Card14	38.2721	0.0185228	0.0933719	0.065578	0.533044	1.8413
Tmem175	1050.92	-0.00429836	0.0618956	0.897773	0.974455	-0.128475
Bcas1	7474.04	-0.0195684	0.0770894	0.303244	0.712108	-1.0295
Tango2	1508.01	-0.012434	0.0677453	0.654742	0.889696	-0.447184
Aldh1a2	322.546	0.00165619	0.0798915	0.880555	0.969363	0.150266
Ndufs2	5602.27	0.0665298	0.0511029	0.0701134	0.541594	1.81118
Snx31	6.84232	0.0215517	0.095914	0.0529455	0.521997	1.93537
Atraid	1604.41	0.0586116	0.0742895	0.0525124	0.521997	1.93891
Cad	781.639	-0.0565067	0.0780506	0.0501799	0.516841	-1.95843
Lypd8	0.978148	0.00132035	0.0852178	0.73365	NA	0.340274
Sh3bp5l	1434.62	-0.0462232	0.0722307	0.105285	0.575051	-1.61975
Atad1	3797.56	0.0416692	0.058035	0.243807	0.674903	1.16552
Pten	6164.68	0.00609126	0.0566835	0.865625	0.96577	0.169218
Pea15a	16086.3	-0.0722756	0.0671344	0.034427	0.490401	-2.11503
Timm23	1694.39	0.0244385	0.0527558	0.504815	0.823841	0.666934
Tnfaip8l2	56.9323	0.00888196	0.0760121	0.59609	0.866037	0.530031
Trnt1	1147.36	0.0188181	0.055163	0.604878	0.869645	0.517398
Ly6g6e	60.0082	0.00469084	0.0764447	0.760551	0.928525	0.304758
Ehmt2	7316.62	0.0334364	0.0653852	0.285903	0.703179	1.06715
Elof1	794.333	0.0323725	0.0604171	0.349814	0.736612	0.934951
Med16	1735.44	0.0292057	0.0631592	0.374118	0.751509	0.888787
St3gal1	1367.75	-0.0408363	0.0675571	0.178341	0.637753	-1.34588
Tmem259	3327.36	0.0370232	0.0600464	0.288525	0.703576	1.06136
Rnf170	1443.54	0.027629	0.0682401	0.330117	0.727448	0.973878
Clip3	17156.5	0.0555536	0.0617202	0.109085	0.575865	1.60232
Thap8	4.27201	0.00530567	0.0839446	0.473906	0.808746	0.716138
Myl2	5.58296	0.00817213	0.0836725	0.377715	0.754072	0.882115
Dedd	893.835	-0.0122999	0.0596153	0.724212	0.917012	-0.352835
Mcemp1	4.32188	0.0109745	0.088273	0.128654	0.59211	1.51943
Nit1	1062.21	-0.033518	0.0681532	0.249023	0.676077	-1.15273
Pax5	6.08566	0.0067869	0.0850439	0.334129	0.729474	0.965831
Prdm15	737.303	-0.0482626	0.0664681	0.12908	0.592361	-1.51774
Rnf168	1424.42	0.000769572	0.0572664	0.982857	0.996995	0.0214877
Tctex1d2	302.863	0.0215913	0.0642975	0.496386	0.819253	0.680188
Chp1	5194.22	0.0186988	0.049666	0.608587	0.871739	0.512092
Trpv4	211.352	0.00660149	0.0751393	0.70274	0.910079	0.381625
Klhl3	3017.72	-0.10422	0.127212	0.00432339	0.284139	-2.85355
Tvp23b	707.42	-0.0565204	0.0762976	0.0535566	0.522313	-1.93041
Dnajc7	5060.44	0.0250618	0.0512727	0.49402	0.81833	0.683928
Zfp385c	14.4573	0.0015676	0.0813521	0.866572	0.966038	0.168015
Cacybp	2044.4	0.0107848	0.0621588	0.74602	0.923073	0.323891
Cluap1	721.832	0.0322748	0.0612614	0.344795	0.735762	0.944733
Zswim7	168.024	0.05364	0.0980843	0.0310648	0.478034	2.15624
Pigl	305.55	-0.0642419	0.0647083	0.0594268	0.529932	-1.88502
Ndufa2	1256.36	0.0389422	0.0629381	0.242726	0.674618	1.1682
Pam16	299.067	-0.00727292	0.071468	0.745269	0.922926	-0.324883
Glis2	367.126	-0.0027256	0.0659458	0.927003	0.98224	-0.0916159
Cox6c	5585.81	0.0458249	0.0544369	0.210253	0.660617	1.25287
Bicc1	364.246	-0.00734113	0.0659696	0.805218	0.945323	-0.2466
Ube2z	3078.68	0.0335159	0.0485995	0.356819	0.740843	0.921444
Tmem87b	1531.99	0.0300155	0.0580725	0.399519	0.765648	0.842481
Anapc1	3520.75	-0.00651239	0.0558389	0.857287	0.962956	-0.179828
Mertk	1453.79	-0.0172	0.066949	0.552529	0.849131	-0.593975
Tsg101	1747.05	0.0554421	0.066108	0.090013	0.558842	1.69533
Hps5	683.369	-0.067603	0.0657116	0.0472057	0.51163	-1.98445
Map3k4	2126.01	0.00755908	0.0655503	0.802556	0.944822	0.25004
Piezo1	378.323	0.0114104	0.0677556	0.680926	0.90115	0.4112
Blk	0.852635	0.000602705	0.0855718	0.852322	NA	0.186157
Rnf166	822.022	-0.02692	0.0642326	0.399657	0.765696	-0.842235
Ankrd28	2890.06	0.0157013	0.062341	0.636342	0.883538	0.472819
Ankrd52	3662.84	-0.0750811	0.0606409	0.036763	0.495842	-2.08839
Pkd2l2	43.9592	-0.019965	0.078388	0.27476	0.694909	-1.09217
Srp19	988.255	0.00934708	0.0602621	0.786481	0.937553	0.270883
Wdfy2	1322.94	-0.0817345	0.0681202	0.0196653	0.437002	-2.33267
Rbsn	2285.53	0.0455367	0.0619777	0.182188	0.641186	1.33405
Mrps25	961.352	-0.0288947	0.0760332	0.19955	0.649891	-1.28283
Dguok	454.302	-0.0409096	0.0659732	0.193054	0.645481	-1.3016
Camta1	13400	-0.0551341	0.0574962	0.126678	0.590967	-1.52733
Csf1	1323	-0.0303652	0.0711291	0.246442	0.674967	-1.15903
Strip1	2752.85	-0.0375685	0.0662	0.225485	0.667331	-1.21207
Kif1a	54075.6	0.0500725	0.0505232	0.171719	0.631222	1.3667
Alx3	11.6299	-0.00711672	0.080822	0.534134	0.840546	-0.621708
Slc25a11	2702.18	0.0745366	0.0669502	0.0305605	0.475358	2.16275
Chrne	2.36889	0.00485252	0.0845796	0.44726	NA	0.75999
Cmc2	227.445	0.0405129	0.0672368	0.184444	0.642184	1.3272
Chfr	1202.97	0.0454272	0.0681711	0.136444	0.599279	1.48917
Ceacam16	2.74819	0.00027348	0.0831378	0.968603	NA	0.0393599
Hoxa2	0.377419	-0.00128967	0.0877218	0.554589	NA	-0.590897
Adam28	7.69337	0.0100602	0.0837767	0.325896	0.725626	0.982414
Ankrd53	2.67322	-0.000622085	0.0839052	0.915216	NA	-0.106462
Tex261	1459.94	-0.0612806	0.0509854	0.0950066	0.562945	-1.66956
Fam120b	2584.25	-0.0382064	0.0639318	0.242026	0.674618	-1.16994
Tbp	1012.01	0.0385419	0.0576061	0.282416	0.699857	1.07491
Psmb1	3028.14	0.0463178	0.0572454	0.198752	0.64878	1.28511
Pdcd2	234.267	-0.00744903	0.0677029	0.787875	0.937963	-0.269071
Dll1	231.673	0.001809	0.0684401	0.945769	0.98652	0.068021
Nol3	808.482	-0.00458322	0.0659064	0.8778	0.968578	-0.153759
Fhod1	139.853	-0.0144655	0.0705595	0.552592	0.849131	-0.593881
Plekhg4	66.1607	-9.8287e-05	0.0746333	0.995487	0.999212	-0.00565644
Slc9a5	803.717	0.126218	0.160913	0.00225621	0.224782	3.05425
Elmo3	53.2891	-0.0011719	0.0744518	0.947052	0.986779	-0.0664095
Stc1	145.741	0.0346113	0.0908179	0.0740904	0.542753	1.78605
4931428F04Rik	843.614	-0.0228953	0.0660956	0.447241	0.792762	-0.760023
Tppp3	1539.78	0.00022632	0.0719207	0.991553	0.998615	0.0105873
Msh3	846.017	0.107336	0.111157	0.00396685	0.277869	2.88079
Adamts13	112.863	0.0253184	0.0700163	0.337066	0.731436	0.959978
Tmem208	437.643	-0.0258115	0.0642824	0.418201	0.777551	-0.809546
E2f4	753.58	-0.00946479	0.0623268	0.775353	0.933727	-0.28538
Surf4	2324.48	0.0527415	0.0593797	0.137169	0.600241	1.48642
Surf2	820.672	-0.0195864	0.0642467	0.537124	0.842326	-0.617168
Dnajb9	1429.07	0.0328597	0.0627622	0.322915	0.723471	0.988485
Naf1	555.287	-0.0345318	0.0709107	0.202602	0.65244	-1.27417
Yes1	417.295	-0.0199531	0.0681532	0.472501	0.808025	-0.718415
Ppp1cb	10663.4	-0.0372583	0.0544855	0.307762	0.71439	-1.01993
Gorasp2	3148.55	0.0451776	0.0558274	0.214032	0.663411	1.24256
Tsen15	620.622	0.0216217	0.0599933	0.53347	0.839885	0.622718
Oc90	2.29145	0.00480253	0.0850358	0.405878	NA	0.83117
Efr3a	6851.35	0.0298794	0.0656247	0.333981	0.729466	0.966126
Trappc2l	763.669	0.0227582	0.0632648	0.485385	0.814924	0.697668
Acsf3	680.965	0.045752	0.0577655	0.202344	0.65244	1.2749
Ddx19a	816.99	0.0080869	0.0629342	0.804595	0.945323	0.247405
Galns	326.969	0.0241874	0.0788361	0.214963	0.664573	1.24003
Gata2	165.25	0.0110245	0.0739951	0.572437	0.857354	0.564466
C8g	28.577	0.00979265	0.0797772	0.465564	0.80482	0.729716
Entpd2	269.049	0.0193218	0.0772664	0.304133	0.712796	1.02761
Rabl6	5310.47	-0.0200298	0.0580705	0.573357	0.857354	-0.563114
Ptgds	20484.7	0.0120984	0.0826564	0.320818	0.722687	0.992779
Edf1	2581.24	0.00967985	0.0613891	0.774731	0.933727	0.286193
Clic3	12.686	0.0201006	0.0954398	0.0508117	0.518937	1.95307
Npdc1	6484.28	-0.00787531	0.0589868	0.822711	0.951139	-0.224059
Fbxw5	2602.86	0.0279448	0.0609428	0.414867	0.776187	0.815359
Slc25a13	182.293	0.0451131	0.11461	0.0212325	0.439986	2.30382
Ube2i	3675.26	0.0609006	0.0648732	0.0709946	0.541594	1.80551
Tsr3	475.949	0.0469368	0.0743399	0.0914975	0.558842	1.68755
Unkl	1775.91	-0.0366869	0.053024	0.316904	0.720272	-1.00084
Lrrk1	167.422	-0.0164752	0.0718949	0.473957	0.808746	-0.716056
Aldh1a3	22.2335	-0.000518923	0.0762702	0.972795	0.994098	-0.0341031
Actn1	3179.01	-0.00567717	0.0633928	0.86045	0.964053	-0.175801
Sirt2	4335.17	-0.00698212	0.0631169	0.830059	0.952738	-0.214626
Hnrnpl	8025.3	0.0136603	0.0587806	0.698418	0.908352	0.387457
Nolc1	2689.66	-0.0401976	0.0483713	0.268651	0.691449	-1.10618
Casd1	2246.41	-0.00431357	0.0597829	0.90122	0.975154	-0.12412
Cnksr3	162.18	-0.00288297	0.0729534	0.884702	0.970855	-0.145011
Mtmr1	2145.85	0.00507437	0.0633859	0.87515	0.967467	0.157121
Hmgb3	777.54	0.107865	0.213327	0.00140317	0.184436	3.194
Map2	37417	0.00251852	0.0627305	0.938846	0.985311	0.0767203
Cyp2j9	721.687	-0.0355917	0.0691292	0.212826	0.662207	-1.24583
Abca1	1904.02	0.0269483	0.0717771	0.281743	0.699542	1.07641
Nipsnap3b	332.932	-0.00250465	0.0649798	0.935166	0.983795	-0.0813472
Lage3	274.02	-0.00159282	0.0685941	0.951849	0.988423	-0.0603845
Ubl4a	1745.4	-0.0184686	0.0640922	0.561957	0.853065	-0.579938
Gdi1	20442.5	0.0359489	0.0574137	0.316556	0.71967	1.00156
Sash1	3779.77	-0.00368015	0.06496	0.904937	0.976807	-0.119427
Gadd45b	432.267	-0.0229803	0.0692452	0.392304	0.761051	-0.855446
Slamf6	9.06694	-0.0176709	0.0877226	0.149708	0.611251	-1.44057
Slamf1	6.01557	0.020333	0.0950325	0.055875	0.52757	1.91201
Zdhhc12	151.056	0.0244736	0.0734345	0.290132	0.703835	1.05783
Endog	334.308	0.00679166	0.0684654	0.79889	0.943027	0.254783
Cybb	51.8977	-0.0130251	0.0846423	0.249253	0.676077	-1.15217
Golga7	2508.98	-0.0177275	0.0652483	0.564373	0.854671	-0.576358
Xk	803.429	-0.0313733	0.0637495	0.334335	0.72954	-0.965419
Pcolce2	314.254	0.0344874	0.0754428	0.156882	0.619665	1.41564
Cd48	24.9845	-0.036997	0.106669	0.0310888	0.478034	-2.15593
Clpx	1204.66	0.0631551	0.0688476	0.0525276	0.521997	1.93878
Trabd	778.156	-0.0170812	0.0663154	0.56447	0.854671	-0.576215
Mov10l1	0.510135	-0.0011435	0.0866465	0.648432	NA	-0.455941
Dennd6b	3077.83	0.0277445	0.0755178	0.217655	0.665646	1.23279
Cd83	475.762	-0.00347276	0.0675407	0.900657	0.97495	-0.124831
Cltrn	23.0444	0.00673706	0.0835399	0.433984	0.786028	0.782392
Ace2	51.0105	0.010743	0.074997	0.557563	0.850869	0.586464
Gzmb	0.927309	-0.00253557	0.0873297	0.367069	NA	-0.901978
Ager	33.9185	0.0165651	0.0881643	0.144528	0.606244	1.45913
Atf6b	2368.7	-0.0612737	0.0762562	0.0429872	0.507386	-2.02383
Egfl8	24.4981	-0.00515899	0.0771493	0.724901	0.917074	-0.351917
Notch4	259.566	0.0166623	0.0766782	0.364613	0.74525	0.906611
Ppt2	868.163	-0.059844	0.0667298	0.0689837	0.53821	-1.81853
Prrt1	6930.87	-0.0782837	0.0731252	0.0206368	0.438518	-2.31456
Rnf5	1626.14	0.00365736	0.0636147	0.909266	0.977747	0.113964
Fam163a	339.824	-0.0112107	0.0735739	0.576506	0.858205	-0.558496
Cacfd1	1244.12	0.0251712	0.0521941	0.4923	0.817843	0.686655
Hivep2	11584.7	-0.0284314	0.0636819	0.380912	0.754737	-0.876216
2310057J18Rik	0.300257	0.00100163	0.0874378	0.642242	NA	0.464566
Arnt	1885.98	-0.0968168	0.0811376	0.00703623	0.331374	-2.69512
Itga2	6.45591	-0.00233473	0.0830297	0.752127	0.925193	-0.315836
Mocs2	1188.73	-0.0404623	0.0624125	0.230011	0.668014	-1.20033
Nat9	342.737	-0.0100819	0.0662236	0.732827	0.919396	-0.341367
Lpl	1237.93	-0.0412508	0.0767572	0.106377	0.575752	-1.61469
Atp6v0e	814.015	-0.0315102	0.0586354	0.373764	0.751237	-0.889445
Zfp318	2369.21	0.032621	0.051762	0.373654	0.751104	0.889649
Ttbk1	6938.19	-0.0351704	0.0587947	0.32047	0.722389	-0.993492
Srf	1462.21	-0.0383545	0.0673558	0.204314	0.654041	-1.26936
Gata3	14.6731	-0.00863253	0.086881	0.186031	0.642602	-1.32241
Lama5	765.174	0.00650771	0.0704215	0.785092	0.936768	0.27269
Steap1	41.7379	0.0112995	0.0818807	0.360976	0.743014	0.913507
Steap2	554.414	0.00809116	0.0745513	0.658242	0.890779	0.442342
Hspa8	55501.3	-0.0320851	0.0666048	0.288655	0.703576	-1.06108
Serac1	805.487	-0.0525644	0.0748267	0.0684819	0.537065	-1.82182
Pdzd11	629.772	-0.00809757	0.0667281	0.779384	0.934783	-0.280122
Psma2	2392.31	0.0704717	0.0641144	0.0427897	0.506515	2.02576
Mrpl32	494.144	0.0106966	0.0607748	0.754555	0.926441	0.312639
Setdb1	1869.45	-0.0504699	0.0597226	0.152797	0.614854	-1.42972
Anxa9	33.8521	-0.0118495	0.0780956	0.447737	0.793085	-0.759193
Arnt2	11845.9	0.0574536	0.0595074	0.106207	0.575752	1.61548
Prune1	959.831	0.0446147	0.0538513	0.223212	0.666508	1.21803
Cers2	2345.49	-0.00834531	0.0661558	0.777819	0.934305	-0.282163
Nlrp5	1.44908	-0.0018668	0.0847446	0.695401	NA	-0.391537
Capza2	8728.79	0.0148331	0.056129	0.681624	0.901381	0.410248
Plekho1	767.436	-0.00399335	0.0686938	0.879181	0.968882	-0.152008
Vps45	1126.34	0.0023413	0.0639729	0.941246	0.985833	0.0737034
Prpf3	728.904	-0.024912	0.0613743	0.463388	0.80409	-0.733279
Anp32e	4165.39	0.00888107	0.0615765	0.792105	0.940833	0.263578
Aph1a	1853.62	0.0327916	0.0606357	0.34211	0.734237	0.950005
Tab2	2568.54	0.0119083	0.0601333	0.730621	0.918222	0.3443
Ppil4	1690.73	0.015393	0.0608082	0.652843	0.889637	0.449816
Cnih1	1511.08	0.003664	0.0541694	0.920057	0.980593	0.100362
Eps8	1140.27	-0.0413513	0.0643991	0.203462	0.653758	-1.27175
Med22	1046.74	0.0096666	0.0641495	0.760061	0.928219	0.305401
Surf1	1284.29	0.0625847	0.0567681	0.0853961	0.555936	1.7202
Med28	1529.04	-0.0302163	0.0559752	0.404403	0.76887	-0.833783
Qdpr	5315.23	-0.0158809	0.0755842	0.40501	0.769214	-0.832707
Gnrh1	2.94844	0.011003	0.0896684	0.0853167	NA	1.72064
Tnr	9202.35	-0.0472839	0.0673956	0.129315	0.592361	-1.51681
Sqstm1	15126.5	0.0677574	0.0662975	0.0456813	0.511284	1.99833
Nfe2l2	616.978	-0.0383385	0.0790623	0.108859	0.575865	-1.60334
Rxrg	159.918	0.124603	0.218428	0.00144328	0.186856	3.18585
Rxra	1591.33	0.0531696	0.0627927	0.118721	0.581205	1.56016
Adamtsl4	504.251	-0.0269343	0.0823536	0.154177	0.616387	-1.42493
Fcrls	595.664	-0.0217758	0.0837608	0.178815	0.637803	-1.34441
Cd5l	0.796178	-0.000445464	0.0860045	0.871731	NA	-0.16146
Prpsap1	1229.36	-0.0667401	0.0674067	0.046124	0.511284	-1.99426
Fam184b	294.052	0.0290001	0.071698	0.255311	0.68121	1.13754
Ncapg	9.195	-0.00105666	0.0807026	0.91617	0.979307	-0.105259
Lcorl	732.453	0.0245588	0.0681437	0.38332	0.756488	0.871796
Lta4h	1158.73	0.0544981	0.0580773	0.129345	0.592361	1.51669
Amdhd1	5.56858	-0.00508311	0.0848043	0.414964	0.776187	-0.815189
Dstn	4850	0.00340378	0.0519033	0.925992	0.981814	0.0928888
Macroh2a1	2670.69	-0.0488593	0.0505137	0.182299	0.641186	-1.33371
Gtf2ird2	646.913	0.0546505	0.0711694	0.0730835	0.541594	1.79231
Bola1	217.32	0.0233112	0.0661803	0.438087	0.788829	0.775428
Castor2	6457.13	-0.00580332	0.0558452	0.872679	0.967134	-0.160257
Fcgr1	117.572	0.0111013	0.0710663	0.63402	0.8828	0.476076
Ncf1	347.175	0.00665639	0.0734013	0.733826	0.919803	0.34004
Wnt11	28.0613	-0.00225651	0.0780169	0.864422	0.965498	-0.170748
Adss	2704.56	-0.00529262	0.062805	0.871717	0.966958	-0.161478
1700016C15Rik	0.806927	0.000810346	0.0861257	0.766768	NA	0.296605
Il17rb	43.1127	-0.0282595	0.0818736	0.149081	0.611182	-1.44278
Cacna1d	3050.5	-0.0136814	0.0627729	0.677165	0.89917	-0.416335
Chdh	316.533	-0.0085145	0.0722423	0.690812	0.905395	-0.397754
Actr8	1865.94	0.0670419	0.0661414	0.0478342	0.512542	1.97884
Lrrc27	164.635	-0.00231664	0.069528	0.926293	0.981952	-0.0925097
Stk32c	3250.97	0.0356288	0.069919	0.203079	0.653368	1.27283
Fnta	1308.29	0.0262227	0.0585409	0.459119	0.801132	0.740298
Mtrex	2165.27	-0.0406628	0.0671459	0.183944	0.642149	-1.32871
Lbp	408.459	0.0494197	0.12362	0.0143993	0.409939	2.44714
Celsr1	363.551	-0.017969	0.0725059	0.42652	0.78238	-0.795161
Fli1	113.816	-0.029278	0.0782397	0.173141	0.632878	-1.36218
Stard13	856.813	-0.112083	0.0884036	0.00318448	0.262281	-2.94934
Tenm1	1906.11	0.0330047	0.065573	0.289444	0.703578	1.05934
Camk1g	878.703	0.056047	0.0716011	0.0668011	0.534158	1.83301
Utp25	741.497	-0.00638026	0.0625154	0.846723	0.959339	-0.193301
Hsd11b1	636.939	-0.00562467	0.0715519	0.799442	0.943063	-0.25407
Syt14	953.572	0.00856121	0.0655593	0.777064	0.933977	0.283148
H2-M3	83.7257	0.0194889	0.0752124	0.339614	0.732802	0.954929
Lonrf3	358.708	0.000614754	0.0715531	0.977651	0.995379	0.0280137
Atp5e	1686.83	-0.0259465	0.0588149	0.462415	0.803544	-0.734876
Nelfcd	1350.28	0.042501	0.0647018	0.189479	0.643132	1.31212
Tubb1	1.21824	-0.00232625	0.0853715	0.564704	NA	-0.575868
Ctsz	1278.01	-0.0263481	0.0687214	0.342738	0.734745	-0.94877
Prelid3b	1136	-0.00365534	0.0649002	0.90576	0.977069	-0.118388
Sertad4	597.044	0.0177638	0.0656956	0.557876	0.850922	0.586
H2-M2	0.66379	-0.00171273	0.0867289	0.52334	NA	-0.638205
Ube2a	1074.39	-0.0305578	0.0631133	0.353461	0.738661	-0.927898
Slc25a5	6170.28	0.037956	0.0515553	0.300664	0.710584	1.03501
Ppdpf	861.125	0.0041623	0.0567996	0.907856	0.977512	0.115744
Kcnq2	23986.7	-0.0531207	0.0632371	0.11677	0.580151	-1.56848
Eef1a2	26666.6	-0.0111783	0.0636873	0.727524	0.91765	-0.348421
Col20a1	177.111	-0.0593621	0.1128	0.0184615	0.437002	-2.35623
Pls3	8246.78	0.00620385	0.0596513	0.858607	0.963715	0.178148
Mpped2	972.589	-0.0289206	0.0664837	0.336842	0.731134	-0.960423
Nkap	626.517	-0.0316549	0.062524	0.342786	0.734745	-0.948675
Ndufa1	901.701	0.0116875	0.0654583	0.700613	0.909245	0.384492
Wt1	2.64665	0.00421455	0.0847874	0.464469	NA	0.731509
E2f3	1207.68	-0.0445226	0.0578262	0.214302	0.663682	-1.24182
Cr1l	790.263	-0.0496024	0.0793366	0.065078	0.533044	-1.84472
Ppfibp1	1078.33	0.00508542	0.0585071	0.885624	0.971248	0.143843
Cd46	343.237	0.027687	0.0659891	0.363701	0.745189	0.908336
Cd34	1914.77	0.00101849	0.0677876	0.970431	0.993602	0.0370674
Plgrkt	340.377	-0.0567497	0.0784058	0.0490003	0.512542	-1.96859
Cd274	112.852	-0.0111729	0.0711398	0.630479	0.881404	-0.481053
Pdcd1lg2	0.766939	-0.0010942	0.0863079	0.683526	NA	-0.407656
Gtf3a	570.586	0.000882684	0.0641787	0.977696	0.995379	0.027957
Mtif3	505.596	-0.0339212	0.0607317	0.325299	0.725307	-0.983626
Lnx2	196.427	-0.0290494	0.0715721	0.256553	0.682735	-1.13458
Il19	1.4108	0.00375335	0.0860451	0.354937	NA	0.925055
Dyrk3	431.415	0.0288125	0.0760921	0.199696	0.649891	1.28242
Mapkapk2	1129.94	0.0456916	0.0663478	0.148407	0.61088	1.44518
Il10	0.223322	0.000878385	0.0873305	0.682745	NA	0.40872
Lamp2	2963.53	-0.000346043	0.0648625	0.991066	0.998615	-0.0111971
Atxn10	6992.24	0.0266508	0.0607917	0.437711	0.788579	0.776064
Foxred2	707.029	0.0362672	0.0631063	0.2736	0.694537	1.09481
Eif3d	2110.87	0.0734308	0.0614054	0.0396562	0.501315	2.05731
H3f3b	5998.66	0.0550468	0.0652141	0.0960509	0.56395	1.66431
Nup50	1456.27	-0.0339099	0.0573349	0.344898	0.735762	-0.944531
Phf21b	352.563	-0.0419988	0.0832968	0.0770773	0.543409	-1.7679
Ift27	442.02	0.0431914	0.0724203	0.120993	0.584563	1.55062
Pacsin2	2134.08	-0.056553	0.0512443	0.123388	0.587639	-1.54071
Cmah	133.898	-0.00362793	0.0713163	0.871244	0.966888	-0.162079
Ttll12	493.457	-0.0237523	0.0634907	0.464414	0.804622	-0.731598
Bik	2.72291	-0.00222725	0.0832236	0.754024	NA	-0.313338
Scube1	1075.35	0.0566288	0.0766651	0.0525425	0.521997	1.93866
Tox4	2788.38	-0.00101302	0.0492647	0.977834	0.995379	-0.0277841
Mrps18c	491.455	0.0406706	0.0635322	0.218282	0.665646	1.23111
Sulf1	862.429	-0.0010037	0.0747163	0.953669	0.988873	-0.0581004
Srsf6	5034.67	-0.004217	0.056529	0.906849	0.977332	-0.117014
Plcg1	3532.99	-0.0256055	0.0584587	0.470116	0.80656	-0.72229
Kctd2	1926.33	0.0200555	0.0588091	0.569632	0.856346	0.568593
Tmprss6	20.7365	-0.00201989	0.0811529	0.833799	0.953977	-0.209831
Kctd5	638.133	0.00735852	0.0616252	0.826924	0.952047	0.218648
Pom121l2	0.357983	0.000513307	0.0866964	0.824097	NA	0.222279
Etaa1	303.496	-0.030257	0.0645876	0.341449	0.733883	-0.951306
Matn4	439.623	-0.0228541	0.062774	0.488511	0.815795	-0.69268
Slpi	8.72953	0.0110106	0.087499	0.16009	0.624043	1.40477
Rbpjl	43.5137	-0.0212683	0.0785062	0.254604	0.68121	-1.13924
Sdc4	2446.5	0.0193014	0.0749312	0.348579	0.736612	0.93735
Il13ra1	207.94	0.0194809	0.0738462	0.367002	0.746446	0.902103
Nbr1	6464.98	-0.00303099	0.0532364	0.933997	0.98321	-0.0828169
Cyth1	3612	-0.037863	0.0619677	0.263837	0.685634	-1.11737
Rnd3	383.628	-0.034983	0.0745768	0.160627	0.624236	-1.40297
Brca1	36.0392	0.00133364	0.0745513	0.939301	0.98534	0.0761489
Gast	0.248131	3.06249514169369e-05	0.0869497	0.988579	NA	0.0143148
Cntnap1	9937.42	-0.0342185	0.0649394	0.280766	0.698177	-1.0786
Nt5c3b	805.986	-0.0179181	0.0701513	0.478132	0.809778	-0.70931
Coa3	1266.61	-0.0349927	0.0683749	0.2287	0.667921	-1.20372
Zpbp2	1.23589	-0.00173299	0.0849419	0.694949	NA	-0.392148
Gsdma	2.81057	0.00360482	0.0847314	0.513537	NA	0.653341
Med24	4546.69	0.0130614	0.0625462	0.692507	0.90597	0.395455
Gsdma2	1.56674	-0.000135359	0.0850315	0.972844	NA	-0.034041
Psmd3	4006.47	0.0595841	0.0643135	0.0782976	0.54495	1.76065
Exosc10	1595	0.0331492	0.0528779	0.365795	0.745856	0.904379
Glod4	1327.05	-0.00136908	0.0628245	0.966656	0.99235	-0.0418029
Vps53	2578.28	0.0254911	0.0557784	0.482115	0.812528	0.702905
Taok1	4837.6	-0.0260467	0.0618838	0.439152	0.789163	-0.773626
Dnttip1	727.828	0.0273596	0.0646457	0.387157	0.757811	0.864784
Tnnc2	1.94838	0.00191054	0.0846854	0.695076	NA	0.391975
Acot8	282.593	-0.0294944	0.0703806	0.268719	0.691449	-1.10602
Cd300lg	6.89478	-0.00394545	0.0830921	0.613984	0.873641	-0.504395
Mpp2	5906.17	-0.0296368	0.0619502	0.379076	0.754454	-0.879601
Vtn	1840.02	-0.176526	0.117822	0.000213206	0.0781106	-3.70283
Nlk	2719.68	0.0133834	0.0694032	0.603223	0.868618	0.519771
Traf4	268.719	0.00334496	0.0679004	0.902643	0.975685	0.122323
Aldoc	23675.4	0.0153028	0.0624056	0.644413	0.88655	0.461538
Stac2	3050.03	0.00310905	0.0681025	0.908566	0.977651	0.114848
Rpl19	7612.62	0.064328	0.0557044	0.0786467	0.545146	1.75859
Nek8	117.191	-0.0325551	0.083207	0.11519	0.578983	-1.57529
Cacnb4	6653.71	0.0294555	0.0697663	0.278696	0.697819	1.08325
Plxdc1	865.151	0.0630436	0.097851	0.0227701	0.447068	2.27727
Arl5b	1140.12	-0.0649407	0.0768223	0.0355303	0.491008	-2.10226
Zfp207	4539.62	-0.0542583	0.0568127	0.134413	0.59855	-1.49692
Psmd11	2300.73	0.00262422	0.0575642	0.941426	0.985833	0.0734783
C1qtnf1	155.011	0.0853156	0.158698	0.00495191	0.298136	2.81015
Pipox	39.2918	-0.000762311	0.0748648	0.964371	0.992127	-0.0446691
Timp2	11541.6	0.0469256	0.0822194	0.0653738	0.533044	1.84269
Zc3h18	1825.72	0.0157203	0.0552292	0.665423	0.893893	0.432438
Top2b	3947.64	0.01224	0.0578571	0.731146	0.918401	0.343602
Rarb	267.044	0.0211645	0.0803824	0.228501	0.667921	1.20423
Igfbp4	3114.08	-0.0108773	0.06635	0.711489	0.912493	-0.369857
Cdc6	23.376	-0.0101674	0.0777944	0.506883	0.824924	-0.663699
Suz12	1531.22	0.00553036	0.0582137	0.876113	0.967596	0.155898
Atad5	258.058	0.0442611	0.100657	0.0376687	0.498101	2.07844
Crlf3	462.893	-0.201363	0.13973	0.000145861	0.0685817	-3.79801
Krt27	0.0943547	-0.000406327	0.08703	0.849458	NA	-0.18981
Tns4	17.237	-0.00582782	0.0800025	0.621527	0.877885	-0.493687
Tnfaip1	1579.67	0.0280144	0.0551485	0.441481	0.790132	0.769695
Abr	22374.3	0.00315364	0.0615915	0.925368	0.98174	0.0936743
Rab11fip4	11710.8	-0.0094107	0.0554145	0.795491	0.941709	-0.259188
Cd40	43.7899	-0.00408497	0.0739555	0.825469	0.951853	-0.220516
Slc35c2	1577.86	0.0120604	0.0629594	0.71225	0.912498	0.368836
Zfp334	1040.97	-0.0183386	0.0605107	0.594127	0.865339	-0.532865
Elmo2	6667.4	0.0046129	0.0636832	0.885506	0.971228	0.143993
Wsb1	2856.6	-0.0091327	0.0738806	0.636346	0.883538	-0.472814
Ttpal	2173.61	-0.0107888	0.0615168	0.749177	0.924075	-0.319724
Rhot1	2461.14	-0.0103461	0.0617385	0.758084	0.927582	-0.307997
Hnf4g	1.18496	0.00260868	0.0868973	0.3842	NA	0.870183
Rhbdl3	707.565	-0.0199221	0.0680115	0.475672	0.80906	-0.71328
Ada	29.4987	0.0256205	0.0989037	0.0449473	0.511284	2.00515
Serinc3	9257.48	0.0492766	0.0557528	0.175882	0.633831	1.35354
Tha1	153.23	0.00518901	0.0686925	0.843589	0.958691	0.197305
Pgs1	2090.02	0.00810421	0.0587782	0.818125	0.949878	0.229958
Birc5	20.7011	0.010427	0.0800507	0.437774	0.788579	0.775958
Afmid	64.2625	0.0318484	0.0984566	0.0519124	0.521997	1.94386
Pigt	2423.21	0.0454604	0.0719579	0.110892	0.575988	1.5942
Wfdc2	37.4988	0.0199092	0.0901026	0.111221	0.575988	1.59273
Etv4	303.618	-0.00828734	0.0714661	0.712368	0.912498	-0.368678
Dbndd2	6450.33	0.0218614	0.0768893	0.271553	0.693131	1.09949
Mmp9	66.8128	0.0337481	0.100789	0.044372	0.509975	2.01056
Slc12a5	22694.3	0.0117545	0.0528151	0.748268	0.923628	0.320924
Ghdc	216.614	-0.0386723	0.0672432	0.202293	0.65244	-1.27505
Pltp	1858.64	-0.0133122	0.0817004	0.322093	0.722903	-0.990165
Slc12a7	227.85	-0.0331311	0.071747	0.206982	0.65672	-1.26191
Ctsa	3092.86	0.0189256	0.0620618	0.571465	0.857354	0.565895
Zswim1	752.342	0.0515926	0.0626801	0.129715	0.592457	1.51523
Slc12a4	777.944	-0.0233796	0.0654609	0.447124	0.792762	-0.760219
Spata25	2.28861	0.000991922	0.0836466	0.874378	NA	0.1581
Myo1c	804.905	0.0122101	0.0691888	0.637907	0.88389	0.470627
Crk	4897.24	-0.0528732	0.0583459	0.139959	0.601016	-1.47594
Cox7c	3644.21	0.00290068	0.0613296	0.931693	0.983076	0.0857153
Pitpna	10898.3	0.0687377	0.0544554	0.0614865	0.530766	1.86998
Mlx	773.321	-0.0126438	0.0565659	0.725705	0.917283	-0.350844
Retreg3	2212.88	-0.0448025	0.0573555	0.21324	0.662895	-1.24471
Jph2	27.7949	0.0363303	0.0936831	0.0615748	0.530766	1.86935
Dhx58	51.6488	-0.00789088	0.0762981	0.626338	0.880107	-0.486887
Rab5a	4444.68	0.0445292	0.0556913	0.220946	0.665896	1.22402
Hspb9	0.62863	-0.000664234	0.0857508	0.82719	NA	-0.218307
Nkiras2	284.216	0.00638358	0.066868	0.824024	0.951316	0.222372
Ppp2r5c	6235.16	-0.00654639	0.0501545	0.857895	0.963293	-0.179054
Ift52	886.241	-0.016216	0.054606	0.656478	0.890356	-0.444781
Mybl2	44.5246	-0.00279275	0.074754	0.871879	0.96698	-0.161273
Sgk2	60.8771	-0.0034046	0.0798532	0.763894	0.929689	-0.300371
Eya2	66.9463	0.00806044	0.0814087	0.475051	0.80906	0.714286
B4galt5	1591.86	-0.0680146	0.065485	0.046567	0.511448	-1.99022
Gdap1l1	2106.52	0.0696402	0.0661826	0.0413406	0.501315	2.0401
Ptgis	33.4693	0.00459947	0.0780882	0.733377	0.919714	0.340637
Cadps2	3651.24	-0.000376718	0.0670849	0.98941	0.998471	-0.0132726
Ddx27	1142.85	0.028241	0.0646083	0.37305	0.750649	0.890774
Cyth3	1553.5	-0.0310941	0.0578686	0.383862	0.756488	-0.870802
Cyth4	662.522	-0.0615853	0.0822969	0.0349539	0.490401	-2.10889
Rac3	428.011	-0.00480129	0.0696648	0.8471	0.959619	-0.19282
Rrp7a	2965.44	-0.0165219	0.0610135	0.62807	0.880464	-0.484445
Cyb5r3	2607.03	0.0500531	0.0778447	0.067716	0.535433	1.82689
Ints2	1044.54	0.00135819	0.0658755	0.963677	0.991844	0.0455401
Med13l	4465.76	-0.00484822	0.0586084	0.890792	0.972754	-0.137302
H2bc4	1081.95	-0.0525622	0.104349	0.0270996	0.463102	-2.21008
Baiap2l2	38.7181	-0.0206101	0.0776028	0.278178	0.697327	-1.08442
Mafk	589.654	0.0504569	0.11211	0.0224757	0.444851	2.28223
Med1	1883.84	-0.0664158	0.0685377	0.0447871	0.510721	-2.00665
Erbb3	632.396	-0.0381934	0.0958055	0.0532368	0.522313	-1.93299
Stard3	830.604	-0.0364469	0.0653925	0.247492	0.67533	-1.15646
Ikzf3	3.32633	-0.00434045	0.0835464	0.558925	0.851446	-0.584439
Mfng	111.517	0.0116743	0.0694187	0.648401	0.887717	0.455985
Vmp1	2594.29	0.0979706	0.0541251	0.00841637	0.343416	2.63489
Uchl5	977.153	0.0681356	0.0602839	0.056422	0.528868	1.90776
Glrx2	2494.31	-0.0665614	0.0590439	0.064291	0.533044	-1.85016
Ro60	2232.44	-0.0297038	0.0671958	0.314464	0.718424	-1.0059
Stk4	1836.53	-0.0657407	0.0637841	0.0568127	0.529356	-1.90475
Pmp22	832.266	-0.022924	0.075003	0.286829	0.703318	-1.0651
Gdf9	22.1877	-0.0131222	0.0826228	0.302337	0.711408	-1.03143
Zcchc10	255.47	-0.0153751	0.0647844	0.621563	0.877885	-0.493636
Tbx5	0.111889	0.000467706	0.0870567	0.827088	NA	0.218438
Psmb6	2014.8	0.0429328	0.0622204	0.205455	0.654937	1.26616
Spag7	1167.65	0.0396039	0.0622162	0.241238	0.674618	1.1719
Pfn1	3227.09	-0.0231392	0.0618498	0.491604	0.81763	-0.68776
Tomm34	3438.24	-0.0487311	0.0453028	0.171051	0.631015	-1.36884
Ywhab	20886.6	0.0130911	0.0482402	0.718381	0.915426	0.360623
Ksr1	4818.16	-0.0228924	0.0708149	0.364028	0.74525	-0.907716
Gpx3	724.883	0.0108057	0.0884891	0.119561	0.582658	1.55662
Anxa6	3042.31	-0.0163879	0.0727949	0.455863	0.798525	-0.745676
Il12rb2	18.0648	-0.0210449	0.0866279	0.149888	0.611251	-1.43993
Zkscan6	533.923	-0.03417	0.0608701	0.320788	0.722687	-0.99284
Kpna2	651.198	0.0445753	0.0631132	0.18297	0.641918	1.33167
Smurf2	1214.49	-0.0380607	0.0636051	0.246884	0.67533	-1.15795
Cep95	343.551	-0.0620182	0.0883884	0.0292175	0.472185	-2.18054
Vezf1	1336.92	-0.0128428	0.0617137	0.702503	0.910079	-0.381943
Cuedc1	1356.43	0.0110663	0.0653766	0.716468	0.914858	0.363184
Srsf1	7241.11	-0.0187168	0.0561304	0.604777	0.869645	-0.517544
Abi3	261.397	0.00211717	0.0701675	0.929955	0.982981	0.0879013
Shroom1	246.06	-0.0341787	0.06937	0.225322	0.667331	-1.2125
Kif3a	4843.99	-0.0213329	0.0628425	0.516908	0.830555	-0.648119
Septin8	11253.7	-0.0347962	0.0685192	0.229125	0.667921	-1.20262
Mtmr4	3545.71	0.0144326	0.0610082	0.672054	0.897618	0.423331
Mrm1	291.96	-0.0125635	0.0689405	0.632773	0.882304	-0.477828
Mapt	19856.7	-0.0347657	0.0674553	0.242948	0.674618	-1.16765
Kansl1	3429.86	-0.0295061	0.0571804	0.411395	0.774195	-0.821442
Gid4	2670.84	-0.040401	0.0662673	0.195136	0.647261	-1.29553
Myo1b	709.806	0.149553	0.149561	0.00110626	0.163747	3.26201
Dhx40	932.797	0.000231548	0.0593403	0.994718	0.9992	0.00662066
Ypel2	1919.96	-0.0306472	0.0710725	0.243788	0.674903	-1.16557
Akap1	1571.46	-0.0263494	0.0652014	0.39712	0.763747	-0.846776
Nol11	854.316	0.0399187	0.0667572	0.194941	0.647012	1.2961
Derl2	1018.33	-0.0552136	0.0599731	0.118188	0.580977	-1.56243
C1qbp	1492.6	0.0485162	0.0675434	0.120369	0.58351	1.55323
Rpain	257.953	0.0089855	0.0690225	0.729465	0.91796	0.345837
6330403K07Rik	5863.54	0.0247565	0.0590813	0.481658	0.812149	0.703639
Slc13a3	422.527	-0.0120701	0.0724096	0.577525	0.85857	-0.557004
Kcnab3	1456.37	0.112879	0.123374	0.00324959	0.262281	2.94309
Chd3	30415.3	-0.0367139	0.0590997	0.298261	0.709158	-1.04017
Kdm6b	1944.17	-0.027539	0.0716397	0.275679	0.695016	-1.09008
1700125H20Rik	2.29255	0.00576012	0.0863835	0.244737	NA	1.16323
Appbp2	3762.66	-0.00427618	0.0557975	0.906026	0.977069	-0.118053
Wnt9b	39.3529	-0.0127272	0.0853416	0.231996	0.668457	-1.19523
Adora2b	90.2976	-0.0246671	0.075439	0.255561	0.681403	-1.13695
Ncor1	9390.23	-0.0332177	0.058771	0.347917	0.736491	-0.938636
Trpv2	501.41	-0.00270509	0.0662228	0.926773	0.98224	-0.0919062
Cenpv	379.702	-0.0299035	0.0679775	0.299843	0.709873	-1.03677
Pcgf2	825.259	0.0534615	0.0987887	0.0306647	0.476119	2.1614
Cwc25	684.331	0.00940692	0.0668516	0.743862	0.922567	0.326743
1700001P01Rik	4.06094	0.000370917	0.082999	0.958591	0.990463	0.0519213
Pip4k2b	6730.26	-0.0187267	0.0563851	0.603944	0.869125	-0.518738
Trim37	10804.8	-0.0171189	0.0699083	0.501357	0.821605	-0.672356
Ybx2	144.392	-0.00411256	0.0733264	0.832269	0.95344	-0.211793
Ctdnep1	1881.55	0.0247718	0.051942	0.499195	0.82067	0.675757
Elp5	1150.98	0.0471214	0.056572	0.193245	0.645481	1.30104
Slc2a4	77.5073	0.0247448	0.0993046	0.040383	0.501315	2.04981
Gabarap	3434.6	-0.0284483	0.0511747	0.437543	0.788579	-0.776349
2810408A11Rik	10.398	-0.00138397	0.0793909	0.904739	0.976783	-0.119677
Phf23	1133.77	-0.0408235	0.0729926	0.131763	0.595353	-1.50719
Acadvl	1424.68	0.0102598	0.0599403	0.76738	0.930726	0.295804
Dnah11	94.1007	-0.000325938	0.0771544	0.981586	0.996693	-0.0230812
G3bp1	2599.73	-0.0544799	0.0687126	0.0831312	0.55295	-1.7328
Atox1	569.927	0.00646879	0.0581724	0.855377	0.962043	0.182262
Glra2	341.955	0.0178658	0.071903	0.441946	0.790558	0.768911
Sparc	10107.1	0.00446667	0.0731924	0.82009	0.950469	0.22743
Glra4	1.91434	0.00107102	0.0852684	0.774669	NA	0.286273
Mief2	486.489	0.0546596	0.0628942	0.109119	0.575865	1.60217
Tbx3	106.127	-0.00622944	0.0709226	0.787507	0.937963	-0.269549
Crhr1	368.075	5.06520594402727e-05	0.0726556	0.998005	0.999688	0.00250089
Dusp14	813.296	0.0636166	0.0745239	0.0409195	0.501315	2.04435
Tada2a	817.762	0.0278177	0.0594558	0.427264	0.782916	0.793882
Ikzf1	152.446	-0.0157816	0.0695894	0.539444	0.844043	-0.613654
Pnpo	1329.76	0.0518198	0.070494	0.0870871	0.558077	1.71097
Cog1	1735.44	-0.0248253	0.059349	0.478932	0.809932	-0.708021
Cbx1	1384.91	-0.0710859	0.0644285	0.0408081	0.501315	-2.04547
Cdk5rap3	945.277	0.0544592	0.0884197	0.0392589	0.501315	2.06146
Copz2	139.112	-0.0370013	0.0718485	0.169645	0.629204	-1.37335
Slc25a39	1369.23	-0.0449209	0.0667439	0.151239	0.612803	-1.43517
Sp2	672.137	0.0290697	0.0692303	0.292503	0.705232	1.05265
Aatf	435.924	0.0871715	0.0945355	0.0095821	0.361657	2.59056
Lhx1	20.0614	-0.000428232	0.0827492	0.954371	0.989091	-0.0572187
Dync1h1	30605.5	-0.0284545	0.0576674	0.426179	0.78238	-0.795747
Cpsf4l	5.09631	-0.00592603	0.0832907	0.483714	0.813942	-0.700342
Pex12	219.258	0.0108875	0.0639625	0.732361	0.919074	0.341986
Ndel1	2526.29	-0.00171891	0.0588944	0.961033	0.990892	-0.0488568
Slc25a35	300.757	-0.0239495	0.076256	0.25282	0.678814	-1.14353
Zbtb4	6145.54	-0.0523387	0.0603955	0.135817	0.598834	-1.49155
Tnfsfm13	78.6321	-0.0365263	0.0892724	0.0744472	0.542951	-1.78385
Mpdu1	944.583	0.0455404	0.0688547	0.13067	0.593526	1.51146
Fxr2	4659.14	0.00761101	0.0551612	0.834177	0.954053	0.209347
Atp5g3	5612.01	0.0451264	0.0609413	0.192631	0.645481	1.30284
Cd68	318.904	0.00156528	0.0747877	0.927478	0.98224	0.0910188
Slc35g3	4.92987	-0.000458166	0.0821089	0.956049	0.989309	-0.0551119
Acsl1	1851.65	0.0575935	0.0518954	0.116947	0.580152	1.56772
Abca5	2336.17	0.0268221	0.0638477	0.405853	0.76974	0.831213
Smyd4	498.551	0.0451928	0.0699479	0.125252	0.589427	1.5331
Lsp1	149.676	0.0108237	0.075632	0.539694	0.844086	0.613277
Zfyve27	3083.58	0.0176301	0.0631517	0.588815	0.863317	0.540555
Avpi1	388.897	0.155957	0.152164	0.00092842	0.153716	3.31137
Sfrp5	66.7963	0.012138	0.0828423	0.314711	0.718553	1.00539
Myh11	298.043	-0.504007	0.285254	2.33580473435749e-05	0.0280041	-4.23011
Rad51d	542.365	0.0293606	0.0618891	0.384002	0.756488	0.870546
Fndc8	3.21407	-0.0136512	0.0943809	0.0344041	NA	-2.1153
Unc45b	29.0765	-0.0110119	0.0786128	0.458982	0.801008	-0.740525
Pank3	2647.47	-0.0545391	0.0666108	0.0921143	0.559076	-1.68435
Rars	1313.63	0.0510759	0.0618325	0.137897	0.600241	1.48367
Wwc1	3196.44	-0.0377189	0.0689418	0.193311	0.645481	-1.30085
Mrpl58	960.791	0.0409323	0.0625261	0.223964	0.666765	1.21606
Fdxr	430.325	-0.00960986	0.0665023	0.74212	0.922374	-0.329047
Otop3	3.64035	-0.00242866	0.0831796	0.736532	0.920268	-0.33645
Sult4a1	12351.3	0.0904925	0.0527465	0.0144702	0.409939	2.44537
Mrpl45	969.026	0.00821221	0.0593343	0.814419	0.948381	0.234729
Mb	3.95291	0.0088536	0.0852218	0.28207	0.699771	1.07568
Irf1	260.103	-0.00567325	0.0696229	0.820421	0.95051	-0.227003
Slc22a5	467.811	-0.0116501	0.0652362	0.703643	0.910158	-0.380407
P4ha2	551.144	-0.0658094	0.0698299	0.0438704	0.509975	-2.01533
Alox12e	7.33199	0.0106378	0.090971	0.062142	0.530766	1.86528
Arrb1	10942	0.0565727	0.0476924	0.118338	0.580977	1.56179
Tm4sf5	5.81868	0.0114666	0.0898516	0.0831282	0.55295	1.73282
Cxcl16	73.5665	-0.0238287	0.0857793	0.143449	0.604981	-1.46307
Pelp1	1322.52	0.032912	0.0645476	0.303086	0.712012	1.02984
Med11	166.566	0.00104192	0.0706983	0.964277	0.992106	0.0447866
Alox15	1.61704	0.000125495	0.0853254	0.971581	NA	0.0356253
Heatr9	0.356372	0.000548976	0.0867205	0.811712	NA	0.238217
Ccl6	91.3225	0.000891903	0.0769007	0.950763	0.988007	0.0617492
Ccl4	8.91519	-0.00787596	0.0850977	0.306013	0.713409	-1.02362
Natd1	449.825	-0.0163039	0.0605233	0.635469	0.883314	-0.474043
Map2k3	385.736	0.0148933	0.0715524	0.520342	0.832845	0.642819
Ywhah	28459.2	-0.0106468	0.0552792	0.769517	0.931726	-0.293006
Sart3	1920.59	-0.0595532	0.0620741	0.08636	0.557055	-1.71492
E2f2	42.9952	-0.018828	0.0796555	0.270314	0.692226	-1.10234
Slfn3	42.9195	0.0187787	0.0756559	0.344005	0.735395	0.946281
Nars2	383.842	-0.038364	0.0629748	0.249149	0.676077	-1.15242
Slc35b4	2534.89	0.0399278	0.0502488	0.275241	0.694976	1.09107
Dnah1	322.079	-0.00685969	0.0731885	0.730231	0.918067	-0.344819
Dalrd3	1813.12	-0.0464757	0.0696213	0.119483	0.582658	-1.55695
Fis1	2952.43	0.0872342	0.0644352	0.0156756	0.41799	2.41638
Plod1	733.631	-0.0447689	0.0711944	0.119543	0.582658	-1.5567
Rab3d	485.191	-0.0288128	0.0662991	0.341186	0.733681	-0.951825
Mfsd3	165.676	0.124224	0.173631	0.00231163	0.225256	3.04697
Slc25a22	9134.15	0.0296515	0.0620374	0.378053	0.754117	0.881489
Atp6ap1	10137.6	0.0485725	0.0509336	0.185251	0.642247	1.32476
Dnase1l1	37.5094	-0.0147121	0.075384	0.437059	0.788515	-0.777169
Aldh3a1	37.5976	0.0076513	0.0792737	0.559388	0.85167	0.58375
Ccl9	53.4702	0.00656611	0.0770705	0.662604	0.892963	0.43632
Scrn1	7412.23	0.0394141	0.0620988	0.244365	0.674903	1.16414
BC005537	7827.46	-0.0194859	0.0524607	0.594915	0.865628	-0.531727
Isyna1	826.488	0.00355401	0.0710529	0.876028	0.967576	0.156006
Hars2	890.006	-0.0317569	0.0639227	0.326748	0.7258	-0.980685
Cacng2	3126.49	0.0514596	0.053886	0.160409	0.624236	1.4037
Tmem160	547.594	0.0546618	0.0621513	0.112533	0.576736	1.58691
Rab5c	4301.15	0.0422128	0.0520483	0.24993	0.676641	1.15052
Styxl1	5.21553	0.00416667	0.0821141	0.644987	0.88655	0.460737
Mdh2	8027.17	0.0558072	0.0599747	0.114465	0.578365	1.57844
H13	2165.23	-0.0400871	0.0549673	0.27176	0.693251	-1.09902
Rnf145	3307.72	-0.00943441	0.0594921	0.78698	0.937677	-0.270235
Scn1b	12319.1	0.0988273	0.0515866	0.00752773	0.336308	2.67255
Atp6v1e1	10159.5	0.0735514	0.0564941	0.0446675	0.510455	2.00777
Chtf18	45.4843	-0.0210687	0.075529	0.306582	0.713874	-1.02242
Lhx9	452.807	-0.131992	0.172473	0.00196495	0.215507	-3.09548
Etnppl	1403.45	0.00823321	0.0837819	0.370628	0.748752	0.895297
Rps6kl1	1253.82	0.0408161	0.0635013	0.217006	0.665423	1.23453
Ppp1r12c	3377.21	0.00739557	0.0604899	0.829631	0.952613	0.215175
Ahr	384.722	-0.00701861	0.0700065	0.774485	0.933727	-0.286514
Map1s	2444.12	0.0262203	0.066019	0.38795	0.758587	0.86334
Dpep1	7.86393	0.00912159	0.0853239	0.272775	0.694005	1.0967
Tmem129	674.17	-0.0305851	0.0626301	0.357916	0.741583	-0.919344
Nop9	394.19	0.0248787	0.0625605	0.453464	0.796663	0.749653
Hsd17b1	6.41245	-0.0103662	0.0856754	0.241944	0.674618	-1.17014
Atp6v0a1	18658.7	0.0324169	0.0575902	0.365338	0.745793	0.90524
Psmc3ip	62.6147	-0.00124281	0.0711966	0.955952	0.989309	-0.0552337
Grb7	82.3677	0.00780431	0.072373	0.71203	0.912498	0.369132
Noxo1	54.1427	0.00301811	0.0713243	0.892573	0.973394	0.135049
Aoc3	17.5894	-0.0189011	0.0846662	0.190385	0.643549	-1.30944
Zfp687	1392.88	0.0602097	0.0741425	0.0489132	0.512542	1.96935
Gdpd2	214.413	-0.0804269	0.123544	0.00898106	0.354554	-2.61277
D8Ertd738e	1191.89	0.000763899	0.0598386	0.982447	0.996995	0.022001
Sec14l4	31.8765	0.00926368	0.0751008	0.604151	0.869297	0.51844
Calm3	52479.2	-0.0274591	0.0605249	0.426069	0.78238	-0.795936
Cops3	1622.76	0.0439231	0.0598468	0.210818	0.660886	1.25132
Fkbp8	9314.72	0.0357515	0.053568	0.328915	0.727061	0.976301
Ffar3	0.137401	0.000467706	0.0870567	0.827088	NA	0.218438
Ddx39b	5604.12	0.027708	0.0602522	0.423873	0.781776	0.799721
Gipc1	1302.43	0.0404633	0.0607221	0.242543	0.674618	1.16866
Tlcd1	439.552	0.0302468	0.0760418	0.186583	0.642759	1.32075
Plscr3	460.447	0.0380904	0.0610337	0.268318	0.691126	1.10694
Ptger1	192.14	-0.00919918	0.0718301	0.676654	0.89917	-0.417034
Arhgef25	9382.77	-0.0514854	0.0739781	0.074874	0.543409	-1.78124
Xab2	1404	0.0496628	0.0573181	0.168483	0.628081	1.3771
Cdc37	4199.11	0.0129723	0.0554975	0.720789	0.915623	0.357405
Rab4a	1169.82	0.0207518	0.0703827	0.413204	0.775142	0.818268
Trip10	220.331	-0.0062095	0.0662567	0.832881	0.953549	-0.211009
Cd70	0.677697	0.001306	0.085801	0.679518	NA	0.413121
Cops6	2608.09	0.0175588	0.0565737	0.626182	0.880107	0.487107
Ubb	47299.3	0.0650757	0.0597409	0.0686519	0.537697	1.8207
Ap4m1	891.403	0.0228655	0.0617801	0.497278	0.819801	0.678779
Gyg	858.263	-0.0512291	0.0645581	0.121537	0.585385	-1.54835
[truncated: 18,502 more rows]

## Sheet: downregulated
	baseMean	log2FoldChange	lfcSE	pvalue	padj	stat
Prox1	3016.34	-0.402383	0.269108	5.17629135777342e-05	0.0407378	-4.04752
Myh11	298.043	-0.504007	0.285254	2.33580473435749e-05	0.0280041	-4.23011
Rasgef1c	196.362	0.750919	0.357919	3.57517604799755e-06	0.0061561	4.63466
Krt12	146.986	0.765233	0.211819	5.94152602268615e-07	0.00167039	4.99311
Nnt	266.696	-0.364156	0.418323	4.38522388215402e-05	0.0377546	-4.08619
Htr4	371.178	-0.432523	0.315734	5.64170342818725e-05	0.0407378	-4.02732
E2f1	312.434	0.558277	0.14828	4.30160676393349e-07	0.00148139	5.0551
Ptgfrn	812.746	0.50797	0.120375	9.294637081804e-08	0.000400111	5.34
Nfia	1700.66	-0.433644	0.152069	1.46373950846183e-06	0.00315052	-4.81612
Plxnd1	1641.25	0.525691	0.248656	1.20112545070035e-05	0.0176024	4.37738
Arhgap6	238.004	0.616837	0.387927	1.22671706726181e-05	0.0176024	4.37278
Ngp	31.4002	0.194517	0.781352	2.73118808598775e-05	0.0280041	4.19479
Fhod3	1070.85	0.742873	0.25155	1.78093908475584e-06	0.00340733	4.77681
Acta2	285.818	-0.501825	0.310198	2.92742357274644e-05	0.0280041	-4.17904
Gramd1c	132.416	-0.356004	0.240613	5.91466034120971e-05	0.0407378	-4.01619
Sun1	3192.44	0.185608	0.0961691	5.21311916656588e-05	0.0407378	4.04586
Creb3l2	755.709	-0.30779	0.172937	2.18642195174681e-05	0.0280041	-4.24495
Gpr63	281.915	-0.369692	0.212139	2.74667216482837e-05	0.0280041	-4.19351
Cdh22	784.62	0.465886	0.142779	6.79060363065152e-07	0.00167039	4.96726
S100a8	32.6363	0.150278	0.591256	3.40365571286696e-05	0.0308461	4.14463
Kcnt1	4404.56	0.389401	0.286	7.06291721917205e-05	0.0467755	3.97416
Calcrl	211.702	-0.38511	0.223091	2.92725610710438e-05	0.0280041	-4.17905
Amy2a5	8.11208	0.198036	1.08054	5.89315171651591e-05	0.0407378	4.01705

## Sheet: upregulated
	baseMean	log2FoldChange	lfcSE	pvalue	padj	stat
Prox1	3016.34	-0.402383	0.269108	5.17629135777342e-05	0.0407378	-4.04752
Myh11	298.043	-0.504007	0.285254	2.33580473435749e-05	0.0280041	-4.23011
Rasgef1c	196.362	0.750919	0.357919	3.57517604799755e-06	0.0061561	4.63466
Krt12	146.986	0.765233	0.211819	5.94152602268615e-07	0.00167039	4.99311
Nnt	266.696	-0.364156	0.418323	4.38522388215402e-05	0.0377546	-4.08619
Htr4	371.178	-0.432523	0.315734	5.64170342818725e-05	0.0407378	-4.02732
E2f1	312.434	0.558277	0.14828	4.30160676393349e-07	0.00148139	5.0551
Ptgfrn	812.746	0.50797	0.120375	9.294637081804e-08	0.000400111	5.34
Nfia	1700.66	-0.433644	0.152069	1.46373950846183e-06	0.00315052	-4.81612
Plxnd1	1641.25	0.525691	0.248656	1.20112545070035e-05	0.0176024	4.37738
Arhgap6	238.004	0.616837	0.387927	1.22671706726181e-05	0.0176024	4.37278
Ngp	31.4002	0.194517	0.781352	2.73118808598775e-05	0.0280041	4.19479
Fhod3	1070.85	0.742873	0.25155	1.78093908475584e-06	0.00340733	4.77681
Acta2	285.818	-0.501825	0.310198	2.92742357274644e-05	0.0280041	-4.17904
Gramd1c	132.416	-0.356004	0.240613	5.91466034120971e-05	0.0407378	-4.01619
Sun1	3192.44	0.185608	0.0961691	5.21311916656588e-05	0.0407378	4.04586
Creb3l2	755.709	-0.30779	0.172937	2.18642195174681e-05	0.0280041	-4.24495
Gpr63	281.915	-0.369692	0.212139	2.74667216482837e-05	0.0280041	-4.19351
Cdh22	784.62	0.465886	0.142779	6.79060363065152e-07	0.00167039	4.96726
S100a8	32.6363	0.150278	0.591256	3.40365571286696e-05	0.0308461	4.14463
Kcnt1	4404.56	0.389401	0.286	7.06291721917205e-05	0.0467755	3.97416
Calcrl	211.702	-0.38511	0.223091	2.92725610710438e-05	0.0280041	-4.17905
Amy2a5	8.11208	0.198036	1.08054	5.89315171651591e-05	0.0407378	4.01705
