# Supplementary material for: Age‐Dependent Regulation of Hippocampal Inflammation by the Mitochondrial Translocator Protein in Mice
Source: Aging Cell. 2025 Apr 24;24(6):e70039. doi: 10.1111/acel.70039 (PMC12151901; doi:10.1111/acel.70039)
Supplement: Supplementary file 1 — Table S1. Differentially expressed gene list for normal aging. Comparison is between WT Aged versus WT Young (reference) under baseline (PBS) conditions. Significance is defined as FDR < 0.05. Upregulation refers to significant genes thresholded at Log2FC ≥ 0.5, while downregulation refers to significant genes thresholded at Log2FC ≤ −0.5. Table S2. fGSEA functional enrichment results from differentially expressed genes of normal aging comparison (Table S1). NES score refers to normalized enrichment score. Leading edge refers to genes annotated with their Entrez IDs being involved in that functional term. Table S3. fGSEA leading edges with gene symbols from Table S2. NES score refers to normalized enrichment score. MGI refers to the overlapping genes involved in the functional term. Table S4. Gene overlap hypergeometric Fischer tests of significant differentially expressed genes between normal aging and inflammatory response in the young. WT PBS Aged versus WT PBS Young is denoted as the normal aging comparison, while WT LPS Young versus WT PBS Young is denoted as the inflammatory response in the young comparison. Each significant differentially expressed gene set is split into either upregulated “up” (Log2FC > 0.5) or downregulated “down” (Log2FC < 0.5). Magnitude of overlap is reflected as odds ratio, while significance threshold is p < 0.05 for the hypergeometric Fischer test. Table S5. fGSEA functional enrichment results from differentially expressed genes of inflammatory response in the young. NES score refers to normalized enrichment score. Leading edge refers to genes annotated with their Entrez IDs being involved in that functional term. Table S6. Differentially expressed gene list for inflammation in the aged brain. Comparison is between WT LPS Aged versus WT PBS Aged conditions. Significance is defined as FDR < 0.05. Upregulation refers to significant genes thresholded at Log2FC ≥ 0.5, while downregulation refers to significant genes thresholded at Log2FC [file ACEL-24-e70039-s003.zip › acel70039-sup-0001-TableS1-S18/TableS7_WTLOvsWTLY_lfcsh.csv]

	baseMean	log2FoldChange	lfcSE	pvalue	padj	stat
Acvrl1	498.8138521	-0.660608795	0.487908837	6.89E-05	0.037321946	-3.979894943
Icam2	73.40818458	-0.842472994	0.522625491	4.02E-05	0.024635054	-4.106586362
Col1a1	335.3995626	-1.096987513	0.317572148	3.06E-06	0.006226362	-4.666697784
Irf9	636.7824784	-0.839773948	0.450016509	2.84E-05	0.024105224	-4.186247467
Arid5b	2038.905768	-0.177868838	0.177171206	7.70E-05	0.039915436	-3.95340697
Ltc4s	78.06331727	1.191638291	0.477794112	8.96E-06	0.009702537	4.440815397
Lima1	521.3979398	-0.581642052	0.168480094	2.68E-06	0.006158685	-4.694166325
Dpf2	1965.969636	-0.148334412	0.131824072	3.60E-05	0.024105224	-4.131536012
Col3a1	159.5473579	-1.489671638	0.285075589	1.85E-08	8.53E-05	-5.62502412
Helz2	339.6765277	-0.519816681	0.450594589	0.000106332	0.048926003	-3.87566938
Slc7a11	1737.88411	-0.677609973	0.162732098	1.04E-06	0.003188177	-4.884039845
Ifi44	69.23760653	-1.647161907	0.929938983	4.93E-06	0.006242954	-4.567718228
Gbp3	439.6451016	-0.766123709	0.829752565	8.02E-05	0.039915436	-3.943673378
Gbp2	594.90214	-0.580205543	0.916377239	8.00E-05	0.039915436	-3.944459557
Gbp9	230.6996663	-1.317630038	0.427596839	3.72E-06	0.006226362	-4.626244537
Cxcl9	18.48740565	-0.265776736	0.959206459	8.60E-05	0.041630699	-3.927164805
Lag3	202.1304772	0.969047706	0.176776916	1.64E-08	8.53E-05	5.645907953
Ifit1	222.7124464	-0.676886568	0.740743701	0.000114077	0.049989987	-3.858518187
Igfbpl1	32.72768249	-2.044817981	0.735447645	8.41E-07	0.003097388	-4.925499102
Zfp57	319.7687535	-0.691810712	0.34077914	2.29E-05	0.021041638	-4.234902075
Spag6	142.8673454	1.154284053	0.382727549	5.09E-06	0.006242954	4.561126902
Spen	4307.203514	-0.135803277	0.150965262	0.000103758	0.048926003	-3.881632298
Shtn1	1713.132294	0.325597274	0.217037894	3.10E-05	0.024105224	4.166201997
Clec4a3	46.78114368	-1.572803077	0.698594338	5.01E-06	0.006242954	-4.564378734
Defb1	17.30684797	0.790859462	0.95773326	5.37E-05	0.030888366	4.038891908
Pilra	57.80686857	-0.933667482	0.989411263	3.67E-05	0.024105224	-4.127505933
Agmo	180.9305087	0.563116326	0.225955139	1.00E-05	0.010247232	4.416703765
Pcdhb9	737.7170205	0.682348639	0.274444781	1.18E-05	0.011423756	4.381378774
Pcdhb6	126.1648719	1.020229588	0.31003202	4.06E-06	0.006226362	4.608309141
Iigp1	193.2694526	-1.681730463	0.754407614	3.73E-06	0.006226362	-4.625738455
Slfn5	323.3480189	-0.749372365	0.245510683	5.75E-06	0.006617401	-4.535280482
Sox11	665.8744679	-0.725949755	0.100731922	3.75E-13	6.90E-09	-7.264316658
H2-T23	873.8962454	-1.10951554	0.278984564	1.38E-06	0.003619674	-4.828351997
Irgm2	318.8515807	-0.686417079	0.702880149	0.000110105	0.049426198	-3.867172507
Serpinh1	743.726992	-0.539710125	0.309431775	3.24E-05	0.024105224	-4.156238047
Igtp	395.1859567	-1.056809674	0.809605358	3.39E-05	0.024105224	-4.145396045
Tgtp1	213.3159591	-0.964700391	0.944573108	3.83E-05	0.024314102	-4.117438156
Gm10359	62.24005843	22.68111239	3.349155414	7.73E-12	7.11E-08	6.843539507
Pcdhga2	1028.450174	0.467606858	0.277309002	3.20E-05	0.024105224	4.15875504
Pcdhga7	1021.518925	0.47932766	0.287995009	3.42E-05	0.024105224	4.143398973
Gbp6	397.8573451	-0.867805638	0.782642115	6.16E-05	0.03437224	-4.006484688
Ndufb1-ps	884.3404194	0.14311928	0.13225547	4.31E-05	0.025595933	4.09013688
