# Supplementary material for: Age‐Dependent Regulation of Hippocampal Inflammation by the Mitochondrial Translocator Protein in Mice
Source: Aging Cell. 2025 Apr 24;24(6):e70039. doi: 10.1111/acel.70039 (PMC12151901; doi:10.1111/acel.70039)
Supplement: Supplementary file 1 — Table S1. Differentially expressed gene list for normal aging. Comparison is between WT Aged versus WT Young (reference) under baseline (PBS) conditions. Significance is defined as FDR < 0.05. Upregulation refers to significant genes thresholded at Log2FC ≥ 0.5, while downregulation refers to significant genes thresholded at Log2FC ≤ −0.5. Table S2. fGSEA functional enrichment results from differentially expressed genes of normal aging comparison (Table S1). NES score refers to normalized enrichment score. Leading edge refers to genes annotated with their Entrez IDs being involved in that functional term. Table S3. fGSEA leading edges with gene symbols from Table S2. NES score refers to normalized enrichment score. MGI refers to the overlapping genes involved in the functional term. Table S4. Gene overlap hypergeometric Fischer tests of significant differentially expressed genes between normal aging and inflammatory response in the young. WT PBS Aged versus WT PBS Young is denoted as the normal aging comparison, while WT LPS Young versus WT PBS Young is denoted as the inflammatory response in the young comparison. Each significant differentially expressed gene set is split into either upregulated “up” (Log2FC > 0.5) or downregulated “down” (Log2FC < 0.5). Magnitude of overlap is reflected as odds ratio, while significance threshold is p < 0.05 for the hypergeometric Fischer test. Table S5. fGSEA functional enrichment results from differentially expressed genes of inflammatory response in the young. NES score refers to normalized enrichment score. Leading edge refers to genes annotated with their Entrez IDs being involved in that functional term. Table S6. Differentially expressed gene list for inflammation in the aged brain. Comparison is between WT LPS Aged versus WT PBS Aged conditions. Significance is defined as FDR < 0.05. Upregulation refers to significant genes thresholded at Log2FC ≥ 0.5, while downregulation refers to significant genes thresholded at Log2FC [file ACEL-24-e70039-s003.zip › acel70039-sup-0001-TableS1-S18/TableS8_allDE_KOPOvsWTPO.xlsx]

## Sheet: 1.1_allDE_KOPOvsWTPO
	rownames	baseMean	log2FoldChange	lfcSE	stat	pvalue	padj	MGI	description	Entrez
1	ENSMUSG00000000001	1178.66	-0.0341033	0.104572	-0.326123	0.744331	0.931022	Gnai3	guanine nucleotide binding protein (G protein), alpha inhibiting 3 [Source:MGI Symbol;Acc:MGI:95773]	14679
2	ENSMUSG00000000028	45.6052	0.121947	0.274803	0.443761	0.657215	0.904547	Cdc45	cell division cycle 45 [Source:MGI Symbol;Acc:MGI:1338073]	12544
3	ENSMUSG00000000037	40.9985	-0.0179052	0.304462	-0.0588091	0.953104	0.987988	Scml2	Scm polycomb group protein like 2 [Source:MGI Symbol;Acc:MGI:1340042]	107815
4	ENSMUSG00000000049	9.20661	0.759653	0.540782	1.40473	0.160101	NA	Apoh	apolipoprotein H [Source:MGI Symbol;Acc:MGI:88058]	11818
5	ENSMUSG00000000056	1935.57	0.037206	0.0866225	0.429518	0.667546	0.907738	Narf	nuclear prelamin A recognition factor [Source:MGI Symbol;Acc:MGI:1914858]	67608
6	ENSMUSG00000000058	1079.85	0.241748	0.108039	2.23759	0.025248	0.368791	Cav2	caveolin 2 [Source:MGI Symbol;Acc:MGI:107571]	12390
7	ENSMUSG00000000078	1474.62	0.00704433	0.134983	0.0521869	0.95838	0.988535	Klf6	Kruppel-like factor 6 [Source:MGI Symbol;Acc:MGI:1346318]	23849
8	ENSMUSG00000000085	1429.79	0.0448795	0.0701814	0.639478	0.522512	0.851846	Scmh1	sex comb on midleg homolog 1 [Source:MGI Symbol;Acc:MGI:1352762]	29871
9	ENSMUSG00000000088	2729.78	0.18313	0.101765	1.79953	0.0719342	0.511429	Cox5a	cytochrome c oxidase subunit 5A [Source:MGI Symbol;Acc:MGI:88474]	12858
10	ENSMUSG00000000093	84.6869	0.126684	0.215761	0.587149	0.557104	0.866301	Tbx2	T-box 2 [Source:MGI Symbol;Acc:MGI:98494]	21385
11	ENSMUSG00000000094	4.98093	-1.02559	0.761653	-1.34653	0.17813	NA	Tbx4	T-box 4 [Source:MGI Symbol;Acc:MGI:102556]	21387
12	ENSMUSG00000000120	120.36	0.152687	0.265121	0.575913	0.564674	0.869088	Ngfr	nerve growth factor receptor (TNFR superfamily, member 16) [Source:MGI Symbol;Acc:MGI:97323]	18053
13	ENSMUSG00000000125	110.204	-0.145221	0.342679	-0.423781	0.671725	0.909476	Wnt3	wingless-type MMTV integration site family, member 3 [Source:MGI Symbol;Acc:MGI:98955]	22415
14	ENSMUSG00000000126	355.818	-0.0598173	0.206016	-0.290353	0.771546	0.940621	Wnt9a	wingless-type MMTV integration site family, member 9A [Source:MGI Symbol;Acc:MGI:2446084]	216795
15	ENSMUSG00000000127	528.337	-0.178736	0.13253	-1.34865	0.177451	0.655341	Fer	fer (fms/fps related) protein kinase [Source:MGI Symbol;Acc:MGI:105917]	14158
16	ENSMUSG00000000131	3223.09	0.0779997	0.0679082	1.1486	0.250719	0.719463	Xpo6	exportin 6 [Source:MGI Symbol;Acc:MGI:2429950]	74204
17	ENSMUSG00000000134	1380.61	0.0575442	0.0773039	0.744389	0.456641	0.827929	Tfe3	transcription factor E3 [Source:MGI Symbol;Acc:MGI:98511]	209446
18	ENSMUSG00000000142	1086.93	-0.0625144	0.146619	-0.426373	0.669836	0.908897	Axin2	axin 2 [Source:MGI Symbol;Acc:MGI:1270862]	12006
19	ENSMUSG00000000148	738.223	0.101998	0.0978945	1.04192	0.297448	0.749125	Brat1	BRCA1-associated ATM activator 1 [Source:MGI Symbol;Acc:MGI:1891679]	231841
20	ENSMUSG00000000149	3618.1	0.0207657	0.147137	0.141132	0.887766	0.971084	Gna12	guanine nucleotide binding protein, alpha 12 [Source:MGI Symbol;Acc:MGI:95767]	14673
21	ENSMUSG00000000154	28.4932	-0.50123	0.392785	-1.27609	0.201923	0.68002	Slc22a18	solute carrier family 22 (organic cation transporter), member 18 [Source:MGI Symbol;Acc:MGI:1336884]	18400
22	ENSMUSG00000000157	0.551019	-1.43454	2.68732	-0.533818	0.593468	NA	Itgb2l	integrin beta 2-like [Source:MGI Symbol;Acc:MGI:1277979]	16415
23	ENSMUSG00000000159	9.19874	-0.335426	0.580559	-0.577763	0.563424	NA	Igsf5	immunoglobulin superfamily, member 5 [Source:MGI Symbol;Acc:MGI:1919308]	72058
24	ENSMUSG00000000167	56.6368	-0.326865	0.227643	-1.43587	0.15104	0.626229	Pih1d2	PIH1 domain containing 2 [Source:MGI Symbol;Acc:MGI:1919864]	72614
25	ENSMUSG00000000168	3653.63	-0.117003	0.0812931	-1.43928	0.150072	0.626229	Dlat	dihydrolipoamide S-acetyltransferase (E2 component of pyruvate dehydrogenase complex) [Source:MGI Symbol;Acc:MGI:2385311]	235339
26	ENSMUSG00000000171	2012.62	0.099373	0.0834438	1.1909	0.233694	0.705863	Sdhd	succinate dehydrogenase complex, subunit D, integral membrane protein [Source:MGI Symbol;Acc:MGI:1914175]	66925
27	ENSMUSG00000000182	8.85214	0.1844	0.576441	0.319894	0.749048	NA	Fgf23	fibroblast growth factor 23 [Source:MGI Symbol;Acc:MGI:1891427]	64654
28	ENSMUSG00000000184	3022.3	-0.0531573	0.126754	-0.419374	0.674942	0.909661	Ccnd2	cyclin D2 [Source:MGI Symbol;Acc:MGI:88314]	12444
29	ENSMUSG00000000194	2161.73	-0.0897406	0.0751047	-1.19487	0.232136	0.705857	Gpr107	G protein-coupled receptor 107 [Source:MGI Symbol;Acc:MGI:2139054]	277463
30	ENSMUSG00000000197	3858.04	-0.0637667	0.104298	-0.611391	0.540941	0.860897	Nalcn	sodium leak channel, non-selective [Source:MGI Symbol;Acc:MGI:2444306]	338370
31	ENSMUSG00000000202	435.552	0.636191	0.246753	2.57825	0.00993027	0.263905	Btbd17	BTB (POZ) domain containing 17 [Source:MGI Symbol;Acc:MGI:1919264]	72014
32	ENSMUSG00000000204	1.62606	0.0536398	1.39681	0.0384016	0.969367	NA	Slfn4	schlafen 4 [Source:MGI Symbol;Acc:MGI:1329010]	20558
33	ENSMUSG00000000214	34.7368	0.0962611	0.432414	0.222613	0.823837	0.95772	Th	tyrosine hydroxylase [Source:MGI Symbol;Acc:MGI:98735]	21823
34	ENSMUSG00000000215	2.02851	0.677437	1.66828	0.406068	0.684693	NA	Ins2	insulin II [Source:MGI Symbol;Acc:MGI:96573]	16334
35	ENSMUSG00000000216	10.5718	0.449614	0.519478	0.865511	0.386758	NA	Scnn1g	sodium channel, nonvoltage-gated 1 gamma [Source:MGI Symbol;Acc:MGI:104695]	20278
36	ENSMUSG00000000223	2920.86	-0.117343	0.127571	-0.919825	0.357664	0.78194	Drp2	dystrophin related protein 2 [Source:MGI Symbol;Acc:MGI:107432]	13497
37	ENSMUSG00000000244	5.20616	-0.0892066	0.741768	-0.120262	0.904275	NA	Tspan32	tetraspanin 32 [Source:MGI Symbol;Acc:MGI:1350360]	27027
38	ENSMUSG00000000247	2009.59	0.34324	0.12499	2.74613	0.0060302	0.210989	Lhx2	LIM homeobox protein 2 [Source:MGI Symbol;Acc:MGI:96785]	16870
39	ENSMUSG00000000253	1307.23	-0.0124489	0.08544	-0.145704	0.884155	0.970882	Gmpr	guanosine monophosphate reductase [Source:MGI Symbol;Acc:MGI:1913605]	66355
40	ENSMUSG00000000263	23.0729	-0.392573	0.975872	-0.40228	NA	NA	Glra1	glycine receptor, alpha 1 subunit [Source:MGI Symbol;Acc:MGI:95747]	14654
41	ENSMUSG00000000266	929.284	-0.161948	0.123577	-1.3105	0.190026	0.666139	Mid2	midline 2 [Source:MGI Symbol;Acc:MGI:1344333]	23947
42	ENSMUSG00000000275	322.907	-0.168655	0.160765	-1.04908	0.29414	0.747605	Trim25	tripartite motif-containing 25 [Source:MGI Symbol;Acc:MGI:102749]	217069
43	ENSMUSG00000000276	3219.87	-0.0291387	0.0864642	-0.337004	0.736114	0.928802	Dgke	diacylglycerol kinase, epsilon [Source:MGI Symbol;Acc:MGI:1889276]	56077
44	ENSMUSG00000000278	483.829	0.0558477	0.126354	0.441995	0.658493	0.904766	Scpep1	serine carboxypeptidase 1 [Source:MGI Symbol;Acc:MGI:1921867]	74617
45	ENSMUSG00000000282	2035.45	0.179827	0.0759513	2.36767	0.0179007	0.328209	Mnt	max binding protein [Source:MGI Symbol;Acc:MGI:109150]	17428
46	ENSMUSG00000000290	270.972	-0.363814	0.217063	-1.67607	0.0937238	0.551467	Itgb2	integrin beta 2 [Source:MGI Symbol;Acc:MGI:96611]	16414
47	ENSMUSG00000000295	257.711	-0.136057	0.197626	-0.688458	0.491165	0.838127	Hddc2	HD domain containing 2 [Source:MGI Symbol;Acc:MGI:1916942]	69692
48	ENSMUSG00000000296	697.115	0.0549624	0.0993458	0.553243	0.580097	0.876866	Tpd52l1	tumor protein D52-like 1 [Source:MGI Symbol;Acc:MGI:1298386]	21987
49	ENSMUSG00000000301	36.6288	0.516849	0.329446	1.56884	0.116685	0.582019	Pemt	phosphatidylethanolamine N-methyltransferase [Source:MGI Symbol;Acc:MGI:104535]	18618
50	ENSMUSG00000000303	69.4539	1.31541	0.543496	2.42028	0.0155087	0.309723	Cdh1	cadherin 1 [Source:MGI Symbol;Acc:MGI:88354]	12550
51	ENSMUSG00000000305	502.095	0.275224	0.156458	1.75909	0.0785624	0.526483	Cdh4	cadherin 4 [Source:MGI Symbol;Acc:MGI:99218]	12561
52	ENSMUSG00000000308	5369.75	0.166929	0.131463	1.26978	0.204165	0.68157	Ckmt1	creatine kinase, mitochondrial 1, ubiquitous [Source:MGI Symbol;Acc:MGI:99441]	12716
53	ENSMUSG00000000317	79.0178	-0.276285	0.316863	-0.87194	0.383241	0.793141	Bcl6b	B cell CLL/lymphoma 6, member B [Source:MGI Symbol;Acc:MGI:1278332]	12029
54	ENSMUSG00000000318	15.5124	0.251645	0.436964	0.575894	0.564687	NA	Clec10a	C-type lectin domain family 10, member A [Source:MGI Symbol;Acc:MGI:96975]	17312
55	ENSMUSG00000000320	16.8478	0.242694	0.537958	0.451139	0.651889	NA	Alox12	arachidonate 12-lipoxygenase [Source:MGI Symbol;Acc:MGI:87998]	11684
56	ENSMUSG00000000325	532.506	-0.00863971	0.412856	-0.0209267	0.983304	0.996055	Arvcf	armadillo repeat gene deleted in velocardiofacial syndrome [Source:MGI Symbol;Acc:MGI:109620]	11877
57	ENSMUSG00000000326	2215.64	0.0844676	0.0926349	0.911834	0.361856	0.782491	Comt	catechol-O-methyltransferase [Source:MGI Symbol;Acc:MGI:88470]	12846
58	ENSMUSG00000000339	1273.08	0.040618	0.115412	0.351939	0.724884	0.924405	Rtca	RNA 3'-terminal phosphate cyclase [Source:MGI Symbol;Acc:MGI:1913618]	66368
59	ENSMUSG00000000340	781.844	-0.142498	0.105156	-1.35511	0.175383	0.654269	Dbt	dihydrolipoamide branched chain transacylase E2 [Source:MGI Symbol;Acc:MGI:105386]	13171
60	ENSMUSG00000000346	3937.42	-0.0664713	0.0599508	-1.10876	0.267532	0.731591	Dazap2	DAZ associated protein 2 [Source:MGI Symbol;Acc:MGI:1344344]	23994
61	ENSMUSG00000000355	886.941	-0.0613858	0.0859429	-0.714262	0.475065	0.834702	Mcts1	malignant T cell amplified sequence 1 [Source:MGI Symbol;Acc:MGI:1916245]	68995
62	ENSMUSG00000000359	16.688	0.794983	0.412606	1.92674	0.0540122	NA	Rem1	rad and gem related GTP binding protein 1 [Source:MGI Symbol;Acc:MGI:1097696]	19700
63	ENSMUSG00000000365	34.7901	-0.104043	0.354931	-0.293137	0.769417	0.940179	Rnf17	ring finger protein 17 [Source:MGI Symbol;Acc:MGI:1353419]	30054
64	ENSMUSG00000000374	3929.06	-0.0125812	0.0741166	-0.169749	0.865208	0.966925	Trappc10	trafficking protein particle complex 10 [Source:MGI Symbol;Acc:MGI:1336209]	216131
65	ENSMUSG00000000378	1226.58	0.22283	0.104499	2.13236	0.0329769	0.40248	Ccm2	cerebral cavernous malformation 2 [Source:MGI Symbol;Acc:MGI:2384924]	216527
66	ENSMUSG00000000384	889.324	0.0733269	0.0758091	0.967257	0.333415	0.772717	Tbrg4	transforming growth factor beta regulated gene 4 [Source:MGI Symbol;Acc:MGI:1100868]	21379
67	ENSMUSG00000000385	4.56223	-0.241526	0.946003	-0.255312	0.798482	NA	Tmprss2	transmembrane protease, serine 2 [Source:MGI Symbol;Acc:MGI:1354381]	50528
68	ENSMUSG00000000386	18.3714	-0.437502	0.414358	-1.05586	0.291034	NA	Mx1	MX dynamin-like GTPase 1 [Source:MGI Symbol;Acc:MGI:97243]	NA
69	ENSMUSG00000000392	55.1329	-0.239023	0.351168	-0.680653	0.496091	0.840831	Fap	fibroblast activation protein [Source:MGI Symbol;Acc:MGI:109608]	14089
70	ENSMUSG00000000399	2704.96	0.0727457	0.0743527	0.978386	0.327883	0.769788	Ndufa9	NADH:ubiquinone oxidoreductase subunit A9 [Source:MGI Symbol;Acc:MGI:1913358]	66108
71	ENSMUSG00000000402	74.4483	0.133668	0.327571	0.40806	0.68323	0.912094	Egfl6	EGF-like-domain, multiple 6 [Source:MGI Symbol;Acc:MGI:1858599]	54156
72	ENSMUSG00000000409	39.3037	0.00738468	0.281492	0.0262341	0.979071	0.995473	Lck	lymphocyte protein tyrosine kinase [Source:MGI Symbol;Acc:MGI:96756]	16818
73	ENSMUSG00000000411	1.76196	0.0135447	1.18412	0.0114386	0.990873	NA	Tssk3	testis-specific serine kinase 3 [Source:MGI Symbol;Acc:MGI:1929914]	58864
74	ENSMUSG00000000416	7456.36	-0.389456	0.120607	-3.22913	0.00124169	0.113095	Cttnbp2	cortactin binding protein 2 [Source:MGI Symbol;Acc:MGI:1353467]	30785
75	ENSMUSG00000000420	1754.43	-0.0838214	0.0918589	-0.912501	0.361505	0.782491	Galnt1	polypeptide N-acetylgalactosaminyltransferase 1 [Source:MGI Symbol;Acc:MGI:894693]	14423
76	ENSMUSG00000000439	1158.38	-0.028144	0.0706818	-0.398178	0.690499	0.914673	Mkrn2	makorin, ring finger protein, 2 [Source:MGI Symbol;Acc:MGI:1914277]	67027
77	ENSMUSG00000000440	56.2383	0.626005	0.250358	2.50044	0.0124039	0.292658	Pparg	peroxisome proliferator activated receptor gamma [Source:MGI Symbol;Acc:MGI:97747]	19016
78	ENSMUSG00000000441	2466.48	-0.0990353	0.0649967	-1.5237	0.127585	0.598135	Raf1	v-raf-leukemia viral oncogene 1 [Source:MGI Symbol;Acc:MGI:97847]	110157
79	ENSMUSG00000000486	80.1447	-0.0339396	0.194825	-0.174205	0.861704	0.966403	Septin1	septin 1 [Source:MGI Symbol;Acc:MGI:1858916]	54204
80	ENSMUSG00000000489	921.764	0.200584	0.160289	1.25139	0.210793	0.688629	Pdgfb	platelet derived growth factor, B polypeptide [Source:MGI Symbol;Acc:MGI:97528]	18591
81	ENSMUSG00000000530	409.581	-0.0145463	0.15081	-0.0964547	0.923159	0.981297	Acvrl1	activin A receptor, type II-like 1 [Source:MGI Symbol;Acc:MGI:1338946]	11482
82	ENSMUSG00000000531	1803.28	0.0751715	0.162704	0.462013	0.644072	0.900288	Grasp	GRP1 (general receptor for phosphoinositides 1)-associated scaffold protein [Source:MGI Symbol;Acc:MGI:1860303]	56149
83	ENSMUSG00000000532	4656.4	0.0182168	0.0671425	0.271315	0.786148	0.946195	Acvr1b	activin A receptor, type 1B [Source:MGI Symbol;Acc:MGI:1338944]	11479
84	ENSMUSG00000000538	11016.2	0.0486112	0.062667	0.775705	0.437923	0.818455	Tom1l2	target of myb1-like 2 (chicken) [Source:MGI Symbol;Acc:MGI:2443306]	216810
85	ENSMUSG00000000552	2263.36	0.316543	0.129798	2.43874	0.0147387	0.309101	Zfp385a	zinc finger protein 385A [Source:MGI Symbol;Acc:MGI:1352495]	29813
86	ENSMUSG00000000555	122.378	-0.0186556	0.248072	-0.0752024	0.940054	0.984804	Itga5	integrin alpha 5 (fibronectin receptor alpha) [Source:MGI Symbol;Acc:MGI:96604]	16402
87	ENSMUSG00000000560	3092.89	-0.243246	0.166347	-1.46228	0.143664	0.61613	Gabra2	gamma-aminobutyric acid (GABA) A receptor, subunit alpha 2 [Source:MGI Symbol;Acc:MGI:95614]	14395
88	ENSMUSG00000000561	1803.26	-0.0406734	0.0668674	-0.608269	0.543009	0.861875	Wdr77	WD repeat domain 77 [Source:MGI Symbol;Acc:MGI:1917715]	70465
89	ENSMUSG00000000562	36.5328	0.139764	0.278264	0.502273	0.615476	0.891929	Adora3	adenosine A3 receptor [Source:MGI Symbol;Acc:MGI:104847]	11542
90	ENSMUSG00000000562	36.5328	0.139764	0.278264	0.502273	0.615476	0.891929	Adora3	adenosine A3 receptor [Source:MGI Symbol;Acc:MGI:104847]	69296
91	ENSMUSG00000000563	6200.3	0.037924	0.0889516	0.426345	0.669857	0.908897	Atp5pb	ATP synthase peripheral stalk-membrane subunit b [Source:MGI Symbol;Acc:MGI:1100495]	11950
92	ENSMUSG00000000567	1431.77	0.0149935	0.111129	0.13492	0.892675	0.972162	Sox9	SRY (sex determining region Y)-box 9 [Source:MGI Symbol;Acc:MGI:98371]	20682
93	ENSMUSG00000000568	5409.84	0.021191	0.0828602	0.255744	0.798148	0.950006	Hnrnpd	heterogeneous nuclear ribonucleoprotein D [Source:MGI Symbol;Acc:MGI:101947]	11991
94	ENSMUSG00000000579	227.024	0.127118	0.202354	0.628195	0.529876	0.854869	Dynlt1c	dynein light chain Tctex-type 1C [Source:MGI Symbol;Acc:MGI:3807476]	100040563
95	ENSMUSG00000000581	1116.8	-0.000464111	0.107632	-0.00431203	0.99656	0.999603	C1d	C1D nuclear receptor co-repressor [Source:MGI Symbol;Acc:MGI:1927354]	57316
96	ENSMUSG00000000594	1995.75	-0.0199202	0.104263	-0.191056	0.848481	0.963957	Gm2a	GM2 ganglioside activator protein [Source:MGI Symbol;Acc:MGI:95762]	14667
97	ENSMUSG00000000600	2331.21	-0.0626937	0.0925533	-0.67738	0.498165	0.841416	Krit1	KRIT1, ankyrin repeat containing [Source:MGI Symbol;Acc:MGI:1930618]	79264
98	ENSMUSG00000000605	7374.21	-0.0222381	0.061489	-0.36166	0.717606	0.921759	Clcn4	chloride channel, voltage-sensitive 4 [Source:MGI Symbol;Acc:MGI:104571]	12727
99	ENSMUSG00000000606	0.506141	0.253897	2.82525	0.0898671	0.928393	NA	Vmn2r88	vomeronasal 2, receptor 88 [Source:MGI Symbol;Acc:MGI:1316662]	669149
100	ENSMUSG00000000627	1990.26	0.014556	0.10966	0.132737	0.894401	0.972717	Sema4f	sema domain, immunoglobulin domain (Ig), TM domain, and short cytoplasmic domain [Source:MGI Symbol;Acc:MGI:1340055]	20355
101	ENSMUSG00000000628	250.913	-0.228008	0.146588	-1.55543	0.119844	0.588119	Hk2	hexokinase 2 [Source:MGI Symbol;Acc:MGI:1315197]	15277
102	ENSMUSG00000000631	7703.72	0.0691925	0.0908961	0.761225	0.446522	0.822586	Myo18a	myosin XVIIIA [Source:MGI Symbol;Acc:MGI:2667185]	360013
103	ENSMUSG00000000632	7725.01	0.0387297	0.0912778	0.424305	0.671343	0.909253	Sez6	seizure related gene 6 [Source:MGI Symbol;Acc:MGI:104745]	20370
104	ENSMUSG00000000673	7.95721	-0.0622207	0.667044	-0.0932782	0.925683	NA	Haao	3-hydroxyanthranilate 3,4-dioxygenase [Source:MGI Symbol;Acc:MGI:1349444]	107766
105	ENSMUSG00000000682	67.957	-0.41932	0.37735	-1.11122	0.266472	0.731107	Cd52	CD52 antigen [Source:MGI Symbol;Acc:MGI:1346088]	23833
106	ENSMUSG00000000686	35.2613	-0.454924	0.313288	-1.4521	0.146475	0.620926	Abhd15	abhydrolase domain containing 15 [Source:MGI Symbol;Acc:MGI:1914727]	67477
107	ENSMUSG00000000693	157.475	0.201677	0.177516	1.1361	0.255914	0.723494	Loxl3	lysyl oxidase-like 3 [Source:MGI Symbol;Acc:MGI:1337004]	16950
108	ENSMUSG00000000706	3.67295	0.43191	1.00771	0.428604	0.668212	NA	Btn1a1	butyrophilin, subfamily 1, member A1 [Source:MGI Symbol;Acc:MGI:103118]	12231
109	ENSMUSG00000000708	891.506	-0.0399205	0.142681	-0.279789	0.779639	0.944014	Kat2b	K(lysine) acetyltransferase 2B [Source:MGI Symbol;Acc:MGI:1343094]	18519
110	ENSMUSG00000000711	6051.66	-0.0502474	0.0487641	-1.03042	0.302813	0.752229	Rab5b	RAB5B, member RAS oncogene family [Source:MGI Symbol;Acc:MGI:105938]	19344
111	ENSMUSG00000000724	0.534297	0.666843	2.7554	0.242014	0.80877	NA	Cryba1	crystallin, beta A1 [Source:MGI Symbol;Acc:MGI:88518]	12957
112	ENSMUSG00000000730	5.05615	0.759441	0.981782	0.773534	0.439207	NA	Dnmt3l	DNA (cytosine-5-)-methyltransferase 3-like [Source:MGI Symbol;Acc:MGI:1859287]	54427
113	ENSMUSG00000000731	26.8877	-0.736483	0.61133	-1.20472	0.228311	0.703137	Aire	autoimmune regulator (autoimmune polyendocrinopathy candidiasis ectodermal dystrophy) [Source:MGI Symbol;Acc:MGI:1338803]	11634
114	ENSMUSG00000000732	507.955	-0.693126	0.267742	-2.58878	0.00963154	0.26156	Icosl	icos ligand [Source:MGI Symbol;Acc:MGI:1354701]	50723
115	ENSMUSG00000000738	1673.9	0.116644	0.0867333	1.34486	0.178672	0.65555	Spg7	SPG7, paraplegin matrix AAA peptidase subunit [Source:MGI Symbol;Acc:MGI:2385906]	234847
116	ENSMUSG00000000739	41.1902	-0.56388	0.30636	-1.84058	0.0656831	0.496587	Sult5a1	sulfotransferase family 5A, member 1 [Source:MGI Symbol;Acc:MGI:1931463]	57429
117	ENSMUSG00000000740	8667.2	0.0662111	0.0871402	0.759822	0.447361	0.822726	Rpl13	ribosomal protein L13 [Source:MGI Symbol;Acc:MGI:105922]	270106
118	ENSMUSG00000000743	3040.51	0.0783072	0.07622	1.02738	0.30424	0.75377	Chmp1a	charged multivesicular body protein 1A [Source:MGI Symbol;Acc:MGI:1920159]	234852
119	ENSMUSG00000000751	2112.79	-0.104673	0.0788273	-1.32788	0.184217	0.661488	Rpa1	replication protein A1 [Source:MGI Symbol;Acc:MGI:1915525]	68275
120	ENSMUSG00000000753	287.642	0.161847	0.135426	1.19509	0.232051	0.705857	Serpinf1	serine (or cysteine) peptidase inhibitor, clade F, member 1 [Source:MGI Symbol;Acc:MGI:108080]	20317
121	ENSMUSG00000000759	1488.16	0.0211509	0.0576256	0.367041	0.713589	0.920754	Tubgcp3	tubulin, gamma complex associated protein 3 [Source:MGI Symbol;Acc:MGI:2183752]	259279
122	ENSMUSG00000000766	29.2138	-0.249058	0.466697	-0.53366	0.593577	0.88339	Oprm1	opioid receptor, mu 1 [Source:MGI Symbol;Acc:MGI:97441]	18390
123	ENSMUSG00000000776	623.469	0.000892574	0.0820323	0.0108808	0.991319	0.998347	Polr3d	polymerase (RNA) III (DNA directed) polypeptide D [Source:MGI Symbol;Acc:MGI:1914315]	67065
124	ENSMUSG00000000782	93.4741	0.269796	0.183752	1.46826	0.142033	0.614578	Tcf7	transcription factor 7, T cell specific [Source:MGI Symbol;Acc:MGI:98507]	21414
125	ENSMUSG00000000787	9331.63	-0.157077	0.154514	-1.01659	0.309349	0.757257	Ddx3x	DEAD/H (Asp-Glu-Ala-Asp/His) box polypeptide 3, X-linked [Source:MGI Symbol;Acc:MGI:103064]	13205
126	ENSMUSG00000000791	24.1716	-1.31428	0.62089	-2.11676	0.0342799	0.406398	Il12rb1	interleukin 12 receptor, beta 1 [Source:MGI Symbol;Acc:MGI:104579]	16161
127	ENSMUSG00000000792	854.251	0.213652	0.123473	1.73036	0.0835663	0.537022	Slc5a5	solute carrier family 5 (sodium iodide symporter), member 5 [Source:MGI Symbol;Acc:MGI:2149330]	114479
128	ENSMUSG00000000794	949.19	0.202667	0.128578	1.57622	0.114976	0.57868	Kcnn3	potassium intermediate/small conductance calcium-activated channel, subfamily N, member 3 [Source:MGI Symbol;Acc:MGI:2153183]	140493
129	ENSMUSG00000000804	5216.69	-0.077289	0.0726101	-1.06444	0.28713	0.742168	Usp32	ubiquitin specific peptidase 32 [Source:MGI Symbol;Acc:MGI:2144475]	237898
130	ENSMUSG00000000805	946.956	0.158849	0.0979272	1.62212	0.104778	0.567618	Car4	carbonic anhydrase 4 [Source:MGI Symbol;Acc:MGI:1096574]	12351
131	ENSMUSG00000000811	118.759	0.0718451	0.2393	0.30023	0.764002	0.938107	Txnrd3	thioredoxin reductase 3 [Source:MGI Symbol;Acc:MGI:2386711]	232223
132	ENSMUSG00000000817	3.12235	-0.0708266	0.904794	-0.0782793	0.937606	NA	Fasl	Fas ligand (TNF superfamily, member 6) [Source:MGI Symbol;Acc:MGI:99255]	14103
133	ENSMUSG00000000823	3547.67	-0.0730426	0.140557	-0.519666	0.603296	0.886599	Zfp512b	zinc finger protein 512B [Source:MGI Symbol;Acc:MGI:2685478]	269401
134	ENSMUSG00000000826	13189.1	-0.0242975	0.0600078	-0.404906	0.685547	0.913229	Dnajc5	DnaJ heat shock protein family (Hsp40) member C5 [Source:MGI Symbol;Acc:MGI:892995]	13002
135	ENSMUSG00000000827	1461.36	0.0787597	0.071337	1.10405	0.269571	0.732475	Tpd52l2	tumor protein D52-like 2 [Source:MGI Symbol;Acc:MGI:1913564]	66314
136	ENSMUSG00000000838	2489.72	-0.0807748	0.06271	-1.28807	0.197722	0.674307	Fmr1	fragile X mental retardation 1 [Source:MGI Symbol;Acc:MGI:95564]	14265
137	ENSMUSG00000000861	4233.54	-0.0729197	0.0883501	-0.825349	0.409174	0.803784	Bcl11a	B cell CLL/lymphoma 11A (zinc finger protein) [Source:MGI Symbol;Acc:MGI:106190]	14025
138	ENSMUSG00000000869	1.86041	0.619272	1.31618	0.470507	0.637993	NA	Il4	interleukin 4 [Source:MGI Symbol;Acc:MGI:96556]	16189
139	ENSMUSG00000000876	462.314	0.0829539	0.116699	0.710835	0.477186	0.834765	Pxmp4	peroxisomal membrane protein 4 [Source:MGI Symbol;Acc:MGI:1891701]	59038
140	ENSMUSG00000000881	7445.54	-0.0976831	0.0849753	-1.14955	0.250331	0.719463	Dlg3	discs large MAGUK scaffold protein 3 [Source:MGI Symbol;Acc:MGI:1888986]	53310
141	ENSMUSG00000000884	110.18	0.161367	0.16927	0.953308	0.340434	0.776081	Gnb1l	guanine nucleotide binding protein (G protein), beta polypeptide 1-like [Source:MGI Symbol;Acc:MGI:1338057]	13972
142	ENSMUSG00000000889	11.622	-1.04751	0.5082	-2.06122	0.0392821	NA	Dbh	dopamine beta hydroxylase [Source:MGI Symbol;Acc:MGI:94864]	13166
143	ENSMUSG00000000901	68.5761	0.104819	0.245397	0.427139	0.669278	0.908891	Mmp11	matrix metallopeptidase 11 [Source:MGI Symbol;Acc:MGI:97008]	17385
144	ENSMUSG00000000902	2032.2	0.094864	0.0765472	1.23929	0.215239	0.692849	Smarcb1	SWI/SNF related, matrix associated, actin dependent regulator of chromatin, subfamily b, member 1 [Source:MGI Symbol;Acc:MGI:1328366]	20587
145	ENSMUSG00000000903	0.38778	0.929928	2.9991	0.310069	0.756508	NA	Vpreb3	pre-B lymphocyte gene 3 [Source:MGI Symbol;Acc:MGI:98938]	22364
146	ENSMUSG00000000915	2955.18	0.259114	0.124665	2.07848	0.0376652	0.417283	Hip1r	huntingtin interacting protein 1 related [Source:MGI Symbol;Acc:MGI:1352504]	29816
147	ENSMUSG00000000916	498.266	0.116266	0.099819	1.16477	0.244113	0.715429	Nsun5	NOL1/NOP2/Sun domain family, member 5 [Source:MGI Symbol;Acc:MGI:2140844]	100609
148	ENSMUSG00000000934	492.171	0.0968789	0.10678	0.907274	0.364262	0.783165	Top1mt	DNA topoisomerase 1, mitochondrial [Source:MGI Symbol;Acc:MGI:1920210]	72960
149	ENSMUSG00000000942	0.560805	-2.59998	3.44865	-0.753911	0.450903	NA	Hoxa4	homeobox A4 [Source:MGI Symbol;Acc:MGI:96176]	15401
150	ENSMUSG00000000948	382.629	-0.262411	0.203293	-1.2908	0.196773	0.67393	Gm38393	predicted gene, 38393 [Source:MGI Symbol;Acc:MGI:5613898]	NA
151	ENSMUSG00000000957	454.888	0.280721	0.131268	2.13853	0.0324737	0.400933	Mmp14	matrix metallopeptidase 14 (membrane-inserted) [Source:MGI Symbol;Acc:MGI:101900]	17387
152	ENSMUSG00000000958	57.1455	-0.481195	0.250695	-1.91944	0.0549283	0.462932	Slc7a7	solute carrier family 7 (cationic amino acid transporter, y+ system), member 7 [Source:MGI Symbol;Acc:MGI:1337120]	20540
153	ENSMUSG00000000959	1378.1	0.0505666	0.0763549	0.662258	0.507806	0.845691	Oxa1l	oxidase assembly 1-like [Source:MGI Symbol;Acc:MGI:1916339]	69089
154	ENSMUSG00000000976	905.25	-0.088045	0.097911	-0.899235	0.368527	0.786331	Heatr6	HEAT repeat containing 6 [Source:MGI Symbol;Acc:MGI:1919790]	217026
155	ENSMUSG00000000982	11.5537	-0.442395	0.580534	-0.762048	0.446031	NA	Ccl3	chemokine (C-C motif) ligand 3 [Source:MGI Symbol;Acc:MGI:98260]	20302
156	ENSMUSG00000000983	16.5583	0.478759	0.473488	1.01113	0.311953	NA	Wfdc18	WAP four-disulfide core domain 18 [Source:MGI Symbol;Acc:MGI:107506]	14038
157	ENSMUSG00000001014	27.6721	-0.216902	0.46397	-0.467491	0.640149	0.899601	Icam4	intercellular adhesion molecule 4, Landsteiner-Wiener blood group [Source:MGI Symbol;Acc:MGI:1925619]	78369
158	ENSMUSG00000001016	2421.75	-0.00138559	0.0579981	-0.0238902	0.98094	0.995619	Ilf2	interleukin enhancer binding factor 2 [Source:MGI Symbol;Acc:MGI:1915031]	67781
159	ENSMUSG00000001017	4676.85	0.0448592	0.0558711	0.802906	0.422029	0.809783	Chtop	chromatin target of PRMT1 [Source:MGI Symbol;Acc:MGI:1913761]	66511
160	ENSMUSG00000001018	1302.2	-0.0186983	0.0679444	-0.2752	0.783163	0.945413	Snapin	SNAP-associated protein [Source:MGI Symbol;Acc:MGI:1333745]	20615
161	ENSMUSG00000001020	38.2512	-0.114178	0.449467	-0.25403	0.799472	0.950143	S100a4	S100 calcium binding protein A4 [Source:MGI Symbol;Acc:MGI:1330282]	20198
162	ENSMUSG00000001021	8.93563	0.426399	0.653243	0.652742	0.513923	NA	S100a3	S100 calcium binding protein A3 [Source:MGI Symbol;Acc:MGI:1338849]	20197
163	ENSMUSG00000001025	293.607	-0.161962	0.254885	-0.635432	0.525147	0.852691	S100a6	S100 calcium binding protein A6 (calcyclin) [Source:MGI Symbol;Acc:MGI:1339467]	20200
164	ENSMUSG00000001027	2.60556	-1.56265	1.11489	-1.40163	0.161026	NA	Scn4a	sodium channel, voltage-gated, type IV, alpha [Source:MGI Symbol;Acc:MGI:98250]	110880
165	ENSMUSG00000001029	57.5562	0.270063	0.244924	1.10264	0.270183	0.732645	Icam2	intercellular adhesion molecule 2 [Source:MGI Symbol;Acc:MGI:96394]	15896
166	ENSMUSG00000001034	796.23	0.0503198	0.123628	0.407026	0.683989	0.912618	Mapk7	mitogen-activated protein kinase 7 [Source:MGI Symbol;Acc:MGI:1346347]	23939
167	ENSMUSG00000001036	5857.27	-0.0844919	0.112486	-0.751133	0.452573	0.825036	Epn2	epsin 2 [Source:MGI Symbol;Acc:MGI:1333766]	13855
168	ENSMUSG00000001039	220.435	0.00119798	0.151209	0.00792268	0.993679	0.999126	B9d1	B9 protein domain 1 [Source:MGI Symbol;Acc:MGI:1351471]	27078
169	ENSMUSG00000001052	2310.98	0.0623715	0.0769743	0.81029	0.417773	0.808682	Sec24b	Sec24 related gene family, member B (S. cerevisiae) [Source:MGI Symbol;Acc:MGI:2139764]	99683
170	ENSMUSG00000001053	518.959	0.148028	0.163361	0.906141	0.364861	0.783165	N4bp3	NEDD4 binding protein 3 [Source:MGI Symbol;Acc:MGI:2442218]	212706
171	ENSMUSG00000001054	1391.36	0.0381568	0.102066	0.373845	0.70852	0.919349	Rmnd5b	required for meiotic nuclear division 5 homolog B [Source:MGI Symbol;Acc:MGI:1913339]	66089
172	ENSMUSG00000001056	717.031	0.162868	0.135433	1.20257	0.229143	0.703949	Nhp2	NHP2 ribonucleoprotein [Source:MGI Symbol;Acc:MGI:1098547]	52530
173	ENSMUSG00000001062	1822.56	0.216468	0.0919019	2.35543	0.0185015	0.32995	Vps9d1	VPS9 domain containing 1 [Source:MGI Symbol;Acc:MGI:1914143]	72325
174	ENSMUSG00000001065	858.918	-0.0328489	0.132679	-0.247582	0.804457	0.951575	Zfp276	zinc finger protein (C2H2 type) 276 [Source:MGI Symbol;Acc:MGI:1888495]	57247
175	ENSMUSG00000001076	1.70201	0.337146	1.61414	0.20887	0.83455	NA	C1ql4	complement component 1, q subcomponent-like 4 [Source:MGI Symbol;Acc:MGI:3579909]	239659
176	ENSMUSG00000001082	559.314	0.172409	0.115379	1.49428	0.135102	0.603721	Mfsd10	major facilitator superfamily domain containing 10 [Source:MGI Symbol;Acc:MGI:1915544]	68294
177	ENSMUSG00000001089	4375.52	-0.140681	0.132023	-1.06557	0.286616	0.742167	Luzp1	leucine zipper protein 1 [Source:MGI Symbol;Acc:MGI:107629]	269593
178	ENSMUSG00000001095	0.812491	0.376145	1.88207	0.199858	0.841592	NA	Slc13a2	solute carrier family 13 (sodium-dependent dicarboxylate transporter), member 2 [Source:MGI Symbol;Acc:MGI:1276558]	20500
179	ENSMUSG00000001098	2046.8	0.0162677	0.0701875	0.231775	0.816713	0.95471	Kctd10	potassium channel tetramerisation domain containing 10 [Source:MGI Symbol;Acc:MGI:2141207]	330171
180	ENSMUSG00000001100	2800.12	0.100905	0.0655129	1.54023	0.123504	0.592254	Poldip2	polymerase (DNA-directed), delta interacting protein 2 [Source:MGI Symbol;Acc:MGI:1915061]	67811
181	ENSMUSG00000001103	141.393	-0.231473	0.2497	-0.927003	0.353925	0.781009	Sebox	SEBOX homeobox [Source:MGI Symbol;Acc:MGI:108012]	18292
182	ENSMUSG00000001105	1179.88	0.0845664	0.0867559	0.974763	0.329678	0.771249	Ift20	intraflagellar transport 20 [Source:MGI Symbol;Acc:MGI:1915585]	55978
183	ENSMUSG00000001119	2302.79	0.0829259	0.205558	0.403418	0.686641	0.913552	Col6a1	collagen, type VI, alpha 1 [Source:MGI Symbol;Acc:MGI:88459]	12833
184	ENSMUSG00000001120	1357.91	0.0238288	0.0856661	0.27816	0.78089	0.944282	Pcbp3	poly(rC) binding protein 3 [Source:MGI Symbol;Acc:MGI:1890470]	59093
185	ENSMUSG00000001123	196.722	-0.152835	0.146039	-1.04654	0.295314	0.747605	Lgals9	lectin, galactose binding, soluble 9 [Source:MGI Symbol;Acc:MGI:109496]	16859
186	ENSMUSG00000001127	4725.58	-0.0677629	0.0533097	-1.27112	0.203687	0.68155	Araf	Araf proto-oncogene, serine/threonine kinase [Source:MGI Symbol;Acc:MGI:88065]	11836
187	ENSMUSG00000001128	315.339	0.0501179	0.183076	0.273755	0.784273	0.945694	Cfp	complement factor properdin [Source:MGI Symbol;Acc:MGI:97545]	18636
188	ENSMUSG00000001131	15.4001	-0.9153	0.735162	-1.24503	0.21312	NA	Timp1	tissue inhibitor of metalloproteinase 1 [Source:MGI Symbol;Acc:MGI:98752]	21857
189	ENSMUSG00000001134	106.356	0.0410379	0.18674	0.21976	0.826058	0.958322	Uxt	ubiquitously expressed prefoldin like chaperone [Source:MGI Symbol;Acc:MGI:1277988]	22294
190	ENSMUSG00000001138	1264.12	0.109849	0.0831947	1.32038	0.186708	0.664827	Cnnm3	cyclin M3 [Source:MGI Symbol;Acc:MGI:2151055]	94218
191	ENSMUSG00000001143	1964.07	-0.114824	0.127224	-0.902532	0.366774	0.784651	Lman2l	lectin, mannose-binding 2-like [Source:MGI Symbol;Acc:MGI:2443010]	214895
192	ENSMUSG00000001150	2494.19	0.00883112	0.0658568	0.134096	0.893327	0.972388	Mcm3ap	minichromosome maintenance complex component 3 associated protein [Source:MGI Symbol;Acc:MGI:1930089]	54387
193	ENSMUSG00000001151	1729.2	0.0353264	0.0915852	0.385721	0.699703	0.917451	Pcnt	pericentrin (kendrin) [Source:MGI Symbol;Acc:MGI:102722]	18541
194	ENSMUSG00000001155	2.09108	0.522512	1.58612	0.329428	0.741832	NA	Ftcd	formiminotransferase cyclodeaminase [Source:MGI Symbol;Acc:MGI:1339962]	14317
195	ENSMUSG00000001156	869.509	0.00927611	0.109141	0.0849924	0.932267	0.98284	Mxd1	MAX dimerization protein 1 [Source:MGI Symbol;Acc:MGI:96908]	17119
196	ENSMUSG00000001157	1039.24	-0.0229832	0.0773564	-0.297109	0.766384	0.939259	Gmcl1	germ cell-less, spermatogenesis associated 1 [Source:MGI Symbol;Acc:MGI:1345156]	23885
197	ENSMUSG00000001158	955.898	-0.163031	0.10193	-1.59944	0.109723	0.572391	Snrnp27	small nuclear ribonucleoprotein 27 (U4/U6.U5) [Source:MGI Symbol;Acc:MGI:1913868]	66618
198	ENSMUSG00000001166	26.8973	0.546258	0.398913	1.36937	0.170885	0.64922	Oas1c	2'-5' oligoadenylate synthetase 1C [Source:MGI Symbol;Acc:MGI:2149633]	114643
199	ENSMUSG00000001173	2750.57	-0.0906211	0.0854608	-1.06038	0.288971	0.744768	Ocrl	OCRL, inositol polyphosphate-5-phosphatase [Source:MGI Symbol;Acc:MGI:109589]	320634
200	ENSMUSG00000001175	89443.9	0.071619	0.0666879	1.07394	0.282849	0.741906	Calm1	calmodulin 1 [Source:MGI Symbol;Acc:MGI:88251]	12313
201	ENSMUSG00000001211	9642.8	-0.000145915	0.0459121	-0.00317815	0.997464	0.999603	Agpat3	1-acylglycerol-3-phosphate O-acyltransferase 3 [Source:MGI Symbol;Acc:MGI:1336186]	28169
202	ENSMUSG00000001225	7.56004	-0.183912	0.665658	-0.276286	0.782329	NA	Slc26a3	solute carrier family 26, member 3 [Source:MGI Symbol;Acc:MGI:107181]	13487
203	ENSMUSG00000001227	4744.68	0.160073	0.0714384	2.24071	0.0250449	0.36824	Sema6b	sema domain, transmembrane domain (TM), and cytoplasmic domain, (semaphorin) 6B [Source:MGI Symbol;Acc:MGI:1202889]	20359
204	ENSMUSG00000001228	25.3913	-0.131656	0.340924	-0.386174	0.699368	0.917213	Uhrf1	ubiquitin-like, containing PHD and RING finger domains, 1 [Source:MGI Symbol;Acc:MGI:1338889]	18140
205	ENSMUSG00000001229	2840.11	0.0335821	0.0567196	0.592073	0.553802	0.866263	Dpp9	dipeptidylpeptidase 9 [Source:MGI Symbol;Acc:MGI:2443967]	224897
206	ENSMUSG00000001240	551.017	-0.010646	0.144585	-0.0736314	0.941304	0.984844	Ramp2	receptor (calcitonin) activity modifying protein 2 [Source:MGI Symbol;Acc:MGI:1859650]	54409
207	ENSMUSG00000001247	227.597	-0.0120769	0.218414	-0.0552935	0.955905	0.988535	Lsr	lipolysis stimulated lipoprotein receptor [Source:MGI Symbol;Acc:MGI:1927471]	54135
208	ENSMUSG00000001248	4222.69	0.085494	0.0827087	1.03368	0.301288	0.751405	Gramd1a	GRAM domain containing 1A [Source:MGI Symbol;Acc:MGI:105490]	52857
209	ENSMUSG00000001249	60.594	0.28582	0.23912	1.1953	0.23197	0.705857	Hpn	hepsin [Source:MGI Symbol;Acc:MGI:1196620]	15451
210	ENSMUSG00000001260	688.712	0.0930731	0.124505	0.747542	0.454736	0.826688	Gabrg1	gamma-aminobutyric acid (GABA) A receptor, subunit gamma 1 [Source:MGI Symbol;Acc:MGI:103156]	14405
211	ENSMUSG00000001270	30834.2	0.261474	0.111375	2.34768	0.0188906	0.332736	Ckb	creatine kinase, brain [Source:MGI Symbol;Acc:MGI:88407]	12709
212	ENSMUSG00000001280	1100.96	-0.166634	0.0959887	-1.73597	0.0825688	0.53476	Sp1	trans-acting transcription factor 1 [Source:MGI Symbol;Acc:MGI:98372]	20683
213	ENSMUSG00000001281	19.5988	-0.125003	0.604838	-0.206672	0.836266	NA	Itgb7	integrin beta 7 [Source:MGI Symbol;Acc:MGI:96616]	16421
214	ENSMUSG00000001285	815.654	0.0865826	0.0909656	0.951817	0.34119	0.776081	Myg1	melanocyte proliferating gene 1 [Source:MGI Symbol;Acc:MGI:1929864]	60315
215	ENSMUSG00000001288	401.674	0.0948961	0.122921	0.772007	0.44011	0.819622	Rarg	retinoic acid receptor, gamma [Source:MGI Symbol;Acc:MGI:97858]	19411
216	ENSMUSG00000001289	3020.26	0.0320978	0.0790165	0.406216	0.684584	0.912965	Pfdn5	prefoldin 5 [Source:MGI Symbol;Acc:MGI:1928753]	56612
217	ENSMUSG00000001300	1690.94	0.1431	0.132889	1.07684	0.28155	0.741657	Efnb2	ephrin B2 [Source:MGI Symbol;Acc:MGI:105097]	13642
218	ENSMUSG00000001305	293.909	-0.166197	0.128425	-1.29412	0.195625	0.672621	Rrp15	ribosomal RNA processing 15 homolog (S. cerevisiae) [Source:MGI Symbol;Acc:MGI:1914473]	67223
219	ENSMUSG00000001313	1659.14	0.285417	0.165249	1.72719	0.0841336	0.537835	Rnd2	Rho family GTPase 2 [Source:MGI Symbol;Acc:MGI:1338755]	11858
220	ENSMUSG00000001323	3220.57	-0.176165	0.0860818	-2.04648	0.0407091	0.427327	Srr	serine racemase [Source:MGI Symbol;Acc:MGI:1351636]	27364
221	ENSMUSG00000001333	30.7741	0.303109	0.338833	0.894566	0.371019	0.787406	Sync	syncoilin [Source:MGI Symbol;Acc:MGI:1916078]	68828
222	ENSMUSG00000001334	2473.5	0.00993828	0.104094	0.0954744	0.923938	0.981544	Fndc5	fibronectin type III domain containing 5 [Source:MGI Symbol;Acc:MGI:1917614]	384061
223	ENSMUSG00000001348	17.586	0.223501	0.52831	0.42305	0.672259	NA	Acp5	acid phosphatase 5, tartrate resistant [Source:MGI Symbol;Acc:MGI:87883]	11433
224	ENSMUSG00000001349	13.7089	-0.0745669	0.589599	-0.126471	0.899359	NA	Cnn1	calponin 1 [Source:MGI Symbol;Acc:MGI:104979]	12797
225	ENSMUSG00000001366	2404.8	0.332963	0.170549	1.9523	0.0509022	0.452804	Fbxo9	f-box protein 9 [Source:MGI Symbol;Acc:MGI:1918788]	71538
226	ENSMUSG00000001376	2386.98	-0.0252849	0.0915543	-0.276173	0.782415	0.945184	Vps50	VPS50 EARP/GARPII complex subunit [Source:MGI Symbol;Acc:MGI:1920538]	73288
227	ENSMUSG00000001380	2356.96	0.0609502	0.0816217	0.74674	0.45522	0.827063	Hars	histidyl-tRNA synthetase [Source:MGI Symbol;Acc:MGI:108087]	15115
228	ENSMUSG00000001383	5338.22	-0.09348	0.0697874	-1.3395	0.180409	0.6574	Zmat2	zinc finger, matrin type 2 [Source:MGI Symbol;Acc:MGI:1913742]	66492
229	ENSMUSG00000001403	3.52129	0.215432	1.05298	0.204593	0.83789	NA	Ube2c	ubiquitin-conjugating enzyme E2C [Source:MGI Symbol;Acc:MGI:1915862]	68612
230	ENSMUSG00000001415	3269.19	0.0963893	0.0720862	1.33714	0.181177	0.659143	Smg5	Smg-5 homolog, nonsense mediated mRNA decay factor (C. elegans) [Source:MGI Symbol;Acc:MGI:2447364]	229512
231	ENSMUSG00000001416	3230.79	0.056148	0.0747844	0.750798	0.452774	0.825233	Cct3	chaperonin containing Tcp1, subunit 3 (gamma) [Source:MGI Symbol;Acc:MGI:104708]	12462
232	ENSMUSG00000001418	1066.91	0.0730569	0.0937652	0.779147	0.435893	0.818434	Glmp	glycosylated lysosomal membrane protein [Source:MGI Symbol;Acc:MGI:1913318]	56700
233	ENSMUSG00000001419	9709.14	0.0416003	0.0953806	0.436151	0.662727	0.906549	Mef2d	myocyte enhancer factor 2D [Source:MGI Symbol;Acc:MGI:99533]	17261
234	ENSMUSG00000001420	19.4181	0.678869	0.384594	1.76516	0.0775373	NA	Tmem79	transmembrane protein 79 [Source:MGI Symbol;Acc:MGI:1919163]	71913
235	ENSMUSG00000001424	3336.1	-0.0651091	0.0756998	-0.860096	0.389736	0.796952	Snd1	staphylococcal nuclease and tudor domain containing 1 [Source:MGI Symbol;Acc:MGI:1929266]	56463
236	ENSMUSG00000001435	306.972	0.189429	0.248128	0.763432	0.445206	0.821448	Col18a1	collagen, type XVIII, alpha 1 [Source:MGI Symbol;Acc:MGI:88451]	12822
237	ENSMUSG00000001436	463.495	0.16024	0.121965	1.31382	0.188906	0.665853	Slc19a1	solute carrier family 19 (folate transporter), member 1 [Source:MGI Symbol;Acc:MGI:103182]	20509
238	ENSMUSG00000001440	6963.59	-0.0897609	0.0552037	-1.62599	0.103951	0.566999	Kpnb1	karyopherin (importin) beta 1 [Source:MGI Symbol;Acc:MGI:107532]	16211
239	ENSMUSG00000001441	6218.15	-0.00924153	0.0658998	-0.140236	0.888473	0.971084	Npepps	aminopeptidase puromycin sensitive [Source:MGI Symbol;Acc:MGI:1101358]	19155
240	ENSMUSG00000001444	2.67854	-0.736523	1.25634	-0.586245	0.557711	NA	Tbx21	T-box 21 [Source:MGI Symbol;Acc:MGI:1888984]	57765
241	ENSMUSG00000001445	1325.07	0.0587567	0.0803977	0.730826	0.464886	0.829759	Mrpl10	mitochondrial ribosomal protein L10 [Source:MGI Symbol;Acc:MGI:1333801]	107732
242	ENSMUSG00000001467	1923.96	0.128809	0.123497	1.04301	0.296942	0.748453	Cyp51	cytochrome P450, family 51 [Source:MGI Symbol;Acc:MGI:106040]	13121
243	ENSMUSG00000001472	19478.3	0.127836	0.0763843	1.6736	0.0942098	0.551931	Tcf25	transcription factor 25 (basic helix-loop-helix) [Source:MGI Symbol;Acc:MGI:1914105]	66855
244	ENSMUSG00000001473	43.6502	-0.125145	0.3579	-0.349666	0.72659	0.924452	Tubb6	tubulin, beta 6 class V [Source:MGI Symbol;Acc:MGI:1915201]	67951
245	ENSMUSG00000001482	1564.05	-0.0723214	0.0804004	-0.899516	0.368378	0.786331	Def8	differentially expressed in FDCP 8 [Source:MGI Symbol;Acc:MGI:1346331]	23854
246	ENSMUSG00000001493	33.446	0.05632	0.320026	0.175986	0.860305	0.966272	Meox1	mesenchyme homeobox 1 [Source:MGI Symbol;Acc:MGI:103220]	17285
247	ENSMUSG00000001494	3.5659	-0.123135	1.31114	-0.0939143	0.925177	NA	Sost	sclerostin [Source:MGI Symbol;Acc:MGI:1921749]	74499
248	ENSMUSG00000001496	17.5493	-0.30873	0.647015	-0.47716	0.633248	NA	Nkx2-1	NK2 homeobox 1 [Source:MGI Symbol;Acc:MGI:108067]	21869
249	ENSMUSG00000001504	20.6647	0.418621	1.54766	0.270486	0.786786	NA	Irx2	Iroquois homeobox 2 [Source:MGI Symbol;Acc:MGI:1197526]	16372
250	ENSMUSG00000001506	294.936	0.580587	0.256504	2.26346	0.0236071	0.359734	Col1a1	collagen, type I, alpha 1 [Source:MGI Symbol;Acc:MGI:88467]	12842
251	ENSMUSG00000001507	751.969	0.247989	0.165155	1.50155	0.133212	0.603469	Itga3	integrin alpha 3 [Source:MGI Symbol;Acc:MGI:96602]	16400
252	ENSMUSG00000001508	6.72323	0.660842	0.637642	1.03638	0.300023	NA	Sgca	sarcoglycan, alpha (dystrophin-associated glycoprotein) [Source:MGI Symbol;Acc:MGI:894698]	20391
253	ENSMUSG00000001510	3.30777	1.14794	1.01941	1.12608	0.260134	NA	Dlx3	distal-less homeobox 3 [Source:MGI Symbol;Acc:MGI:94903]	13393
254	ENSMUSG00000001517	47.8439	0.0329528	0.330096	0.0998279	0.920481	0.980836	Foxm1	forkhead box M1 [Source:MGI Symbol;Acc:MGI:1347487]	14235
255	ENSMUSG00000001518	632.401	0.16511	0.109139	1.51284	0.130321	0.601468	Itfg2	integrin alpha FG-GAP repeat containing 2 [Source:MGI Symbol;Acc:MGI:1915450]	101142
256	ENSMUSG00000001520	746.548	0.00754966	0.0983055	0.0767979	0.938784	0.984804	Nrip2	nuclear receptor interacting protein 2 [Source:MGI Symbol;Acc:MGI:1891884]	60345
257	ENSMUSG00000001521	840.284	-0.181181	0.130684	-1.38641	0.165621	0.643369	Tulp3	tubby-like protein 3 [Source:MGI Symbol;Acc:MGI:1329045]	22158
258	ENSMUSG00000001524	398.967	0.0787732	0.134055	0.587621	0.556787	0.866301	Gtf2h4	general transcription factor II H, polypeptide 4 [Source:MGI Symbol;Acc:MGI:1338799]	14885
259	ENSMUSG00000001525	10870.6	0.378874	0.189339	2.00103	0.0453888	0.436019	Tubb5	tubulin, beta 5 class I [Source:MGI Symbol;Acc:MGI:107812]	22154
260	ENSMUSG00000001542	984.47	0.0210458	0.141716	0.148507	0.881943	0.970311	Ell2	elongation factor RNA polymerase II 2 [Source:MGI Symbol;Acc:MGI:2183438]	192657
261	ENSMUSG00000001552	1764.66	0.0646469	0.177078	0.365076	0.715055	0.921322	Jup	junction plakoglobin [Source:MGI Symbol;Acc:MGI:96650]	16480
262	ENSMUSG00000001555	228.357	0.104154	0.140242	0.742677	0.457678	0.828297	Fkbp10	FK506 binding protein 10 [Source:MGI Symbol;Acc:MGI:104769]	14230
263	ENSMUSG00000001558	7.10384	-0.911476	0.70352	-1.29559	0.195115	NA	Klhl10	kelch-like 10 [Source:MGI Symbol;Acc:MGI:2181067]	66720
264	ENSMUSG00000001569	1217.26	-0.0596975	0.0668567	-0.892917	0.371902	0.788156	Nom1	nucleolar protein with MIF4G domain 1 [Source:MGI Symbol;Acc:MGI:1861749]	433864
265	ENSMUSG00000001576	3475.74	0.0705573	0.0577174	1.22246	0.221533	0.697832	Ergic1	endoplasmic reticulum-golgi intermediate compartment (ERGIC) 1 [Source:MGI Symbol;Acc:MGI:1914708]	67458
266	ENSMUSG00000001583	2.37383	0.402247	1.10236	0.364895	0.71519	NA	Tnk1	tyrosine kinase, non-receptor, 1 [Source:MGI Symbol;Acc:MGI:1930958]	83813
267	ENSMUSG00000001588	4.08975	-0.624712	1.04235	-0.599331	0.548952	NA	Acap1	ArfGAP with coiled-coil, ankyrin repeat and PH domains 1 [Source:MGI Symbol;Acc:MGI:2388270]	216859
268	ENSMUSG00000001604	20.8791	-0.283681	0.550253	-0.515546	0.606171	0.887849	Tcea3	transcription elongation factor A (SII), 3 [Source:MGI Symbol;Acc:MGI:1196908]	21401
269	ENSMUSG00000001622	0.530531	-2.47483	2.67697	-0.924487	0.355233	NA	Csn3	casein kappa [Source:MGI Symbol;Acc:MGI:107461]	12994
270	ENSMUSG00000001627	1094.3	0.0507756	0.0714407	0.710738	0.477247	0.834765	Ifrd1	interferon-related developmental regulator 1 [Source:MGI Symbol;Acc:MGI:1316717]	15982
271	ENSMUSG00000001630	955.507	0.0687305	0.0794819	0.864732	0.387186	0.795638	Stk38l	serine/threonine kinase 38 like [Source:MGI Symbol;Acc:MGI:1922250]	232533
272	ENSMUSG00000001632	1533.02	-0.00289496	0.102596	-0.028217	0.977489	0.994948	Brpf1	bromodomain and PHD finger containing, 1 [Source:MGI Symbol;Acc:MGI:1926033]	78783
273	ENSMUSG00000001642	1084.36	0.184704	0.12632	1.46218	0.143691	0.61613	Akr1b3	aldo-keto reductase family 1, member B3 (aldose reductase) [Source:MGI Symbol;Acc:MGI:1353494]	11677
274	ENSMUSG00000001661	1.4464	0.263928	1.62293	0.162625	0.870814	NA	Hoxc6	homeobox C6 [Source:MGI Symbol;Acc:MGI:96197]	15425
275	ENSMUSG00000001663	249.494	0.211074	0.169648	1.24419	0.21343	0.691401	Gstt1	glutathione S-transferase, theta 1 [Source:MGI Symbol;Acc:MGI:107379]	14871
276	ENSMUSG00000001665	113.347	-0.170535	0.238829	-0.714046	0.475199	0.834702	Gstt3	glutathione S-transferase, theta 3 [Source:MGI Symbol;Acc:MGI:2143526]	103140
277	ENSMUSG00000001666	550.874	0.0959851	0.159277	0.60263	0.546755	0.863318	Ddt	D-dopachrome tautomerase [Source:MGI Symbol;Acc:MGI:1298381]	13202
278	ENSMUSG00000001670	2.79032	-0.797216	1.24648	-0.639574	0.522449	NA	Tat	tyrosine aminotransferase [Source:MGI Symbol;Acc:MGI:98487]	234724
279	ENSMUSG00000001672	10.5019	0.0415835	0.564614	0.0736494	0.941289	NA	Marveld3	MARVEL (membrane-associating) domain containing 3 [Source:MGI Symbol;Acc:MGI:1920858]	73608
280	ENSMUSG00000001674	661.137	-0.0762107	0.0807983	-0.943222	0.345568	0.777319	Ddx18	DEAD (Asp-Glu-Ala-Asp) box polypeptide 18 [Source:MGI Symbol;Acc:MGI:1914192]	66942
281	ENSMUSG00000001687	5422.51	0.0132482	0.0674864	0.196308	0.844369	0.963101	Ubl3	ubiquitin-like 3 [Source:MGI Symbol;Acc:MGI:1344373]	24109
282	ENSMUSG00000001700	547.301	0.133484	0.124219	1.07459	0.282559	0.741906	Gramd3	GRAM domain containing 3 [Source:MGI Symbol;Acc:MGI:1914815]	107022
283	ENSMUSG00000001707	547.601	0.0639352	0.118106	0.541336	0.588276	0.88097	Eef1e1	eukaryotic translation elongation factor 1 epsilon 1 [Source:MGI Symbol;Acc:MGI:1913393]	66143
284	ENSMUSG00000001729	5176.72	0.143087	0.0663971	2.15501	0.0311608	0.396396	Akt1	thymoma viral proto-oncogene 1 [Source:MGI Symbol;Acc:MGI:87986]	11651
285	ENSMUSG00000001739	4.53839	-1.18473	0.789818	-1.5	0.133613	NA	Cldn15	claudin 15 [Source:MGI Symbol;Acc:MGI:1913103]	60363
286	ENSMUSG00000001741	1083.44	-0.374298	0.241428	-1.55035	0.121057	0.588471	Il16	interleukin 16 [Source:MGI Symbol;Acc:MGI:1270855]	16170
287	ENSMUSG00000001750	594.408	-0.00821529	0.15901	-0.0516652	0.958795	0.988535	Tcirg1	T cell, immune regulator 1, ATPase, H+ transporting, lysosomal V0 protein A3 [Source:MGI Symbol;Acc:MGI:1350931]	27060
288	ENSMUSG00000001751	288.258	-0.0429302	0.15434	-0.278153	0.780895	0.944282	Naglu	alpha-N-acetylglucosaminidase (Sanfilippo disease IIIB) [Source:MGI Symbol;Acc:MGI:1351641]	27419
289	ENSMUSG00000001755	774.414	-0.0576451	0.106896	-0.539263	0.589705	0.88171	Coasy	Coenzyme A synthase [Source:MGI Symbol;Acc:MGI:1918993]	71743
290	ENSMUSG00000001761	641.593	0.0150555	0.104064	0.144675	0.884968	0.970882	Smo	smoothened, frizzled class receptor [Source:MGI Symbol;Acc:MGI:108075]	319757
291	ENSMUSG00000001763	1041.95	0.0911192	0.090499	1.00685	0.314006	0.758596	Tspan33	tetraspanin 33 [Source:MGI Symbol;Acc:MGI:1919012]	232670
292	ENSMUSG00000001767	650.37	-0.135929	0.0945547	-1.43757	0.150557	0.626229	Crnkl1	crooked neck pre-mRNA splicing factor 1 [Source:MGI Symbol;Acc:MGI:1914127]	66877
293	ENSMUSG00000001768	1098.67	-0.0445805	0.0931696	-0.478487	0.632304	0.896911	Rin2	Ras and Rab interactor 2 [Source:MGI Symbol;Acc:MGI:1921280]	74030
294	ENSMUSG00000001773	221.88	-0.269888	0.196865	-1.37093	0.170397	0.648564	Folh1	folate hydrolase 1 [Source:MGI Symbol;Acc:MGI:1858193]	53320
295	ENSMUSG00000001774	2936.89	-0.079426	0.0828675	-0.95847	0.337826	0.774947	Chordc1	cysteine and histidine-rich domain (CHORD)-containing, zinc-binding protein 1 [Source:MGI Symbol;Acc:MGI:1914167]	66917
296	ENSMUSG00000001783	3268.99	0.0327958	0.0710061	0.461873	0.644173	0.900344	Rtcb	RNA 2',3'-cyclic phosphate and 5'-OH ligase [Source:MGI Symbol;Acc:MGI:106379]	28088
297	ENSMUSG00000001785	591.675	0.0202838	0.0970416	0.209022	0.834431	0.959675	Pwp1	PWP1 homolog, endonuclein [Source:MGI Symbol;Acc:MGI:1914735]	103136
298	ENSMUSG00000001786	940.894	-0.0618849	0.0945893	-0.654248	0.512952	0.84773	Fbxo7	F-box protein 7 [Source:MGI Symbol;Acc:MGI:1917004]	69754
299	ENSMUSG00000001794	3988.68	0.0935287	0.0976154	0.958135	0.337994	0.774947	Capns1	calpain, small subunit 1 [Source:MGI Symbol;Acc:MGI:88266]	12336
300	ENSMUSG00000001802	2767.56	0.174841	0.0640068	2.73161	0.00630265	0.215519	Lrp3	low density lipoprotein receptor-related protein 3 [Source:MGI Symbol;Acc:MGI:3584516]	435965
301	ENSMUSG00000001815	2.04222	3.04688	2.14031	1.42357	0.154572	NA	Evx2	even-skipped homeobox 2 [Source:MGI Symbol;Acc:MGI:95462]	14029
302	ENSMUSG00000001827	161.507	-1.07342	1.16976	-0.917641	0.358807	0.78194	Folr1	folate receptor 1 (adult) [Source:MGI Symbol;Acc:MGI:95568]	14275
303	ENSMUSG00000001829	1998.18	0.0103989	0.0715697	0.145298	0.884476	0.970882	Clpb	ClpB caseinolytic peptidase B [Source:MGI Symbol;Acc:MGI:1100517]	20480
304	ENSMUSG00000001833	12901.1	0.0166193	0.0779198	0.213287	0.831103	0.959105	Septin7	septin 7 [Source:MGI Symbol;Acc:MGI:1335094]	235072
305	ENSMUSG00000001844	603.359	0.0186606	0.107275	0.173952	0.861904	0.966403	Zdhhc4	zinc finger, DHHC domain containing 4 [Source:MGI Symbol;Acc:MGI:1920131]	72881
306	ENSMUSG00000001847	9681.93	0.0561774	0.0691649	0.812224	0.416663	0.807946	Rac1	Rac family small GTPase 1 [Source:MGI Symbol;Acc:MGI:97845]	19353
307	ENSMUSG00000001855	1754.88	-0.0837307	0.0966026	-0.866754	0.386077	0.795557	Nup214	nucleoporin 214 [Source:MGI Symbol;Acc:MGI:1095411]	227720
308	ENSMUSG00000001864	352.002	0.00188084	0.14016	0.0134193	0.989293	0.998256	Aif1l	allograft inflammatory factor 1-like [Source:MGI Symbol;Acc:MGI:1919598]	108897
309	ENSMUSG00000001865	2.1387	-0.100609	1.72635	-0.0582782	0.953527	NA	Cpa3	carboxypeptidase A3, mast cell [Source:MGI Symbol;Acc:MGI:88479]	12873
310	ENSMUSG00000001870	228.07	-0.0456513	0.159017	-0.287084	0.774048	0.941934	Ltbp1	latent transforming growth factor beta binding protein 1 [Source:MGI Symbol;Acc:MGI:109151]	268977
311	ENSMUSG00000001891	2414.86	0.0697724	0.0811401	0.859901	0.389844	0.797062	Ugp2	UDP-glucose pyrophosphorylase 2 [Source:MGI Symbol;Acc:MGI:2183447]	216558
312	ENSMUSG00000001901	60.992	0.258406	0.294219	0.878278	0.379793	0.792368	Kcnh6	potassium voltage-gated channel, subfamily H (eag-related), member 6 [Source:MGI Symbol;Acc:MGI:2684139]	192775
313	ENSMUSG00000001909	2090.65	0.103707	0.0843808	1.22904	0.219058	0.695115	Trmt1	tRNA methyltransferase 1 [Source:MGI Symbol;Acc:MGI:1289155]	212528
314	ENSMUSG00000001910	4592.05	0.0355189	0.0621809	0.57122	0.567851	0.87052	Nacc1	nucleus accumbens associated 1, BEN and BTB (POZ) domain containing [Source:MGI Symbol;Acc:MGI:1914080]	66830
315	ENSMUSG00000001911	13547.7	0.0175629	0.0899329	0.195289	0.845167	0.963227	Nfix	nuclear factor I/X [Source:MGI Symbol;Acc:MGI:97311]	18032
316	ENSMUSG00000001918	108.623	-0.784289	0.388909	-2.01664	0.043733	0.433438	Slc1a5	solute carrier family 1 (neutral amino acid transporter), member 5 [Source:MGI Symbol;Acc:MGI:105305]	20514
317	ENSMUSG00000001924	13107.2	-0.070458	0.0404447	-1.74208	0.0814938	0.533741	Uba1	ubiquitin-like modifier activating enzyme 1 [Source:MGI Symbol;Acc:MGI:98890]	22201
318	ENSMUSG00000001930	1230.01	-0.345489	0.48068	-0.71875	0.472295	0.834274	Vwf	Von Willebrand factor [Source:MGI Symbol;Acc:MGI:98941]	22371
319	ENSMUSG00000001942	640.178	-0.0780643	0.0800265	-0.97548	0.329322	0.770641	Siae	sialic acid acetylesterase [Source:MGI Symbol;Acc:MGI:104803]	22619
320	ENSMUSG00000001943	75.0405	-0.0863088	0.199151	-0.433383	0.664737	0.907456	Vsig2	V-set and immunoglobulin domain containing 2 [Source:MGI Symbol;Acc:MGI:1928009]	57276
321	ENSMUSG00000001946	409.653	0.0489831	0.154879	0.316267	0.7518	0.933268	Esam	endothelial cell-specific adhesion molecule [Source:MGI Symbol;Acc:MGI:1916774]	69524
322	ENSMUSG00000001948	57.2794	-0.167132	0.267438	-0.624937	0.532013	0.856744	Spa17	sperm autoantigenic protein 17 [Source:MGI Symbol;Acc:MGI:1333778]	20686
323	ENSMUSG00000001962	788.279	-0.0495255	0.0894182	-0.553864	0.579672	0.87654	Fam50a	family with sequence similarity 50, member A [Source:MGI Symbol;Acc:MGI:1351626]	108160
324	ENSMUSG00000001964	882.186	-0.0336994	0.0840631	-0.400883	0.688506	0.914338	Emd	emerin [Source:MGI Symbol;Acc:MGI:108117]	13726
325	ENSMUSG00000001983	374.574	-0.0260399	0.129647	-0.200853	0.840814	0.962359	Taco1	translational activator of mitochondrially encoded cytochrome c oxidase I [Source:MGI Symbol;Acc:MGI:1917457]	70207
326	ENSMUSG00000001985	3924.38	0.108515	0.16355	0.663496	0.507013	0.844965	Grik3	glutamate receptor, ionotropic, kainate 3 [Source:MGI Symbol;Acc:MGI:95816]	14807
327	ENSMUSG00000001986	7974.62	-0.107616	0.0871925	-1.23424	0.217115	0.693184	Gria3	glutamate receptor, ionotropic, AMPA3 (alpha 3) [Source:MGI Symbol;Acc:MGI:95810]	53623
328	ENSMUSG00000001988	384.348	0.0897558	0.140232	0.640051	0.522139	0.851788	Npas1	neuronal PAS domain protein 1 [Source:MGI Symbol;Acc:MGI:109205]	18142
329	ENSMUSG00000001995	2865.41	-0.104327	0.151459	-0.688813	0.490941	0.838127	Sipa1l2	signal-induced proliferation-associated 1 like 2 [Source:MGI Symbol;Acc:MGI:2676970]	244668
330	ENSMUSG00000001998	625.277	-0.0989547	0.116701	-0.84793	0.396477	0.800765	Ap4e1	adaptor-related protein complex AP-4, epsilon 1 [Source:MGI Symbol;Acc:MGI:1336993]	108011
331	ENSMUSG00000001999	363.447	0.175107	0.165494	1.05809	0.290014	0.745298	Blvra	biliverdin reductase A [Source:MGI Symbol;Acc:MGI:88170]	109778
332	ENSMUSG00000002006	4508.53	0.110832	0.102636	1.07986	0.280206	0.739921	Pdzd4	PDZ domain containing 4 [Source:MGI Symbol;Acc:MGI:2443483]	245469
333	ENSMUSG00000002007	203.508	-0.0649502	0.161422	-0.402362	0.687417	0.914002	Srpk3	serine/arginine-rich protein specific kinase 3 [Source:MGI Symbol;Acc:MGI:1891338]	56504
334	ENSMUSG00000002010	3378.15	0.110607	0.0729516	1.51617	0.129476	0.600171	Idh3g	isocitrate dehydrogenase 3 (NAD+), gamma [Source:MGI Symbol;Acc:MGI:1099463]	15929
335	ENSMUSG00000002012	1917.75	0.337266	0.146951	2.29508	0.0217283	0.350213	Pnck	pregnancy upregulated non-ubiquitously expressed CaM kinase [Source:MGI Symbol;Acc:MGI:1347357]	93843
336	ENSMUSG00000002014	920.504	0.068719	0.0867141	0.792478	0.428082	0.813858	Ssr4	signal sequence receptor, delta [Source:MGI Symbol;Acc:MGI:1099464]	20832
337	ENSMUSG00000002015	1458.55	0.0577346	0.115818	0.498493	0.618137	0.892831	Bcap31	B cell receptor associated protein 31 [Source:MGI Symbol;Acc:MGI:1350933]	27061
338	ENSMUSG00000002017	1430.44	-0.0294956	0.0714241	-0.412964	0.679633	0.910082	Fam98a	family with sequence similarity 98, member A [Source:MGI Symbol;Acc:MGI:1919972]	72722
339	ENSMUSG00000002020	23.7513	1.87866	0.83127	2.25999	NA	NA	Ltbp2	latent transforming growth factor beta binding protein 2 [Source:MGI Symbol;Acc:MGI:99502]	16997
340	ENSMUSG00000002028	9524.82	-0.218832	0.163921	-1.33498	0.181882	0.659936	Kmt2a	lysine (K)-specific methyltransferase 2A [Source:MGI Symbol;Acc:MGI:96995]	214162
341	ENSMUSG00000002031	1034.83	0.0850216	0.0797029	1.06673	0.286093	0.742167	Ift46	intraflagellar transport 46 [Source:MGI Symbol;Acc:MGI:1923818]	76568
342	ENSMUSG00000002032	1972.5	0.174325	0.0892517	1.95318	0.0507978	0.452416	Tmem25	transmembrane protein 25 [Source:MGI Symbol;Acc:MGI:1918937]	71687
343	ENSMUSG00000002033	1.37729	-1.14162	1.96492	-0.581	0.56124	NA	Cd3g	CD3 antigen, gamma polypeptide [Source:MGI Symbol;Acc:MGI:88333]	12502
344	ENSMUSG00000002043	166.118	0.0987843	0.158965	0.621421	0.534323	0.857874	Trappc6a	trafficking protein particle complex 6A [Source:MGI Symbol;Acc:MGI:1914341]	67091
345	ENSMUSG00000002052	8769.31	-0.1393	0.0788337	-1.767	0.0772274	0.522881	Supt6	SPT6, histone chaperone and transcription elongation factor [Source:MGI Symbol;Acc:MGI:107726]	20926
346	ENSMUSG00000002055	441.14	0.456203	0.160846	2.83627	0.00456435	0.189169	Spag5	sperm associated antigen 5 [Source:MGI Symbol;Acc:MGI:1927470]	54141
347	ENSMUSG00000002057	0.86376	0.306917	1.87498	0.16369	0.869975	NA	Foxn1	forkhead box N1 [Source:MGI Symbol;Acc:MGI:102949]	15218
348	ENSMUSG00000002058	608.249	0.283871	0.111778	2.53958	0.0110985	0.276927	Unc119	unc-119 lipid binding chaperone [Source:MGI Symbol;Acc:MGI:1328357]	22248
349	ENSMUSG00000002059	515.72	0.0667203	0.134708	0.495295	0.620392	0.893136	Rab34	RAB34, member RAS oncogene family [Source:MGI Symbol;Acc:MGI:104606]	19376
350	ENSMUSG00000002064	1167.49	0.050368	0.0837972	0.601071	0.547793	0.864245	Sdf2	stromal cell derived factor 2 [Source:MGI Symbol;Acc:MGI:108019]	20316
351	ENSMUSG00000002068	333.869	0.154047	0.119092	1.29351	0.195834	0.672621	Ccne1	cyclin E1 [Source:MGI Symbol;Acc:MGI:88316]	12447
352	ENSMUSG00000002076	8.77481	0.321066	0.57686	0.556576	0.577817	NA	Hsf2bp	heat shock transcription factor 2 binding protein [Source:MGI Symbol;Acc:MGI:1921627]	74377
353	ENSMUSG00000002083	248.693	0.101579	0.143952	0.705642	0.480411	0.835234	Bbc3	BCL2 binding component 3 [Source:MGI Symbol;Acc:MGI:2181667]	170770
354	ENSMUSG00000002100	12.1776	0.846612	0.816044	1.03746	0.299522	NA	Mybpc3	myosin binding protein C, cardiac [Source:MGI Symbol;Acc:MGI:102844]	17868
355	ENSMUSG00000002102	4147.71	0.0509606	0.0804115	0.633748	0.526245	0.853453	Psmc3	proteasome (prosome, macropain) 26S subunit, ATPase 3 [Source:MGI Symbol;Acc:MGI:1098754]	19182
356	ENSMUSG00000002103	2978.62	-0.0774967	0.0541178	-1.432	0.152144	0.626886	Acp2	acid phosphatase 2, lysosomal [Source:MGI Symbol;Acc:MGI:87882]	11432
357	ENSMUSG00000002104	12.7109	0.189389	0.524219	0.361278	0.717892	NA	Rapsn	receptor-associated protein of the synapse [Source:MGI Symbol;Acc:MGI:99422]	19400
358	ENSMUSG00000002105	741.946	0.116806	0.0925806	1.26167	0.207069	0.68437	Slc39a13	solute carrier family 39 (metal ion transporter), member 13 [Source:MGI Symbol;Acc:MGI:1915677]	68427
359	ENSMUSG00000002107	16353.9	-0.198789	0.105003	-1.89318	0.0583336	0.474731	Celf2	CUGBP, Elav-like family member 2 [Source:MGI Symbol;Acc:MGI:1338822]	14007
360	ENSMUSG00000002108	105.076	0.0997222	0.207836	0.479811	0.631362	0.896911	Nr1h3	nuclear receptor subfamily 1, group H, member 3 [Source:MGI Symbol;Acc:MGI:1352462]	22259
361	ENSMUSG00000002109	412.64	0.037237	0.116732	0.318997	0.749729	0.932557	Ddb2	damage specific DNA binding protein 2 [Source:MGI Symbol;Acc:MGI:1355314]	107986
362	ENSMUSG00000002111	132.545	-0.100153	0.227497	-0.440238	0.659765	0.905348	Spi1	spleen focus forming virus (SFFV) proviral integration oncogene [Source:MGI Symbol;Acc:MGI:98282]	20375
363	ENSMUSG00000002129	2636.61	-0.0350691	0.070451	-0.49778	0.618639	0.892951	Sf3a1	splicing factor 3a, subunit 1 [Source:MGI Symbol;Acc:MGI:1914715]	67465
364	ENSMUSG00000002147	492.495	0.108391	0.1456	0.744444	0.456608	0.827929	Stat6	signal transducer and activator of transcription 6 [Source:MGI Symbol;Acc:MGI:103034]	20852
365	ENSMUSG00000002190	480.833	-0.0857837	0.111199	-0.771443	0.440444	0.820003	Clgn	calmegin [Source:MGI Symbol;Acc:MGI:107472]	12745
366	ENSMUSG00000002204	4.71111	-0.137304	0.769289	-0.178482	0.858344	NA	Napsa	napsin A aspartic peptidase [Source:MGI Symbol;Acc:MGI:109365]	16541
367	ENSMUSG00000002205	702.655	0.0275684	0.0838432	0.328809	0.7423	0.930916	Vrk3	vaccinia related kinase 3 [Source:MGI Symbol;Acc:MGI:2182465]	101568
368	ENSMUSG00000002210	999.62	0.221418	0.0938129	2.3602	0.0182649	0.328209	Smg9	smg-9 homolog, nonsense mediated mRNA decay factor (C. elegans) [Source:MGI Symbol;Acc:MGI:1919247]	71997
369	ENSMUSG00000002221	1575.61	0.0102654	0.0879756	0.116685	0.90711	0.97671	Paxip1	PAX interacting (with transcription-activation domain) protein 1 [Source:MGI Symbol;Acc:MGI:1890430]	55982
370	ENSMUSG00000002222	5487.29	-0.0614937	0.0783606	-0.784753	0.432598	0.815983	Rmnd5a	required for meiotic nuclear division 5 homolog A [Source:MGI Symbol;Acc:MGI:1915727]	68477
371	ENSMUSG00000002227	475.376	0.12461	0.153777	0.810331	0.41775	0.808682	Mov10	Mov10 RISC complex RNA helicase [Source:MGI Symbol;Acc:MGI:97054]	17454
372	ENSMUSG00000002228	9.89337	0.906312	0.675468	1.34175	0.179676	NA	Ppm1j	protein phosphatase 1J [Source:MGI Symbol;Acc:MGI:1919137]	71887
373	ENSMUSG00000002233	335.994	-0.00797974	0.142262	-0.0560919	0.955269	0.988535	Rhoc	ras homolog family member C [Source:MGI Symbol;Acc:MGI:106028]	11853
374	ENSMUSG00000002249	103.271	-0.0821557	0.225191	-0.364826	0.715241	0.921335	Tead3	TEA domain family member 3 [Source:MGI Symbol;Acc:MGI:109241]	21678
375	ENSMUSG00000002250	1008.38	0.0559633	0.121333	0.461238	0.644628	0.90051	Ppard	peroxisome proliferator activator receptor delta [Source:MGI Symbol;Acc:MGI:101884]	19015
376	ENSMUSG00000002257	61.9005	0.0111768	0.22785	0.0490531	0.960877	0.989072	Def6	differentially expressed in FDCP 6 [Source:MGI Symbol;Acc:MGI:1346328]	23853
377	ENSMUSG00000002265	13286.2	-0.0065361	0.134522	-0.0485874	0.961248	0.989317	Peg3	paternally expressed 3 [Source:MGI Symbol;Acc:MGI:104748]	18616
378	ENSMUSG00000002266	225.892	-0.108922	0.20077	-0.54252	0.58746	0.880632	Zim1	zinc finger, imprinted 1 [Source:MGI Symbol;Acc:MGI:1341879]	22776
379	ENSMUSG00000002274	1606.69	0.281177	0.150067	1.87367	0.0609754	0.482775	Metrn	meteorin, glial cell differentiation regulator [Source:MGI Symbol;Acc:MGI:1917333]	70083
380	ENSMUSG00000002279	554.666	0.0520765	0.111073	0.46885	0.639177	0.899302	Lmf1	lipase maturation factor 1 [Source:MGI Symbol;Acc:MGI:1923733]	76483
381	ENSMUSG00000002280	910.57	0.07298	0.0793512	0.919709	0.357725	0.78194	Ciao3	cytosolic iron-sulfur assembly component 3 [Source:MGI Symbol;Acc:MGI:1914813]	67563
382	ENSMUSG00000002289	77.1086	0.0481176	0.306421	0.157031	0.87522	0.970122	Angptl4	angiopoietin-like 4 [Source:MGI Symbol;Acc:MGI:1888999]	57875
383	ENSMUSG00000002297	55.7082	0.431419	0.255046	1.69154	0.0907341	0.546794	Dbf4	DBF4 zinc finger [Source:MGI Symbol;Acc:MGI:1351328]	27214
384	ENSMUSG00000002307	776.85	-0.0223902	0.0963877	-0.232293	0.816311	0.954614	Daxx	Fas death domain-associated protein [Source:MGI Symbol;Acc:MGI:1197015]	13163
385	ENSMUSG00000002308	299.668	-0.0131381	0.116857	-0.112429	0.910483	0.977514	Cd320	CD320 antigen [Source:MGI Symbol;Acc:MGI:1860083]	54219
386	ENSMUSG00000002319	2604.83	0.0728555	0.0751271	0.969763	0.332165	0.771889	Ipo4	importin 4 [Source:MGI Symbol;Acc:MGI:1923001]	75751
387	ENSMUSG00000002320	1111.32	-0.0633862	0.0755512	-0.838983	0.401479	0.801826	Tm9sf1	transmembrane 9 superfamily member 1 [Source:MGI Symbol;Acc:MGI:1921390]	74140
388	ENSMUSG00000002324	79.3463	0.0511692	0.373463	0.137013	0.891021	0.971624	Rec8	REC8 meiotic recombination protein [Source:MGI Symbol;Acc:MGI:1929645]	56739
389	ENSMUSG00000002325	509.285	0.00214695	0.160193	0.0134023	0.989307	0.998256	Irf9	interferon regulatory factor 9 [Source:MGI Symbol;Acc:MGI:107587]	16391
390	ENSMUSG00000002326	524.081	-0.0152828	0.102074	-0.149723	0.880983	0.970181	Gmpr2	guanosine monophosphate reductase 2 [Source:MGI Symbol;Acc:MGI:1917903]	105446
391	ENSMUSG00000002329	1301.09	0.0829507	0.0817561	1.01461	0.310291	0.757966	Mdp1	magnesium-dependent phosphatase 1 [Source:MGI Symbol;Acc:MGI:1915131]	67881
392	ENSMUSG00000002332	1622.81	-0.0230464	0.138236	-0.166718	0.867592	0.967676	Dhrs1	dehydrogenase/reductase (SDR family) member 1 [Source:MGI Symbol;Acc:MGI:1196314]	52585
393	ENSMUSG00000002341	6414.78	0.12793	0.11364	1.12574	0.260275	0.725668	Ncan	neurocan [Source:MGI Symbol;Acc:MGI:104694]	13004
394	ENSMUSG00000002342	781.629	0.10887	0.091281	1.19269	0.232992	0.705857	Tmem161a	transmembrane protein 161A [Source:MGI Symbol;Acc:MGI:2384577]	234371
395	ENSMUSG00000002343	824.298	0.130772	0.0951279	1.3747	0.169226	0.648365	Armc6	armadillo repeat containing 6 [Source:MGI Symbol;Acc:MGI:1924063]	76813
396	ENSMUSG00000002345	583.915	0.254217	0.1034	2.45859	0.0139482	0.30182	Borcs8	BLOC-1 related complex subunit 8 [Source:MGI Symbol;Acc:MGI:1919618]	72368
397	ENSMUSG00000002346	1649.24	-0.0336691	0.129523	-0.259948	0.794904	0.949156	Slc25a42	solute carrier family 25, member 42 [Source:MGI Symbol;Acc:MGI:1920345]	73095
398	ENSMUSG00000002365	619.466	0.0419668	0.0954071	0.439871	0.660031	0.905447	Snx9	sorting nexin 9 [Source:MGI Symbol;Acc:MGI:1913866]	66616
399	ENSMUSG00000002372	2535.46	0.0845188	0.0683498	1.23656	0.216249	0.693184	Ranbp3	RAN binding protein 3 [Source:MGI Symbol;Acc:MGI:1919060]	71810
400	ENSMUSG00000002379	1733.24	0.133917	0.117964	1.13524	0.256275	0.723598	Ndufa11	NADH:ubiquinone oxidoreductase subunit A11 [Source:MGI Symbol;Acc:MGI:1917125]	69875
401	ENSMUSG00000002384	6.46133	-0.384738	0.863461	-0.445577	0.655903	NA	Bmp8b	bone morphogenetic protein 8b [Source:MGI Symbol;Acc:MGI:107335]	12164
402	ENSMUSG00000002393	902.481	0.342266	0.106791	3.20501	0.0013506	0.116393	Nr2f6	nuclear receptor subfamily 2, group F, member 6 [Source:MGI Symbol;Acc:MGI:1352453]	13864
403	ENSMUSG00000002395	1321.66	0.1458	0.0951826	1.53179	0.125574	0.596455	Use1	unconventional SNARE in the ER 1 homolog (S. cerevisiae) [Source:MGI Symbol;Acc:MGI:1914273]	67023
404	ENSMUSG00000002396	631.131	0.0573604	0.126641	0.452938	0.650594	0.902802	Ocel1	occludin/ELL domain containing 1 [Source:MGI Symbol;Acc:MGI:1924340]	77090
405	ENSMUSG00000002409	913.656	-0.0065312	0.100432	-0.0650314	0.948149	0.986564	Dyrk1b	dual-specificity tyrosine-(Y)-phosphorylation regulated kinase 1b [Source:MGI Symbol;Acc:MGI:1330302]	13549
406	ENSMUSG00000002413	5294.41	-0.20492	0.0892417	-2.29624	0.0216622	0.349986	Braf	Braf transforming gene [Source:MGI Symbol;Acc:MGI:88190]	109880
407	ENSMUSG00000002416	1456.24	0.121009	0.0886317	1.36531	0.172157	0.650781	Ndufb2	NADH:ubiquinone oxidoreductase subunit B2 [Source:MGI Symbol;Acc:MGI:1915448]	68198
408	ENSMUSG00000002428	1060.03	-0.0454784	0.0986497	-0.461009	0.644792	0.90051	Hltf	helicase-like transcription factor [Source:MGI Symbol;Acc:MGI:1196437]	20585
409	ENSMUSG00000002455	2196.28	0.00420415	0.0807991	0.0520322	0.958503	0.988535	Prpf6	pre-mRNA splicing factor 6 [Source:MGI Symbol;Acc:MGI:1922946]	68879
410	ENSMUSG00000002458	538.487	0.00684681	0.104131	0.0657522	0.947575	0.986564	Rgs19	regulator of G-protein signaling 19 [Source:MGI Symbol;Acc:MGI:1915153]	56470
411	ENSMUSG00000002459	599.981	0.12813	0.146218	0.876295	0.38087	0.792368	Rgs20	regulator of G-protein signaling 20 [Source:MGI Symbol;Acc:MGI:1929866]	58175
412	ENSMUSG00000002475	1222.36	0.0942183	0.14731	0.639594	0.522437	0.851817	Abhd3	abhydrolase domain containing 3 [Source:MGI Symbol;Acc:MGI:2147183]	106861
413	ENSMUSG00000002477	987.973	-0.0294286	0.101706	-0.289348	0.772315	0.94103	Snrpd1	small nuclear ribonucleoprotein D1 [Source:MGI Symbol;Acc:MGI:98344]	20641
414	ENSMUSG00000002486	432.887	0.0543535	0.131347	0.413816	0.679009	0.910055	Tchp	trichoplein, keratin filament binding [Source:MGI Symbol;Acc:MGI:1925082]	77832
415	ENSMUSG00000002489	4860.32	-0.101345	0.100105	-1.01238	0.311354	0.758007	Tiam1	T cell lymphoma invasion and metastasis 1 [Source:MGI Symbol;Acc:MGI:103306]	21844
416	ENSMUSG00000002496	5896.52	-0.01871	0.101345	-0.184616	0.85353	0.964799	Tsc2	TSC complex subunit 2 [Source:MGI Symbol;Acc:MGI:102548]	22084
417	ENSMUSG00000002500	8.38027	-0.35362	0.532684	-0.663845	0.506789	NA	Rpl3l	ribosomal protein L3-like [Source:MGI Symbol;Acc:MGI:1913461]	66211
418	ENSMUSG00000002504	1075.1	0.130028	0.0903315	1.43945	0.150022	0.626229	Slc9a3r2	solute carrier family 9 (sodium/hydrogen exchanger), member 3 regulator 2 [Source:MGI Symbol;Acc:MGI:1890662]	65962
419	ENSMUSG00000002524	3856.75	0.0786968	0.0687402	1.14484	0.252274	0.72049	Puf60	poly-U binding splicing factor 60 [Source:MGI Symbol;Acc:MGI:1915209]	67959
420	ENSMUSG00000002546	4018.07	0.0138254	0.0682498	0.20257	0.839471	0.961584	Golga2	golgi autoantigen, golgin subfamily a, 2 [Source:MGI Symbol;Acc:MGI:2139395]	99412
421	ENSMUSG00000002550	1208.72	0.0882284	0.078172	1.12864	0.259048	0.724584	Uck1	uridine-cytidine kinase 1 [Source:MGI Symbol;Acc:MGI:98904]	22245
422	ENSMUSG00000002565	20.3017	-0.636345	0.450897	-1.41129	0.15816	NA	Scin	scinderin [Source:MGI Symbol;Acc:MGI:1306794]	20259
423	ENSMUSG00000002578	675.659	-0.0714598	0.127924	-0.55861	0.576428	0.87575	Ikzf4	IKAROS family zinc finger 4 [Source:MGI Symbol;Acc:MGI:1343139]	22781
424	ENSMUSG00000002580	1020.32	0.158296	0.102468	1.54483	0.122388	0.59115	Mien1	migration and invasion enhancer 1 [Source:MGI Symbol;Acc:MGI:1913678]	103742
425	ENSMUSG00000002588	14.4428	-1.20106	1.08673	-1.1052	0.269071	NA	Pon1	paraoxonase 1 [Source:MGI Symbol;Acc:MGI:103295]	18979
426	ENSMUSG00000002602	1659.54	0.0627789	0.130318	0.481735	0.629995	0.89641	Axl	AXL receptor tyrosine kinase [Source:MGI Symbol;Acc:MGI:1347244]	26362
427	ENSMUSG00000002603	234.428	-0.000565174	0.19063	-0.00296478	0.997634	0.999603	Tgfb1	transforming growth factor, beta 1 [Source:MGI Symbol;Acc:MGI:98725]	21803
428	ENSMUSG00000002608	1774.08	0.0815034	0.0641577	1.27036	0.203956	0.68155	Ccdc97	coiled-coil domain containing 97 [Source:MGI Symbol;Acc:MGI:1196455]	52132
429	ENSMUSG00000002617	620.639	-0.0345489	0.135583	-0.254817	0.798864	0.950006	Zfp40	zinc finger protein 40 [Source:MGI Symbol;Acc:MGI:99185]	22700
430	ENSMUSG00000002625	6793.84	0.103994	0.131706	0.789588	0.429769	0.814893	Akap8l	A kinase (PRKA) anchor protein 8-like [Source:MGI Symbol;Acc:MGI:1860606]	54194
431	ENSMUSG00000002633	80.7875	0.477537	0.25631	1.86312	0.0624453	0.487189	Shh	sonic hedgehog [Source:MGI Symbol;Acc:MGI:98297]	20423
432	ENSMUSG00000002635	299.808	0.0631038	0.125426	0.503116	0.614883	0.891929	Pdcd2l	programmed cell death 2-like [Source:MGI Symbol;Acc:MGI:1915329]	68079
433	ENSMUSG00000002658	1990.8	0.00111037	0.0704345	0.0157646	0.987422	0.99766	Gtf2f1	general transcription factor IIF, polypeptide 1 [Source:MGI Symbol;Acc:MGI:1923848]	98053
434	ENSMUSG00000002660	989.355	0.196617	0.0910918	2.15845	0.0308929	0.394683	Clpp	caseinolytic mitochondrial matrix peptidase proteolytic subunit [Source:MGI Symbol;Acc:MGI:1858213]	53895
435	ENSMUSG00000002661	271.074	0.0653351	0.15801	0.413487	0.67925	0.910082	Alkbh7	alkB homolog 7 [Source:MGI Symbol;Acc:MGI:1913650]	66400
436	ENSMUSG00000002664	0.936982	-2.36298	2.4547	-0.962635	0.335731	NA	Pspn	persephin [Source:MGI Symbol;Acc:MGI:1201684]	19197
437	ENSMUSG00000002668	75.307	-0.0298147	0.233355	-0.127765	0.898335	0.97367	Dennd1c	DENN/MADD domain containing 1C [Source:MGI Symbol;Acc:MGI:1918035]	70785
438	ENSMUSG00000002679	371.65	-0.100161	0.113313	-0.88393	0.376734	0.791	Med6	mediator complex subunit 6 [Source:MGI Symbol;Acc:MGI:1917042]	69792
439	ENSMUSG00000002688	376.324	-0.169474	0.188989	-0.89674	0.369857	0.786862	Prkd1	protein kinase D1 [Source:MGI Symbol;Acc:MGI:99879]	18760
440	ENSMUSG00000002699	98.0031	-0.0346592	0.21252	-0.163087	0.87045	0.968235	Lcp2	lymphocyte cytosolic protein 2 [Source:MGI Symbol;Acc:MGI:1321402]	16822
441	ENSMUSG00000002718	2092.72	-0.0125223	0.0877357	-0.142727	0.886506	0.970882	Cse1l	chromosome segregation 1-like (S. cerevisiae) [Source:MGI Symbol;Acc:MGI:1339951]	110750
442	ENSMUSG00000002728	1141.76	0.110004	0.0804603	1.36719	0.171567	0.649967	Naa20	N(alpha)-acetyltransferase 20, NatB catalytic subunit [Source:MGI Symbol;Acc:MGI:1915127]	67877
443	ENSMUSG00000002731	390.478	0.153135	0.131877	1.1612	0.245562	0.715756	Prkra	protein kinase, interferon inducible double stranded RNA dependent activator [Source:MGI Symbol;Acc:MGI:1344375]	23992
444	ENSMUSG00000002732	62.6784	-0.305387	0.263403	-1.15939	0.246296	0.716373	Fkbp7	FK506 binding protein 7 [Source:MGI Symbol;Acc:MGI:1336879]	14231
445	ENSMUSG00000002733	1341.33	0.0388727	0.116216	0.334486	0.738013	0.928839	Plekha3	pleckstrin homology domain-containing, family A (phosphoinositide binding specific) member 3 [Source:MGI Symbol;Acc:MGI:1932515]	83435
446	ENSMUSG00000002741	2718.99	0.151351	0.0746454	2.0276	0.042601	0.430894	Ykt6	YKT6 v-SNARE homolog (S. cerevisiae) [Source:MGI Symbol;Acc:MGI:1927550]	56418
447	ENSMUSG00000002748	6599.31	-0.0991955	0.0923575	-1.07404	0.282806	0.741906	Baz1b	bromodomain adjacent to zinc finger domain, 1B [Source:MGI Symbol;Acc:MGI:1353499]	22385
448	ENSMUSG00000002763	1989.7	0.172664	0.0811465	2.12781	0.0333529	0.404136	Pex6	peroxisomal biogenesis factor 6 [Source:MGI Symbol;Acc:MGI:2385054]	224824
449	ENSMUSG00000002767	755.307	0.0112948	0.078975	0.143017	0.886277	0.970882	Mrpl2	mitochondrial ribosomal protein L2 [Source:MGI Symbol;Acc:MGI:1351622]	27398
450	ENSMUSG00000002768	1416.85	0.0807463	0.0852807	0.946829	0.343726	0.776695	Mea1	male enhanced antigen 1 [Source:MGI Symbol;Acc:MGI:96957]	17256
451	ENSMUSG00000002769	17.8579	-0.12428	0.538744	-0.230685	0.817559	NA	Gnmt	glycine N-methyltransferase [Source:MGI Symbol;Acc:MGI:1202304]	14711
452	ENSMUSG00000002771	669.291	0.284898	0.139378	2.04406	0.0409475	0.428576	Grin2d	glutamate receptor, ionotropic, NMDA2D (epsilon 4) [Source:MGI Symbol;Acc:MGI:95823]	14814
453	ENSMUSG00000002778	1625.77	0.00432405	0.0770724	0.0561037	0.955259	0.988535	Kdelr1	KDEL (Lys-Asp-Glu-Leu) endoplasmic reticulum protein retention receptor 1 [Source:MGI Symbol;Acc:MGI:1915387]	68137
454	ENSMUSG00000002781	659.142	0.0526592	0.0835351	0.630384	0.528444	0.854322	Tmem143	transmembrane protein 143 [Source:MGI Symbol;Acc:MGI:1917459]	70209
455	ENSMUSG00000002791	5.10037	-0.555109	0.837258	-0.663009	0.507325	NA	Pdxk-ps	pyridoxal (pyridoxine, vitamin B6) kinase, pseudogene [Source:MGI Symbol;Acc:MGI:1933201]	NA
456	ENSMUSG00000002797	556.823	0.0166181	0.0956303	0.173775	0.862043	0.966403	Ggct	gamma-glutamyl cyclotransferase [Source:MGI Symbol;Acc:MGI:95700]	110175
457	ENSMUSG00000002799	1687.25	0.150687	0.130631	1.15353	0.248691	0.717885	Jag2	jagged 2 [Source:MGI Symbol;Acc:MGI:1098270]	16450
458	ENSMUSG00000002803	1406.86	0.252666	0.0917471	2.75394	0.00588828	0.208029	Btbd6	BTB (POZ) domain containing 6 [Source:MGI Symbol;Acc:MGI:3026623]	399566
459	ENSMUSG00000002804	163.626	0.102871	0.183039	0.562018	0.574104	0.87438	Nudt14	nudix (nucleoside diphosphate linked moiety X)-type motif 14 [Source:MGI Symbol;Acc:MGI:1913424]	66174
460	ENSMUSG00000002808	4502.98	-0.000366999	0.057656	-0.00636531	0.994921	0.999566	Epdr1	ependymin related protein 1 (zebrafish) [Source:MGI Symbol;Acc:MGI:2145369]	105298
461	ENSMUSG00000002812	2377.88	0.0269755	0.0702933	0.383757	0.701159	0.917463	Flii	flightless I actin binding protein [Source:MGI Symbol;Acc:MGI:1342286]	14248
462	ENSMUSG00000002814	245.156	-0.0100928	0.137137	-0.0735961	0.941332	0.984844	Top3a	topoisomerase (DNA) III alpha [Source:MGI Symbol;Acc:MGI:1197527]	21975
463	ENSMUSG00000002820	816.248	0.157741	0.0817657	1.92918	0.053709	0.459873	Atg4d	autophagy related 4D, cysteine peptidase [Source:MGI Symbol;Acc:MGI:2444308]	235040
464	ENSMUSG00000002825	353.354	-0.0751945	0.101668	-0.739607	0.459538	0.828785	Qtrt1	queuine tRNA-ribosyltransferase catalytic subunit 1 [Source:MGI Symbol;Acc:MGI:1931441]	60507
465	ENSMUSG00000002831	340.218	-0.442377	0.145196	-3.04676	0.00231325	0.141553	Plin4	perilipin 4 [Source:MGI Symbol;Acc:MGI:1929709]	57435
466	ENSMUSG00000002833	3077.84	0.0765203	0.0923678	0.828431	0.407426	0.803278	Hdgfl2	HDGF like 2 [Source:MGI Symbol;Acc:MGI:1194492]	15193
467	ENSMUSG00000002835	248.652	-0.0769005	0.128575	-0.598098	0.549775	0.864452	Chaf1a	chromatin assembly factor 1, subunit A (p150) [Source:MGI Symbol;Acc:MGI:1351331]	27221
468	ENSMUSG00000002844	2374.76	0.171001	0.0901052	1.89779	0.0577237	0.473118	Adprh	ADP-ribosylarginine hydrolase [Source:MGI Symbol;Acc:MGI:1098234]	11544
469	ENSMUSG00000002845	334.804	0.0134768	0.135642	0.099356	0.920856	0.980836	Tmem39a	transmembrane protein 39a [Source:MGI Symbol;Acc:MGI:1915096]	67846
470	ENSMUSG00000002846	534.424	0.0197974	0.0870404	0.22745	0.820074	0.955791	Timmdc1	translocase of inner mitochondrial membrane domain containing 1 [Source:MGI Symbol;Acc:MGI:1922139]	76916
471	ENSMUSG00000002847	44.8835	-0.368359	0.361062	-1.02021	0.30763	0.756157	Pla1a	phospholipase A1 member A [Source:MGI Symbol;Acc:MGI:1934677]	85031
472	ENSMUSG00000002870	169.54	-0.362573	0.145772	-2.48726	0.012873	0.294454	Mcm2	minichromosome maintenance complex component 2 [Source:MGI Symbol;Acc:MGI:105380]	17216
473	ENSMUSG00000002871	800.921	0.0180219	0.0865567	0.208209	0.835066	0.959907	Tpra1	transmembrane protein, adipocyte asscociated 1 [Source:MGI Symbol;Acc:MGI:1345190]	24100
474	ENSMUSG00000002881	1069.7	0.00771153	0.0868448	0.0887967	0.929243	0.98249	Nab1	Ngfi-A binding protein 1 [Source:MGI Symbol;Acc:MGI:107564]	17936
475	ENSMUSG00000002885	373.11	-0.0319673	0.11424	-0.279826	0.779611	0.944014	Adgre5	adhesion G protein-coupled receptor E5 [Source:MGI Symbol;Acc:MGI:1347095]	26364
476	ENSMUSG00000002897	681.284	0.167918	0.162818	1.03132	0.302391	0.752229	Il17ra	interleukin 17 receptor A [Source:MGI Symbol;Acc:MGI:107399]	16172
477	ENSMUSG00000002900	1220.47	-0.205601	0.157951	-1.30168	0.193026	0.66833	Lamb1	laminin B1 [Source:MGI Symbol;Acc:MGI:96743]	16777
478	ENSMUSG00000002908	626.996	0.143352	0.104724	1.36886	0.171044	0.64922	Kcnn1	potassium intermediate/small conductance calcium-activated channel, subfamily N, member 1 [Source:MGI Symbol;Acc:MGI:1933993]	84036
479	ENSMUSG00000002910	455.23	-0.209197	0.127553	-1.64008	0.100988	0.562939	Arrdc2	arrestin domain containing 2 [Source:MGI Symbol;Acc:MGI:1918057]	70807
480	ENSMUSG00000002930	59.7453	5.03486	1.63956	3.07086	NA	NA	Ppp1r17	protein phosphatase 1, regulatory subunit 17 [Source:MGI Symbol;Acc:MGI:1333876]	19051
481	ENSMUSG00000002944	35.0953	-0.390035	0.504624	-0.772922	0.439568	0.819153	Cd36	CD36 molecule [Source:MGI Symbol;Acc:MGI:107899]	12491
482	ENSMUSG00000002948	3567.76	-0.00606386	0.0645077	-0.094002	0.925108	0.981933	Map2k7	mitogen-activated protein kinase kinase 7 [Source:MGI Symbol;Acc:MGI:1346871]	26400
483	ENSMUSG00000002949	1753.6	0.0907801	0.0912654	0.994682	0.319891	0.763447	Timm44	translocase of inner mitochondrial membrane 44 [Source:MGI Symbol;Acc:MGI:1343262]	21856
484	ENSMUSG00000002957	9904.98	0.00540974	0.0602461	0.089794	0.928451	0.98249	Ap2a2	adaptor-related protein complex 2, alpha 2 subunit [Source:MGI Symbol;Acc:MGI:101920]	11772
485	ENSMUSG00000002963	637.271	0.138992	0.128182	1.08433	0.278217	0.73903	Pnkp	polynucleotide kinase 3'- phosphatase [Source:MGI Symbol;Acc:MGI:1891698]	59047
486	ENSMUSG00000002968	2678.31	0.0826307	0.108579	0.761016	0.446647	0.822586	Med25	mediator complex subunit 25 [Source:MGI Symbol;Acc:MGI:1922863]	75613
487	ENSMUSG00000002980	548.2	-0.0378426	0.165254	-0.228996	0.818872	0.955212	Bcam	basal cell adhesion molecule [Source:MGI Symbol;Acc:MGI:1929940]	57278
488	ENSMUSG00000002981	5388.35	0.0703936	0.0680709	1.03412	0.301079	0.751405	Clptm1	cleft lip and palate associated transmembrane protein 1 [Source:MGI Symbol;Acc:MGI:1927155]	56457
489	ENSMUSG00000002983	230.021	-0.0123219	0.139071	-0.0886021	0.929398	0.982584	Relb	avian reticuloendotheliosis viral (v-rel) oncogene related B [Source:MGI Symbol;Acc:MGI:103289]	19698
490	ENSMUSG00000002984	2149.83	0.165233	0.06993	2.36283	0.018136	0.328209	Tomm40	translocase of outer mitochondrial membrane 40 [Source:MGI Symbol;Acc:MGI:1858259]	53333
491	ENSMUSG00000002985	48579.8	-0.0227622	0.122307	-0.186108	0.85236	0.964799	Apoe	apolipoprotein E [Source:MGI Symbol;Acc:MGI:88057]	11816
492	ENSMUSG00000002992	0.711958	1.98969	2.49399	0.797794	0.42499	NA	Apoc2	apolipoprotein C-II [Source:MGI Symbol;Acc:MGI:88054]	11813
493	ENSMUSG00000002996	904.371	-0.0612787	0.0789714	-0.775961	0.437772	0.818455	Hbp1	high mobility group box transcription factor 1 [Source:MGI Symbol;Acc:MGI:894659]	73389
494	ENSMUSG00000002997	1471.23	0.188194	0.112947	1.6662	0.0956728	0.554243	Prkar2b	protein kinase, cAMP dependent regulatory, type II beta [Source:MGI Symbol;Acc:MGI:97760]	19088
495	ENSMUSG00000003031	2132.46	-0.0842442	0.104746	-0.804273	0.421239	0.809638	Cdkn1b	cyclin-dependent kinase inhibitor 1B [Source:MGI Symbol;Acc:MGI:104565]	12576
496	ENSMUSG00000003032	282.62	0.278385	0.228866	1.21637	0.223844	0.699688	Klf4	Kruppel-like factor 4 (gut) [Source:MGI Symbol;Acc:MGI:1342287]	16600
497	ENSMUSG00000003033	2168.34	0.0242279	0.0641167	0.377872	0.705526	0.91825	Ap1m1	adaptor-related protein complex AP-1, mu subunit 1 [Source:MGI Symbol;Acc:MGI:102776]	11767
498	ENSMUSG00000003037	1107.44	0.0702688	0.074741	0.940164	0.347133	0.77779	Rab8a	RAB8A, member RAS oncogene family [Source:MGI Symbol;Acc:MGI:96960]	17274
499	ENSMUSG00000003038	2682.15	-0.131186	0.0983051	-1.33447	0.182048	0.659976	Hmgn2	high mobility group nucleosomal binding domain 2 [Source:MGI Symbol;Acc:MGI:96136]	15331
500	ENSMUSG00000003039	2307.62	-0.0693177	0.0854616	-0.811098	0.41731	0.808114	Fam32a	family with sequence similarity 32, member A [Source:MGI Symbol;Acc:MGI:1915172]	67922
501	ENSMUSG00000003051	3.19338	1.59539	1.06818	1.49356	0.135291	NA	Elf3	E74-like factor 3 [Source:MGI Symbol;Acc:MGI:1101781]	13710
502	ENSMUSG00000003062	1232.06	-0.0716076	0.0678527	-1.05534	0.29127	0.745877	Stard3nl	STARD3 N-terminal like [Source:MGI Symbol;Acc:MGI:1923455]	76205
503	ENSMUSG00000003068	2547.66	0.0782514	0.0667695	1.17196	0.241212	0.713924	Stk11	serine/threonine kinase 11 [Source:MGI Symbol;Acc:MGI:1341870]	20869
504	ENSMUSG00000003070	265.579	0.00144269	0.142243	0.0101425	0.991908	0.998347	Efna2	ephrin A2 [Source:MGI Symbol;Acc:MGI:102707]	13637
505	ENSMUSG00000003072	4696.42	0.178312	0.0824686	2.16218	0.030604	0.394127	Atp5d	ATP synthase, H+ transporting, mitochondrial F1 complex, delta subunit [Source:MGI Symbol;Acc:MGI:1913293]	66043
506	ENSMUSG00000003099	3519.11	0.137356	0.0778843	1.7636	0.0778	0.525326	Ppp5c	protein phosphatase 5, catalytic subunit [Source:MGI Symbol;Acc:MGI:102666]	19060
507	ENSMUSG00000003119	1066.7	-0.143823	0.13306	-1.08089	0.279747	0.739921	Cdk12	cyclin-dependent kinase 12 [Source:MGI Symbol;Acc:MGI:1098802]	69131
508	ENSMUSG00000003123	372.432	-0.147756	0.134044	-1.10229	0.270336	0.732645	Lipe	lipase, hormone sensitive [Source:MGI Symbol;Acc:MGI:96790]	16890
509	ENSMUSG00000003131	6715	-0.02758	0.060502	-0.455853	0.648496	0.901816	Pafah1b2	platelet-activating factor acetylhydrolase, isoform 1b, subunit 2 [Source:MGI Symbol;Acc:MGI:108415]	18475
510	ENSMUSG00000003134	559.444	0.268319	0.134549	1.99422	0.0461281	0.439721	Tbc1d8	TBC1 domain family, member 8 [Source:MGI Symbol;Acc:MGI:1927225]	54610
511	ENSMUSG00000003135	964.273	0.0271776	0.0770268	0.352833	0.724214	0.924348	Cnot11	CCR4-NOT transcription complex, subunit 11 [Source:MGI Symbol;Acc:MGI:106580]	52846
512	ENSMUSG00000003153	5405.17	0.0981905	0.066864	1.46851	0.141966	0.614578	Slc2a3	solute carrier family 2 (facilitated glucose transporter), member 3 [Source:MGI Symbol;Acc:MGI:95757]	20527
513	ENSMUSG00000003154	1566.01	0.00754114	0.0956853	0.0788119	0.937182	0.983987	Foxj2	forkhead box J2 [Source:MGI Symbol;Acc:MGI:1926805]	60611
514	ENSMUSG00000003161	1586.09	-0.0945208	0.0690685	-1.36851	0.171153	0.64922	Sri	sorcin [Source:MGI Symbol;Acc:MGI:98419]	109552
515	ENSMUSG00000003166	4498.32	0.02831	0.0690848	0.409787	0.681962	0.911332	Dgcr2	DiGeorge syndrome critical region gene 2 [Source:MGI Symbol;Acc:MGI:892866]	13356
516	ENSMUSG00000003184	746.189	0.112832	0.114281	0.987324	0.323484	0.766525	Irf3	interferon regulatory factor 3 [Source:MGI Symbol;Acc:MGI:1859179]	54131
517	ENSMUSG00000003190	53.8843	-0.233016	0.248015	-0.939523	0.347462	0.777961	Bcl2l12	BCL2-like 12 (proline rich) [Source:MGI Symbol;Acc:MGI:1922986]	75736
518	ENSMUSG00000003198	165.705	0.156702	0.135308	1.15811	0.246819	0.716475	Zfp959	zinc finger protein 959 [Source:MGI Symbol;Acc:MGI:2385058]	224893
519	ENSMUSG00000003199	1816.92	0.187503	0.120784	1.55239	0.12057	0.588119	Mpnd	MPN domain containing [Source:MGI Symbol;Acc:MGI:1915297]	68047
520	ENSMUSG00000003200	1291.21	0.0422927	0.103292	0.409447	0.682212	0.911388	Sh3gl1	SH3-domain GRB2-like 1 [Source:MGI Symbol;Acc:MGI:700010]	20405
521	ENSMUSG00000003206	24.2528	-0.0714512	0.36387	-0.196365	0.844325	0.963101	Ebi3	Epstein-Barr virus induced gene 3 [Source:MGI Symbol;Acc:MGI:1354171]	50498
522	ENSMUSG00000003208	290.413	0.00843988	0.126526	0.0667046	0.946817	0.986381	Yju2	YJU2 splicing factor [Source:MGI Symbol;Acc:MGI:1920136]	72886
523	ENSMUSG00000003226	4623.85	-0.213152	0.107	-1.99207	0.0463633	0.440281	Ranbp2	RAN binding protein 2 [Source:MGI Symbol;Acc:MGI:894323]	19386
524	ENSMUSG00000003227	5.87138	0.198492	0.765031	0.259455	0.795284	NA	Edar	ectodysplasin-A receptor [Source:MGI Symbol;Acc:MGI:1343498]	13608
525	ENSMUSG00000003228	605.155	0.184477	0.133004	1.38701	0.16544	0.643226	Grk5	G protein-coupled receptor kinase 5 [Source:MGI Symbol;Acc:MGI:109161]	14773
526	ENSMUSG00000003233	1992.1	0.06839	0.101083	0.676572	0.498678	0.841416	Dvl3	dishevelled segment polarity protein 3 [Source:MGI Symbol;Acc:MGI:108100]	13544
527	ENSMUSG00000003234	2102.86	0.118778	0.0714732	1.66185	0.0965419	0.55608	Abcf3	ATP-binding cassette, sub-family F (GCN20), member 3 [Source:MGI Symbol;Acc:MGI:1351656]	27406
528	ENSMUSG00000003235	1486.47	0.0959809	0.0819479	1.17124	0.241501	0.713924	Eif2b5	eukaryotic translation initiation factor 2B, subunit 5 epsilon [Source:MGI Symbol;Acc:MGI:2446176]	224045
529	ENSMUSG00000003269	2165.9	0.0754264	0.101837	0.740659	0.4589	0.828307	Cyth2	cytohesin 2 [Source:MGI Symbol;Acc:MGI:1334255]	19158
530	ENSMUSG00000003271	258.57	0.311166	0.146264	2.12742	0.0333852	0.404136	Sult2b1	sulfotransferase family, cytosolic, 2B, member 1 [Source:MGI Symbol;Acc:MGI:1926342]	54200
531	ENSMUSG00000003273	3946.15	0.189754	0.105153	1.80456	0.0711442	0.508724	Car11	carbonic anhydrase 11 [Source:MGI Symbol;Acc:MGI:1336193]	12348
532	ENSMUSG00000003279	21690.3	-0.126798	0.120648	-1.05098	0.29327	0.746773	Dlgap1	DLG associated protein 1 [Source:MGI Symbol;Acc:MGI:1346065]	224997
533	ENSMUSG00000003282	145.769	-0.137755	0.21385	-0.644168	0.519466	0.850527	Plag1	pleiomorphic adenoma gene 1 [Source:MGI Symbol;Acc:MGI:1891916]	56711
534	ENSMUSG00000003283	67.5595	-0.177419	0.255782	-0.693635	0.487911	0.837181	Hck	hemopoietic cell kinase [Source:MGI Symbol;Acc:MGI:96052]	15162
535	ENSMUSG00000003299	1185.33	0.162298	0.0838667	1.93519	0.0529675	0.458325	Mrpl4	mitochondrial ribosomal protein L4 [Source:MGI Symbol;Acc:MGI:2137210]	66163
536	ENSMUSG00000003308	2444.54	0.050034	0.0672858	0.743603	0.457117	0.828272	Keap1	kelch-like ECH-associated protein 1 [Source:MGI Symbol;Acc:MGI:1858732]	50868
537	ENSMUSG00000003309	42.5014	0.465802	0.413155	1.12743	0.259562	0.725021	Ap1m2	adaptor protein complex AP-1, mu 2 subunit [Source:MGI Symbol;Acc:MGI:1336974]	11768
538	ENSMUSG00000003316	9335.88	-0.170457	0.0865424	-1.96964	0.0488794	0.446261	Glg1	golgi apparatus protein 1 [Source:MGI Symbol;Acc:MGI:104967]	20340
539	ENSMUSG00000003341	7.82903	0.91125	0.642344	1.41863	0.156006	NA	Atp8b3	ATPase, class I, type 8B, member 3 [Source:MGI Symbol;Acc:MGI:1914581]	67331
540	ENSMUSG00000003344	2568.9	0.105141	0.0718038	1.46428	0.143116	0.615439	Btbd2	BTB (POZ) domain containing 2 [Source:MGI Symbol;Acc:MGI:1933831]	208198
541	ENSMUSG00000003345	5010.71	0.122271	0.0764529	1.5993	0.109755	0.572391	Csnk1g2	casein kinase 1, gamma 2 [Source:MGI Symbol;Acc:MGI:1920014]	103236
542	ENSMUSG00000003346	2987.69	0.261756	0.0896391	2.92011	0.00349905	0.16771	Abhd17a	abhydrolase domain containing 17A [Source:MGI Symbol;Acc:MGI:106388]	216169
543	ENSMUSG00000003348	400.697	0.162459	0.143161	1.1348	0.256459	0.723598	Mob3a	MOB kinase activator 3A [Source:MGI Symbol;Acc:MGI:3050117]	208228
544	ENSMUSG00000003352	6428.64	0.239194	0.117249	2.04006	0.0413443	0.428576	Cacnb3	calcium channel, voltage-dependent, beta 3 subunit [Source:MGI Symbol;Acc:MGI:103307]	12297
545	ENSMUSG00000003354	178.7	0.0303946	0.192258	0.158093	0.874384	0.970009	Ccdc65	coiled-coil domain containing 65 [Source:MGI Symbol;Acc:MGI:2146001]	105833
546	ENSMUSG00000003355	20.8027	0.289735	0.454785	0.637082	0.524072	NA	Fkbp11	FK506 binding protein 11 [Source:MGI Symbol;Acc:MGI:1913370]	66120
547	ENSMUSG00000003360	2905.42	0.0169152	0.0565814	0.298953	0.764976	0.938791	Ddx23	DEAD (Asp-Glu-Ala-Asp) box polypeptide 23 [Source:MGI Symbol;Acc:MGI:1921601]	74351
548	ENSMUSG00000003363	14920.2	0.171678	0.0988732	1.73634	0.0825035	0.53457	Pld3	phospholipase D family, member 3 [Source:MGI Symbol;Acc:MGI:1333782]	18807
549	ENSMUSG00000003378	7955.1	0.0734043	0.100022	0.733882	0.46302	0.829387	Grik5	glutamate receptor, ionotropic, kainate 5 (gamma 2) [Source:MGI Symbol;Acc:MGI:95818]	14809
550	ENSMUSG00000003379	8.39703	0.469794	0.566392	0.82945	0.40685	NA	Cd79a	CD79A antigen (immunoglobulin-associated alpha) [Source:MGI Symbol;Acc:MGI:101774]	12518
551	ENSMUSG00000003380	3342.98	0.165699	0.0891629	1.85839	0.0631143	0.488093	Rabac1	Rab acceptor 1 (prenylated) [Source:MGI Symbol;Acc:MGI:1201692]	14470
552	ENSMUSG00000003382	1423.28	-0.105441	0.116172	-0.907628	0.364075	0.783165	Etv3	ets variant 3 [Source:MGI Symbol;Acc:MGI:1350926]	27049
553	ENSMUSG00000003402	2534.48	0.0308876	0.0737845	0.418619	0.675495	0.909661	Prkcsh	protein kinase C substrate 80K-H [Source:MGI Symbol;Acc:MGI:107877]	19089
554	ENSMUSG00000003410	11171.6	-0.0418239	0.074509	-0.561327	0.574574	0.874442	Elavl3	ELAV like RNA binding protein 3 [Source:MGI Symbol;Acc:MGI:109157]	15571
555	ENSMUSG00000003411	1511.35	0.332378	0.157287	2.1132	0.0345839	0.407476	Rab3b	RAB3B, member RAS oncogene family [Source:MGI Symbol;Acc:MGI:1917158]	69908
556	ENSMUSG00000003418	171.64	-0.522956	0.16712	-3.12923	0.00175265	0.131917	St8sia6	ST8 alpha-N-acetyl-neuraminide alpha-2,8-sialyltransferase 6 [Source:MGI Symbol;Acc:MGI:2386797]	241230
557	ENSMUSG00000003420	529.914	0.0310727	0.123596	0.251406	0.8015	0.950415	Fcgrt	Fc receptor, IgG, alpha chain transporter [Source:MGI Symbol;Acc:MGI:103017]	14132
558	ENSMUSG00000003421	1250.95	0.127499	0.0762333	1.67249	0.0944275	0.551937	Nosip	nitric oxide synthase interacting protein [Source:MGI Symbol;Acc:MGI:1913644]	66394
559	ENSMUSG00000003423	497.484	0.187321	0.100414	1.86549	0.0621126	0.485682	Pih1d1	PIH1 domain containing 1 [Source:MGI Symbol;Acc:MGI:1916095]	68845
560	ENSMUSG00000003429	3714.82	0.0433923	0.0840457	0.516294	0.605649	0.887305	Rps11	ribosomal protein S11 [Source:MGI Symbol;Acc:MGI:1351329]	27207
561	ENSMUSG00000003435	5755.86	-0.00852268	0.0624921	-0.13638	0.891521	0.971809	Supt5	suppressor of Ty 5, DSIF elongation factor subunit [Source:MGI Symbol;Acc:MGI:1202400]	20924
562	ENSMUSG00000003436	37.6591	0.398211	0.279663	1.4239	0.154476	0.630636	Dll3	delta like canonical Notch ligand 3 [Source:MGI Symbol;Acc:MGI:1096877]	13389
563	ENSMUSG00000003437	1884.83	0.0284032	0.0594788	0.477535	0.632981	0.896911	Paf1	Paf1, RNA polymerase II complex component [Source:MGI Symbol;Acc:MGI:1923988]	54624
564	ENSMUSG00000003438	709.631	0.183474	0.0958045	1.91509	0.0554815	0.465206	Timm50	translocase of inner mitochondrial membrane 50 [Source:MGI Symbol;Acc:MGI:1913775]	66525
565	ENSMUSG00000003444	346.089	0.0818376	0.118185	0.692453	0.488653	0.837441	Med29	mediator complex subunit 29 [Source:MGI Symbol;Acc:MGI:1914474]	67224
566	ENSMUSG00000003452	1651.51	-0.149321	0.0899195	-1.66061	0.096792	0.55608	Bicd1	BICD cargo adaptor 1 [Source:MGI Symbol;Acc:MGI:1101760]	12121
567	ENSMUSG00000003458	2144.92	0.0149637	0.0698699	0.214166	0.830418	0.958852	Ncstn	nicastrin [Source:MGI Symbol;Acc:MGI:1891700]	59287
568	ENSMUSG00000003464	2369.55	0.0187499	0.0539331	0.347651	0.728102	0.925146	Pex19	peroxisomal biogenesis factor 19 [Source:MGI Symbol;Acc:MGI:1334458]	19298
569	ENSMUSG00000003469	19785.6	0.0521023	0.0931167	0.559538	0.575795	0.875368	Phyhip	phytanoyl-CoA hydroxylase interacting protein [Source:MGI Symbol;Acc:MGI:1860417]	105653
570	ENSMUSG00000003476	70.7926	-0.498909	0.314132	-1.58821	0.112238	0.573385	Crhr2	corticotropin releasing hormone receptor 2 [Source:MGI Symbol;Acc:MGI:894312]	12922
571	ENSMUSG00000003477	27.3817	-0.761215	0.503255	-1.51258	0.130386	0.601468	Inmt	indolethylamine N-methyltransferase [Source:MGI Symbol;Acc:MGI:102963]	21743
572	ENSMUSG00000003484	3.33108	-0.693783	0.965816	-0.718339	0.472548	NA	Cyp4f18	cytochrome P450, family 4, subfamily f, polypeptide 18 [Source:MGI Symbol;Acc:MGI:1919304]	72054
573	ENSMUSG00000003500	1372.45	0.234214	0.100002	2.34208	0.0191764	0.334162	Impdh1	inosine monophosphate dehydrogenase 1 [Source:MGI Symbol;Acc:MGI:96567]	23917
574	ENSMUSG00000003518	5969.05	0.0309866	0.0819655	0.378044	0.705398	0.91825	Dusp3	dual specificity phosphatase 3 (vaccinia virus phosphatase VH1-related) [Source:MGI Symbol;Acc:MGI:1919599]	72349
575	ENSMUSG00000003526	902.805	-0.104775	0.108692	-0.963964	0.335064	0.774112	Prodh	proline dehydrogenase [Source:MGI Symbol;Acc:MGI:97770]	19125
576	ENSMUSG00000003527	854.453	0.01779	0.0770949	0.230755	0.817505	0.955212	Ess2	ess-2 splicing factor [Source:MGI Symbol;Acc:MGI:107854]	27886
577	ENSMUSG00000003528	878.014	0.110428	0.138657	0.796411	0.425793	0.812199	Slc25a1	solute carrier family 25 (mitochondrial carrier, citrate transporter), member 1 [Source:MGI Symbol;Acc:MGI:1345283]	13358
578	ENSMUSG00000003531	1163.1	0.225512	0.0953526	2.36504	0.0180284	0.328209	Dgcr6	DiGeorge syndrome critical region gene 6 [Source:MGI Symbol;Acc:MGI:1202877]	13353
579	ENSMUSG00000003534	3091.9	-0.165751	0.142899	-1.15992	0.246083	0.716294	Ddr1	discoidin domain receptor family, member 1 [Source:MGI Symbol;Acc:MGI:99216]	12305
580	ENSMUSG00000003541	209.333	0.0722962	0.284324	0.254274	0.799284	0.950143	Ier3	immediate early response 3 [Source:MGI Symbol;Acc:MGI:104814]	15937
581	ENSMUSG00000003545	939.223	0.628195	0.445715	1.40941	0.158714	0.636273	Fosb	FBJ osteosarcoma oncogene B [Source:MGI Symbol;Acc:MGI:95575]	14282
582	ENSMUSG00000003546	751.877	0.222858	0.102566	2.17282	0.0297936	0.390065	Klc4	kinesin light chain 4 [Source:MGI Symbol;Acc:MGI:1922014]	74764
583	ENSMUSG00000003549	561.918	0.00405961	0.111332	0.0364639	0.970912	0.99323	Ercc1	excision repair cross-complementing rodent repair deficiency, complementation group 1 [Source:MGI Symbol;Acc:MGI:95412]	13870
584	ENSMUSG00000003555	0.186935	-1.22639	3.52809	-0.347608	0.728134	NA	Cyp17a1	cytochrome P450, family 17, subfamily a, polypeptide 1 [Source:MGI Symbol;Acc:MGI:88586]	13074
585	ENSMUSG00000003559	306.836	-0.0362595	0.166079	-0.218327	0.827174	0.958322	As3mt	arsenic (+3 oxidation state) methyltransferase [Source:MGI Symbol;Acc:MGI:1929882]	57344
586	ENSMUSG00000003573	1579.34	-0.0606021	0.160488	-0.377612	0.705719	0.91825	Homer3	homer scaffolding protein 3 [Source:MGI Symbol;Acc:MGI:1347359]	26558
587	ENSMUSG00000003575	10104	-0.0384604	0.143869	-0.267329	0.789216	0.94738	Crtc1	CREB regulated transcription coactivator 1 [Source:MGI Symbol;Acc:MGI:2142523]	382056
588	ENSMUSG00000003581	654.521	0.197077	0.0796925	2.47297	0.0133996	0.296842	Rnf215	ring finger protein 215 [Source:MGI Symbol;Acc:MGI:1918923]	71673
589	ENSMUSG00000003585	2052.82	-0.0376939	0.121157	-0.311117	0.755712	0.934819	Sec14l2	SEC14-like lipid binding 2 [Source:MGI Symbol;Acc:MGI:1915065]	67815
590	ENSMUSG00000003604	229.212	0.185324	0.151744	1.22129	0.221974	0.698454	Aven	apoptosis, caspase activation inhibitor [Source:MGI Symbol;Acc:MGI:1921518]	74268
591	ENSMUSG00000003617	700.63	-0.262476	0.152332	-1.72305	0.0848792	0.538327	Cp	ceruloplasmin [Source:MGI Symbol;Acc:MGI:88476]	12870
592	ENSMUSG00000003623	1132.25	-0.140221	0.130293	-1.0762	0.281839	0.74182	Crot	carnitine O-octanoyltransferase [Source:MGI Symbol;Acc:MGI:1921364]	74114
593	ENSMUSG00000003644	582.483	0.124874	0.163254	0.764904	0.444329	0.821448	Rps6ka1	ribosomal protein S6 kinase polypeptide 1 [Source:MGI Symbol;Acc:MGI:104558]	20111
594	ENSMUSG00000003657	957.536	0.430245	0.465583	0.924101	0.355434	0.781082	Calb2	calbindin 2 [Source:MGI Symbol;Acc:MGI:101914]	12308
595	ENSMUSG00000003660	5304.53	-0.107611	0.0806722	-1.33393	0.182226	0.660059	Snrnp200	small nuclear ribonucleoprotein 200 (U5) [Source:MGI Symbol;Acc:MGI:2444401]	320632
596	ENSMUSG00000003662	1474.91	0.053067	0.0755645	0.702275	0.482508	0.835581	Ciao1	cytosolic iron-sulfur protein assembly 1 [Source:MGI Symbol;Acc:MGI:1346998]	26371
597	ENSMUSG00000003665	25.7954	0.0904303	0.408418	0.221416	0.824768	0.958179	Has1	hyaluronan synthase 1 [Source:MGI Symbol;Acc:MGI:106590]	15116
598	ENSMUSG00000003680	355.885	0.195581	0.122287	1.59936	0.109741	0.572391	Taf6l	TATA-box binding protein associated factor 6 like [Source:MGI Symbol;Acc:MGI:2444957]	225895
599	ENSMUSG00000003721	1585.56	-0.0428485	0.0729674	-0.587228	0.55705	0.866301	Insig2	insulin induced gene 2 [Source:MGI Symbol;Acc:MGI:1920249]	72999
600	ENSMUSG00000003731	4130.53	-0.00705578	0.0723935	-0.0974642	0.922358	0.981011	Kpna6	karyopherin (importin) alpha 6 [Source:MGI Symbol;Acc:MGI:1100836]	16650
601	ENSMUSG00000003746	2124.49	-0.389916	0.133571	-2.91917	0.00350967	0.16771	Man1a	mannosidase 1, alpha [Source:MGI Symbol;Acc:MGI:104677]	17155
602	ENSMUSG00000003752	340.059	0.111521	0.11476	0.971773	0.331164	0.771808	Itpkc	inositol 1,4,5-trisphosphate 3-kinase C [Source:MGI Symbol;Acc:MGI:2442554]	233011
603	ENSMUSG00000003762	728.646	0.0147279	0.0772771	0.190585	0.848851	0.964183	Coq8b	coenzyme Q8B [Source:MGI Symbol;Acc:MGI:1924139]	76889
604	ENSMUSG00000003778	2137.65	-0.014985	0.0629934	-0.237882	0.811973	0.95328	Brd8	bromodomain containing 8 [Source:MGI Symbol;Acc:MGI:1925906]	78656
605	ENSMUSG00000003779	17.1336	0.330337	0.392286	0.842084	0.399741	NA	Kif20a	kinesin family member 20A [Source:MGI Symbol;Acc:MGI:1201682]	19348
606	ENSMUSG00000003808	1087.24	0.0239612	0.0837175	0.286215	0.774713	0.942181	Farsa	phenylalanyl-tRNA synthetase, alpha subunit [Source:MGI Symbol;Acc:MGI:1913840]	66590
607	ENSMUSG00000003809	950.522	0.0210714	0.0684419	0.307873	0.758179	0.935008	Gcdh	glutaryl-Coenzyme A dehydrogenase [Source:MGI Symbol;Acc:MGI:104541]	270076
608	ENSMUSG00000003810	4613.51	0.107926	0.0872814	1.23653	0.216263	0.693184	Mast2	microtubule associated serine/threonine kinase 2 [Source:MGI Symbol;Acc:MGI:894676]	17776
609	ENSMUSG00000003812	419.08	0.177314	0.0879401	2.0163	0.0437687	0.433438	Dnase2a	deoxyribonuclease II alpha [Source:MGI Symbol;Acc:MGI:1329019]	13423
610	ENSMUSG00000003813	1746.35	0.107822	0.117992	0.91381	0.360817	0.782491	Rad23a	RAD23 homolog A, nucleotide excision repair protein [Source:MGI Symbol;Acc:MGI:105126]	19358
611	ENSMUSG00000003814	12489	0.0129538	0.110366	0.117371	0.906566	0.976623	Calr	calreticulin [Source:MGI Symbol;Acc:MGI:88252]	12317
612	ENSMUSG00000003824	77.3116	-0.459571	0.267518	-1.71791	0.0858137	0.540742	Syce2	synaptonemal complex central element protein 2 [Source:MGI Symbol;Acc:MGI:1919096]	71846
613	ENSMUSG00000003847	4407.11	-0.195378	0.125877	-1.55214	0.120629	0.588119	Nfat5	nuclear factor of activated T cells 5 [Source:MGI Symbol;Acc:MGI:1859333]	54446
614	ENSMUSG00000003848	995.108	0.0154185	0.0836201	0.184388	0.853709	0.964799	Nob1	NIN1/RPN12 binding protein 1 homolog [Source:MGI Symbol;Acc:MGI:1914869]	67619
615	ENSMUSG00000003849	155.094	-0.28543	0.257916	-1.10668	0.268433	0.731776	Nqo1	NAD(P)H dehydrogenase, quinone 1 [Source:MGI Symbol;Acc:MGI:103187]	18104
616	ENSMUSG00000003863	7236.41	0.141566	0.085848	1.64903	0.0991416	0.561632	Ppfia3	protein tyrosine phosphatase, receptor type, f polypeptide (PTPRF), interacting protein (liprin), alpha 3 [Source:MGI Symbol;Acc:MGI:1924037]	76787
617	ENSMUSG00000003865	711.6	-0.0147791	0.111222	-0.132878	0.89429	0.972717	Gys1	glycogen synthase 1, muscle [Source:MGI Symbol;Acc:MGI:101805]	14936
618	ENSMUSG00000003868	753.624	0.113374	0.090267	1.25598	0.209123	0.687305	Ruvbl2	RuvB-like protein 2 [Source:MGI Symbol;Acc:MGI:1342299]	20174
619	ENSMUSG00000003872	943.379	0.150989	0.128292	1.17692	0.239226	0.712407	Lin7b	lin-7 homolog B (C. elegans) [Source:MGI Symbol;Acc:MGI:1330858]	22342
620	ENSMUSG00000003873	1005.31	0.154489	0.103294	1.49562	0.134753	0.603721	Bax	BCL2-associated X protein [Source:MGI Symbol;Acc:MGI:99702]	12028
621	ENSMUSG00000003882	8.55253	-0.410821	0.59036	-0.695882	0.486503	NA	Il7r	interleukin 7 receptor [Source:MGI Symbol;Acc:MGI:96562]	16197
622	ENSMUSG00000003923	1070.41	0.0545392	0.0812917	0.670908	0.502279	0.842802	Tfam	transcription factor A, mitochondrial [Source:MGI Symbol;Acc:MGI:107810]	21780
623	ENSMUSG00000003929	990.215	-0.215967	0.102294	-2.11124	0.0347521	0.407952	Zfp81	zinc finger protein 81 [Source:MGI Symbol;Acc:MGI:1890752]	224694
624	ENSMUSG00000003934	5866.56	-0.278401	0.0769203	-3.61935	0.000295348	0.0506132	Efnb3	ephrin B3 [Source:MGI Symbol;Acc:MGI:109196]	13643
625	ENSMUSG00000003948	10204	-0.140449	0.126059	-1.11416	0.265213	0.730672	Mmd	monocyte to macrophage differentiation-associated [Source:MGI Symbol;Acc:MGI:1914718]	67468
626	ENSMUSG00000003949	7104.23	0.128962	0.0831045	1.55181	0.120709	0.588119	Hlf	hepatic leukemia factor [Source:MGI Symbol;Acc:MGI:96108]	217082
627	ENSMUSG00000003955	492.028	0.0585971	0.128447	0.456197	0.648248	0.901561	Fam162a	family with sequence similarity 162, member A [Source:MGI Symbol;Acc:MGI:1917436]	70186
628	ENSMUSG00000003970	7342.67	0.0805401	0.0768917	1.04745	0.294893	0.747605	Rpl8	ribosomal protein L8 [Source:MGI Symbol;Acc:MGI:1350927]	26961
629	ENSMUSG00000003974	1166.96	0.173203	0.167069	1.03672	0.299867	0.750279	Grm3	glutamate receptor, metabotropic 3 [Source:MGI Symbol;Acc:MGI:1351340]	108069
630	ENSMUSG00000003992	2300.21	-0.0114992	0.100219	-0.11474	0.908651	0.976859	Ssbp2	single-stranded DNA binding protein 2 [Source:MGI Symbol;Acc:MGI:1914220]	66970
631	ENSMUSG00000004018	169.452	-0.230173	0.165372	-1.39185	0.163969	0.64247	Fancl	Fanconi anemia, complementation group L [Source:MGI Symbol;Acc:MGI:1914280]	67030
632	ENSMUSG00000004031	3039.13	0.165222	0.082433	2.00432	0.0450359	0.435208	Brinp2	bone morphogenic protein/retinoic acid inducible neural-specific 2 [Source:MGI Symbol;Acc:MGI:2443333]	240843
633	ENSMUSG00000004032	3183.21	-0.0118844	0.105961	-0.112158	0.910698	0.977514	Gstm5	glutathione S-transferase, mu 5 [Source:MGI Symbol;Acc:MGI:1309466]	14866
634	ENSMUSG00000004035	731.379	-0.221329	0.123196	-1.79656	0.0724052	0.513065	Gstm7	glutathione S-transferase, mu 7 [Source:MGI Symbol;Acc:MGI:1915562]	68312
635	ENSMUSG00000004038	0	NA	NA	NA	NA	NA	Gstm3	glutathione S-transferase, mu 3 [Source:MGI Symbol;Acc:MGI:106026]	14864
636	ENSMUSG00000004040	2038.39	-0.10876	0.115094	-0.944966	0.344676	0.776837	Stat3	signal transducer and activator of transcription 3 [Source:MGI Symbol;Acc:MGI:103038]	20848
637	ENSMUSG00000004043	71.0038	-0.0739482	0.278338	-0.265678	0.790487	0.948186	Stat5a	signal transducer and activator of transcription 5A [Source:MGI Symbol;Acc:MGI:103036]	20850
638	ENSMUSG00000004044	766.162	0.0501623	0.136146	0.368445	0.712541	0.920293	Cavin1	caveolae associated 1 [Source:MGI Symbol;Acc:MGI:1277968]	19285
639	ENSMUSG00000004054	1045.57	-0.00233759	0.116073	-0.020139	0.983932	0.996175	Map3k11	mitogen-activated protein kinase kinase kinase 11 [Source:MGI Symbol;Acc:MGI:1346880]	26403
640	ENSMUSG00000004056	3272.67	0.0416762	0.0833196	0.500197	0.616936	0.892106	Akt2	thymoma viral proto-oncogene 2 [Source:MGI Symbol;Acc:MGI:104874]	11652
641	ENSMUSG00000004069	1990.08	0.0236096	0.0666336	0.35432	0.723099	0.924054	Dnaja3	DnaJ heat shock protein family (Hsp40) member A3 [Source:MGI Symbol;Acc:MGI:1933786]	83945
642	ENSMUSG00000004070	2216.33	0.0527434	0.0828441	0.636658	0.524347	0.852691	Hmox2	heme oxygenase 2 [Source:MGI Symbol;Acc:MGI:109373]	15369
643	ENSMUSG00000004071	8262.48	-0.00377995	0.0538801	-0.0701549	0.94407	0.98531	Cdip1	cell death inducing Trp53 target 1 [Source:MGI Symbol;Acc:MGI:1913876]	66626
644	ENSMUSG00000004085	300.746	-0.364233	0.159276	-2.28681	0.0222071	0.351835	Map3k20	mitogen-activated protein kinase kinase kinase 20 [Source:MGI Symbol;Acc:MGI:2443258]	65964
645	ENSMUSG00000004096	1411.76	0.0489398	0.0825525	0.592832	0.553294	0.866062	Cwc15	CWC15 spliceosome-associated protein [Source:MGI Symbol;Acc:MGI:1913320]	66070
646	ENSMUSG00000004098	284.829	-0.295263	0.227415	-1.29834	0.19417	0.670298	Col5a3	collagen, type V, alpha 3 [Source:MGI Symbol;Acc:MGI:1858212]	53867
647	ENSMUSG00000004099	2159.13	0.210799	0.089207	2.36304	0.018126	0.328209	Dnmt1	DNA methyltransferase (cytosine-5) 1 [Source:MGI Symbol;Acc:MGI:94912]	13433
648	ENSMUSG00000004100	583.775	0.050833	0.099842	0.509135	0.610658	0.890591	Ppan	peter pan homolog [Source:MGI Symbol;Acc:MGI:2178445]	235036
649	ENSMUSG00000004105	125.929	-0.129408	0.241044	-0.536867	0.59136	0.881995	Angptl2	angiopoietin-like 2 [Source:MGI Symbol;Acc:MGI:1347002]	26360
650	ENSMUSG00000004110	16968.2	-0.266017	0.153153	-1.73694	0.0823976	0.53457	Cacna1e	calcium channel, voltage-dependent, R type, alpha 1E subunit [Source:MGI Symbol;Acc:MGI:106217]	12290
651	ENSMUSG00000004113	5264.33	-0.0449745	0.121683	-0.369603	0.711678	0.920101	Cacna1b	calcium channel, voltage-dependent, N type, alpha 1B subunit [Source:MGI Symbol;Acc:MGI:88296]	12287
652	ENSMUSG00000004127	200.752	-0.127427	0.168847	-0.754691	0.450434	0.823319	Trmt10a	tRNA methyltransferase 10A [Source:MGI Symbol;Acc:MGI:1920421]	108943
653	ENSMUSG00000004151	4957.37	-0.227198	0.144519	-1.5721	0.115928	0.579831	Etv1	ets variant 1 [Source:MGI Symbol;Acc:MGI:99254]	14009
654	ENSMUSG00000004187	16471.4	0.173532	0.0872202	1.98958	0.0466367	0.440346	Kifc2	kinesin family member C2 [Source:MGI Symbol;Acc:MGI:109187]	16581
655	ENSMUSG00000004207	51568.7	0.0184947	0.052514	0.352186	0.724699	0.924405	Psap	prosaposin [Source:MGI Symbol;Acc:MGI:97783]	19156
656	ENSMUSG00000004221	1512.23	-0.114595	0.0872057	-1.31408	0.18882	0.665853	Ikbkg	inhibitor of kappaB kinase gamma [Source:MGI Symbol;Acc:MGI:1338074]	16151
657	ENSMUSG00000004231	21.3353	-0.0753683	0.406411	-0.185449	0.852877	0.964799	Pax2	paired box 2 [Source:MGI Symbol;Acc:MGI:97486]	18504
658	ENSMUSG00000004233	272.066	-0.238549	0.172886	-1.3798	0.167647	0.646521	Wars2	tryptophanyl tRNA synthetase 2 (mitochondrial) [Source:MGI Symbol;Acc:MGI:1917810]	70560
659	ENSMUSG00000004263	7860.89	0.0971258	0.0948183	1.02434	0.305677	0.754563	Atn1	atrophin 1 [Source:MGI Symbol;Acc:MGI:104725]	13498
660	ENSMUSG00000004264	1859.19	0.102031	0.0650739	1.56792	0.1169	0.582117	Phb2	prohibitin 2 [Source:MGI Symbol;Acc:MGI:102520]	12034
661	ENSMUSG00000004266	160.886	-0.108972	0.16322	-0.667638	0.504365	0.843887	Ptpn6	protein tyrosine phosphatase, non-receptor type 6 [Source:MGI Symbol;Acc:MGI:96055]	15170
662	ENSMUSG00000004267	30114.3	0.0561671	0.0923366	0.608286	0.542998	0.861875	Eno2	enolase 2, gamma neuronal [Source:MGI Symbol;Acc:MGI:95394]	13807
663	ENSMUSG00000004268	848.488	0.0368623	0.104398	0.353093	0.724019	0.924261	Emg1	EMG1 N1-specific pseudouridine methyltransferase [Source:MGI Symbol;Acc:MGI:1315195]	14791
664	ENSMUSG00000004270	505.246	-0.0157582	0.14478	-0.108842	0.913328	0.978232	Lpcat3	lysophosphatidylcholine acyltransferase 3 [Source:MGI Symbol;Acc:MGI:1315211]	14792
665	ENSMUSG00000004285	2021.89	0.0809634	0.0874119	0.926228	0.354327	0.781077	Atp6v1f	ATPase, H+ transporting, lysosomal V1 subunit F [Source:MGI Symbol;Acc:MGI:1913394]	66144
666	ENSMUSG00000004296	0.133394	-0.642835	3.53381	-0.18191	0.855653	NA	Il12b	interleukin 12b [Source:MGI Symbol;Acc:MGI:96540]	16160
667	ENSMUSG00000004317	448.363	-0.109194	0.196495	-0.555708	0.578411	0.876196	Clcn5	chloride channel, voltage-sensitive 5 [Source:MGI Symbol;Acc:MGI:99486]	12728
668	ENSMUSG00000004319	6547.53	-0.117873	0.0785617	-1.50039	0.133514	0.603469	Clcn3	chloride channel, voltage-sensitive 3 [Source:MGI Symbol;Acc:MGI:103555]	12725
669	ENSMUSG00000004328	238.815	-0.429449	0.282445	-1.52047	0.128393	0.598942	Hif3a	hypoxia inducible factor 3, alpha subunit [Source:MGI Symbol;Acc:MGI:1859778]	53417
670	ENSMUSG00000004341	2.26614	-0.887397	1.18775	-0.747123	0.454989	NA	Gpx6	glutathione peroxidase 6 [Source:MGI Symbol;Acc:MGI:1922762]	75512
671	ENSMUSG00000004347	399.642	0.180699	0.254613	0.709699	0.477891	0.834765	Pde1c	phosphodiesterase 1C [Source:MGI Symbol;Acc:MGI:108413]	18575
672	ENSMUSG00000004356	1137.25	-0.0706313	0.083644	-0.844427	0.398431	0.801454	Utp20	UTP20 small subunit processome component [Source:MGI Symbol;Acc:MGI:1917933]	70683
673	ENSMUSG00000004359	24.17	-0.270144	0.321901	-0.839214	0.401349	0.801826	Spic	Spi-C transcription factor (Spi-1/PU.1 related) [Source:MGI Symbol;Acc:MGI:1341168]	20728
674	ENSMUSG00000004360	3423.66	-0.0870037	0.0995436	-0.874026	0.382104	0.792473	9330159F19Rik	RIKEN cDNA 9330159F19 gene [Source:MGI Symbol;Acc:MGI:3036239]	212448
675	ENSMUSG00000004364	4488.76	-0.0925019	0.055326	-1.67194	0.0945359	0.551937	Cul3	cullin 3 [Source:MGI Symbol;Acc:MGI:1347360]	26554
676	ENSMUSG00000004366	5497.06	0.177601	0.140522	1.26386	0.206281	0.68358	Sst	somatostatin [Source:MGI Symbol;Acc:MGI:98326]	20604
677	ENSMUSG00000004371	10.8066	0.88751	0.512518	1.73166	0.0833333	NA	Il11	interleukin 11 [Source:MGI Symbol;Acc:MGI:107613]	16156
678	ENSMUSG00000004383	5147.81	-0.0530866	0.0795927	-0.666977	0.504787	0.843887	Large1	LARGE xylosyl- and glucuronyltransferase 1 [Source:MGI Symbol;Acc:MGI:1342270]	16795
679	ENSMUSG00000004393	905.556	0.0325713	0.0857877	0.379673	0.704188	0.917963	Ddx56	DEAD (Asp-Glu-Ala-Asp) box polypeptide 56 [Source:MGI Symbol;Acc:MGI:1277172]	52513
680	ENSMUSG00000004394	2166.43	-0.0376904	0.0629144	-0.599073	0.549124	0.864452	Tmed4	transmembrane p24 trafficking protein 4 [Source:MGI Symbol;Acc:MGI:1915070]	103694
681	ENSMUSG00000004415	164.396	0.613173	0.229034	2.67722	0.00742365	0.235911	Col26a1	collagen, type XXVI, alpha 1 [Source:MGI Symbol;Acc:MGI:2155345]	140709
682	ENSMUSG00000004446	295.552	0.157121	0.133677	1.17538	0.239841	0.713141	Bid	BH3 interacting domain death agonist [Source:MGI Symbol;Acc:MGI:108093]	12122
683	ENSMUSG00000004451	617.369	0.171553	0.0852559	2.01221	0.0441979	0.435081	Ralb	v-ral simian leukemia viral oncogene B [Source:MGI Symbol;Acc:MGI:1927244]	64143
684	ENSMUSG00000004455	5753.09	0.0557282	0.108464	0.513795	0.607395	0.888549	Ppp1cc	protein phosphatase 1 catalytic subunit gamma [Source:MGI Symbol;Acc:MGI:104872]	19047
685	ENSMUSG00000004455	5753.09	0.0557282	0.108464	0.513795	0.607395	0.888549	Ppp1cc	protein phosphatase 1 catalytic subunit gamma [Source:MGI Symbol;Acc:MGI:104872]	434233
686	ENSMUSG00000004460	1572.25	0.062574	0.0736105	0.85007	0.395286	0.800285	Dnajb11	DnaJ heat shock protein family (Hsp40) member B11 [Source:MGI Symbol;Acc:MGI:1915088]	67838
687	ENSMUSG00000004462	518.48	-0.0687471	0.100846	-0.681705	0.495425	0.840831	Tbccd1	TBCC domain containing 1 [Source:MGI Symbol;Acc:MGI:1917823]	70573
688	ENSMUSG00000004473	123.158	0.185258	0.187712	0.986929	0.323678	0.766525	Clec11a	C-type lectin domain family 11, member a [Source:MGI Symbol;Acc:MGI:1298219]	20256
689	ENSMUSG00000004500	395.106	-0.0202332	0.0951719	-0.212597	0.831641	0.959105	Zfp324	zinc finger protein 324 [Source:MGI Symbol;Acc:MGI:2444641]	243834
690	ENSMUSG00000004508	944.366	-0.047295	0.109646	-0.431344	0.666218	0.90755	Gab2	growth factor receptor bound protein 2-associated protein 2 [Source:MGI Symbol;Acc:MGI:1333854]	14389
691	ENSMUSG00000004530	3370.21	-0.00538924	0.0676674	-0.0796431	0.936521	0.983697	Coro1c	coronin, actin binding protein 1C [Source:MGI Symbol;Acc:MGI:1345964]	23790
692	ENSMUSG00000004535	4907.52	-0.041515	0.0740257	-0.560819	0.574921	0.874643	Tax1bp1	Tax1 (human T cell leukemia virus type I) binding protein 1 [Source:MGI Symbol;Acc:MGI:1289308]	52440
693	ENSMUSG00000004540	0.492394	-2.37985	2.71595	-0.876249	0.380895	NA	Psg17	pregnancy specific glycoprotein 17 [Source:MGI Symbol;Acc:MGI:1347250]	26437
694	ENSMUSG00000004542	0.35721	-1.92355	2.98783	-0.643797	0.519707	NA	Psg19	pregnancy specific glycoprotein 19 [Source:MGI Symbol;Acc:MGI:1347252]	26439
695	ENSMUSG00000004552	1.31953	0.903848	1.60539	0.563009	0.573429	NA	Ctse	cathepsin E [Source:MGI Symbol;Acc:MGI:107361]	13034
696	ENSMUSG00000004558	21258	-0.0373297	0.0789655	-0.472734	0.636403	0.898202	Ndrg2	N-myc downstream regulated gene 2 [Source:MGI Symbol;Acc:MGI:1352498]	29811
697	ENSMUSG00000004561	1009.22	0.0183275	0.150541	0.121744	0.903102	0.975748	Mettl17	methyltransferase like 17 [Source:MGI Symbol;Acc:MGI:1098577]	52535
698	ENSMUSG00000004562	890.714	0.175906	0.108743	1.61763	0.105742	0.567767	Arhgef40	Rho guanine nucleotide exchange factor (GEF) 40 [Source:MGI Symbol;Acc:MGI:2685515]	268739
699	ENSMUSG00000004565	2326.66	-0.000288434	0.0829203	-0.00347845	0.997225	0.999603	Pnpla6	patatin-like phospholipase domain containing 6 [Source:MGI Symbol;Acc:MGI:1354723]	50767
700	ENSMUSG00000004567	2352.02	0.135386	0.0753746	1.79618	0.0724657	0.51325	Mcoln1	mucolipin 1 [Source:MGI Symbol;Acc:MGI:1890498]	94178
701	ENSMUSG00000004568	2785.47	0.00425095	0.0740776	0.0573852	0.954238	0.98838	Arhgef18	rho/rac guanine nucleotide exchange factor (GEF) 18 [Source:MGI Symbol;Acc:MGI:2142567]	102098
702	ENSMUSG00000004591	1069.22	-0.125704	0.0792752	-1.58567	0.112814	0.574632	Pkn2	protein kinase N2 [Source:MGI Symbol;Acc:MGI:109211]	109333
703	ENSMUSG00000004609	368.659	-0.254454	0.170977	-1.48823	0.136689	0.605437	Cd33	CD33 antigen [Source:MGI Symbol;Acc:MGI:99440]	12489
704	ENSMUSG00000004610	897.73	-0.103427	0.135258	-0.764664	0.444471	0.821448	Etfb	electron transferring flavoprotein, beta polypeptide [Source:MGI Symbol;Acc:MGI:106098]	110826
705	ENSMUSG00000004612	2.41881	-1.42455	1.17193	-1.21556	0.224151	NA	Nkg7	natural killer cell group 7 sequence [Source:MGI Symbol;Acc:MGI:1931250]	72310
706	ENSMUSG00000004626	1416.57	0.198379	0.095537	2.07646	0.0378511	0.417395	Stxbp2	syntaxin binding protein 2 [Source:MGI Symbol;Acc:MGI:107370]	20911
707	ENSMUSG00000004630	86.2267	4.66349	1.51192	3.08447	NA	NA	Pcp2	Purkinje cell protein 2 (L7) [Source:MGI Symbol;Acc:MGI:97508]	18545
708	ENSMUSG00000004631	734.914	0.0138225	0.0988285	0.139864	0.888768	0.971084	Sgce	sarcoglycan, epsilon [Source:MGI Symbol;Acc:MGI:1329042]	20392
709	ENSMUSG00000004633	1300.23	0.549917	0.421243	1.30546	0.191736	0.667894	Chn2	chimerin 2 [Source:MGI Symbol;Acc:MGI:1917243]	69993
710	ENSMUSG00000004637	580.715	0.133638	0.156138	0.855901	0.392053	0.798949	Wwox	WW domain-containing oxidoreductase [Source:MGI Symbol;Acc:MGI:1931237]	80707
711	ENSMUSG00000004642	676.874	0.14854	0.0982084	1.51249	0.130408	0.601468	Slbp	stem-loop binding protein [Source:MGI Symbol;Acc:MGI:108402]	20492
712	ENSMUSG00000004651	32.2406	0.104964	0.336339	0.312079	0.75498	0.934819	Tyr	tyrosinase [Source:MGI Symbol;Acc:MGI:98880]	22173
713	ENSMUSG00000004655	139.826	-0.786699	0.94486	-0.832609	0.405065	0.801826	Aqp1	aquaporin 1 [Source:MGI Symbol;Acc:MGI:103201]	11826
714	ENSMUSG00000004661	272.058	0.108609	0.197015	0.551274	0.581446	0.877208	Arid3b	AT rich interactive domain 3B (BRIGHT-like) [Source:MGI Symbol;Acc:MGI:1930768]	56380
715	ENSMUSG00000004665	185.796	0.0305627	0.196531	0.155511	0.876418	0.970129	Cnn2	calponin 2 [Source:MGI Symbol;Acc:MGI:105093]	12798
716	ENSMUSG00000004667	1383.69	0.0404597	0.103633	0.390415	0.696229	0.916065	Polr2e	polymerase (RNA) II (DNA directed) polypeptide E [Source:MGI Symbol;Acc:MGI:1913670]	66420
717	ENSMUSG00000004668	8.05542	-0.580133	0.603288	-0.961619	0.336241	NA	Abca13	ATP-binding cassette, sub-family A (ABC1), member 13 [Source:MGI Symbol;Acc:MGI:2388707]	268379
718	ENSMUSG00000004677	2818.3	-0.00778671	0.109546	-0.0710815	0.943333	0.985103	Myo9b	myosin IXb [Source:MGI Symbol;Acc:MGI:106624]	17925
719	ENSMUSG00000004698	1472.86	-0.180571	0.121179	-1.49012	0.136191	0.605437	Hdac9	histone deacetylase 9 [Source:MGI Symbol;Acc:MGI:1931221]	79221
720	ENSMUSG00000004707	39.1504	-0.416984	0.402531	-1.03591	0.300246	0.750804	Ly9	lymphocyte antigen 9 [Source:MGI Symbol;Acc:MGI:96885]	17085
721	ENSMUSG00000004709	4.18983	-2.45767	1.116	-2.20222	0.0276501	NA	Cd244a	CD244 molecule A [Source:MGI Symbol;Acc:MGI:109294]	18106
722	ENSMUSG00000004730	216.032	-0.0768035	0.188168	-0.408165	0.683152	0.912094	Adgre1	adhesion G protein-coupled receptor E1 [Source:MGI Symbol;Acc:MGI:106912]	13733
723	ENSMUSG00000004748	2096.83	0.250553	0.100206	2.50038	0.0124059	0.292658	Mtfp1	mitochondrial fission process 1 [Source:MGI Symbol;Acc:MGI:1916686]	67900
724	ENSMUSG00000004768	1075.59	-0.0326992	0.0745045	-0.438889	0.660742	0.905841	Rab23	RAB23, member RAS oncogene family [Source:MGI Symbol;Acc:MGI:99833]	19335
725	ENSMUSG00000004771	3117.36	0.0377206	0.0735958	0.512537	0.608275	0.888549	Rab11a	RAB11A, member RAS oncogene family [Source:MGI Symbol;Acc:MGI:1858202]	53869
726	ENSMUSG00000004788	766.209	0.144342	0.101246	1.42566	0.153967	0.630233	Eif2b2	eukaryotic translation initiation factor 2B, subunit 2 beta [Source:MGI Symbol;Acc:MGI:2145118]	217715
727	ENSMUSG00000004789	4415.22	-0.000934975	0.0583409	-0.0160261	0.987214	0.99766	Dlst	dihydrolipoamide S-succinyltransferase (E2 component of 2-oxo-glutarate complex) [Source:MGI Symbol;Acc:MGI:1926170]	78920
728	ENSMUSG00000004791	87.6674	-0.0938483	0.194276	-0.483067	0.629048	0.896175	Pgf	placental growth factor [Source:MGI Symbol;Acc:MGI:105095]	18654
729	ENSMUSG00000004798	3829.04	-0.0218727	0.083029	-0.263434	0.792216	0.948279	Ulk2	unc-51 like kinase 2 [Source:MGI Symbol;Acc:MGI:1352758]	29869
730	ENSMUSG00000004814	4.96939	0.213217	0.931476	0.228903	0.818944	NA	Ccl24	chemokine (C-C motif) ligand 24 [Source:MGI Symbol;Acc:MGI:1928953]	56221
731	ENSMUSG00000004815	1812.02	0.0601986	0.0990167	0.607964	0.543211	0.861875	Dgkq	diacylglycerol kinase, theta [Source:MGI Symbol;Acc:MGI:102918]	110524
732	ENSMUSG00000004837	123.334	0.217596	0.198806	1.09451	0.273732	0.736331	Grap	GRB2-related adaptor protein [Source:MGI Symbol;Acc:MGI:1918770]	71520
733	ENSMUSG00000004842	18.4104	0.239668	0.454068	0.527824	0.597621	NA	Pou1f1	POU domain, class 1, transcription factor 1 [Source:MGI Symbol;Acc:MGI:97588]	18736
734	ENSMUSG00000004843	1545.73	0.0121572	0.0828299	0.146773	0.883311	0.970428	Chmp2b	charged multivesicular body protein 2B [Source:MGI Symbol;Acc:MGI:1916192]	68942
735	ENSMUSG00000004846	1158.98	0.0972435	0.0900257	1.08017	0.280064	0.739921	Plod3	procollagen-lysine, 2-oxoglutarate 5-dioxygenase 3 [Source:MGI Symbol;Acc:MGI:1347008]	26433
736	ENSMUSG00000004849	5518.35	0.17298	0.105707	1.63642	0.101752	0.564539	Ap1s1	adaptor protein complex AP-1, sigma 1 [Source:MGI Symbol;Acc:MGI:1098244]	11769
737	ENSMUSG00000004864	27.6082	0.667149	0.473818	1.40803	0.159123	0.637098	Mapk13	mitogen-activated protein kinase 13 [Source:MGI Symbol;Acc:MGI:1346864]	26415
738	ENSMUSG00000004865	2438.66	0.0509561	0.0795171	0.640819	0.52164	0.851764	Srpk1	serine/arginine-rich protein specific kinase 1 [Source:MGI Symbol;Acc:MGI:106908]	20815
739	ENSMUSG00000004872	3.32157	1.12648	1.33752	0.842214	0.399668	NA	Pax3	paired box 3 [Source:MGI Symbol;Acc:MGI:97487]	18505
740	ENSMUSG00000004880	542.667	-0.245948	0.105925	-2.32191	0.020238	0.343263	Lbr	lamin B receptor [Source:MGI Symbol;Acc:MGI:2138281]	98386
741	ENSMUSG00000004885	57.3726	1.07262	0.449897	2.38415	0.0171187	0.323066	Crabp2	cellular retinoic acid binding protein II [Source:MGI Symbol;Acc:MGI:88491]	12904
742	ENSMUSG00000004891	485.242	0.0895416	0.162212	0.552002	0.580947	0.877098	Nes	nestin [Source:MGI Symbol;Acc:MGI:101784]	18008
743	ENSMUSG00000004892	8128.09	0.220363	0.0932588	2.36292	0.0181317	0.328209	Bcan	brevican [Source:MGI Symbol;Acc:MGI:1096385]	12032
744	ENSMUSG00000004894	1580.39	-0.383333	0.200318	-1.91362	0.0556691	0.465496	Hapln2	hyaluronan and proteoglycan link protein 2 [Source:MGI Symbol;Acc:MGI:2137300]	73940
745	ENSMUSG00000004895	1424.84	0.171602	0.0701947	2.44466	0.014499	0.306791	Prcc	papillary renal cell carcinoma (translocation-associated) [Source:MGI Symbol;Acc:MGI:2137738]	94315
746	ENSMUSG00000004896	1341.65	-0.0621451	0.108056	-0.575117	0.565212	0.86927	Rrnad1	ribosomal RNA adenine dimethylase domain containing 1 [Source:MGI Symbol;Acc:MGI:2387197]	229503
747	ENSMUSG00000004897	4636.11	0.0610022	0.0586609	1.03991	0.298381	0.749543	Hdgf	heparin binding growth factor [Source:MGI Symbol;Acc:MGI:1194494]	15191
748	ENSMUSG00000004902	1652.27	0.492429	0.16603	2.9659	0.00301797	0.153566	Slc25a18	solute carrier family 25 (mitochondrial carrier), member 18 [Source:MGI Symbol;Acc:MGI:1919053]	71803
749	ENSMUSG00000004929	1445.18	0.100678	0.0827743	1.21629	0.223873	0.699688	Thop1	thimet oligopeptidase 1 [Source:MGI Symbol;Acc:MGI:1354165]	50492
750	ENSMUSG00000004931	675.641	0.235147	0.0901951	2.60709	0.00913145	0.253994	Apba3	amyloid beta (A4) precursor protein-binding, family A, member 3 [Source:MGI Symbol;Acc:MGI:1888527]	57267
751	ENSMUSG00000004933	6497.84	0.0845079	0.128781	0.656215	0.511686	0.847303	Matk	megakaryocyte-associated tyrosine kinase [Source:MGI Symbol;Acc:MGI:99259]	17179
752	ENSMUSG00000004934	875.018	0.0572782	0.083867	0.682965	0.494629	0.840831	Pias4	protein inhibitor of activated STAT 4 [Source:MGI Symbol;Acc:MGI:2136940]	59004
753	ENSMUSG00000004936	9531.75	-0.0482816	0.0889041	-0.543075	0.587078	0.880632	Map2k1	mitogen-activated protein kinase kinase 1 [Source:MGI Symbol;Acc:MGI:1346866]	26395
754	ENSMUSG00000004937	3583.78	0.123829	0.0800994	1.54595	0.122117	0.59115	Sgta	small glutamine-rich tetratricopeptide repeat (TPR)-containing, alpha [Source:MGI Symbol;Acc:MGI:1098703]	52551
755	ENSMUSG00000004939	2.50076	-0.0897989	0.978795	-0.0917443	0.926901	NA	Nmrk2	nicotinamide riboside kinase 2 [Source:MGI Symbol;Acc:MGI:1916814]	69564
756	ENSMUSG00000004945	1071.47	0.0574073	0.0889793	0.645175	0.518814	0.850358	Tmem242	transmembrane protein 242 [Source:MGI Symbol;Acc:MGI:1917794]	70544
757	ENSMUSG00000004947	310.531	0.0359832	0.131817	0.272979	0.784869	0.945758	Dtx2	deltex 2, E3 ubiquitin ligase [Source:MGI Symbol;Acc:MGI:1921448]	74198
758	ENSMUSG00000004948	0.12767	0.799837	3.53381	0.226338	0.820938	NA	Zp3	zona pellucida glycoprotein 3 [Source:MGI Symbol;Acc:MGI:99215]	22788
759	ENSMUSG00000004951	249.569	0.239736	0.140347	1.70816	0.0876066	0.543839	Hspb1	heat shock protein 1 [Source:MGI Symbol;Acc:MGI:96240]	15507
760	ENSMUSG00000004952	221.818	0.238219	0.270574	0.880418	0.378633	0.791508	Rasa4	RAS p21 protein activator 4 [Source:MGI Symbol;Acc:MGI:1858600]	54153
761	ENSMUSG00000004961	3980.46	0.286041	0.14753	1.93887	0.0525171	0.458325	Syt5	synaptotagmin V [Source:MGI Symbol;Acc:MGI:1926368]	53420
762	ENSMUSG00000004980	19481.8	-0.0506706	0.084309	-0.601011	0.547833	0.864245	Hnrnpa2b1	heterogeneous nuclear ribonucleoprotein A2/B1 [Source:MGI Symbol;Acc:MGI:104819]	53379
763	ENSMUSG00000004988	1.73985	-1.58352	1.59736	-0.991337	0.321521	NA	Fxyd4	FXYD domain-containing ion transport regulator 4 [Source:MGI Symbol;Acc:MGI:1889005]	108017
764	ENSMUSG00000004994	325.511	-0.0990132	0.111286	-0.889719	0.373617	0.789099	Ccdc130	coiled-coil domain containing 130 [Source:MGI Symbol;Acc:MGI:1914986]	67736
765	ENSMUSG00000004996	461.719	-0.0708506	0.136254	-0.519988	0.603072	0.88657	Mri1	methylthioribose-1-phosphate isomerase 1 [Source:MGI Symbol;Acc:MGI:1915123]	67873
766	ENSMUSG00000005034	14369.6	0.136385	0.0983679	1.38648	0.165601	0.643369	Prkacb	protein kinase, cAMP dependent, catalytic, beta [Source:MGI Symbol;Acc:MGI:97594]	18749
767	ENSMUSG00000005043	316.763	-0.137862	0.1264	-1.09068	0.275413	0.737054	Sgsh	N-sulfoglucosamine sulfohydrolase (sulfamidase) [Source:MGI Symbol;Acc:MGI:1350341]	27029
768	ENSMUSG00000005045	12416.8	0.0806677	0.105271	0.766286	0.443506	0.821448	Chd5	chromodomain helicase DNA binding protein 5 [Source:MGI Symbol;Acc:MGI:3036258]	269610
769	ENSMUSG00000005054	418.05	0.223595	0.111916	1.99787	0.0457306	0.437892	Cstb	cystatin B [Source:MGI Symbol;Acc:MGI:109514]	13014
770	ENSMUSG00000005057	150.228	0.577986	0.19203	3.00987	0.00261356	0.145938	Sh2b2	SH2B adaptor protein 2 [Source:MGI Symbol;Acc:MGI:1345171]	23921
771	ENSMUSG00000005069	1797.01	0.115919	0.0788206	1.47067	0.141381	0.61423	Pex5	peroxisomal biogenesis factor 5 [Source:MGI Symbol;Acc:MGI:1098808]	19305
772	ENSMUSG00000005078	1218.49	0.0293787	0.092901	0.316236	0.751823	0.933268	Jkamp	JNK1/MAPK8-associated membrane protein [Source:MGI Symbol;Acc:MGI:1915057]	104771
773	ENSMUSG00000005087	204.641	0.25675	0.383495	0.6695	0.503177	0.843182	Cd44	CD44 antigen [Source:MGI Symbol;Acc:MGI:88338]	12505
774	ENSMUSG00000005089	87627.7	0.00642123	0.124022	0.051775	0.958708	0.988535	Slc1a2	solute carrier family 1 (glial high affinity glutamate transporter), member 2 [Source:MGI Symbol;Acc:MGI:101931]	20511
775	ENSMUSG00000005102	1090.03	-0.0977013	0.103035	-0.948233	0.343011	0.776695	Eif2ak4	eukaryotic translation initiation factor 2 alpha kinase 4 [Source:MGI Symbol;Acc:MGI:1353427]	27103
776	ENSMUSG00000005103	5978.55	-0.0380113	0.0526678	-0.721719	0.470467	0.833028	Wdr1	WD repeat domain 1 [Source:MGI Symbol;Acc:MGI:1337100]	22388
777	ENSMUSG00000005107	86.6932	-0.607804	0.290864	-2.08965	0.0366494	0.414887	Slc2a9	solute carrier family 2 (facilitated glucose transporter), member 9 [Source:MGI Symbol;Acc:MGI:2152844]	117591
778	ENSMUSG00000005124	78.6213	0.0790934	0.339314	0.233098	0.815685	0.954464	Ccn4	cellular communication network factor 4 [Source:MGI Symbol;Acc:MGI:1197008]	22402
779	ENSMUSG00000005125	4641.66	0.031103	0.178594	0.174155	0.861744	0.966403	Ndrg1	N-myc downstream regulated gene 1 [Source:MGI Symbol;Acc:MGI:1341799]	17988
780	ENSMUSG00000005131	12.6231	-0.187871	0.457603	-0.410555	0.681399	NA	4930550C14Rik	RIKEN cDNA 4930550C14 gene [Source:MGI Symbol;Acc:MGI:1922561]	75311
781	ENSMUSG00000005142	2049.56	-0.014845	0.091515	-0.162214	0.871138	0.968633	Man2b1	mannosidase 2, alpha B1 [Source:MGI Symbol;Acc:MGI:107286]	17159
782	ENSMUSG00000005148	385.279	0.602549	0.169108	3.5631	0.000366505	0.0587551	Klf5	Kruppel-like factor 5 [Source:MGI Symbol;Acc:MGI:1338056]	12224
783	ENSMUSG00000005150	607.716	0.0614025	0.101189	0.60681	0.543977	0.861875	Wdr83	WD repeat domain containing 83 [Source:MGI Symbol;Acc:MGI:1915086]	67836
784	ENSMUSG00000005161	4521.83	0.14336	0.0934982	1.53329	0.125204	0.595996	Prdx2	peroxiredoxin 2 [Source:MGI Symbol;Acc:MGI:109486]	21672
785	ENSMUSG00000005198	4455.06	-0.0727109	0.113895	-0.638404	0.523211	0.852333	Polr2a	polymerase (RNA) II (DNA directed) polypeptide A [Source:MGI Symbol;Acc:MGI:98086]	20020
786	ENSMUSG00000005202	0.763259	-0.790409	2.56271	-0.308427	0.757757	NA	Shbg	sex hormone binding globulin [Source:MGI Symbol;Acc:MGI:98295]	20415
787	ENSMUSG00000005204	2590.46	0.0411903	0.0740865	0.555975	0.578228	0.876196	Senp3	SUMO/sentrin specific peptidase 3 [Source:MGI Symbol;Acc:MGI:2158736]	80886
788	ENSMUSG00000005220	11.2547	1.06271	0.73806	1.43987	0.149905	NA	Corin	corin, serine peptidase [Source:MGI Symbol;Acc:MGI:1349451]	53419
789	ENSMUSG00000005225	698.605	-0.0596123	0.127361	-0.468059	0.639742	0.899379	Plekha8	pleckstrin homology domain containing, family A (phosphoinositide binding specific) member 8 [Source:MGI Symbol;Acc:MGI:2681164]	231999
790	ENSMUSG00000005233	8.48354	0.1185	0.720805	0.1644	0.869417	NA	Spc25	SPC25, NDC80 kinetochore complex component, homolog (S. cerevisiae) [Source:MGI Symbol;Acc:MGI:1913692]	66442
791	ENSMUSG00000005237	239.218	-0.565808	0.153942	-3.67545	0.000237427	0.0457355	Dnah2	dynein, axonemal, heavy chain 2 [Source:MGI Symbol;Acc:MGI:107731]	327954
792	ENSMUSG00000005251	34.0244	-0.498701	0.374622	-1.33121	0.183119	0.660392	Ripk4	receptor-interacting serine-threonine kinase 4 [Source:MGI Symbol;Acc:MGI:1919638]	72388
793	ENSMUSG00000005262	2312.32	0.0349274	0.0695678	0.502063	0.615623	0.891929	Ufd1	ubiquitin recognition factor in ER-associated degradation 1 [Source:MGI Symbol;Acc:MGI:109353]	22230
794	ENSMUSG00000005267	555.806	-0.0780065	0.107829	-0.723428	0.469417	0.832673	Zfp287	zinc finger protein 287 [Source:MGI Symbol;Acc:MGI:2176561]	170740
795	ENSMUSG00000005268	490.164	-0.950952	0.698025	-1.36235	0.173089	0.65265	Prlr	prolactin receptor [Source:MGI Symbol;Acc:MGI:97763]	19116
796	ENSMUSG00000005299	3150.53	0.0785032	0.0571911	1.37265	0.169862	0.648365	Letm1	leucine zipper-EF-hand containing transmembrane protein 1 [Source:MGI Symbol;Acc:MGI:1932557]	56384
797	ENSMUSG00000005312	6771.88	-0.013535	0.0606537	-0.223151	0.823418	0.957458	Ubqln1	ubiquilin 1 [Source:MGI Symbol;Acc:MGI:1860276]	56085
798	ENSMUSG00000005320	7.66551	-0.0908643	0.834102	-0.108937	0.913253	NA	Fgfr4	fibroblast growth factor receptor 4 [Source:MGI Symbol;Acc:MGI:95525]	14186
799	ENSMUSG00000005338	15928.3	0.0858932	0.0732725	1.17224	0.241099	0.713924	Cadm3	cell adhesion molecule 3 [Source:MGI Symbol;Acc:MGI:2137858]	94332
800	ENSMUSG00000005354	2554.77	0.0998956	0.0696552	1.43414	0.151531	0.626229	Txn2	thioredoxin 2 [Source:MGI Symbol;Acc:MGI:1929468]	56551
801	ENSMUSG00000005357	320.553	0.623911	0.250827	2.48741	0.0128676	0.294454	Slc1a6	solute carrier family 1 (high affinity aspartate/glutamate transporter), member 6 [Source:MGI Symbol;Acc:MGI:1096331]	20513
802	ENSMUSG00000005360	18682.4	-0.0395588	0.0917937	-0.430953	0.666502	0.90755	Slc1a3	solute carrier family 1 (glial high affinity glutamate transporter), member 3 [Source:MGI Symbol;Acc:MGI:99917]	20512
803	ENSMUSG00000005362	1900.86	-0.124877	0.0878295	-1.42182	0.15508	0.631328	Crbn	cereblon [Source:MGI Symbol;Acc:MGI:1913277]	58799
804	ENSMUSG00000005364	0.974545	1.84105	2.0263	0.908576	0.363574	NA	Il5ra	interleukin 5 receptor, alpha [Source:MGI Symbol;Acc:MGI:96558]	16192
805	ENSMUSG00000005370	750.624	-0.0436554	0.0930685	-0.469068	0.639021	0.899302	Msh6	mutS homolog 6 [Source:MGI Symbol;Acc:MGI:1343961]	17688
806	ENSMUSG00000005371	4207.84	-0.0659193	0.0853237	-0.772579	0.439771	0.81935	Fbxo11	F-box protein 11 [Source:MGI Symbol;Acc:MGI:2147134]	225055
807	ENSMUSG00000005373	155.117	-0.197075	0.214604	-0.91832	0.358451	0.78194	Mlxipl	MLX interacting protein-like [Source:MGI Symbol;Acc:MGI:1927999]	58805
808	ENSMUSG00000005374	1116.97	-0.0860416	0.0924847	-0.930333	0.352199	0.779995	Tbl2	transducin (beta)-like 2 [Source:MGI Symbol;Acc:MGI:1351652]	27368
809	ENSMUSG00000005378	783.574	0.0964934	0.0753204	1.28111	0.200156	0.677972	Bud23	BUD23, rRNA methyltransferase and ribosome maturation factor [Source:MGI Symbol;Acc:MGI:1913388]	66138
810	ENSMUSG00000005397	312.445	-0.0148741	0.162581	-0.0914872	0.927105	0.98249	Nid1	nidogen 1 [Source:MGI Symbol;Acc:MGI:97342]	18073
811	ENSMUSG00000005410	156.724	0.12003	0.157239	0.763359	0.445249	0.821448	Mcm5	minichromosome maintenance complex component 5 [Source:MGI Symbol;Acc:MGI:103197]	17218
812	ENSMUSG00000005413	209.935	-0.351512	0.21598	-1.62753	0.103625	0.566538	Hmox1	heme oxygenase 1 [Source:MGI Symbol;Acc:MGI:96163]	15368
813	ENSMUSG00000005417	14753.3	-0.0897383	0.0884406	-1.01467	0.310262	0.757966	Mprip	myosin phosphatase Rho interacting protein [Source:MGI Symbol;Acc:MGI:1349438]	26936
814	ENSMUSG00000005442	7342.65	0.0368592	0.099422	0.370734	0.710835	0.920053	Cic	capicua transcriptional repressor [Source:MGI Symbol;Acc:MGI:1918972]	71722
815	ENSMUSG00000005447	203.768	0.28485	0.20896	1.36318	0.172826	0.652156	Pafah1b3	platelet-activating factor acetylhydrolase, isoform 1b, subunit 3 [Source:MGI Symbol;Acc:MGI:108414]	18476
816	ENSMUSG00000005465	36.7384	-0.214342	0.35823	-0.598335	0.549616	0.864452	Il27ra	interleukin 27 receptor, alpha [Source:MGI Symbol;Acc:MGI:1355318]	50931
817	ENSMUSG00000005469	7259.19	0.101163	0.0802361	1.26082	0.207375	0.684623	Prkaca	protein kinase, cAMP dependent, catalytic, alpha [Source:MGI Symbol;Acc:MGI:97592]	18747
818	ENSMUSG00000005470	11.126	-0.722064	0.590929	-1.22191	0.22174	NA	Asf1b	anti-silencing function 1B histone chaperone [Source:MGI Symbol;Acc:MGI:1914179]	66929
819	ENSMUSG00000005481	401.024	0.0613362	0.114201	0.537089	0.591206	0.881995	Ddx39	DEAD (Asp-Glu-Ala-Asp) box polypeptide 39 [Source:MGI Symbol;Acc:MGI:1915528]	68278
820	ENSMUSG00000005483	1874.81	0.167841	0.120584	1.3919	0.163952	0.64247	Dnajb1	DnaJ heat shock protein family (Hsp40) member B1 [Source:MGI Symbol;Acc:MGI:1931874]	81489
821	ENSMUSG00000005493	130.042	0.088787	0.15569	0.57028	0.568488	0.870932	Msh4	mutS homolog 4 [Source:MGI Symbol;Acc:MGI:1860077]	55993
822	ENSMUSG00000005501	766.67	-0.0396975	0.101937	-0.389432	0.696957	0.916065	Usp40	ubiquitin specific peptidase 40 [Source:MGI Symbol;Acc:MGI:2443184]	227334
823	ENSMUSG00000005503	1.74214	0.368335	2.66016	0.138463	0.889874	NA	Evx1	even-skipped homeobox 1 [Source:MGI Symbol;Acc:MGI:95461]	14028
824	ENSMUSG00000005505	882.136	0.0721057	0.0860442	0.838008	0.402026	0.801826	Kbtbd4	kelch repeat and BTB (POZ) domain containing 4 [Source:MGI Symbol;Acc:MGI:1914386]	67136
825	ENSMUSG00000005506	8825.55	-0.131121	0.100202	-1.30857	0.190679	0.667175	Celf1	CUGBP, Elav-like family member 1 [Source:MGI Symbol;Acc:MGI:1342295]	13046
826	ENSMUSG00000005510	2292.65	0.0978647	0.0881669	1.10999	0.267002	0.73113	Ndufs3	NADH:ubiquinone oxidoreductase core subunit S3 [Source:MGI Symbol;Acc:MGI:1915599]	68349
827	ENSMUSG00000005514	2531.77	-0.00868821	0.0822207	-0.105669	0.915845	0.978584	Por	P450 (cytochrome) oxidoreductase [Source:MGI Symbol;Acc:MGI:97744]	18984
828	ENSMUSG00000005533	3238.11	-0.0989889	0.106595	-0.928649	0.353071	0.780981	Igf1r	insulin-like growth factor I receptor [Source:MGI Symbol;Acc:MGI:96433]	16001
829	ENSMUSG00000005534	2458.71	-0.205876	0.110362	-1.86546	0.0621163	0.485682	Insr	insulin receptor [Source:MGI Symbol;Acc:MGI:96575]	16337
830	ENSMUSG00000005540	2.45454	0.0973483	1.20772	0.0806048	0.935756	NA	Fcer2a	Fc receptor, IgE, low affinity II, alpha polypeptide [Source:MGI Symbol;Acc:MGI:95497]	14128
831	ENSMUSG00000005547	0.962568	0.565318	2.08398	0.271269	0.786184	NA	Cyp2a5	cytochrome P450, family 2, subfamily a, polypeptide 5 [Source:MGI Symbol;Acc:MGI:88597]	13087
832	ENSMUSG00000005553	20.9645	0.726372	0.421574	1.723	0.0848888	0.538327	Atp4a	ATPase, H+/K+ exchanging, gastric, alpha polypeptide [Source:MGI Symbol;Acc:MGI:88113]	11944
833	ENSMUSG00000005566	3892.2	0.0808433	0.0622918	1.29782	0.19435	0.67059	Trim28	tripartite motif-containing 28 [Source:MGI Symbol;Acc:MGI:109274]	21849
834	ENSMUSG00000005575	3621.28	0.243935	0.102186	2.38717	0.0169787	0.322171	Ube2m	ubiquitin-conjugating enzyme E2M [Source:MGI Symbol;Acc:MGI:108278]	22192
835	ENSMUSG00000005580	3347.01	-0.3241	0.177525	-1.82566	0.0679017	0.502903	Adcy9	adenylate cyclase 9 [Source:MGI Symbol;Acc:MGI:108450]	11515
836	ENSMUSG00000005583	9015.46	0.454358	0.185948	2.44347	0.0145467	0.307191	Mef2c	myocyte enhancer factor 2C [Source:MGI Symbol;Acc:MGI:99458]	17260
837	ENSMUSG00000005609	2388.87	0.0112891	0.0675706	0.167071	0.867314	0.967504	Ctr9	CTR9 homolog, Paf1/RNA polymerase II complex component [Source:MGI Symbol;Acc:MGI:109345]	22083
838	ENSMUSG00000005610	20447.6	-0.0388155	0.0641693	-0.604893	0.54525	0.862497	Eif4g2	eukaryotic translation initiation factor 4, gamma 2 [Source:MGI Symbol;Acc:MGI:109207]	13690
839	ENSMUSG00000005611	133.985	0.316832	0.320616	0.988198	0.323056	0.766525	Mrvi1	MRV integration site 1 [Source:MGI Symbol;Acc:MGI:1338023]	17540
840	ENSMUSG00000005615	1370.97	-0.0485401	0.093791	-0.517534	0.604783	0.886928	Pcyt1a	phosphate cytidylyltransferase 1, choline, alpha isoform [Source:MGI Symbol;Acc:MGI:88557]	13026
841	ENSMUSG00000005621	1332.29	-0.00521445	0.103541	-0.0503611	0.959835	0.988535	Zfp592	zinc finger protein 592 [Source:MGI Symbol;Acc:MGI:2443541]	233410
842	ENSMUSG00000005625	2687.42	0.107001	0.0905514	1.18166	0.237342	0.710693	Psmd4	proteasome (prosome, macropain) 26S subunit, non-ATPase, 4 [Source:MGI Symbol;Acc:MGI:1201670]	19185
843	ENSMUSG00000005628	5.45775	0.499192	0.680116	0.733981	0.46296	NA	Tmod4	tropomodulin 4 [Source:MGI Symbol;Acc:MGI:1355285]	50874
844	ENSMUSG00000005640	11.3882	1.48696	0.765863	1.94155	0.0521917	NA	Insrr	insulin receptor-related receptor [Source:MGI Symbol;Acc:MGI:1346037]	23920
845	ENSMUSG00000005649	3.13959	-0.616376	1.06424	-0.579171	0.562474	NA	Cabp5	calcium binding protein 5 [Source:MGI Symbol;Acc:MGI:1352746]	29865
846	ENSMUSG00000005656	1157.25	0.00604595	0.0862949	0.0700615	0.944145	0.985318	Snx6	sorting nexin 6 [Source:MGI Symbol;Acc:MGI:1919433]	72183
847	ENSMUSG00000005667	278.146	-0.112275	0.139581	-0.80437	0.421183	0.809638	Mthfd2	methylenetetrahydrofolate dehydrogenase (NAD+ dependent), methenyltetrahydrofolate cyclohydrolase [Source:MGI Symbol;Acc:MGI:1338850]	17768
848	ENSMUSG00000005672	3425.49	-0.202434	0.154051	-1.31407	0.188822	0.665853	Kit	KIT proto-oncogene receptor tyrosine kinase [Source:MGI Symbol;Acc:MGI:96677]	16590
849	ENSMUSG00000005674	1856.53	0.195612	0.0915144	2.1375	0.0325573	0.400933	Tomm40l	translocase of outer mitochondrial membrane 40-like [Source:MGI Symbol;Acc:MGI:3589112]	641376
850	ENSMUSG00000005677	50.8162	0.5434	0.293431	1.85189	0.064042	0.490649	Nr1i3	nuclear receptor subfamily 1, group I, member 3 [Source:MGI Symbol;Acc:MGI:1346307]	12355
851	ENSMUSG00000005681	6.1119	-0.681108	0.644543	-1.05673	0.290635	NA	Apoa2	apolipoprotein A-II [Source:MGI Symbol;Acc:MGI:88050]	11807
852	ENSMUSG00000005682	1056.74	-0.124086	0.121306	-1.02292	0.306346	0.755334	Pan2	PAN2 poly(A) specific ribonuclease subunit [Source:MGI Symbol;Acc:MGI:1918984]	103135
853	ENSMUSG00000005683	8532	0.0250198	0.0579768	0.431548	0.66607	0.90755	Cs	citrate synthase [Source:MGI Symbol;Acc:MGI:88529]	12974
854	ENSMUSG00000005686	810.682	0.0851859	0.0932543	0.913479	0.360991	0.782491	Ampd3	adenosine monophosphate deaminase 3 [Source:MGI Symbol;Acc:MGI:1096344]	11717
855	ENSMUSG00000005687	1709.57	0.110381	0.0615525	1.79328	0.0729283	0.514025	Bcas2	breast carcinoma amplified sequence 2 [Source:MGI Symbol;Acc:MGI:1915433]	68183
856	ENSMUSG00000005696	13.4843	-0.0229811	0.517499	-0.0444081	0.964579	NA	Sh2d1a	SH2 domain containing 1A [Source:MGI Symbol;Acc:MGI:1328352]	20400
857	ENSMUSG00000005698	2734.54	-0.0118872	0.0614184	-0.193545	0.846532	0.963382	Ctcf	CCCTC-binding factor [Source:MGI Symbol;Acc:MGI:109447]	13018
858	ENSMUSG00000005699	451.356	0.305671	0.118963	2.56946	0.0101858	0.26533	Pard6a	par-6 family cell polarity regulator alpha [Source:MGI Symbol;Acc:MGI:1927223]	56513
859	ENSMUSG00000005705	2.62205	-0.393048	1.06986	-0.367382	0.713334	NA	Agrp	agouti related neuropeptide [Source:MGI Symbol;Acc:MGI:892013]	11604
860	ENSMUSG00000005716	1377.22	0.454452	0.360003	1.26235	0.206821	0.684032	Pvalb	parvalbumin [Source:MGI Symbol;Acc:MGI:97821]	19293
861	ENSMUSG00000005718	145.583	0.0449166	0.16711	0.268785	0.788095	0.947023	Tfap4	transcription factor AP4 [Source:MGI Symbol;Acc:MGI:103239]	83383
862	ENSMUSG00000005732	1441.43	0.102766	0.111354	0.922873	0.356073	0.781082	Ranbp1	RAN binding protein 1 [Source:MGI Symbol;Acc:MGI:96269]	19385
863	ENSMUSG00000005763	18.1612	-0.138031	0.570241	-0.242057	0.808736	NA	Cd247	CD247 antigen [Source:MGI Symbol;Acc:MGI:88334]	12503
864	ENSMUSG00000005774	834.461	-0.00231738	0.0997471	-0.0232326	0.981465	0.995619	Rfx5	regulatory factor X, 5 (influences HLA class II expression) [Source:MGI Symbol;Acc:MGI:1858421]	53970
865	ENSMUSG00000005779	2900.75	0.143097	0.0843869	1.69573	0.0899368	0.54661	Psmb4	proteasome (prosome, macropain) subunit, beta type 4 [Source:MGI Symbol;Acc:MGI:1098257]	19172
866	ENSMUSG00000005800	1.37915	1.63053	1.48979	1.09447	0.273749	NA	Mmp8	matrix metallopeptidase 8 [Source:MGI Symbol;Acc:MGI:1202395]	17394
867	ENSMUSG00000005802	2120.44	0.0496368	0.0891643	0.556689	0.57774	0.876196	Slc30a4	solute carrier family 30 (zinc transporter), member 4 [Source:MGI Symbol;Acc:MGI:1345282]	22785
868	ENSMUSG00000005803	153.464	0.00317164	0.195099	0.0162566	0.98703	0.99766	Sqor	sulfide quinone oxidoreductase [Source:MGI Symbol;Acc:MGI:1929899]	59010
869	ENSMUSG00000005804	830.606	0.00236358	0.103376	0.0228639	0.981759	0.995619	Bloc1s6	biogenesis of lysosomal organelles complex-1, subunit 6, pallidin [Source:MGI Symbol;Acc:MGI:1927580]	18457
870	ENSMUSG00000005813	1365.03	-0.0244419	0.0655888	-0.372653	0.709407	0.919514	Metap1	methionyl aminopeptidase 1 [Source:MGI Symbol;Acc:MGI:1922874]	75624
871	ENSMUSG00000005823	736.691	0.0976398	0.0890821	1.09607	0.27305	0.73575	Gpr108	G protein-coupled receptor 108 [Source:MGI Symbol;Acc:MGI:1925558]	78308
872	ENSMUSG00000005824	0.755247	-2.00167	2.16647	-0.92393	0.355523	NA	Tnfsf14	tumor necrosis factor (ligand) superfamily, member 14 [Source:MGI Symbol;Acc:MGI:1355317]	50930
873	ENSMUSG00000005836	3.40657	-0.532681	0.904915	-0.588654	0.556094	NA	Gata6	GATA binding protein 6 [Source:MGI Symbol;Acc:MGI:107516]	14465
874	ENSMUSG00000005846	1570.67	-0.000661662	0.065773	-0.0100598	0.991974	0.998347	Rsl1d1	ribosomal L1 domain containing 1 [Source:MGI Symbol;Acc:MGI:1913659]	66409
875	ENSMUSG00000005864	7.7492	0.399259	0.701255	0.569349	0.569119	NA	Cnga2	cyclic nucleotide gated channel alpha 2 [Source:MGI Symbol;Acc:MGI:108040]	12789
876	ENSMUSG00000005871	10884.7	-0.0907192	0.0984018	-0.921927	0.356567	0.781083	Apc	APC, WNT signaling pathway regulator [Source:MGI Symbol;Acc:MGI:88039]	11789
877	ENSMUSG00000005873	12451.2	0.0612743	0.0778166	0.787419	0.431037	0.815315	Reep5	receptor accessory protein 5 [Source:MGI Symbol;Acc:MGI:1270152]	13476
878	ENSMUSG00000005881	2452.22	0.123544	0.0764576	1.61585	0.106127	0.568135	Ergic3	ERGIC and golgi 3 [Source:MGI Symbol;Acc:MGI:1913616]	66366
879	ENSMUSG00000005882	1754.89	0.0412372	0.0727174	0.567088	0.570654	0.87218	Uqcc1	ubiquinol-cytochrome c reductase complex assembly factor 1 [Source:MGI Symbol;Acc:MGI:1929472]	56046
880	ENSMUSG00000005883	9.39817	1.13883	0.630527	1.80615	0.070895	NA	Spo11	SPO11 meiotic protein covalently bound to DSB [Source:MGI Symbol;Acc:MGI:1349669]	26972
881	ENSMUSG00000005886	3995.04	-0.100035	0.106363	-0.940508	0.346957	0.77779	Ncoa2	nuclear receptor coactivator 2 [Source:MGI Symbol;Acc:MGI:1276533]	17978
882	ENSMUSG00000005892	72.0987	1.36042	0.57631	2.36056	0.0182472	0.328209	Trh	thyrotropin releasing hormone [Source:MGI Symbol;Acc:MGI:98823]	22044
883	ENSMUSG00000005893	4925.13	-0.0649733	0.0824765	-0.787779	0.430826	0.815315	Nr2c2	nuclear receptor subfamily 2, group C, member 2 [Source:MGI Symbol;Acc:MGI:1352466]	22026
884	ENSMUSG00000005897	405.289	-0.0779521	0.0939678	-0.829561	0.406787	0.802946	Nr2c1	nuclear receptor subfamily 2, group C, member 1 [Source:MGI Symbol;Acc:MGI:1352465]	22025
885	ENSMUSG00000005899	2457.13	0.195012	0.101792	1.9158	0.0553911	0.464992	Smpd4	sphingomyelin phosphodiesterase 4 [Source:MGI Symbol;Acc:MGI:1924876]	77626
886	ENSMUSG00000005907	838.071	0.0741708	0.0817885	0.906861	0.36448	0.783165	Pex1	peroxisomal biogenesis factor 1 [Source:MGI Symbol;Acc:MGI:1918632]	71382
887	ENSMUSG00000005917	158.469	0.258022	0.172509	1.49571	0.13473	0.603721	Otx1	orthodenticle homeobox 1 [Source:MGI Symbol;Acc:MGI:97450]	18423
888	ENSMUSG00000005936	2454.4	0.0423778	0.0690057	0.61412	0.539136	0.859953	Kctd20	potassium channel tetramerisation domain containing 20 [Source:MGI Symbol;Acc:MGI:1914239]	66989
889	ENSMUSG00000005947	8.5538	-0.300078	0.609591	-0.49226	0.622535	NA	Itgae	integrin alpha E, epithelial-associated [Source:MGI Symbol;Acc:MGI:1298377]	16407
890	ENSMUSG00000005949	587.529	0.0242618	0.102699	0.236241	0.813246	0.953798	Ctns	cystinosis, nephropathic [Source:MGI Symbol;Acc:MGI:1932872]	83429
891	ENSMUSG00000005950	55.3651	0.0272361	0.374504	0.0727256	0.942024	0.984913	P2rx5	purinergic receptor P2X, ligand-gated ion channel, 5 [Source:MGI Symbol;Acc:MGI:2137026]	94045
892	ENSMUSG00000005951	143.563	-0.158096	0.17167	-0.920926	0.357089	0.781423	Shpk	sedoheptulokinase [Source:MGI Symbol;Acc:MGI:1921887]	74637
893	ENSMUSG00000005952	4.52344	-0.128609	0.741905	-0.173349	0.862377	NA	Trpv1	transient receptor potential cation channel, subfamily V, member 1 [Source:MGI Symbol;Acc:MGI:1341787]	193034
894	ENSMUSG00000005958	809.416	0.208066	0.166652	1.24851	0.211845	0.689018	Ephb3	Eph receptor B3 [Source:MGI Symbol;Acc:MGI:104770]	13845
895	ENSMUSG00000005968	128.583	-0.244664	0.195966	-1.2485	0.211846	0.689018	Tuft1	tuftelin 1 [Source:MGI Symbol;Acc:MGI:109572]	22156
896	ENSMUSG00000005973	635.641	0.307534	0.167244	1.83883	0.0659405	0.497195	Rcn1	reticulocalbin 1 [Source:MGI Symbol;Acc:MGI:104559]	19672
897	ENSMUSG00000005980	23.3464	-0.315963	0.3846	-0.821537	0.41134	0.804524	Dnase1	deoxyribonuclease I [Source:MGI Symbol;Acc:MGI:103157]	13419
898	ENSMUSG00000005981	2030.85	0.0419365	0.084384	0.496973	0.619208	0.893136	Trap1	TNF receptor-associated protein 1 [Source:MGI Symbol;Acc:MGI:1915265]	68015
899	ENSMUSG00000005982	2607.82	0.10819	0.063888	1.69343	0.0903744	0.54661	Naa60	N(alpha)-acetyltransferase 60, NatF catalytic subunit [Source:MGI Symbol;Acc:MGI:1922013]	74763
900	ENSMUSG00000005983	104.123	0.233401	0.216651	1.07732	0.281339	0.741532	1700037C18Rik	RIKEN cDNA 1700037C18 gene [Source:MGI Symbol;Acc:MGI:1920511]	73261
901	ENSMUSG00000005986	1517.87	0.164289	0.108671	1.5118	0.130584	0.601468	Ankrd13d	ankyrin repeat domain 13 family, member D [Source:MGI Symbol;Acc:MGI:1915673]	68423
902	ENSMUSG00000005994	3.95902	0.534408	0.89424	0.597611	0.550099	NA	Tyrp1	tyrosinase-related protein 1 [Source:MGI Symbol;Acc:MGI:98881]	22178
903	ENSMUSG00000006005	3962.43	-0.188124	0.0830693	-2.26467	0.0235331	0.359734	Tpr	translocated promoter region, nuclear basket protein [Source:MGI Symbol;Acc:MGI:1922066]	108989
904	ENSMUSG00000006010	1839.48	-0.160151	0.0665862	-2.40517	0.0161652	0.315041	Odr4	odr4 GPCR localization factor homolog [Source:MGI Symbol;Acc:MGI:2385108]	226499
905	ENSMUSG00000006014	188.798	1.80867	0.844069	2.14279	0.0321297	0.399394	Prg4	proteoglycan 4 (megakaryocyte stimulating factor, articular superficial zone protein) [Source:MGI Symbol;Acc:MGI:1891344]	96875
906	ENSMUSG00000006019	434.386	-0.0413817	0.132859	-0.31147	0.755443	0.934819	Dhx34	DEAH (Asp-Glu-Ala-His) box polypeptide 34 [Source:MGI Symbol;Acc:MGI:1918973]	71723
907	ENSMUSG00000006021	543.141	0.0430496	0.122347	0.351864	0.724941	0.924405	Kptn	kaptin [Source:MGI Symbol;Acc:MGI:1890380]	70394
908	ENSMUSG00000006024	7113.71	0.0467527	0.0859901	0.543699	0.586649	0.880623	Napa	N-ethylmaleimide sensitive fusion protein attachment protein alpha [Source:MGI Symbol;Acc:MGI:104563]	108124
909	ENSMUSG00000006050	829.759	0.063175	0.109457	0.577165	0.563828	0.869088	Sra1	steroid receptor RNA activator 1 [Source:MGI Symbol;Acc:MGI:1344414]	24068
910	ENSMUSG00000006056	2.36023	-0.386541	1.16802	-0.330937	0.740692	NA	Calcoco2	calcium binding and coiled-coil domain 2 [Source:MGI Symbol;Acc:MGI:1343177]	76815
911	ENSMUSG00000006057	3366.82	0.0652757	0.0847233	0.770457	0.441029	0.820272	Atp5g1	ATP synthase, H+ transporting, mitochondrial F0 complex, subunit C1 (subunit 9) [Source:MGI Symbol;Acc:MGI:107653]	11951
912	ENSMUSG00000006058	1448.04	0.0404104	0.0669164	0.603894	0.545914	0.862596	Snf8	SNF8, ESCRT-II complex subunit, homolog (S. cerevisiae) [Source:MGI Symbol;Acc:MGI:1343161]	27681
913	ENSMUSG00000006095	1593.16	0.167747	0.10488	1.59943	0.109726	0.572391	Tbcb	tubulin folding cofactor B [Source:MGI Symbol;Acc:MGI:1913661]	66411
914	ENSMUSG00000006127	1397.36	0.124691	0.0868803	1.43521	0.151228	0.626229	Inpp5k	inositol polyphosphate 5-phosphatase K [Source:MGI Symbol;Acc:MGI:1194899]	19062
915	ENSMUSG00000006134	2171.32	0.0345136	0.105294	0.327782	0.743077	0.930916	Crkl	v-crk avian sarcoma virus CT10 oncogene homolog-like [Source:MGI Symbol;Acc:MGI:104686]	12929
916	ENSMUSG00000006143	2.24869	1.59258	1.17133	1.35964	0.173945	NA	Upk3bl	uroplakin 3B-like [Source:MGI Symbol;Acc:MGI:1916915]	69665
917	ENSMUSG00000006154	343.348	-0.484911	0.602898	-0.804301	0.421223	0.809638	Eps8l1	EPS8-like 1 [Source:MGI Symbol;Acc:MGI:1914675]	67425
918	ENSMUSG00000006169	2081.15	-0.0238642	0.0571496	-0.417574	0.676258	0.909857	Clint1	clathrin interactor 1 [Source:MGI Symbol;Acc:MGI:2144243]	216705
919	ENSMUSG00000006179	40.632	0.666124	0.291062	2.2886	0.0221029	0.351835	Prss16	protease, serine 16 (thymus) [Source:MGI Symbol;Acc:MGI:1859181]	54373
920	ENSMUSG00000006191	324.53	-0.0181713	0.115302	-0.157597	0.874774	0.970026	Cdkal1	CDK5 regulatory subunit associated protein 1-like 1 [Source:MGI Symbol;Acc:MGI:1921765]	68916
921	ENSMUSG00000006204	4.42248	-0.0834312	1.16314	-0.071729	0.942818	NA	Cdcp3	CUB domain containing protein 3 [Source:MGI Symbol;Acc:MGI:1918645]	71395
922	ENSMUSG00000006205	4426	0.283529	0.0855474	3.31429	0.000918748	0.102534	Htra1	HtrA serine peptidase 1 [Source:MGI Symbol;Acc:MGI:1929076]	56213
923	ENSMUSG00000006215	1036.48	0.0676729	0.0882928	0.766461	0.443402	0.821448	Zbtb17	zinc finger and BTB domain containing 17 [Source:MGI Symbol;Acc:MGI:107410]	22642
924	ENSMUSG00000006216	0.25534	1.57868	3.52204	0.44823	0.653987	NA	Clcnkb	chloride channel, voltage-sensitive Kb [Source:MGI Symbol;Acc:MGI:1930643]	56365
925	ENSMUSG00000006218	61.8727	0.710121	0.306615	2.316	0.0205581	0.344055	Fam131c	family with sequence similarity 131, member C [Source:MGI Symbol;Acc:MGI:2685539]	277743
926	ENSMUSG00000006219	48.4876	-0.301055	0.29971	-1.00449	0.315143	0.759041	Fblim1	filamin binding LIM protein 1 [Source:MGI Symbol;Acc:MGI:1921452]	74202
927	ENSMUSG00000006221	5.97892	0.489423	0.717502	0.68212	0.495163	NA	Hspb7	heat shock protein family, member 7 (cardiovascular) [Source:MGI Symbol;Acc:MGI:1352494]	29818
928	ENSMUSG00000006235	152.177	0.167383	0.217763	0.768649	0.442102	0.820798	Epor	erythropoietin receptor [Source:MGI Symbol;Acc:MGI:95408]	13857
929	ENSMUSG00000006241	401.405	-0.0630871	0.1839	-0.343052	0.731559	0.926348	Ccdc159	coiled-coil domain containing 159 [Source:MGI Symbol;Acc:MGI:1914369]	67119
930	ENSMUSG00000006262	1170.91	-0.148051	0.109499	-1.35207	0.176352	0.654691	Mob1b	MOB kinase activator 1B [Source:MGI Symbol;Acc:MGI:1915723]	68473
931	ENSMUSG00000006269	9.0178	-0.237251	0.771219	-0.307631	0.758363	NA	Atp6v1b1	ATPase, H+ transporting, lysosomal V1 subunit B1 [Source:MGI Symbol;Acc:MGI:103285]	110935
932	ENSMUSG00000006270	15.8593	-0.172831	0.449226	-0.384729	0.700438	NA	Vax1	ventral anterior homeobox 1 [Source:MGI Symbol;Acc:MGI:1277163]	22326
933	ENSMUSG00000006273	20463.9	0.0921144	0.0706662	1.30351	0.192399	0.668228	Atp6v1b2	ATPase, H+ transporting, lysosomal V1 subunit B2 [Source:MGI Symbol;Acc:MGI:109618]	11966
934	ENSMUSG00000006276	2032.81	0.0202573	0.0800773	0.252972	0.80029	0.950143	Eps15l1	epidermal growth factor receptor pathway substrate 15-like 1 [Source:MGI Symbol;Acc:MGI:104582]	13859
935	ENSMUSG00000006281	273.99	-0.160837	0.182359	-0.881983	0.377786	0.79149	Tep1	telomerase associated protein 1 [Source:MGI Symbol;Acc:MGI:109573]	21745
936	ENSMUSG00000006288	1326.2	-0.0994319	0.0815749	-1.2189	0.222881	0.699092	Ttc5	tetratricopeptide repeat domain 5 [Source:MGI Symbol;Acc:MGI:2683584]	219022
937	ENSMUSG00000006289	783.293	0.0354391	0.078513	0.451379	0.651716	0.902851	Osgep	O-sialoglycoprotein endopeptidase [Source:MGI Symbol;Acc:MGI:1913496]	66246
938	ENSMUSG00000006299	4171.42	0.07405	0.0800001	0.925625	0.354641	0.781082	Aamp	angio-associated migratory protein [Source:MGI Symbol;Acc:MGI:107809]	227290
939	ENSMUSG00000006301	1685.22	-0.234766	0.14753	-1.59131	0.11154	0.573353	Tmbim1	transmembrane BAX inhibitor motif containing 1 [Source:MGI Symbol;Acc:MGI:1916910]	69660
940	ENSMUSG00000006304	6305.43	-0.129629	0.128322	-1.01018	0.312408	0.758007	Arpc2	actin related protein 2/3 complex, subunit 2 [Source:MGI Symbol;Acc:MGI:1923959]	76709
941	ENSMUSG00000006307	3176.64	-0.0983039	0.125185	-0.785271	0.432295	0.815833	Kmt2b	lysine (K)-specific methyltransferase 2B [Source:MGI Symbol;Acc:MGI:109565]	75410
942	ENSMUSG00000006310	2.48262	0.695722	1.12104	0.620604	0.53486	NA	Zbtb32	zinc finger and BTB domain containing 32 [Source:MGI Symbol;Acc:MGI:1891838]	58206
943	ENSMUSG00000006313	21.6461	0.066752	0.382345	0.174586	0.861405	0.966403	Upk1a	uroplakin 1A [Source:MGI Symbol;Acc:MGI:98911]	109637
944	ENSMUSG00000006315	1079.47	0.193423	0.107061	1.80666	0.0708161	0.508436	Tmem147	transmembrane protein 147 [Source:MGI Symbol;Acc:MGI:1915011]	69804
945	ENSMUSG00000006333	5096.14	-0.00288744	0.0815416	-0.0354106	0.971752	0.993539	Rps9	ribosomal protein S9 [Source:MGI Symbol;Acc:MGI:1924096]	76846
946	ENSMUSG00000006335	574.447	-0.00127581	0.101326	-0.0125911	0.989954	0.998257	Tfpt	TCF3 (E2A) fusion partner [Source:MGI Symbol;Acc:MGI:1916964]	69714
947	ENSMUSG00000006342	186.072	0.392901	0.191907	2.04735	0.0406237	0.427122	Susd2	sushi domain containing 2 [Source:MGI Symbol;Acc:MGI:1918983]	71733
948	ENSMUSG00000006344	98.665	-0.0653132	0.182937	-0.357025	0.721073	0.92327	Ggt5	gamma-glutamyltransferase 5 [Source:MGI Symbol;Acc:MGI:1346063]	23887
949	ENSMUSG00000006345	62.3448	0.190066	0.247197	0.768884	0.441962	0.820779	Ggt1	gamma-glutamyltransferase 1 [Source:MGI Symbol;Acc:MGI:95706]	14598
950	ENSMUSG00000006356	1917.07	0.209275	0.124811	1.67674	0.0935934	0.551467	Crip2	cysteine rich protein 2 [Source:MGI Symbol;Acc:MGI:1915587]	68337
951	ENSMUSG00000006360	88.0095	-0.309652	0.300652	-1.02994	0.30304	0.752376	Crip1	cysteine-rich protein 1 (intestinal) [Source:MGI Symbol;Acc:MGI:88501]	12925
952	ENSMUSG00000006362	1622.85	0.265976	0.191253	1.3907	0.164315	0.642692	Cbfa2t3	CBFA2/RUNX1 translocation partner 3 [Source:MGI Symbol;Acc:MGI:1338013]	12398
953	ENSMUSG00000006369	420.484	0.14273	0.17612	0.810417	0.4177	0.808682	Fbln1	fibulin 1 [Source:MGI Symbol;Acc:MGI:95487]	14114
954	ENSMUSG00000006373	7631.41	0.053897	0.0897698	0.600391	0.548246	0.864403	Pgrmc1	progesterone receptor membrane component 1 [Source:MGI Symbol;Acc:MGI:1858305]	53328
955	ENSMUSG00000006378	243.881	0.197355	0.212591	0.928332	0.353235	0.780981	Gcat	glycine C-acetyltransferase (2-amino-3-ketobutyrate-coenzyme A ligase) [Source:MGI Symbol;Acc:MGI:1349389]	26912
956	ENSMUSG00000006386	404.378	-0.131196	0.133543	-0.982424	0.325891	0.767943	Tek	TEK receptor tyrosine kinase [Source:MGI Symbol;Acc:MGI:98664]	21687
957	ENSMUSG00000006389	7.0854	-0.202592	0.65899	-0.307427	0.758518	NA	Mpl	myeloproliferative leukemia virus oncogene [Source:MGI Symbol;Acc:MGI:97076]	17480
958	ENSMUSG00000006390	502.779	-0.120105	0.147027	-0.816889	0.413992	0.806402	Elovl1	elongation of very long chain fatty acids (FEN1/Elo2, SUR4/Elo3, yeast)-like 1 [Source:MGI Symbol;Acc:MGI:1858959]	54325
959	ENSMUSG00000006392	571.746	-0.413679	0.147128	-2.8117	0.00492812	0.190398	Med8	mediator complex subunit 8 [Source:MGI Symbol;Acc:MGI:1915269]	80509
960	ENSMUSG00000006395	203.55	0.501625	0.175995	2.85022	0.00436887	0.186354	Hyi	hydroxypyruvate isomerase (putative) [Source:MGI Symbol;Acc:MGI:1915430]	NA
961	ENSMUSG00000006398	18.393	0.531939	0.454961	1.1692	0.242325	NA	Cdc20	cell division cycle 20 [Source:MGI Symbol;Acc:MGI:1859866]	107995
962	ENSMUSG00000006403	1287.85	-0.232539	0.206162	-1.12794	0.259343	0.724752	Adamts4	a disintegrin-like and metallopeptidase (reprolysin type) with thrombospondin type 1 motif, 4 [Source:MGI Symbol;Acc:MGI:1339949]	240913
963	ENSMUSG00000006411	254.823	-0.0705338	0.127569	-0.552905	0.580328	0.876866	Nectin4	nectin cell adhesion molecule 4 [Source:MGI Symbol;Acc:MGI:1918990]	71740
964	ENSMUSG00000006412	2471.43	0.0381055	0.0711196	0.535795	0.5921	0.88219	Pfdn2	prefoldin 2 [Source:MGI Symbol;Acc:MGI:1276111]	18637
965	ENSMUSG00000006418	1683.69	0.117073	0.0829689	1.41105	0.15823	0.635863	Rnf114	ring finger protein 114 [Source:MGI Symbol;Acc:MGI:1933159]	81018
966	ENSMUSG00000006423	1809.14	-0.0633534	0.0834013	-0.759622	0.447481	0.822726	C330007P06Rik	RIKEN cDNA C330007P06 gene [Source:MGI Symbol;Acc:MGI:1924894]	77644
967	ENSMUSG00000006435	7006.78	0.159786	0.11915	1.34105	0.179903	0.65702	Neurl1a	neuralized E3 ubiquitin protein ligase 1A [Source:MGI Symbol;Acc:MGI:1334263]	18011
968	ENSMUSG00000006442	1005.59	0.192025	0.109112	1.75989	0.0784271	0.526483	Srm	spermidine synthase [Source:MGI Symbol;Acc:MGI:102690]	20810
969	ENSMUSG00000006445	60.6858	-0.239235	0.359027	-0.666343	0.505192	0.843887	Epha2	Eph receptor A2 [Source:MGI Symbol;Acc:MGI:95278]	13836
970	ENSMUSG00000006456	1192.69	-0.08165	0.0981386	-0.831987	0.405416	0.802064	Rbm14	RNA binding motif protein 14 [Source:MGI Symbol;Acc:MGI:1929092]	56275
971	ENSMUSG00000006457	29.6894	0.388161	0.473968	0.81896	0.412809	0.805707	Actn3	actinin alpha 3 [Source:MGI Symbol;Acc:MGI:99678]	11474
972	ENSMUSG00000006463	827.537	-0.107938	0.0837776	-1.28838	0.197613	0.674307	Zdhhc24	zinc finger, DHHC domain containing 24 [Source:MGI Symbol;Acc:MGI:1917855]	70605
973	ENSMUSG00000006464	1831.88	0.0270506	0.0845357	0.319991	0.748975	0.932557	Bbs1	Bardet-Biedl syndrome 1 (human) [Source:MGI Symbol;Acc:MGI:1277215]	52028
974	ENSMUSG00000006469	5.29904	-0.419161	1.07535	-0.389789	0.696693	NA	Slc34a3	solute carrier family 34 (sodium phosphate), member 3 [Source:MGI Symbol;Acc:MGI:2159410]	142681
975	ENSMUSG00000006471	1136.12	-0.0653366	0.117803	-0.554626	0.57915	0.876196	Ndor1	NADPH dependent diflavin oxidoreductase 1 [Source:MGI Symbol;Acc:MGI:1926047]	78797
976	ENSMUSG00000006476	22865.2	-0.0446156	0.11606	-0.384417	0.70067	0.917455	Nsmf	NMDA receptor synaptonuclear signaling and neuronal migration factor [Source:MGI Symbol;Acc:MGI:1861755]	56876
977	ENSMUSG00000006494	2138.98	0.0600505	0.0965202	0.622155	0.53384	0.857591	Pdk1	pyruvate dehydrogenase kinase, isoenzyme 1 [Source:MGI Symbol;Acc:MGI:1926119]	228026
978	ENSMUSG00000006498	1376.63	0.0128443	0.100148	0.128253	0.897949	0.97367	Ptbp1	polypyrimidine tract binding protein 1 [Source:MGI Symbol;Acc:MGI:97791]	19205
979	ENSMUSG00000006517	487.758	0.159616	0.205821	0.775512	0.438037	0.818455	Mvd	mevalonate (diphospho) decarboxylase [Source:MGI Symbol;Acc:MGI:2179327]	192156
980	ENSMUSG00000006519	209.473	-0.150042	0.194384	-0.771881	0.440185	0.819622	Cyba	cytochrome b-245, alpha polypeptide [Source:MGI Symbol;Acc:MGI:1316658]	13057
981	ENSMUSG00000006522	886.628	0.171946	0.139384	1.23361	0.217347	0.693184	Itih3	inter-alpha trypsin inhibitor, heavy chain 3 [Source:MGI Symbol;Acc:MGI:96620]	16426
982	ENSMUSG00000006526	783.318	0.148326	0.0893636	1.6598	0.0969549	0.55608	Stimate	STIM activating enhancer [Source:MGI Symbol;Acc:MGI:1921500]	69179
983	ENSMUSG00000006527	1370.54	-0.0706971	0.0721385	-0.980018	0.327077	0.769397	Sfmbt1	Scm-like with four mbt domains 1 [Source:MGI Symbol;Acc:MGI:1859609]	54650
984	ENSMUSG00000006538	6.70775	0.380724	0.669543	0.568633	0.569605	NA	Ihh	Indian hedgehog [Source:MGI Symbol;Acc:MGI:96533]	16147
985	ENSMUSG00000006542	4.21097	-0.222165	0.899575	-0.246967	0.804934	NA	Prkag3	protein kinase, AMP-activated, gamma 3 non-catalytic subunit [Source:MGI Symbol;Acc:MGI:1891343]	241113
986	ENSMUSG00000006546	3.9516	-0.346666	1.05501	-0.328591	0.742465	NA	Cryba2	crystallin, beta A2 [Source:MGI Symbol;Acc:MGI:104336]	12958
987	ENSMUSG00000006567	124.677	-0.120643	0.181992	-0.662903	0.507393	0.845503	Atp7b	ATPase, Cu++ transporting, beta polypeptide [Source:MGI Symbol;Acc:MGI:103297]	11979
988	ENSMUSG00000006574	4.26271	0.600746	0.90808	0.661557	0.508255	NA	Slc4a1	solute carrier family 4 (anion exchanger), member 1 [Source:MGI Symbol;Acc:MGI:109393]	20533
989	ENSMUSG00000006575	9500.51	0.154511	0.0698609	2.21169	0.0269879	0.378161	Rundc3a	RUN domain containing 3A [Source:MGI Symbol;Acc:MGI:1858752]	51799
990	ENSMUSG00000006576	5237.85	0.323957	0.0978932	3.30929	0.000935315	0.102534	Slc4a3	solute carrier family 4 (anion exchanger), member 3 [Source:MGI Symbol;Acc:MGI:109350]	20536
991	ENSMUSG00000006585	38.7026	0.0507076	0.283339	0.178964	0.857966	0.96561	Cdt1	chromatin licensing and DNA replication factor 1 [Source:MGI Symbol;Acc:MGI:1914427]	67177
992	ENSMUSG00000006586	894.462	-0.0456896	0.114707	-0.398317	0.690397	0.914619	Runx1t1	RUNX1 translocation partner 1 [Source:MGI Symbol;Acc:MGI:104793]	12395
993	ENSMUSG00000006587	2.074	0.459732	1.37181	0.335127	0.737529	NA	Snai3	snail family zinc finger 3 [Source:MGI Symbol;Acc:MGI:1353563]	30927
994	ENSMUSG00000006589	558.978	0.0944064	0.0920835	1.02523	0.305256	0.754237	Aprt	adenine phosphoribosyl transferase [Source:MGI Symbol;Acc:MGI:88061]	11821
995	ENSMUSG00000006599	1213.73	0.0664395	0.0727446	0.913326	0.361071	0.782491	Gtf2h1	general transcription factor II H, polypeptide 1 [Source:MGI Symbol;Acc:MGI:1277216]	14884
996	ENSMUSG00000006611	179.477	-0.373296	0.157093	-2.37627	0.0174885	0.325066	Hfe	homeostatic iron regulator [Source:MGI Symbol;Acc:MGI:109191]	15216
997	ENSMUSG00000006638	60.3266	-0.00554736	0.268411	-0.0206674	0.983511	0.996055	Abhd1	abhydrolase domain containing 1 [Source:MGI Symbol;Acc:MGI:1931013]	57742
998	ENSMUSG00000006641	708.272	0.166636	0.111379	1.49612	0.134622	0.603721	Slc5a6	solute carrier family 5 (sodium-dependent vitamin transporter), member 6 [Source:MGI Symbol;Acc:MGI:2660847]	330064
999	ENSMUSG00000006642	17.2176	-1.62145	0.720146	-2.25156	0.0243502	NA	Tcf23	transcription factor 23 [Source:MGI Symbol;Acc:MGI:1934960]	69852
1000	ENSMUSG00000006649	271.002	0.00701685	0.174706	0.0401638	0.967963	0.991846	Nphs1	nephrosis 1, nephrin [Source:MGI Symbol;Acc:MGI:1859637]	54631
1001	ENSMUSG00000006651	41705.1	0.0508082	0.0837932	0.606352	0.544281	0.861875	Aplp1	amyloid beta (A4) precursor-like protein 1 [Source:MGI Symbol;Acc:MGI:88046]	11803
1002	ENSMUSG00000006673	3023.93	-0.0213739	0.0514241	-0.415639	0.677674	0.910055	Qrich1	glutamine-rich 1 [Source:MGI Symbol;Acc:MGI:1916482]	69232
1003	ENSMUSG00000006675	2245.33	0.108809	0.0757888	1.43569	0.15109	0.626229	P4htm	prolyl 4-hydroxylase, transmembrane (endoplasmic reticulum) [Source:MGI Symbol;Acc:MGI:1921693]	74443
1004	ENSMUSG00000006676	6368.96	-0.0361723	0.0947713	-0.381679	0.702699	0.917606	Usp19	ubiquitin specific peptidase 19 [Source:MGI Symbol;Acc:MGI:1918722]	71472
1005	ENSMUSG00000006678	186.472	-0.262345	0.141915	-1.8486	0.0645154	0.492051	Pola1	polymerase (DNA directed), alpha 1 [Source:MGI Symbol;Acc:MGI:99660]	18968
1006	ENSMUSG00000006699	7993.34	0.00297186	0.074937	0.0396581	0.968366	0.992054	Cdc42	cell division cycle 42 [Source:MGI Symbol;Acc:MGI:106211]	12540
1007	ENSMUSG00000006705	546.795	-0.0796464	0.115249	-0.69108	0.489515	0.837813	Pknox1	Pbx/knotted 1 homeobox [Source:MGI Symbol;Acc:MGI:1201409]	18771
1008	ENSMUSG00000006711	1637.83	0.000597271	0.0983982	0.00606994	0.995157	0.999566	D130043K22Rik	RIKEN cDNA D130043K22 gene [Source:MGI Symbol;Acc:MGI:3036268]	210108
1009	ENSMUSG00000006715	57.2894	-0.0364456	0.310664	-0.117315	0.90661	0.976623	Gmnn	geminin [Source:MGI Symbol;Acc:MGI:1927344]	57441
1010	ENSMUSG00000006717	1478.61	-0.0282894	0.0958616	-0.295107	0.767912	0.939442	Acot13	acyl-CoA thioesterase 13 [Source:MGI Symbol;Acc:MGI:1914084]	66834
1011	ENSMUSG00000006720	81.7314	0.248468	0.245833	1.01072	0.312152	0.758007	Zfp184	zinc finger protein 184 (Kruppel-like) [Source:MGI Symbol;Acc:MGI:1922244]	193452
1012	ENSMUSG00000006724	19.0335	-0.245004	0.434911	-0.563342	0.573202	NA	Cyp27b1	cytochrome P450, family 27, subfamily b, polypeptide 1 [Source:MGI Symbol;Acc:MGI:1098274]	13115
1013	ENSMUSG00000006728	1127.48	0.0503411	0.0884877	0.568905	0.56942	0.871253	Cdk4	cyclin-dependent kinase 4 [Source:MGI Symbol;Acc:MGI:88357]	12567
1014	ENSMUSG00000006731	3882.23	0.131363	0.086312	1.52196	0.12802	0.598135	B4galnt1	beta-1,4-N-acetyl-galactosaminyl transferase 1 [Source:MGI Symbol;Acc:MGI:1342057]	14421
1015	ENSMUSG00000006732	308.739	-0.0381929	0.131567	-0.290292	0.771593	0.940621	Mettl1	methyltransferase like 1 [Source:MGI Symbol;Acc:MGI:1339986]	17299
1016	ENSMUSG00000006736	1633.79	-0.0270093	0.0906813	-0.297848	0.765819	0.939179	Tspan31	tetraspanin 31 [Source:MGI Symbol;Acc:MGI:1914375]	67125
1017	ENSMUSG00000006740	11208.9	-0.0870442	0.0833587	-1.04421	0.296387	0.748453	Kif5b	kinesin family member 5B [Source:MGI Symbol;Acc:MGI:1098268]	16573
1018	ENSMUSG00000006763	472.281	0.0569788	0.114161	0.499111	0.617701	0.892626	Saal1	serum amyloid A-like 1 [Source:MGI Symbol;Acc:MGI:1926185]	78935
1019	ENSMUSG00000006764	30.3113	-0.265724	0.34624	-0.767456	0.44281	0.821433	Tph2	tryptophan hydroxylase 2 [Source:MGI Symbol;Acc:MGI:2651811]	216343
1020	ENSMUSG00000006777	5.10972	-1.35545	1.2575	-1.07789	0.281083	NA	Krt23	keratin 23 [Source:MGI Symbol;Acc:MGI:2148866]	94179
1021	ENSMUSG00000006782	11633.7	-0.27407	0.20435	-1.34118	0.179863	0.65702	Cnp	2',3'-cyclic nucleotide 3' phosphodiesterase [Source:MGI Symbol;Acc:MGI:88437]	12799
1022	ENSMUSG00000006784	82.5261	-0.149966	0.197409	-0.759671	0.447451	0.822726	Ttc25	tetratricopeptide repeat domain 25 [Source:MGI Symbol;Acc:MGI:1921657]	74407
1023	ENSMUSG00000006800	4173.8	-0.107384	0.0770803	-1.39315	0.163574	0.64247	Sulf2	sulfatase 2 [Source:MGI Symbol;Acc:MGI:1919293]	72043
1024	ENSMUSG00000006818	7013.65	0.00684948	0.07335	0.0933807	0.925601	0.981982	Sod2	superoxide dismutase 2, mitochondrial [Source:MGI Symbol;Acc:MGI:98352]	20656
1025	ENSMUSG00000006850	333.153	0.013704	0.106388	0.128811	0.897507	0.973596	Tmco6	transmembrane and coiled-coil domains 6 [Source:MGI Symbol;Acc:MGI:1919233]	71983
1026	ENSMUSG00000006906	1050.22	-0.065178	0.0901592	-0.722922	0.469728	0.832673	Stambp	STAM binding protein [Source:MGI Symbol;Acc:MGI:1917777]	70527
1027	ENSMUSG00000006920	3484.21	-0.0898743	0.0771244	-1.16532	0.243891	0.715429	Ezh1	enhancer of zeste 1 polycomb repressive complex 2 subunit [Source:MGI Symbol;Acc:MGI:1097695]	14055
1028	ENSMUSG00000006930	5859.23	0.127969	0.167768	0.762773	0.445599	0.821698	Hap1	huntingtin-associated protein 1 [Source:MGI Symbol;Acc:MGI:1261831]	15114
1029	ENSMUSG00000006931	353.139	-0.00654371	0.115017	-0.0568933	0.95463	0.988535	P3h4	prolyl 3-hydroxylase family member 4 (non-enzymatic) [Source:MGI Symbol;Acc:MGI:1913430]	66180
1030	ENSMUSG00000006932	15551.6	0.0118139	0.0468239	0.252306	0.800805	0.950228	Ctnnb1	catenin (cadherin associated protein), beta 1 [Source:MGI Symbol;Acc:MGI:88276]	12387
1031	ENSMUSG00000006941	2473.72	0.0737382	0.0825209	0.89357	0.371552	0.788088	Eif1b	eukaryotic translation initiation factor 1B [Source:MGI Symbol;Acc:MGI:1916219]	68969
1032	ENSMUSG00000006948	0.396247	-0.737831	2.97622	-0.247909	0.804205	NA	Klk4	kallikrein related-peptidase 4 (prostase, enamel matrix, prostate) [Source:MGI Symbol;Acc:MGI:1861379]	56640
1033	ENSMUSG00000006958	3179.45	0.0547537	0.175908	0.311263	0.755601	0.934819	Chrd	chordin [Source:MGI Symbol;Acc:MGI:1313268]	12667
1034	ENSMUSG00000006998	6550.95	0.00841357	0.0708283	0.118788	0.905443	0.976623	Psmd2	proteasome (prosome, macropain) 26S subunit, non-ATPase, 2 [Source:MGI Symbol;Acc:MGI:1096584]	21762
1035	ENSMUSG00000007021	4642.95	0.299244	0.096594	3.09795	0.00194862	0.13388	Syngr3	synaptogyrin 3 [Source:MGI Symbol;Acc:MGI:1341881]	20974
1036	ENSMUSG00000007029	1695.6	0.073916	0.0680014	1.08698	0.277047	0.738642	Vars	valyl-tRNA synthetase [Source:MGI Symbol;Acc:MGI:90675]	22321
1037	ENSMUSG00000007030	25.9387	0.729705	0.782776	0.932202	0.351232	0.779677	Vwa7	von Willebrand factor A domain containing 7 [Source:MGI Symbol;Acc:MGI:1306798]	27762
1038	ENSMUSG00000007033	31.6558	0.281174	0.330641	0.850393	0.395107	0.800285	Hspa1l	heat shock protein 1-like [Source:MGI Symbol;Acc:MGI:96231]	15482
1039	ENSMUSG00000007034	4.93665	-0.141323	0.867244	-0.162956	0.870553	NA	Slc44a4	solute carrier family 44, member 4 [Source:MGI Symbol;Acc:MGI:1917379]	70129
1040	ENSMUSG00000007035	10.8143	-0.40972	0.581029	-0.705163	0.480709	NA	Msh5	mutS homolog 5 [Source:MGI Symbol;Acc:MGI:1329021]	17687
1041	ENSMUSG00000007036	2162.26	0.185609	0.0699093	2.65499	0.00793104	0.239144	Abhd16a	abhydrolase domain containing 16A [Source:MGI Symbol;Acc:MGI:99476]	193742
1042	ENSMUSG00000007038	1764.84	0.115691	0.0640229	1.80703	0.0707583	0.508436	Neu1	neuraminidase 1 [Source:MGI Symbol;Acc:MGI:97305]	18010
1043	ENSMUSG00000007039	184.994	0.369138	0.187108	1.97286	0.048511	0.445351	Ddah2	dimethylarginine dimethylaminohydrolase 2 [Source:MGI Symbol;Acc:MGI:1859016]	51793
1044	ENSMUSG00000007041	269.925	-0.160725	0.174483	-0.92115	0.356972	0.781423	Clic1	chloride intracellular channel 1 [Source:MGI Symbol;Acc:MGI:2148924]	114584
1045	ENSMUSG00000007050	219.58	0.22167	0.145251	1.52612	0.126981	0.598135	Lsm2	LSM2 homolog, U6 small nuclear RNA and mRNA degradation associated [Source:MGI Symbol;Acc:MGI:90676]	27756
1046	ENSMUSG00000007080	71.5032	-0.126112	0.212227	-0.594232	0.552357	0.86568	Pole	polymerase (DNA directed), epsilon [Source:MGI Symbol;Acc:MGI:1196391]	18973
1047	ENSMUSG00000007097	41758.7	0.162848	0.111368	1.46225	0.143672	0.61613	Atp1a2	ATPase, Na+/K+ transporting, alpha 2 polypeptide [Source:MGI Symbol;Acc:MGI:88106]	98660
1048	ENSMUSG00000007107	0.501062	1.45474	2.78313	0.5227	0.601183	NA	Atp1a4	ATPase, Na+/K+ transporting, alpha 4 polypeptide [Source:MGI Symbol;Acc:MGI:1351335]	27222
1049	ENSMUSG00000007122	23.9531	-0.491843	0.550668	-0.893175	0.371763	0.788156	Casq1	calsequestrin 1 [Source:MGI Symbol;Acc:MGI:1309468]	12372
1050	ENSMUSG00000007207	4264.61	0.518113	0.15861	3.26658	0.00108855	0.105465	Stx1a	syntaxin 1A (brain) [Source:MGI Symbol;Acc:MGI:109355]	20907
1051	ENSMUSG00000007209	1.46861	0.865561	1.62369	0.533083	0.593976	NA	Ceacam9	carcinoembryonic antigen-related cell adhesion molecule 9 [Source:MGI Symbol;Acc:MGI:1347247]	26368
1052	ENSMUSG00000007216	237.347	-0.0984273	0.117939	-0.834558	0.403967	0.801826	Zfp775	zinc finger protein 775 [Source:MGI Symbol;Acc:MGI:2683557]	243372
1053	ENSMUSG00000007279	45.8529	-0.114327	0.299022	-0.382338	0.702211	0.917606	Scube2	signal peptide, CUB domain, EGF-like 2 [Source:MGI Symbol;Acc:MGI:1928765]	56788
1054	ENSMUSG00000007338	1011.06	0.0784258	0.0833324	0.94112	0.346644	0.77779	Mrpl49	mitochondrial ribosomal protein L49 [Source:MGI Symbol;Acc:MGI:108180]	18120
1055	ENSMUSG00000007379	26.9441	0.231686	0.32335	0.716517	0.473672	0.834702	Dennd2c	DENN/MADD domain containing 2C [Source:MGI Symbol;Acc:MGI:3036254]	329727
1056	ENSMUSG00000007411	2517.21	0.0120332	0.083742	0.143694	0.885742	0.970882	Mark3	MAP/microtubule affinity regulating kinase 3 [Source:MGI Symbol;Acc:MGI:1341865]	17169
1057	ENSMUSG00000007415	1617.11	0.134952	0.0611574	2.20664	0.0273394	0.379873	Gatad1	GATA zinc finger domain containing 1 [Source:MGI Symbol;Acc:MGI:1914460]	67210
1058	ENSMUSG00000007440	318.47	-0.120983	0.144997	-0.834381	0.404066	0.801826	Pcdha11	protocadherin alpha 11 [Source:MGI Symbol;Acc:MGI:1298372]	12943
1059	ENSMUSG00000007458	3197.02	-0.0752194	0.0838093	-0.897506	0.369449	0.786781	M6pr	mannose-6-phosphate receptor, cation dependent [Source:MGI Symbol;Acc:MGI:96904]	17113
1060	ENSMUSG00000007476	1490.88	0.0624212	0.0815516	0.765419	0.444022	0.821448	Lrrc8a	leucine rich repeat containing 8A VRAC subunit A [Source:MGI Symbol;Acc:MGI:2652847]	241296
1061	ENSMUSG00000007480	24.6563	0.0485748	0.422854	0.114874	0.908545	0.976827	Mc5r	melanocortin 5 receptor [Source:MGI Symbol;Acc:MGI:99420]	17203
1062	ENSMUSG00000007564	17430.8	0.0254512	0.0688698	0.369555	0.711714	0.920101	Ppp2r1a	protein phosphatase 2, regulatory subunit A, alpha [Source:MGI Symbol;Acc:MGI:1926334]	51792
1063	ENSMUSG00000007570	467.219	0.0918457	0.0978404	0.93873	0.34787	0.778128	Fance	Fanconi anemia, complementation group E [Source:MGI Symbol;Acc:MGI:1920025]	72775
1064	ENSMUSG00000007589	383.494	0.192531	0.103616	1.85812	0.0631525	0.488093	Tinf2	Terf1 (TRF1)-interacting nuclear factor 2 [Source:MGI Symbol;Acc:MGI:107246]	28113
1065	ENSMUSG00000007591	13.1925	0.136382	0.553106	0.246575	0.805237	NA	Tssk4	testis-specific serine kinase 4 [Source:MGI Symbol;Acc:MGI:1918349]	71099
1066	ENSMUSG00000007594	4195.45	0.129953	0.0617725	2.10374	0.0354014	0.408596	Hapln4	hyaluronan and proteoglycan link protein 4 [Source:MGI Symbol;Acc:MGI:2679531]	330790
1067	ENSMUSG00000007603	2435.42	0.0634886	0.0824979	0.769578	0.441551	0.820498	Dus3l	dihydrouridine synthase 3-like (S. cerevisiae) [Source:MGI Symbol;Acc:MGI:2147092]	224907
1068	ENSMUSG00000007610	811.752	0.133331	0.0918994	1.45083	0.146826	0.621899	Gtpbp3	GTP binding protein 3 [Source:MGI Symbol;Acc:MGI:1917609]	70359
1069	ENSMUSG00000007613	1051.68	-0.204264	0.111093	-1.83867	0.0659636	0.497195	Tgfbr1	transforming growth factor, beta receptor I [Source:MGI Symbol;Acc:MGI:98728]	21812
1070	ENSMUSG00000007617	5586.34	0.0884195	0.209933	0.42118	0.673624	0.909476	Homer1	homer scaffolding protein 1 [Source:MGI Symbol;Acc:MGI:1347345]	26556
1071	ENSMUSG00000007646	118.507	0.0122932	0.175233	0.0701538	0.944071	0.98531	Rad51c	RAD51 paralog C [Source:MGI Symbol;Acc:MGI:2150020]	114714
1072	ENSMUSG00000007653	3704.95	-0.297126	0.174029	-1.70733	0.0877607	0.543839	Gabrb2	gamma-aminobutyric acid (GABA) A receptor, subunit beta 2 [Source:MGI Symbol;Acc:MGI:95620]	14401
1073	ENSMUSG00000007655	454.359	0.0483539	0.106882	0.452402	0.650979	0.902851	Cav1	caveolin 1, caveolae protein [Source:MGI Symbol;Acc:MGI:102709]	12389
1074	ENSMUSG00000007656	4194.49	0.360233	0.165055	2.1825	0.0290724	0.388185	Arpp19	cAMP-regulated phosphoprotein 19 [Source:MGI Symbol;Acc:MGI:1891691]	59046
1075	ENSMUSG00000007659	3018.61	-0.0741774	0.0693754	-1.06922	0.284972	0.742167	Bcl2l1	BCL2-like 1 [Source:MGI Symbol;Acc:MGI:88139]	12048
1076	ENSMUSG00000007670	4244.97	0.0305257	0.0939731	0.324835	0.745306	0.931414	Khsrp	KH-type splicing regulatory protein [Source:MGI Symbol;Acc:MGI:1336214]	16549
1077	ENSMUSG00000007682	1859.83	0.109872	0.141821	0.774724	0.438503	0.818455	Dio2	deiodinase, iodothyronine, type II [Source:MGI Symbol;Acc:MGI:1338833]	13371
1078	ENSMUSG00000007721	1977.02	0.122785	0.101804	1.20609	0.227783	0.702253	Ccdc124	coiled-coil domain containing 124 [Source:MGI Symbol;Acc:MGI:1916403]	234388
1079	ENSMUSG00000007739	3102.65	0.0251261	0.0816989	0.307546	0.758428	0.935008	Cct4	chaperonin containing Tcp1, subunit 4 (delta) [Source:MGI Symbol;Acc:MGI:104689]	12464
1080	ENSMUSG00000007777	362.303	0.0540416	0.107992	0.500423	0.616777	0.892106	0610009B22Rik	RIKEN cDNA 0610009B22 gene [Source:MGI Symbol;Acc:MGI:1913300]	66050
1081	ENSMUSG00000007783	4386.58	-0.056122	0.103286	-0.543364	0.586879	0.880632	Cpt1c	carnitine palmitoyltransferase 1c [Source:MGI Symbol;Acc:MGI:2446526]	78070
1082	ENSMUSG00000007805	31.9237	0.133319	0.359062	0.371299	0.710415	0.920053	Twist2	twist basic helix-loop-helix transcription factor 2 [Source:MGI Symbol;Acc:MGI:104685]	13345
1083	ENSMUSG00000007812	1067.22	0.010444	0.0915489	0.114081	0.909174	0.977073	Zfp655	zinc finger protein 655 [Source:MGI Symbol;Acc:MGI:1919861]	72611
1084	ENSMUSG00000007815	4362.98	-0.00749747	0.0669444	-0.111995	0.910827	0.977514	Rhoa	ras homolog family member A [Source:MGI Symbol;Acc:MGI:1096342]	11848
1085	ENSMUSG00000007817	5400.08	0.0751439	0.118232	0.635563	0.525061	0.852691	Zmiz1	zinc finger, MIZ-type containing 1 [Source:MGI Symbol;Acc:MGI:3040693]	328365
1086	ENSMUSG00000007827	782.484	-0.0587501	0.116967	-0.502281	0.61547	0.891929	Ankrd26	ankyrin repeat domain 26 [Source:MGI Symbol;Acc:MGI:1917887]	232339
1087	ENSMUSG00000007833	215.892	0.33377	0.152993	2.18161	0.0291384	0.388185	Aldh16a1	aldehyde dehydrogenase 16 family, member A1 [Source:MGI Symbol;Acc:MGI:1916998]	69748
1088	ENSMUSG00000007836	5467.44	0.166812	0.101183	1.64862	0.0992264	0.561632	Hnrnpa0	heterogeneous nuclear ribonucleoprotein A0 [Source:MGI Symbol;Acc:MGI:1924384]	77134
1089	ENSMUSG00000007837	156.4	0.151615	0.151291	1.00214	0.316275	0.759927	Prrg2	proline-rich Gla (G-carboxyglutamic acid) polypeptide 2 [Source:MGI Symbol;Acc:MGI:1929596]	65116
1090	ENSMUSG00000007850	9950.87	-0.0226728	0.0677344	-0.334731	0.737828	0.928839	Hnrnph1	heterogeneous nuclear ribonucleoprotein H1 [Source:MGI Symbol;Acc:MGI:1891925]	59013
1091	ENSMUSG00000007867	174.974	0.0423602	0.137938	0.307095	0.758771	0.935073	Ift43	intraflagellar transport 43 [Source:MGI Symbol;Acc:MGI:1923661]	76411
1092	ENSMUSG00000007872	709.708	0.136354	0.110739	1.23131	0.218208	0.693955	Id3	inhibitor of DNA binding 3 [Source:MGI Symbol;Acc:MGI:96398]	15903
1093	ENSMUSG00000007877	37.886	1.05844	0.40836	2.59193	0.00954403	0.260608	Tcap	titin-cap [Source:MGI Symbol;Acc:MGI:1330233]	21393
1094	ENSMUSG00000007880	5437.67	-0.0584035	0.124256	-0.470026	0.638336	0.899099	Arid1a	AT rich interactive domain 1A (SWI-like) [Source:MGI Symbol;Acc:MGI:1935147]	93760
1095	ENSMUSG00000007888	512.825	-0.38889	0.256298	-1.51734	0.129182	0.600044	Crlf1	cytokine receptor-like factor 1 [Source:MGI Symbol;Acc:MGI:1340030]	12931
1096	ENSMUSG00000007891	12510.6	-0.19191	0.146251	-1.31219	0.189456	0.665896	Ctsd	cathepsin D [Source:MGI Symbol;Acc:MGI:88562]	13033
1097	ENSMUSG00000007892	8566.75	0.134171	0.113287	1.18435	0.236276	0.709268	Rplp1	ribosomal protein, large, P1 [Source:MGI Symbol;Acc:MGI:1927099]	56040
1098	ENSMUSG00000007908	588.16	0.0159172	0.0868029	0.183372	0.854506	0.965066	Hmgcll1	3-hydroxymethyl-3-methylglutaryl-Coenzyme A lyase-like 1 [Source:MGI Symbol;Acc:MGI:2446108]	208982
1099	ENSMUSG00000007944	1635.22	0.452352	0.14923	3.03124	0.00243555	0.142398	Ttc9b	tetratricopeptide repeat domain 9B [Source:MGI Symbol;Acc:MGI:1920282]	73032
1100	ENSMUSG00000007946	0.381668	2.09496	3.48624	0.600922	0.547892	NA	Phox2a	paired-like homeobox 2a [Source:MGI Symbol;Acc:MGI:106633]	11859
1101	ENSMUSG00000007950	7563.66	0.318223	0.071624	4.44296	8.87303022572711e-06	0.004134	Abhd8	abhydrolase domain containing 8 [Source:MGI Symbol;Acc:MGI:1918946]	64296
1102	ENSMUSG00000007987	1268.94	0.193327	0.113185	1.70806	0.0876246	0.543839	Ift22	intraflagellar transport 22 [Source:MGI Symbol;Acc:MGI:1914536]	67286
1103	ENSMUSG00000007989	3063.25	-0.0289388	0.0955898	-0.30274	0.762088	0.936974	Fzd3	frizzled class receptor 3 [Source:MGI Symbol;Acc:MGI:108476]	14365
1104	ENSMUSG00000008028	43.3073	-0.0598144	0.286694	-0.208635	0.834733	0.959675	1700008O03Rik	RIKEN cDNA 1700008O03 gene [Source:MGI Symbol;Acc:MGI:1916599]	69349
1105	ENSMUSG00000008035	3097.9	0.0678137	0.13554	0.500322	0.616848	0.892106	Mid1ip1	Mid1 interacting protein 1 (gastrulation specific G12-like (zebrafish)) [Source:MGI Symbol;Acc:MGI:1915291]	68041
1106	ENSMUSG00000008036	3020.54	0.127353	0.0833719	1.52753	0.126629	0.598135	Ap2s1	adaptor-related protein complex 2, sigma 1 subunit [Source:MGI Symbol;Acc:MGI:2141861]	232910
1107	ENSMUSG00000008090	609.652	0.247582	0.152906	1.61918	0.10541	0.567767	Fgfrl1	fibroblast growth factor receptor-like 1 [Source:MGI Symbol;Acc:MGI:2150920]	116701
1108	ENSMUSG00000008129	61.1152	0.225225	0.229941	0.979489	0.327338	0.769397	4930432K21Rik	RIKEN cDNA 4930432K21 gene [Source:MGI Symbol;Acc:MGI:1921916]	74666
1109	ENSMUSG00000008136	858.612	0.0199066	0.147874	0.134618	0.892914	0.972351	Fhl2	four and a half LIM domains 2 [Source:MGI Symbol;Acc:MGI:1338762]	14200
1110	ENSMUSG00000008140	5842.68	0.185327	0.0852268	2.17451	0.0296668	0.389813	Emc10	ER membrane protein complex subunit 10 [Source:MGI Symbol;Acc:MGI:1916933]	69683
1111	ENSMUSG00000008153	13998.2	0.157466	0.0846216	1.86083	0.0627682	0.487996	Clstn3	calsyntenin 3 [Source:MGI Symbol;Acc:MGI:2178323]	232370
1112	ENSMUSG00000008167	453.303	0.246453	0.12854	1.91733	0.0551957	0.464208	Fbxw9	F-box and WD-40 domain protein 9 [Source:MGI Symbol;Acc:MGI:1915878]	68628
1113	ENSMUSG00000008193	0.925975	-0.427687	1.90524	-0.22448	0.822384	NA	Spib	Spi-B transcription factor (Spi-1/PU.1 related) [Source:MGI Symbol;Acc:MGI:892986]	272382
1114	ENSMUSG00000008200	2104.74	-0.0467051	0.115462	-0.404505	0.685841	0.913229	Fnbp4	formin binding protein 4 [Source:MGI Symbol;Acc:MGI:1860513]	55935
1115	ENSMUSG00000008206	3060.66	0.0118849	0.131545	0.0903485	0.92801	0.98249	Cers4	ceramide synthase 4 [Source:MGI Symbol;Acc:MGI:1914510]	67260
1116	ENSMUSG00000008226	1253.6	-0.137258	0.0711666	-1.92868	0.0537708	0.459873	Scrn3	secernin 3 [Source:MGI Symbol;Acc:MGI:1921866]	74616
1117	ENSMUSG00000008301	1041.14	-0.0133391	0.0704198	-0.189423	0.849762	0.964236	Phax	phosphorylated adaptor for RNA export [Source:MGI Symbol;Acc:MGI:1891839]	56698
1118	ENSMUSG00000008305	1924.06	-0.199204	0.138631	-1.43694	0.150734	0.626229	Tle1	transducin-like enhancer of split 1 [Source:MGI Symbol;Acc:MGI:104636]	21885
1119	ENSMUSG00000008307	123.115	-0.198169	0.198517	-0.998245	0.31816	0.761638	1700109H08Rik	RIKEN cDNA 1700109H08 gene [Source:MGI Symbol;Acc:MGI:1924286]	77036
1120	ENSMUSG00000008318	471.183	0.234052	0.1865	1.25497	0.20949	0.687647	Relt	RELT tumor necrosis factor receptor [Source:MGI Symbol;Acc:MGI:2443373]	320100
1121	ENSMUSG00000008333	697.999	-0.00964813	0.08618	-0.111953	0.91086	0.977514	Snrpb2	U2 small nuclear ribonucleoprotein B [Source:MGI Symbol;Acc:MGI:104805]	20639
1122	ENSMUSG00000008348	23134.7	0.00689277	0.0745043	0.0925151	0.926289	0.98249	Ubc	ubiquitin C [Source:MGI Symbol;Acc:MGI:98889]	22190
1123	ENSMUSG00000008373	1120.11	0.00298114	0.0757922	0.039333	0.968625	0.992183	Prpf31	pre-mRNA processing factor 31 [Source:MGI Symbol;Acc:MGI:1916238]	68988
1124	ENSMUSG00000008384	229.961	0.413776	0.22589	1.83176	0.0669868	0.500856	Sertad1	SERTA domain containing 1 [Source:MGI Symbol;Acc:MGI:1913438]	55942
1125	ENSMUSG00000008393	2029.24	-0.235333	0.166342	-1.41475	0.157142	0.633712	Carhsp1	calcium regulated heat stable protein 1 [Source:MGI Symbol;Acc:MGI:1196368]	52502
1126	ENSMUSG00000008398	304.7	-0.207063	0.145994	-1.4183	0.156102	0.63277	Elk3	ELK3, member of ETS oncogene family [Source:MGI Symbol;Acc:MGI:101762]	13713
1127	ENSMUSG00000008429	1611.4	-0.0100793	0.0914106	-0.110264	0.9122	0.977958	Herpud2	HERPUD family member 2 [Source:MGI Symbol;Acc:MGI:1915393]	80517
1128	ENSMUSG00000008435	777.51	0.184535	0.0810314	2.27733	0.0227665	0.354676	Rdh13	retinol dehydrogenase 13 (all-trans and 9-cis) [Source:MGI Symbol;Acc:MGI:1918732]	108841
1129	ENSMUSG00000008438	11.7366	0.176595	0.54048	0.326737	0.743867	NA	Adam21	a disintegrin and metallopeptidase domain 21 [Source:MGI Symbol;Acc:MGI:1861229]	56622
1130	ENSMUSG00000008450	223.59	-0.0296117	0.200558	-0.147646	0.882622	0.970371	Nutf2	nuclear transport factor 2 [Source:MGI Symbol;Acc:MGI:1915301]	68051
1131	ENSMUSG00000008461	4.23412	-0.0706131	0.747702	-0.0944401	0.92476	NA	Fut1	fucosyltransferase 1 [Source:MGI Symbol;Acc:MGI:109375]	14343
1132	ENSMUSG00000008475	4394.45	-0.239395	0.142642	-1.67829	0.0932901	0.551391	Arpc5	actin related protein 2/3 complex, subunit 5 [Source:MGI Symbol;Acc:MGI:1915021]	67771
1133	ENSMUSG00000008482	1.06678	1.65613	2.0305	0.815625	0.414715	NA	Rnf151	ring finger protein 151 [Source:MGI Symbol;Acc:MGI:1914754]	67504
1134	ENSMUSG00000008489	3017.45	-0.0744864	0.0853454	-0.872764	0.382792	0.792754	Elavl2	ELAV like RNA binding protein 1 [Source:MGI Symbol;Acc:MGI:1100887]	15569
1135	ENSMUSG00000008496	579.934	0.119433	0.124414	0.959971	0.33707	0.77421	Pou2f2	POU domain, class 2, transcription factor 2 [Source:MGI Symbol;Acc:MGI:101897]	18987
1136	ENSMUSG00000008540	241.493	-0.532884	0.237171	-2.24684	0.0246504	0.365325	Mgst1	microsomal glutathione S-transferase 1 [Source:MGI Symbol;Acc:MGI:1913850]	56615
1137	ENSMUSG00000008575	4590.72	-0.28071	0.14591	-1.92386	0.0543727	0.460792	Nfib	nuclear factor I/B [Source:MGI Symbol;Acc:MGI:103188]	18028
1138	ENSMUSG00000008590	0.12767	0.799837	3.53381	0.226338	0.820938	NA	Htr3b	5-hydroxytryptamine (serotonin) receptor 3B [Source:MGI Symbol;Acc:MGI:1861899]	57014
1139	ENSMUSG00000008601	1.47693	-0.0355232	1.61651	-0.0219753	0.982468	NA	Rab25	RAB25, member RAS oncogene family [Source:MGI Symbol;Acc:MGI:1858203]	53868
1140	ENSMUSG00000008604	4526.23	0.12707	0.0692463	1.83505	0.0664985	0.499711	Ubqln4	ubiquilin 4 [Source:MGI Symbol;Acc:MGI:2150152]	94232
1141	ENSMUSG00000008658	9455.83	-0.295299	0.122168	-2.41714	0.0156428	0.310545	Rbfox1	RNA binding protein, fox-1 homolog (C. elegans) 1 [Source:MGI Symbol;Acc:MGI:1926224]	268859
1142	ENSMUSG00000008668	3758.59	0.0710627	0.0878881	0.808558	0.418769	0.808831	Rps18	ribosomal protein S18 [Source:MGI Symbol;Acc:MGI:98146]	20084
1143	ENSMUSG00000008682	2115.06	-0.187511	0.145819	-1.28592	0.198472	0.675311	Rpl10	ribosomal protein L10 [Source:MGI Symbol;Acc:MGI:105943]	110954
1144	ENSMUSG00000008683	4353.89	-0.00482707	0.0577031	-0.0836536	0.933332	0.98284	Rps15a	ribosomal protein S15A [Source:MGI Symbol;Acc:MGI:2389091]	267019
1145	ENSMUSG00000008690	3191.87	0.0641954	0.0763146	0.841194	0.400239	0.801577	Ncaph2	non-SMC condensin II complex, subunit H2 [Source:MGI Symbol;Acc:MGI:1289164]	52683
1146	ENSMUSG00000008730	5413.72	-0.104912	0.112041	-0.936375	0.34908	0.778539	Hipk1	homeodomain interacting protein kinase 1 [Source:MGI Symbol;Acc:MGI:1314873]	15257
1147	ENSMUSG00000008734	8385.7	-0.139828	0.11759	-1.18912	0.234391	0.70711	Gprc5b	G protein-coupled receptor, family C, group 5, member B [Source:MGI Symbol;Acc:MGI:1927596]	64297
1148	ENSMUSG00000008763	4121.63	-0.0861038	0.0962779	-0.894326	0.371148	0.787566	Man1a2	mannosidase, alpha, class 1A, member 2 [Source:MGI Symbol;Acc:MGI:104676]	17156
1149	ENSMUSG00000008822	366.801	0.0353455	0.14464	0.244369	0.806945	0.952146	Acyp1	acylphosphatase 1, erythrocyte (common) type [Source:MGI Symbol;Acc:MGI:1913454]	66204
1150	ENSMUSG00000008845	52.0118	-0.00244031	0.339178	-0.00719477	0.994259	0.999382	Cd163	CD163 antigen [Source:MGI Symbol;Acc:MGI:2135946]	93671
1151	ENSMUSG00000008855	6421.74	0.163194	0.0789987	2.06578	0.0388497	0.421538	Hdac5	histone deacetylase 5 [Source:MGI Symbol;Acc:MGI:1333784]	15184
1152	ENSMUSG00000008859	2126.67	0.00989956	0.0829017	0.119413	0.904948	0.976623	Rala	v-ral simian leukemia viral oncogene A (ras related) [Source:MGI Symbol;Acc:MGI:1927243]	56044
1153	ENSMUSG00000008892	3570.95	0.0200719	0.0841247	0.238597	0.811418	0.953098	Vdac3	voltage-dependent anion channel 3 [Source:MGI Symbol;Acc:MGI:106922]	22335
1154	ENSMUSG00000008932	3.8379	-0.0268433	0.915882	-0.0293087	0.976618	NA	Slc1a7	solute carrier family 1 (glutamate transporter), member 7 [Source:MGI Symbol;Acc:MGI:2444087]	242607
1155	ENSMUSG00000008958	813.16	0.149289	0.0837448	1.78267	0.0746403	0.51721	Vps72	vacuolar protein sorting 72 [Source:MGI Symbol;Acc:MGI:1202305]	21427
1156	ENSMUSG00000008976	1065.34	-0.21291	0.111624	-1.90739	0.0564702	0.467912	Gabpa	GA repeat binding protein, alpha [Source:MGI Symbol;Acc:MGI:95610]	14390
1157	ENSMUSG00000008999	327.934	0.484258	0.234031	2.0692	0.038527	0.421146	Bmp7	bone morphogenetic protein 7 [Source:MGI Symbol;Acc:MGI:103302]	12162
1158	ENSMUSG00000009013	6769.95	0.0302746	0.092804	0.326221	0.744257	0.931022	Dynll1	dynein light chain LC8-type 1 [Source:MGI Symbol;Acc:MGI:1861457]	56455
1159	ENSMUSG00000009030	887.564	-0.062689	0.0899946	-0.696586	0.486062	0.836511	Pdcl	phosducin-like [Source:MGI Symbol;Acc:MGI:1914716]	67466
1160	ENSMUSG00000009035	2452.33	0.22879	0.0877373	2.60767	0.00911606	0.253994	Tmem184b	transmembrane protein 184b [Source:MGI Symbol;Acc:MGI:2445179]	223693
1161	ENSMUSG00000009070	8.00862	-0.592119	0.75455	-0.784732	0.432611	NA	Rsph14	radial spoke head homolog 14 (Chlamydomonas) [Source:MGI Symbol;Acc:MGI:1918486]	71236
1162	ENSMUSG00000009073	4313.25	-0.0965985	0.0735508	-1.31336	0.189062	0.665853	Nf2	neurofibromin 2 [Source:MGI Symbol;Acc:MGI:97307]	18016
1163	ENSMUSG00000009075	7028.42	-0.309385	0.168502	-1.83609	0.066345	0.499061	Cabp7	calcium binding protein 7 [Source:MGI Symbol;Acc:MGI:2183437]	192650
1164	ENSMUSG00000009076	467.952	-0.0506516	0.102919	-0.492151	0.622613	0.893698	Zmat5	zinc finger, matrin type 5 [Source:MGI Symbol;Acc:MGI:1914428]	67178
1165	ENSMUSG00000009079	8594.13	-0.0241591	0.0671522	-0.359766	0.719022	0.922263	Ewsr1	Ewing sarcoma breakpoint region 1 [Source:MGI Symbol;Acc:MGI:99960]	14030
1166	ENSMUSG00000009090	6243.23	0.118967	0.0683699	1.74005	0.0818505	0.534038	Ap1b1	adaptor protein complex AP-1, beta 1 subunit [Source:MGI Symbol;Acc:MGI:1096368]	11764
1167	ENSMUSG00000009092	26.5476	0.108972	0.391423	0.278399	0.780706	0.944282	Derl3	Der1-like domain family, member 3 [Source:MGI Symbol;Acc:MGI:1917627]	70377
1168	ENSMUSG00000009093	0.232737	0.0785031	3.53381	0.0222148	0.982277	NA	Gstt4	glutathione S-transferase, theta 4 [Source:MGI Symbol;Acc:MGI:1923136]	75886
1169	ENSMUSG00000009097	45.9364	0.574679	0.258829	2.22031	0.0263979	0.375182	Tbx1	T-box 1 [Source:MGI Symbol;Acc:MGI:98493]	21380
1170	ENSMUSG00000009108	1.44282	-3.10556	1.63474	-1.89972	0.0574696	NA	Gnat2	guanine nucleotide binding protein, alpha transducing 2 [Source:MGI Symbol;Acc:MGI:95779]	14686
1171	ENSMUSG00000009112	1811.12	0.00321985	0.0744342	0.0432576	0.965496	0.991064	Bcl2l13	BCL2-like 13 (apoptosis facilitator) [Source:MGI Symbol;Acc:MGI:2136959]	94044
1172	ENSMUSG00000009114	2.36043	-1.34605	1.13931	-1.18146	0.237419	NA	2610028H24Rik	RIKEN cDNA 2610028H24 gene [Source:MGI Symbol;Acc:MGI:1924214]	76964
1173	ENSMUSG00000009115	1.46794	0.355038	1.42135	0.249789	0.802751	NA	Spatc1l	spermatogenesis and centriole associated 1 like [Source:MGI Symbol;Acc:MGI:1923823]	76573
1174	ENSMUSG00000009145	29.1931	-0.0732074	0.321598	-0.227636	0.819929	0.955772	Dqx1	DEAQ RNA-dependent ATPase [Source:MGI Symbol;Acc:MGI:2136388]	93838
1175	ENSMUSG00000009185	3.57355	-1.19974	1.08916	-1.10153	0.270666	NA	Ccl8	chemokine (C-C motif) ligand 8 [Source:MGI Symbol;Acc:MGI:101878]	20307
1176	ENSMUSG00000009207	1487.84	-0.0665804	0.108513	-0.613571	0.539499	0.860164	Lnpk	lunapark, ER junction formation factor [Source:MGI Symbol;Acc:MGI:1918115]	69605
1177	ENSMUSG00000009210	4.03245	-1.35821	1.21895	-1.11424	0.265174	NA	Prr29	proline rich 29 [Source:MGI Symbol;Acc:MGI:1922823]	75573
1178	ENSMUSG00000009214	11.4377	0.106174	0.55209	0.192313	0.847497	NA	Mymk	myomaker, myoblast fusion factor [Source:MGI Symbol;Acc:MGI:1913389]	66139
1179	ENSMUSG00000009216	4944.87	-0.154715	0.143692	-1.07671	0.28161	0.741657	Fam163b	family with sequence similarity 163, member B [Source:MGI Symbol;Acc:MGI:1926106]	109349
1180	ENSMUSG00000009246	2.23366	-1.07279	1.34055	-0.800266	0.423557	NA	Trpm5	transient receptor potential cation channel, subfamily M, member 5 [Source:MGI Symbol;Acc:MGI:1861718]	56843
1181	ENSMUSG00000009248	6.50931	0.424156	0.69422	0.610982	0.541212	NA	Ascl2	achaete-scute family bHLH transcription factor 2 [Source:MGI Symbol;Acc:MGI:96920]	17173
1182	ENSMUSG00000009281	181.009	-0.322566	0.267052	-1.20788	0.227095	0.701119	Rarres2	retinoic acid receptor responder (tazarotene induced) 2 [Source:MGI Symbol;Acc:MGI:1918910]	71660
1183	ENSMUSG00000009291	1938.15	-0.0615995	0.0814376	-0.756402	0.449408	0.823319	Pttg1ip	pituitary tumor-transforming 1 interacting protein [Source:MGI Symbol;Acc:MGI:2652132]	108705
1184	ENSMUSG00000009292	1713.06	0.0316123	0.0895151	0.35315	0.723976	0.924261	Trpm2	transient receptor potential cation channel, subfamily M, member 2 [Source:MGI Symbol;Acc:MGI:1351901]	28240
1185	ENSMUSG00000009293	1587.82	0.0695047	0.0830396	0.837007	0.402588	0.801826	Ube2g2	ubiquitin-conjugating enzyme E2G 2 [Source:MGI Symbol;Acc:MGI:1343188]	22213
1186	ENSMUSG00000009350	1.20525	0.591624	1.36043	0.434881	0.663649	NA	Mpo	myeloperoxidase [Source:MGI Symbol;Acc:MGI:97137]	17523
1187	ENSMUSG00000009356	23.8217	-0.43539	0.464008	-0.938324	0.348078	0.778128	Lpo	lactoperoxidase [Source:MGI Symbol;Acc:MGI:1923363]	76113
1188	ENSMUSG00000009376	150.542	0.23535	0.262092	0.897967	0.369203	0.786781	Met	met proto-oncogene [Source:MGI Symbol;Acc:MGI:96969]	17295
1189	ENSMUSG00000009378	106.835	-0.16996	0.218898	-0.776434	0.437493	0.818455	Slc16a12	solute carrier family 16 (monocarboxylic acid transporters), member 12 [Source:MGI Symbol;Acc:MGI:2147716]	240638
1190	ENSMUSG00000009394	22672.4	0.0499132	0.0903702	0.552319	0.58073	0.876947	Syn2	synapsin II [Source:MGI Symbol;Acc:MGI:103020]	20965
1191	ENSMUSG00000009406	2922.56	-0.0033101	0.147427	-0.0224524	0.982087	0.995644	Elk1	ELK1, member of ETS oncogene family [Source:MGI Symbol;Acc:MGI:101833]	13712
1192	ENSMUSG00000009418	6207.79	-0.17341	0.151558	-1.14419	0.252547	0.720617	Nav1	neuron navigator 1 [Source:MGI Symbol;Acc:MGI:2183683]	215690
1193	ENSMUSG00000009470	2799.5	-0.27451	0.109549	-2.50582	0.0122166	0.289369	Tnpo1	transportin 1 [Source:MGI Symbol;Acc:MGI:2681523]	238799
1194	ENSMUSG00000009471	2.20033	0.677807	1.3666	0.495981	0.619908	NA	Myod1	myogenic differentiation 1 [Source:MGI Symbol;Acc:MGI:97275]	17927
1195	ENSMUSG00000009487	1.30787	-0.137214	1.6482	-0.0832509	0.933652	NA	Otog	otogelin [Source:MGI Symbol;Acc:MGI:1202064]	18419
1196	ENSMUSG00000009535	2263.09	-0.014963	0.0828655	-0.18057	0.856705	0.96561	Rnmt	RNA (guanine-7-) methyltransferase [Source:MGI Symbol;Acc:MGI:1915147]	67897
1197	ENSMUSG00000009545	13.5616	-0.0340436	0.484656	-0.0702429	0.944	NA	Kcnq1	potassium voltage-gated channel, subfamily Q, member 1 [Source:MGI Symbol;Acc:MGI:108083]	16535
1198	ENSMUSG00000009549	1982.8	0.0564051	0.0805443	0.700298	0.483741	0.836036	Srp14	signal recognition particle 14 [Source:MGI Symbol;Acc:MGI:107169]	20813
1199	ENSMUSG00000009551	32.3692	0.246158	0.366033	0.672503	0.501263	0.842802	6330409D20Rik	RIKEN cDNA 6330409D20 gene [Source:MGI Symbol;Acc:MGI:1917980]	70730
1200	ENSMUSG00000009555	3027.47	0.0551099	0.118239	0.46609	0.641151	0.899748	Cdk9	cyclin-dependent kinase 9 (CDC2-related kinase) [Source:MGI Symbol;Acc:MGI:1328368]	107951
1201	ENSMUSG00000009563	750.51	0.0302393	0.0961539	0.314488	0.75315	0.933795	Tor2a	torsin family 2, member A [Source:MGI Symbol;Acc:MGI:1353596]	30933
1202	ENSMUSG00000009566	238.22	-0.027138	0.133663	-0.203033	0.839109	0.961368	Fpgs	folylpolyglutamyl synthetase [Source:MGI Symbol;Acc:MGI:95576]	14287
1203	ENSMUSG00000009569	9124.7	-0.142313	0.10878	-1.30827	0.190783	0.667205	Mrtfb	myocardin related transcription factor B [Source:MGI Symbol;Acc:MGI:3050795]	239719
1204	ENSMUSG00000009575	7745.49	-0.0336731	0.0859707	-0.391681	0.695294	0.915871	Cbx5	chromobox 5 [Source:MGI Symbol;Acc:MGI:109372]	12419
1205	ENSMUSG00000009585	143.33	-0.461418	0.162922	-2.83214	0.00462369	0.189169	Apobec3	apolipoprotein B mRNA editing enzyme, catalytic polypeptide 3 [Source:MGI Symbol;Acc:MGI:1933111]	80287
1206	ENSMUSG00000009596	3.32651	-0.599655	1.06166	-0.564825	0.572193	NA	Taf7l	TATA-box binding protein associated factor 7 like [Source:MGI Symbol;Acc:MGI:1921719]	74469
1207	ENSMUSG00000009614	353.975	0.0621131	0.124003	0.500899	0.616442	0.892106	Sardh	sarcosine dehydrogenase [Source:MGI Symbol;Acc:MGI:2183102]	192166
1208	ENSMUSG00000009621	511.161	0.0712269	0.105678	0.674	0.500312	0.842533	Vav2	vav 2 oncogene [Source:MGI Symbol;Acc:MGI:102718]	22325
1209	ENSMUSG00000009628	43.0192	0.0383014	0.361001	0.106098	0.915505	0.978584	Tex15	testis expressed gene 15 [Source:MGI Symbol;Acc:MGI:1934816]	104271
1210	ENSMUSG00000009630	2644.95	0.182597	0.0977439	1.86812	0.0617459	0.48451	Ppp2cb	protein phosphatase 2 (formerly 2A), catalytic subunit, beta isoform [Source:MGI Symbol;Acc:MGI:1321161]	19053
1211	ENSMUSG00000009633	103.755	-0.00867189	0.187992	-0.046129	0.963207	0.99024	G0s2	G0/G1 switch gene 2 [Source:MGI Symbol;Acc:MGI:1316737]	14373
1212	ENSMUSG00000009640	742.16	0.147902	0.0873677	1.69287	0.0904807	0.54665	Dmap1	DNA methyltransferase 1-associated protein 1 [Source:MGI Symbol;Acc:MGI:1913483]	66233
1213	ENSMUSG00000009647	1327.12	-0.159136	0.0677899	-2.34748	0.0189008	0.332736	Mcu	mitochondrial calcium uniporter [Source:MGI Symbol;Acc:MGI:3026965]	215999
1214	ENSMUSG00000009654	1.88097	-0.203583	1.39698	-0.145731	0.884134	NA	Oit3	oncoprotein induced transcript 3 [Source:MGI Symbol;Acc:MGI:1201782]	18302
1215	ENSMUSG00000009670	13.359	0.662042	0.494621	1.33848	0.180739	NA	Tex11	testis expressed gene 11 [Source:MGI Symbol;Acc:MGI:1933237]	83558
1216	ENSMUSG00000009681	6408.8	0.047207	0.117521	0.40169	0.687912	0.914119	Bcr	BCR activator of RhoGEF and GTPase [Source:MGI Symbol;Acc:MGI:88141]	110279
1217	ENSMUSG00000009687	470.992	0.26014	0.181472	1.4335	0.151716	0.626229	Fxyd5	FXYD domain-containing ion transport regulator 5 [Source:MGI Symbol;Acc:MGI:1201785]	18301
1218	ENSMUSG00000009731	449.253	0.174048	0.110305	1.57788	0.114592	0.577798	Kcnd1	potassium voltage-gated channel, Shal-related family, member 1 [Source:MGI Symbol;Acc:MGI:96671]	16506
1219	ENSMUSG00000009733	1167.38	0.0189051	0.102389	0.18464	0.853511	0.964799	Tfcp2	transcription factor CP2 [Source:MGI Symbol;Acc:MGI:98509]	21422
1220	ENSMUSG00000009734	66.9025	0.0431573	0.261868	0.164805	0.869097	0.968188	Pou6f2	POU domain, class 6, transcription factor 2 [Source:MGI Symbol;Acc:MGI:2443631]	218030
1221	ENSMUSG00000009739	4553.07	0.188114	0.109362	1.72011	0.0854128	0.539894	Pou6f1	POU domain, class 6, transcription factor 1 [Source:MGI Symbol;Acc:MGI:102935]	19009
1222	ENSMUSG00000009741	4162.63	-0.0474021	0.098069	-0.483355	0.628844	0.896175	Ubp1	upstream binding protein 1 [Source:MGI Symbol;Acc:MGI:104889]	22221
1223	ENSMUSG00000009772	54.02	-0.209415	0.250178	-0.837063	0.402557	0.801826	Nuak2	NUAK family, SNF1-like kinase, 2 [Source:MGI Symbol;Acc:MGI:1921387]	74137
1224	ENSMUSG00000009828	1103.06	-0.0455609	0.115169	-0.395599	0.692401	0.914804	Cilk1	ciliogenesis associated kinase 1 [Source:MGI Symbol;Acc:MGI:1934157]	56542
1225	ENSMUSG00000009863	2557.79	0.127012	0.0975154	1.30248	0.192751	0.668228	Sdhb	succinate dehydrogenase complex, subunit B, iron sulfur (Ip) [Source:MGI Symbol;Acc:MGI:1914930]	67680
1226	ENSMUSG00000009876	32.4121	-0.416111	0.378512	-1.09934	0.271622	0.733791	Cox4i2	cytochrome c oxidase subunit 4I2 [Source:MGI Symbol;Acc:MGI:2135755]	84682
1227	ENSMUSG00000009894	9273.53	0.114217	0.0652717	1.74987	0.0801415	0.530359	Snap47	synaptosomal-associated protein, 47 [Source:MGI Symbol;Acc:MGI:1915076]	67826
1228	ENSMUSG00000009900	5.56229	-0.0604179	0.800473	-0.0754777	0.939835	NA	Wnt3a	wingless-type MMTV integration site family, member 3A [Source:MGI Symbol;Acc:MGI:98956]	22416
1229	ENSMUSG00000009905	1253.16	0.0424872	0.0833052	0.510018	0.610039	0.890015	Kdsr	3-ketodihydrosphingosine reductase [Source:MGI Symbol;Acc:MGI:1918000]	70750
1230	ENSMUSG00000009907	1706.42	-0.0328095	0.0590224	-0.555882	0.578291	0.876196	Vps4b	vacuolar protein sorting 4B [Source:MGI Symbol;Acc:MGI:1100499]	20479
1231	ENSMUSG00000009927	4350.49	0.0547187	0.0869447	0.629351	0.52912	0.854674	Rps25	ribosomal protein S25 [Source:MGI Symbol;Acc:MGI:1922867]	75617
1232	ENSMUSG00000009941	1.57061	-0.0935437	1.2935	-0.0723185	0.942348	NA	Nxf2	nuclear RNA export factor 2 [Source:MGI Symbol;Acc:MGI:1933192]	83454
1233	ENSMUSG00000009995	1598.07	0.0139987	0.0827236	0.169223	0.865621	0.966925	Taz	tafazzin [Source:MGI Symbol;Acc:MGI:109626]	66826
1234	ENSMUSG00000010021	99.5656	-0.158072	0.24323	-0.649888	0.515764	0.848981	Kif19a	kinesin family member 19A [Source:MGI Symbol;Acc:MGI:2447024]	286942
1235	ENSMUSG00000010025	1926	-0.0284955	0.0852925	-0.334091	0.738311	0.928901	Aldh3a2	aldehyde dehydrogenase family 3, subfamily A2 [Source:MGI Symbol;Acc:MGI:1353452]	11671
1236	ENSMUSG00000010044	82.3236	0.205444	0.231806	0.886275	0.375469	0.790537	Zmynd10	zinc finger, MYND domain containing 10 [Source:MGI Symbol;Acc:MGI:2387863]	114602
1237	ENSMUSG00000010045	998.42	0.0292182	0.0930938	0.313858	0.753629	0.934064	Tmem115	transmembrane protein 115 [Source:MGI Symbol;Acc:MGI:1930765]	56395
1238	ENSMUSG00000010047	249.716	0.0934935	0.116339	0.803632	0.421609	0.809748	Hyal2	hyaluronoglucosaminidase 2 [Source:MGI Symbol;Acc:MGI:1196334]	15587
1239	ENSMUSG00000010048	220.456	0.00774095	0.149932	0.0516298	0.958824	0.988535	Ifrd2	interferon-related developmental regulator 2 [Source:MGI Symbol;Acc:MGI:1316708]	15983
1240	ENSMUSG00000010051	240.321	-0.309056	0.213671	-1.44641	0.148061	0.62385	Hyal1	hyaluronoglucosaminidase 1 [Source:MGI Symbol;Acc:MGI:96298]	15586
1241	ENSMUSG00000010054	2042.85	0.185662	0.0798734	2.32446	0.0201009	0.341325	Tusc2	tumor suppressor 2, mitochondrial calcium regulator [Source:MGI Symbol;Acc:MGI:1931086]	80385
1242	ENSMUSG00000010057	829.829	0.157979	0.0845566	1.86832	0.061717	0.48451	Nprl2	NPR2 like, GATOR1 complex subunit [Source:MGI Symbol;Acc:MGI:1914482]	56032
1243	ENSMUSG00000010064	2341.47	-0.0894432	0.0905629	-0.987637	0.323331	0.766525	Slc38a3	solute carrier family 38, member 3 [Source:MGI Symbol;Acc:MGI:1923507]	76257
1244	ENSMUSG00000010066	1445.21	0.17604	0.19178	0.917925	0.358658	0.78194	Cacna2d2	calcium channel, voltage-dependent, alpha 2/delta subunit 2 [Source:MGI Symbol;Acc:MGI:1929813]	56808
1245	ENSMUSG00000010067	473.851	0.0441677	0.117737	0.375138	0.707558	0.91874	Rassf1	Ras association (RalGDS/AF-6) domain family member 1 [Source:MGI Symbol;Acc:MGI:1928386]	56289
1246	ENSMUSG00000010080	188.581	-0.326325	0.7851	-0.415647	0.677668	0.910055	Epn3	epsin 3 [Source:MGI Symbol;Acc:MGI:1919139]	71889
1247	ENSMUSG00000010086	15327.3	-0.0939715	0.142746	-0.658315	0.510336	0.846688	Rnf112	ring finger protein 112 [Source:MGI Symbol;Acc:MGI:106611]	22671
1248	ENSMUSG00000010095	3474.46	0.151023	0.0724456	2.08464	0.0371022	0.415595	Slc3a2	solute carrier family 3 (activators of dibasic and neutral amino acid transport), member 2 [Source:MGI Symbol;Acc:MGI:96955]	17254
1249	ENSMUSG00000010097	3303	0.133491	0.0923208	1.44595	0.148192	0.62385	Nxf1	nuclear RNA export factor 1 [Source:MGI Symbol;Acc:MGI:1858330]	53319
1250	ENSMUSG00000010110	2089.08	-0.00690155	0.0654591	-0.105433	0.916032	0.978584	Stx5a	syntaxin 5A [Source:MGI Symbol;Acc:MGI:1928483]	56389
1251	ENSMUSG00000010122	86.657	1.49607	0.736157	2.03227	0.042126	0.429165	Slc47a1	solute carrier family 47, member 1 [Source:MGI Symbol;Acc:MGI:1914723]	67473
1252	ENSMUSG00000010136	21.8796	-0.395838	0.791886	-0.499868	0.617168	0.89221	Pifo	primary cilia formation [Source:MGI Symbol;Acc:MGI:1923670]	100503311
1253	ENSMUSG00000010142	43.8413	-0.244043	0.341157	-0.715338	0.474401	0.834702	Tnfrsf13b	tumor necrosis factor receptor superfamily, member 13b [Source:MGI Symbol;Acc:MGI:1889411]	57916
1254	ENSMUSG00000010154	515.693	0.268177	0.108774	2.46546	0.0136839	0.299578	Spire2	spire type actin nucleation factor 2 [Source:MGI Symbol;Acc:MGI:2446256]	234857
1255	ENSMUSG00000010175	3199.43	-0.462665	0.312162	-1.48213	0.138305	0.607632	Prox1	prospero homeobox 1 [Source:MGI Symbol;Acc:MGI:97772]	19130
1256	ENSMUSG00000010205	1531.63	-0.110827	0.0806607	-1.37399	0.169445	0.648365	Raver1	ribonucleoprotein, PTB-binding 1 [Source:MGI Symbol;Acc:MGI:1919016]	71766
1257	ENSMUSG00000010277	10710.2	-0.0934774	0.0768654	-1.21612	0.22394	0.699688	2610507B11Rik	RIKEN cDNA 2610507B11 gene [Source:MGI Symbol;Acc:MGI:1919753]	72503
1258	ENSMUSG00000010290	1245.82	-0.0605335	0.0745569	-0.81191	0.416843	0.807946	AI597479	expressed sequence AI597479 [Source:MGI Symbol;Acc:MGI:2138299]	98404
1259	ENSMUSG00000010307	372.515	0.22993	0.138166	1.66416	0.0960802	0.554665	Tmem86a	transmembrane protein 86A [Source:MGI Symbol;Acc:MGI:1915143]	67893
1260	ENSMUSG00000010311	13.3512	0.144959	0.533237	0.271847	0.78574	NA	Optc	opticin [Source:MGI Symbol;Acc:MGI:2151113]	269120
1261	ENSMUSG00000010342	14.7864	-0.622933	0.540874	-1.15172	0.249438	NA	Tex14	testis expressed gene 14 [Source:MGI Symbol;Acc:MGI:1933227]	83560
1262	ENSMUSG00000010358	81.6807	-0.263051	0.23105	-1.13851	0.254909	0.722517	Ifi35	interferon-induced protein 35 [Source:MGI Symbol;Acc:MGI:1917360]	70110
1263	ENSMUSG00000010362	161.972	-0.0231252	0.179663	-0.128715	0.897583	0.973596	Rdm1	RAD52 motif 1 [Source:MGI Symbol;Acc:MGI:1913849]	66599
1264	ENSMUSG00000010376	1768.55	0.125989	0.107166	1.17564	0.239738	0.713139	Nedd8	neural precursor cell expressed, developmentally down-regulated gene 8 [Source:MGI Symbol;Acc:MGI:97301]	18002
1265	ENSMUSG00000010392	1739.85	-0.0389406	0.0817707	-0.476216	0.63392	0.897116	Gosr1	golgi SNAP receptor complex member 1 [Source:MGI Symbol;Acc:MGI:1858260]	53334
1266	ENSMUSG00000010406	440.958	0.0385868	0.111025	0.347552	0.728177	0.925146	Mrpl52	mitochondrial ribosomal protein L52 [Source:MGI Symbol;Acc:MGI:1916086]	68836
1267	ENSMUSG00000010453	3303.46	0.0423292	0.0969442	0.436635	0.662376	0.906438	Kansl3	KAT8 regulatory NSL complex subunit 3 [Source:MGI Symbol;Acc:MGI:1918055]	226976
1268	ENSMUSG00000010461	216.792	-0.141896	0.137913	-1.02888	0.303535	0.752655	Eya4	EYA transcriptional coactivator and phosphatase 4 [Source:MGI Symbol;Acc:MGI:1337104]	14051
1269	ENSMUSG00000010476	51.6075	0.348631	0.553373	0.630011	0.528687	0.854411	Ebf3	early B cell factor 3 [Source:MGI Symbol;Acc:MGI:894289]	13593
1270	ENSMUSG00000010505	546.759	-0.0344241	0.201162	-0.171126	0.864125	0.966742	Myt1	myelin transcription factor 1 [Source:MGI Symbol;Acc:MGI:1100535]	17932
1271	ENSMUSG00000010517	1043.51	0.0505983	0.100233	0.504806	0.613695	0.891338	Faf1	Fas-associated factor 1 [Source:MGI Symbol;Acc:MGI:109419]	14084
1272	ENSMUSG00000010529	110.11	0.40881	0.208875	1.95721	0.0503234	0.452374	Gm266	predicted gene 266 [Source:MGI Symbol;Acc:MGI:2685112]	212539
1273	ENSMUSG00000010538	18.7325	-0.0208081	0.486891	-0.0427367	0.965911	NA	Tsacc	TSSK6 activating co-chaperone [Source:MGI Symbol;Acc:MGI:1924177]	76927
1274	ENSMUSG00000010554	1290.02	-0.0308601	0.0921021	-0.335064	0.737577	0.928839	Mettl16	methyltransferase like 16 [Source:MGI Symbol;Acc:MGI:1914743]	67493
1275	ENSMUSG00000010592	128.216	0.0271741	0.184717	0.147112	0.883043	0.970428	Dazl	deleted in azoospermia-like [Source:MGI Symbol;Acc:MGI:1342328]	13164
1276	ENSMUSG00000010601	14.5381	1.00081	0.538441	1.85873	0.063066	NA	Apol7a	apolipoprotein L 7a [Source:MGI Symbol;Acc:MGI:1923011]	75761
1277	ENSMUSG00000010607	516.831	-0.0223234	0.124785	-0.178895	0.85802	0.96561	Pigyl	phosphatidylinositol glycan anchor biosynthesis, class Y-like [Source:MGI Symbol;Acc:MGI:1913518]	66268
1278	ENSMUSG00000010608	6246.51	-0.136309	0.103411	-1.31813	0.187459	0.665853	Rbm25	RNA binding motif protein 25 [Source:MGI Symbol;Acc:MGI:1914289]	67039
1279	ENSMUSG00000010609	529.566	0.0800481	0.117231	0.682825	0.494718	0.840831	Psen2	presenilin 2 [Source:MGI Symbol;Acc:MGI:109284]	19165
1280	ENSMUSG00000010651	12.0884	0.191736	0.570898	0.335849	0.736984	NA	Acaa1b	acetyl-Coenzyme A acyltransferase 1B [Source:MGI Symbol;Acc:MGI:3605455]	235674
1281	ENSMUSG00000010660	374.84	0.00184231	0.12356	0.0149103	0.988104	0.997943	Plcd1	phospholipase C, delta 1 [Source:MGI Symbol;Acc:MGI:97614]	18799
1282	ENSMUSG00000010663	6680.87	0.0294298	0.0832447	0.353534	0.723689	0.924261	Fads1	fatty acid desaturase 1 [Source:MGI Symbol;Acc:MGI:1923517]	76267
1283	ENSMUSG00000010721	1087.08	0.0194484	0.0876924	0.221779	0.824486	0.958001	Lmbr1	limb region 1 [Source:MGI Symbol;Acc:MGI:1861746]	56873
1284	ENSMUSG00000010751	342.013	-0.196939	0.141729	-1.38955	0.164666	0.642831	Tnfrsf22	tumor necrosis factor receptor superfamily, member 22 [Source:MGI Symbol;Acc:MGI:1930270]	79202
1285	ENSMUSG00000010755	1491.64	0.135783	0.108363	1.25304	0.210191	0.68828	Cars	cysteinyl-tRNA synthetase [Source:MGI Symbol;Acc:MGI:1351477]	27267
1286	ENSMUSG00000010797	110.822	0.00779426	0.229187	0.0340083	0.972871	0.993733	Wnt2	wingless-type MMTV integration site family, member 2 [Source:MGI Symbol;Acc:MGI:98954]	22413
1287	ENSMUSG00000010803	11685.1	0.00758079	0.100769	0.0752298	0.940032	0.984804	Gabra1	gamma-aminobutyric acid (GABA) A receptor, subunit alpha 1 [Source:MGI Symbol;Acc:MGI:95613]	14394
1288	ENSMUSG00000010825	218.379	0.750557	0.751669	0.998522	0.318027	0.761638	Grid2ip	glutamate receptor, ionotropic, delta 2 (Grid2) interacting protein 1 [Source:MGI Symbol;Acc:MGI:2176213]	170935
1289	ENSMUSG00000010830	12.539	0.124199	0.479974	0.258762	0.795819	NA	Kdelr3	KDEL (Lys-Asp-Glu-Leu) endoplasmic reticulum protein retention receptor 3 [Source:MGI Symbol;Acc:MGI:2145953]	105785
1290	ENSMUSG00000010911	242.866	-0.0186628	0.157172	-0.118741	0.905481	0.976623	Apip	APAF1 interacting protein [Source:MGI Symbol;Acc:MGI:1926788]	56369
1291	ENSMUSG00000010914	1285.52	-0.0311219	0.0778016	-0.400016	0.689145	0.914338	Pdhx	pyruvate dehydrogenase complex, component X [Source:MGI Symbol;Acc:MGI:1351627]	27402
1292	ENSMUSG00000010936	974.368	0.0548064	0.0694986	0.788597	0.430347	0.815208	Vac14	Vac14 homolog (S. cerevisiae) [Source:MGI Symbol;Acc:MGI:2157980]	234729
1293	ENSMUSG00000011008	1.58207	-0.109272	1.20351	-0.0907941	0.927656	NA	Mcoln2	mucolipin 2 [Source:MGI Symbol;Acc:MGI:1915529]	68279
1294	ENSMUSG00000011034	15.5334	0.655735	0.596557	1.0992	0.271681	NA	Slc5a1	solute carrier family 5 (sodium/glucose cotransporter), member 1 [Source:MGI Symbol;Acc:MGI:107678]	20537
1295	ENSMUSG00000011096	1618.19	0.0808942	0.0774178	1.0449	0.296067	0.748413	Akt1s1	AKT1 substrate 1 (proline-rich) [Source:MGI Symbol;Acc:MGI:1914855]	67605
1296	ENSMUSG00000011114	1189.11	-0.0527573	0.0926452	-0.569455	0.569047	0.871129	Tbrg1	transforming growth factor beta regulated gene 1 [Source:MGI Symbol;Acc:MGI:1100877]	21376
1297	ENSMUSG00000011148	609.245	-0.189832	0.230157	-0.824792	0.409489	0.803883	Adssl1	adenylosuccinate synthetase like 1 [Source:MGI Symbol;Acc:MGI:87947]	11565
1298	ENSMUSG00000011154	35.4557	-0.535079	0.370911	-1.44261	0.149131	0.625077	Cfap161	cilia and flagella associated protein 161 [Source:MGI Symbol;Acc:MGI:1922806]	75556
1299	ENSMUSG00000011158	1496.72	-0.162477	0.111815	-1.4531	0.146197	0.620608	Brf1	BRF1, RNA polymerase III transcription initiation factor 90 kDa subunit [Source:MGI Symbol;Acc:MGI:1919558]	72308
1300	ENSMUSG00000011171	99.1369	0.0474109	1.06452	0.0445373	0.964476	0.990967	Vipr2	vasoactive intestinal peptide receptor 2 [Source:MGI Symbol;Acc:MGI:107166]	22355
1301	ENSMUSG00000011179	1849.91	-0.144109	0.130937	-1.1006	0.271069	0.733062	Odc1	ornithine decarboxylase, structural 1 [Source:MGI Symbol;Acc:MGI:97402]	18263
1302	ENSMUSG00000011254	257.872	0.387256	0.148446	2.60873	0.00908799	0.253732	Thg1l	tRNA-histidine guanylyltransferase 1-like (S. cerevisiae) [Source:MGI Symbol;Acc:MGI:1913878]	66628
1303	ENSMUSG00000011256	775.952	0.251654	0.129998	1.93584	0.0528877	0.458325	Adam19	a disintegrin and metallopeptidase domain 19 (meltrin beta) [Source:MGI Symbol;Acc:MGI:105377]	11492
1304	ENSMUSG00000011257	1390.29	-0.0970531	0.0773817	-1.25421	0.209765	0.687893	Pabpc4	poly(A) binding protein, cytoplasmic 4 [Source:MGI Symbol;Acc:MGI:2385206]	230721
1305	ENSMUSG00000011263	13.952	0.280941	0.513149	0.547484	0.584046	NA	Exoc3l2	exocyst complex component 3-like 2 [Source:MGI Symbol;Acc:MGI:1921713]	74463
1306	ENSMUSG00000011267	32.0672	0.531947	0.303238	1.75422	0.0793924	0.528257	Zfp296	zinc finger protein 296 [Source:MGI Symbol;Acc:MGI:1926956]	63872
1307	ENSMUSG00000011305	18.9857	-0.245954	0.407623	-0.603385	0.546252	NA	Plin5	perilipin 5 [Source:MGI Symbol;Acc:MGI:1914218]	66968
1308	ENSMUSG00000011306	1721.29	-0.0019426	0.0760424	-0.0255463	0.979619	0.995619	Sugp1	SURP and G patch domain containing 1 [Source:MGI Symbol;Acc:MGI:1917866]	70616
1309	ENSMUSG00000011349	0.230947	0.0785031	3.53381	0.0222148	0.982277	NA	Dmrtc2	doublesex and mab-3 related transcription factor like family C2 [Source:MGI Symbol;Acc:MGI:1918491]	71241
1310	ENSMUSG00000011382	462.029	-0.278966	0.135191	-2.0635	0.0390651	0.421538	Dhdh	dihydrodiol dehydrogenase (dimeric) [Source:MGI Symbol;Acc:MGI:1919005]	71755
1311	ENSMUSG00000011427	529.565	-0.0138883	0.128135	-0.108387	0.913688	0.978321	Zfp790	zinc finger protein 790 [Source:MGI Symbol;Acc:MGI:1923431]	233056
1312	ENSMUSG00000011463	2.89645	-0.439674	1.08714	-0.404431	0.685896	NA	Cpb1	carboxypeptidase B1 (tissue) [Source:MGI Symbol;Acc:MGI:1923953]	76703
1313	ENSMUSG00000011486	2.73097	0.652291	0.959601	0.679753	0.496661	NA	Slc25a41	solute carrier family 25, member 41 [Source:MGI Symbol;Acc:MGI:2144215]	103775
1314	ENSMUSG00000011589	1148.64	0.20469	0.0755318	2.70999	0.00672855	0.22374	Fsd1	fibronectin type 3 and SPRY domain-containing protein [Source:MGI Symbol;Acc:MGI:1934858]	240121
1315	ENSMUSG00000011632	0.525696	-2.46361	2.68171	-0.918671	0.358268	NA	Pinlyp	phospholipase A2 inhibitor and LY6/PLAUR domain containing [Source:MGI Symbol;Acc:MGI:3615324]	641361
1316	ENSMUSG00000011658	579.768	0.0333407	0.126045	0.264515	0.791383	0.948279	Fuz	fuzzy planar cell polarity protein [Source:MGI Symbol;Acc:MGI:1917550]	70300
1317	ENSMUSG00000011751	12010.8	0.0878893	0.105474	0.833277	0.404688	0.801826	Sptbn4	spectrin beta, non-erythrocytic 4 [Source:MGI Symbol;Acc:MGI:1890574]	80297
1318	ENSMUSG00000011752	15099.6	0.0798001	0.0664522	1.20086	0.229804	0.704388	Pgam1	phosphoglycerate mutase 1 [Source:MGI Symbol;Acc:MGI:97552]	18648
1319	ENSMUSG00000011831	2507.1	0.0827667	0.0827679	0.999985	0.317318	0.76059	Evi5	ecotropic viral integration site 5 [Source:MGI Symbol;Acc:MGI:104736]	14020
1320	ENSMUSG00000011832	3740.1	0.138377	0.0659069	2.09958	0.0357656	0.409905	Evi5l	ecotropic viral integration site 5 like [Source:MGI Symbol;Acc:MGI:2442167]	213027
1321	ENSMUSG00000011837	648.037	0.146751	0.104495	1.40437	0.160208	0.638476	Snapc2	small nuclear RNA activating complex, polypeptide 2 [Source:MGI Symbol;Acc:MGI:1914861]	102209
1322	ENSMUSG00000011877	13752.7	0.030048	0.138587	0.216816	0.828351	0.958322	Git1	GIT ArfGAP 1 [Source:MGI Symbol;Acc:MGI:1927140]	216963
1323	ENSMUSG00000011884	1444.84	-0.225527	0.194277	-1.16085	0.245703	0.715885	Gltp	glycolipid transfer protein [Source:MGI Symbol;Acc:MGI:1929253]	56356
1324	ENSMUSG00000011958	906.964	-0.0406556	0.0878715	-0.462671	0.6436	0.900288	Bnip2	BCL2/adenovirus E1B interacting protein 2 [Source:MGI Symbol;Acc:MGI:109327]	12175
1325	ENSMUSG00000011960	1748.05	-0.110072	0.102804	-1.07069	0.284307	0.742167	Ccnt1	cyclin T1 [Source:MGI Symbol;Acc:MGI:1328363]	12455
1326	ENSMUSG00000012017	128.05	0.701511	0.263563	2.66165	0.00777592	0.238266	Scarf2	scavenger receptor class F, member 2 [Source:MGI Symbol;Acc:MGI:1858430]	224024
1327	ENSMUSG00000012076	2102.14	0.0286867	0.0582268	0.492671	0.622245	0.893689	Brms1l	breast cancer metastasis-suppressor 1-like [Source:MGI Symbol;Acc:MGI:1196337]	52592
1328	ENSMUSG00000012114	2128.84	0.0205376	0.076674	0.267856	0.78881	0.947195	Med15	mediator complex subunit 15 [Source:MGI Symbol;Acc:MGI:2137379]	94112
1329	ENSMUSG00000012117	2238.47	0.0351527	0.0630578	0.557468	0.577208	0.875887	Dhdds	dehydrodolichyl diphosphate synthase [Source:MGI Symbol;Acc:MGI:1914672]	67422
1330	ENSMUSG00000012123	44.6904	0.0085695	0.264433	0.0324071	0.974147	0.99381	Crybg2	crystallin beta-gamma domain containing 2 [Source:MGI Symbol;Acc:MGI:1334463]	230806
1331	ENSMUSG00000012126	380.213	0.0201607	0.154766	0.130265	0.896356	0.973496	Ubxn11	UBX domain protein 11 [Source:MGI Symbol;Acc:MGI:1914836]	67586
1332	ENSMUSG00000012187	3.85295	-0.368389	1.02439	-0.359619	0.719132	NA	Mogat1	monoacylglycerol O-acyltransferase 1 [Source:MGI Symbol;Acc:MGI:1915643]	68393
1333	ENSMUSG00000012211	1.99005	-1.56991	1.60022	-0.981058	0.326564	NA	Tex22	testis expressed gene 22 [Source:MGI Symbol;Acc:MGI:1922921]	75671
1334	ENSMUSG00000012282	0.87176	-1.11791	1.88583	-0.592797	0.553317	NA	Wnt8a	wingless-type MMTV integration site family, member 8A [Source:MGI Symbol;Acc:MGI:107924]	20890
1335	ENSMUSG00000012296	823.977	-0.031755	0.122934	-0.25831	0.796168	0.949502	Tjap1	tight junction associated protein 1 [Source:MGI Symbol;Acc:MGI:1921344]	74094
1336	ENSMUSG00000012350	4.20101	-0.95134	1.09454	-0.869167	0.384756	NA	Ehf	ets homologous factor [Source:MGI Symbol;Acc:MGI:1270840]	13661
1337	ENSMUSG00000012396	1.89966	0.125743	1.14713	0.109615	0.912715	NA	Nanog	Nanog homeobox [Source:MGI Symbol;Acc:MGI:1919200]	71950
1338	ENSMUSG00000012405	5837.39	-0.023917	0.0724013	-0.330339	0.741144	0.930496	Rpl15	ribosomal protein L15 [Source:MGI Symbol;Acc:MGI:1913730]	66480
1339	ENSMUSG00000012422	1597.79	-0.0697059	0.080827	-0.862409	0.388463	0.796622	Tmem167	transmembrane protein 167 [Source:MGI Symbol;Acc:MGI:1913324]	66074
1340	ENSMUSG00000012428	27.0164	-1.31387	0.623612	-2.10687	0.0351291	0.407952	Steap4	STEAP family member 4 [Source:MGI Symbol;Acc:MGI:1923560]	117167
1341	ENSMUSG00000012429	310.696	-0.174929	0.113596	-1.53992	0.123581	0.592432	Mplkip	M-phase specific PLK1 intereacting protein [Source:MGI Symbol;Acc:MGI:1913558]	66308
1342	ENSMUSG00000012443	43.4716	-0.216911	0.282365	-0.768193	0.442373	0.820928	Kif11	kinesin family member 11 [Source:MGI Symbol;Acc:MGI:1098231]	16551
1343	ENSMUSG00000012483	142.089	0.0215294	0.147117	0.146342	0.883651	0.970558	Rpa3	replication protein A3 [Source:MGI Symbol;Acc:MGI:1915490]	68240
1344	ENSMUSG00000012519	8.67693	-0.484506	0.596415	-0.812365	0.416582	NA	Mlkl	mixed lineage kinase domain-like [Source:MGI Symbol;Acc:MGI:1921818]	74568
1345	ENSMUSG00000012535	2910.06	-0.0316199	0.0681478	-0.46399	0.642655	0.899825	Tnpo3	transportin 3 [Source:MGI Symbol;Acc:MGI:1196412]	320938
1346	ENSMUSG00000012609	1354.61	-0.0657328	0.136414	-0.481862	0.629904	0.89641	Ttll5	tubulin tyrosine ligase-like family, member 5 [Source:MGI Symbol;Acc:MGI:2443657]	320244
1347	ENSMUSG00000012640	1022.41	-0.19836	0.101116	-1.96172	0.0497956	0.451035	Zfp715	zinc finger protein 715 [Source:MGI Symbol;Acc:MGI:1917180]	69930
1348	ENSMUSG00000012705	10.1056	-0.155764	0.52818	-0.294907	0.768065	NA	Retn	resistin [Source:MGI Symbol;Acc:MGI:1888506]	57264
1349	ENSMUSG00000012777	0.79509	1.25678	2.58326	0.486509	0.626606	NA	Acp4	acid phosphatase 4 [Source:MGI Symbol;Acc:MGI:3644563]	100503991
1350	ENSMUSG00000012819	111.569	-0.0706177	0.268963	-0.262556	0.792893	0.948279	Cdh23	cadherin 23 (otocadherin) [Source:MGI Symbol;Acc:MGI:1890219]	22295
1351	ENSMUSG00000012848	3797.01	0.0748006	0.0900041	0.83108	0.405929	0.802723	Rps5	ribosomal protein S5 [Source:MGI Symbol;Acc:MGI:1097682]	20103
1352	ENSMUSG00000012889	2.30749	-1.83197	1.19185	-1.53709	0.124272	NA	Podnl1	podocan-like 1 [Source:MGI Symbol;Acc:MGI:2685352]	244550
1353	ENSMUSG00000013033	21601.1	0.10219	0.0687552	1.48628	0.137204	0.605892	Adgrl1	adhesion G protein-coupled receptor L1 [Source:MGI Symbol;Acc:MGI:1929461]	330814
1354	ENSMUSG00000013076	1592.23	-0.0774057	0.389725	-0.198616	0.842563	0.962619	Amotl1	angiomotin-like 1 [Source:MGI Symbol;Acc:MGI:1922973]	75723
1355	ENSMUSG00000013089	3796.34	0.128167	0.0910272	1.40801	0.159129	0.637098	Etv5	ets variant 5 [Source:MGI Symbol;Acc:MGI:1096867]	104156
1356	ENSMUSG00000013091	0.25534	1.57868	3.52204	0.44823	0.653987	NA	Tmem190	transmembrane protein 190 [Source:MGI Symbol;Acc:MGI:1925302]	78052
1357	ENSMUSG00000013150	608.574	0.154299	0.0905555	1.70392	0.0883967	0.544614	Gfod2	glucose-fructose oxidoreductase domain containing 2 [Source:MGI Symbol;Acc:MGI:1917825]	70575
1358	ENSMUSG00000013155	255.78	0.206379	0.108906	1.89502	0.05809	0.474295	Enkd1	enkurin domain containing 1 [Source:MGI Symbol;Acc:MGI:2142593]	102124
1359	ENSMUSG00000013158	5.10645	0.878352	0.770816	1.13951	0.254491	NA	4933405L10Rik	RIKEN cDNA 4933405L10 gene [Source:MGI Symbol;Acc:MGI:1918296]	71046
1360	ENSMUSG00000013160	6026.11	0.127776	0.0741063	1.72422	0.0846678	0.537943	Atp6v0d1	ATPase, H+ transporting, lysosomal V0 subunit D1 [Source:MGI Symbol;Acc:MGI:1201778]	11972
1361	ENSMUSG00000013236	17242.4	0.116609	0.110114	1.05899	0.289606	0.744897	Ptprs	protein tyrosine phosphatase, receptor type, S [Source:MGI Symbol;Acc:MGI:97815]	19280
1362	ENSMUSG00000013275	2834.09	-0.0976671	0.11352	-0.860355	0.389593	0.796879	Slc41a1	solute carrier family 41, member 1 [Source:MGI Symbol;Acc:MGI:2444823]	98396
1363	ENSMUSG00000013338	0.230947	0.0785031	3.53381	0.0222148	0.982277	NA	Fer1l4	fer-1-like 4 (C. elegans) [Source:MGI Symbol;Acc:MGI:1921812]	74562
1364	ENSMUSG00000013367	1166.55	0.0797163	0.103986	0.766606	0.443316	0.821448	Iglon5	IgLON family member 5 [Source:MGI Symbol;Acc:MGI:2686277]	210094
1365	ENSMUSG00000013415	0.82345	2.25778	2.05695	1.09764	0.272364	NA	Igf2bp1	insulin-like growth factor 2 mRNA binding protein 1 [Source:MGI Symbol;Acc:MGI:1890357]	140486
1366	ENSMUSG00000013418	1.10902	-2.68848	1.7623	-1.52555	0.127121	NA	B4galnt2	beta-1,4-N-acetyl-galactosaminyl transferase 2 [Source:MGI Symbol;Acc:MGI:1342058]	14422
1367	ENSMUSG00000013419	3543.69	0.0470448	0.103567	0.454245	0.649652	0.902391	Zfp651	zinc finger protein 651 [Source:MGI Symbol;Acc:MGI:2670992]	270210
1368	ENSMUSG00000013465	1546.82	0.125819	0.0740684	1.69868	0.0893789	0.546004	Nelfb	negative elongation factor complex member B [Source:MGI Symbol;Acc:MGI:1931035]	58202
1369	ENSMUSG00000013483	25.2576	0.401707	0.374419	1.07288	0.283325	0.742167	Card14	caspase recruitment domain family, member 14 [Source:MGI Symbol;Acc:MGI:2386258]	170720
1370	ENSMUSG00000013495	1051.73	0.00942417	0.0865812	0.108848	0.913323	0.978232	Tmem175	transmembrane protein 175 [Source:MGI Symbol;Acc:MGI:1919642]	72392
1371	ENSMUSG00000013523	7139.6	-0.426926	0.356466	-1.19766	0.231049	0.705857	Bcas1	breast carcinoma amplified sequence 1 [Source:MGI Symbol;Acc:MGI:1924210]	76960
1372	ENSMUSG00000013539	1607.44	0.132156	0.0819137	1.61335	0.106668	0.568818	Tango2	transport and golgi organization 2 [Source:MGI Symbol;Acc:MGI:101825]	27883
1373	ENSMUSG00000013584	342.404	0.272679	0.430815	0.632938	0.526774	0.853568	Aldh1a2	aldehyde dehydrogenase family 1, subfamily A2 [Source:MGI Symbol;Acc:MGI:107928]	19378
1374	ENSMUSG00000013593	5476.93	0.0878719	0.0778349	1.12895	0.258918	0.724525	Ndufs2	NADH:ubiquinone oxidoreductase core subunit S2 [Source:MGI Symbol;Acc:MGI:2385112]	226646
1375	ENSMUSG00000013611	5.23674	0.671514	0.772907	0.868817	0.384947	NA	Snx31	sorting nexin 31 [Source:MGI Symbol;Acc:MGI:1913946]	66696
1376	ENSMUSG00000013622	1424.12	-0.00283255	0.0840713	-0.0336922	0.973123	0.993738	Atraid	all-trans retinoic acid induced differentiation factor [Source:MGI Symbol;Acc:MGI:1918918]	381629
1377	ENSMUSG00000013629	880.212	0.0467458	0.0871128	0.536612	0.591536	0.881995	Cad	carbamoyl-phosphate synthetase 2, aspartate transcarbamylase, and dihydroorotase [Source:MGI Symbol;Acc:MGI:1916969]	69719
1378	ENSMUSG00000013643	0.615735	-0.63262	2.31712	-0.27302	0.784838	NA	Lypd8	LY6/PLAUR domain containing 8 [Source:MGI Symbol;Acc:MGI:1917413]	70163
1379	ENSMUSG00000013646	1561.05	0.01051	0.0924672	0.113662	0.909506	0.977073	Sh3bp5l	SH3 binding domain protein 5 like [Source:MGI Symbol;Acc:MGI:1933124]	79566
1380	ENSMUSG00000013662	3531.22	-0.0760875	0.0622042	-1.22319	0.221258	0.697596	Atad1	ATPase family, AAA domain containing 1 [Source:MGI Symbol;Acc:MGI:1915229]	67979
1381	ENSMUSG00000013663	6121.52	0.0189066	0.0738274	0.256092	0.79788	0.949974	Pten	phosphatase and tensin homolog [Source:MGI Symbol;Acc:MGI:109583]	19211
1382	ENSMUSG00000013698	17455.3	0.0209975	0.0589223	0.356359	0.721572	0.923274	Pea15a	phosphoprotein enriched in astrocytes 15A [Source:MGI Symbol;Acc:MGI:104799]	18611
1383	ENSMUSG00000013701	1686.39	0.0606918	0.0931332	0.651667	0.514616	0.84827	Timm23	translocase of inner mitochondrial membrane 23 [Source:MGI Symbol;Acc:MGI:1858317]	53600
1384	ENSMUSG00000013707	59.0446	0.295915	0.318686	0.928548	0.353123	0.780981	Tnfaip8l2	tumor necrosis factor, alpha-induced protein 8-like 2 [Source:MGI Symbol;Acc:MGI:1917019]	69769
1385	ENSMUSG00000013736	1104.68	-0.0428603	0.0814952	-0.525924	0.598941	0.885227	Trnt1	tRNA nucleotidyl transferase, CCA-adding, 1 [Source:MGI Symbol;Acc:MGI:1917297]	70047
1386	ENSMUSG00000013766	69.3273	0.50961	0.334546	1.52329	0.127686	0.598135	Ly6g6e	lymphocyte antigen 6 complex, locus G6E [Source:MGI Symbol;Acc:MGI:1917524]	70274
1387	ENSMUSG00000013787	7167.61	0.1094	0.085146	1.28486	0.198843	0.676065	Ehmt2	euchromatic histone lysine N-methyltransferase 2 [Source:MGI Symbol;Acc:MGI:2148922]	110147
1388	ENSMUSG00000013822	819.145	0.206128	0.0972201	2.12022	0.0339875	0.406351	Elof1	ELF1 homolog, elongation factor 1 [Source:MGI Symbol;Acc:MGI:1913376]	66126
1389	ENSMUSG00000013833	1771.48	0.186348	0.102112	1.82493	0.0680114	0.502903	Med16	mediator complex subunit 16 [Source:MGI Symbol;Acc:MGI:2158394]	216154
1390	ENSMUSG00000013846	1557.59	0.201515	0.129747	1.55313	0.120391	0.588119	St3gal1	ST3 beta-galactoside alpha-2,3-sialyltransferase 1 [Source:MGI Symbol;Acc:MGI:98304]	20442
1391	ENSMUSG00000013858	3353.51	0.153991	0.0680397	2.26325	0.0236202	0.359734	Tmem259	transmembrane protein 259 [Source:MGI Symbol;Acc:MGI:2177957]	216157
1392	ENSMUSG00000013878	1289.16	-0.144453	0.116513	-1.2398	0.215048	0.692843	Rnf170	ring finger protein 170 [Source:MGI Symbol;Acc:MGI:1924983]	77733
1393	ENSMUSG00000013921	16305.2	0.0528334	0.0490329	1.07751	0.281253	0.741504	Clip3	CAP-GLY domain containing linker protein 3 [Source:MGI Symbol;Acc:MGI:1923936]	76686
1394	ENSMUSG00000013928	3.71679	0.38723	0.82015	0.472146	0.636823	NA	Thap8	THAP domain containing 8 [Source:MGI Symbol;Acc:MGI:1922879]	NA
1395	ENSMUSG00000013936	4.37064	0.0709213	0.844884	0.083942	0.933103	NA	Myl2	myosin, light polypeptide 2, regulatory, cardiac, slow [Source:MGI Symbol;Acc:MGI:97272]	17906
1396	ENSMUSG00000013973	939.543	0.128267	0.0937061	1.36882	0.171054	0.64922	Dedd	death effector domain-containing [Source:MGI Symbol;Acc:MGI:1333874]	21945
1397	ENSMUSG00000013974	2.47079	0.251363	1.05485	0.238293	0.811654	NA	Mcemp1	mast cell expressed membrane protein 1 [Source:MGI Symbol;Acc:MGI:1916439]	69189
1398	ENSMUSG00000013997	1127.26	0.0202578	0.083282	0.243243	0.807817	0.95243	Nit1	nitrilase 1 [Source:MGI Symbol;Acc:MGI:1350916]	27045
1399	ENSMUSG00000014030	7.39001	1.38104	1.00575	1.37315	0.169707	NA	Pax5	paired box 5 [Source:MGI Symbol;Acc:MGI:97489]	18507
1400	ENSMUSG00000014039	777.273	-0.0186241	0.102557	-0.181597	0.855899	0.96561	Prdm15	PR domain containing 15 [Source:MGI Symbol;Acc:MGI:1930121]	114604
1401	ENSMUSG00000014074	1381.57	-0.0632926	0.0816084	-0.775564	0.438006	0.818455	Rnf168	ring finger protein 168 [Source:MGI Symbol;Acc:MGI:1917488]	70238
1402	ENSMUSG00000014075	271.654	-0.206068	0.126662	-1.62691	0.103755	0.566779	Tctex1d2	Tctex1 domain containing 2 [Source:MGI Symbol;Acc:MGI:1913311]	66061
1403	ENSMUSG00000014077	5070.89	-0.0104418	0.0578801	-0.180403	0.856836	0.96561	Chp1	calcineurin-like EF hand protein 1 [Source:MGI Symbol;Acc:MGI:1927185]	56398
1404	ENSMUSG00000014158	162.825	-0.678466	0.583704	-1.16235	0.245094	0.715429	Trpv4	transient receptor potential cation channel, subfamily V, member 4 [Source:MGI Symbol;Acc:MGI:1926945]	63873
1405	ENSMUSG00000014164	3306.8	-0.181005	0.174163	-1.03929	0.298672	0.749543	Klhl3	kelch-like 3 [Source:MGI Symbol;Acc:MGI:2445185]	100503085
1406	ENSMUSG00000014177	778.608	-0.00470439	0.0829352	-0.0567237	0.954765	0.988535	Tvp23b	trans-golgi network vesicle protein 23B [Source:MGI Symbol;Acc:MGI:1914760]	67510
1407	ENSMUSG00000014195	4828.16	-0.0627094	0.0490797	-1.2777	0.201354	0.679002	Dnajc7	DnaJ heat shock protein family (Hsp40) member C7 [Source:MGI Symbol;Acc:MGI:1928373]	56354
1408	ENSMUSG00000014198	24.0501	1.33097	0.867337	1.53455	NA	NA	Zfp385c	zinc finger protein 385C [Source:MGI Symbol;Acc:MGI:3608347]	278304
1409	ENSMUSG00000014226	2084.31	0.115119	0.0959344	1.19997	0.23015	0.704726	Cacybp	calcyclin binding protein [Source:MGI Symbol;Acc:MGI:1270839]	12301
1410	ENSMUSG00000014232	710.426	0.0779244	0.0822943	0.946899	0.34369	0.776695	Cluap1	clusterin associated protein 1 [Source:MGI Symbol;Acc:MGI:1924029]	76779
1411	ENSMUSG00000014243	147.121	0.217696	0.211298	1.03028	0.30288	0.752229	Zswim7	zinc finger SWIM-type containing 7 [Source:MGI Symbol;Acc:MGI:1916997]	69747
1412	ENSMUSG00000014245	307.727	-0.169167	0.123797	-1.36648	0.171788	0.650192	Pigl	phosphatidylinositol glycan anchor biosynthesis, class L [Source:MGI Symbol;Acc:MGI:2681271]	327942
1413	ENSMUSG00000014294	1230.91	0.10399	0.10084	1.03124	0.30243	0.752229	Ndufa2	NADH:ubiquinone oxidoreductase subunit A2 [Source:MGI Symbol;Acc:MGI:1343103]	17991
1414	ENSMUSG00000014301	311.527	0.0666172	0.206943	0.321911	0.74752	0.931993	Pam16	presequence translocase-asssociated motor 16 homolog (S. cerevisiae) [Source:MGI Symbol;Acc:MGI:1913699]	66449
1415	ENSMUSG00000014303	386.451	0.158205	0.112911	1.40115	0.16117	0.639833	Glis2	GLIS family zinc finger 2 [Source:MGI Symbol;Acc:MGI:1932535]	83396
1416	ENSMUSG00000014313	5405.78	0.0320857	0.10554	0.304014	0.761117	0.936726	Cox6c	cytochrome c oxidase subunit 6C [Source:MGI Symbol;Acc:MGI:104614]	12864
1417	ENSMUSG00000014329	348.052	-0.141145	0.125324	-1.12624	0.260064	0.725668	Bicc1	BicC family RNA binding protein 1 [Source:MGI Symbol;Acc:MGI:1933388]	83675
1418	ENSMUSG00000014349	3106.79	0.10843	0.0618811	1.75223	0.0797336	0.529038	Ube2z	ubiquitin-conjugating enzyme E2Z [Source:MGI Symbol;Acc:MGI:1343160]	268470
1419	ENSMUSG00000014353	1460.06	-0.0337911	0.0826707	-0.408743	0.682728	0.911692	Tmem87b	transmembrane protein 87B [Source:MGI Symbol;Acc:MGI:1919727]	72477
1420	ENSMUSG00000014355	3347.37	-0.141288	0.0883149	-1.59982	0.109639	0.572391	Anapc1	anaphase promoting complex subunit 1 [Source:MGI Symbol;Acc:MGI:103097]	17222
1421	ENSMUSG00000014361	1466.7	-0.041261	0.150089	-0.27491	0.783386	0.945435	Mertk	MER proto-oncogene tyrosine kinase [Source:MGI Symbol;Acc:MGI:96965]	17289
1422	ENSMUSG00000014402	1656.05	0.0901263	0.0778483	1.15772	0.24698	0.716489	Tsg101	tumor susceptibility gene 101 [Source:MGI Symbol;Acc:MGI:106581]	22088
1423	ENSMUSG00000014418	719.086	-0.0523468	0.0982042	-0.53304	0.594006	0.883408	Hps5	HPS5, biogenesis of lysosomal organelles complex 2 subunit 2 [Source:MGI Symbol;Acc:MGI:2180307]	246694
1424	ENSMUSG00000014426	2085.76	0.00407605	0.0945935	0.0430902	0.96563	0.991064	Map3k4	mitogen-activated protein kinase kinase kinase 4 [Source:MGI Symbol;Acc:MGI:1346875]	26407
1425	ENSMUSG00000014444	353.445	-0.102078	0.15939	-0.640429	0.521894	0.851769	Piezo1	piezo-type mechanosensitive ion channel component 1 [Source:MGI Symbol;Acc:MGI:3603204]	234839
1426	ENSMUSG00000014453	0.363835	-1.94607	3.48545	-0.558339	0.576613	NA	Blk	B lymphoid kinase [Source:MGI Symbol;Acc:MGI:88169]	12143
1427	ENSMUSG00000014470	888.503	0.140045	0.127847	1.09541	0.273338	0.735969	Rnf166	ring finger protein 166 [Source:MGI Symbol;Acc:MGI:1915968]	68718
1428	ENSMUSG00000014496	2613.56	-0.218352	0.0769132	-2.83894	0.00452637	0.18903	Ankrd28	ankyrin repeat domain 28 [Source:MGI Symbol;Acc:MGI:2145661]	105522
1429	ENSMUSG00000014498	3774.98	-0.0850495	0.127827	-0.665346	0.505829	0.843957	Ankrd52	ankyrin repeat domain 52 [Source:MGI Symbol;Acc:MGI:2444029]	237615
1430	ENSMUSG00000014503	44.1901	-0.289405	0.316565	-0.914206	0.360609	0.782491	Pkd2l2	polycystic kidney disease 2-like 2 [Source:MGI Symbol;Acc:MGI:1858231]	53871
1431	ENSMUSG00000014504	979.635	0.0273759	0.0882641	0.310159	0.75644	0.934955	Srp19	signal recognition particle 19 [Source:MGI Symbol;Acc:MGI:1913634]	66384
1432	ENSMUSG00000014547	1389.54	-0.0886686	0.110501	-0.802427	0.422306	0.809783	Wdfy2	WD repeat and FYVE domain containing 2 [Source:MGI Symbol;Acc:MGI:2442811]	268752
1433	ENSMUSG00000014550	2113.86	-0.050281	0.0675272	-0.744603	0.456512	0.827929	Rbsn	rabenosyn, RAB effector [Source:MGI Symbol;Acc:MGI:1925537]	78287
1434	ENSMUSG00000014551	1070.42	0.0451799	0.0909679	0.496658	0.61943	0.893136	Mrps25	mitochondrial ribosomal protein S25 [Source:MGI Symbol;Acc:MGI:1928140]	64658
1435	ENSMUSG00000014554	451.967	-0.167401	0.109836	-1.52409	0.127485	0.598135	Dguok	deoxyguanosine kinase [Source:MGI Symbol;Acc:MGI:1351602]	27369
1436	ENSMUSG00000014592	13223.1	-0.15334	0.116358	-1.31783	0.187559	0.665853	Camta1	calmodulin binding transcription activator 1 [Source:MGI Symbol;Acc:MGI:2140230]	100072
1437	ENSMUSG00000014599	1261.87	-0.339187	0.157631	-2.15178	0.031415	0.396827	Csf1	colony stimulating factor 1 (macrophage) [Source:MGI Symbol;Acc:MGI:1339753]	12977
1438	ENSMUSG00000014601	2880.37	-0.00793316	0.0658034	-0.120559	0.904041	0.976267	Strip1	striatin interacting protein 1 [Source:MGI Symbol;Acc:MGI:2443884]	229707
1439	ENSMUSG00000014602	53241.2	0.0744885	0.078228	0.952197	0.340997	0.776081	Kif1a	kinesin family member 1A [Source:MGI Symbol;Acc:MGI:108391]	16560
1440	ENSMUSG00000014603	14.936	0.390564	0.501495	0.7788	0.436098	NA	Alx3	aristaless-like homeobox 3 [Source:MGI Symbol;Acc:MGI:1277097]	11694
1441	ENSMUSG00000014606	2604.29	0.172886	0.104114	1.66055	0.0968048	0.55608	Slc25a11	solute carrier family 25 (mitochondrial carrier oxoglutarate carrier), member 11 [Source:MGI Symbol;Acc:MGI:1915113]	67863
1442	ENSMUSG00000014609	2.05797	0.510832	1.26298	0.404466	0.68587	NA	Chrne	cholinergic receptor, nicotinic, epsilon polypeptide [Source:MGI Symbol;Acc:MGI:87894]	11448
1443	ENSMUSG00000014633	229.72	0.239933	0.128327	1.8697	0.0615261	0.484393	Cmc2	COX assembly mitochondrial protein 2 [Source:MGI Symbol;Acc:MGI:1913781]	66531
1444	ENSMUSG00000014668	1152.51	0.122331	0.0939091	1.30265	0.192694	0.668228	Chfr	checkpoint with forkhead and ring finger domains [Source:MGI Symbol;Acc:MGI:2444898]	231600
1445	ENSMUSG00000014686	2.67399	-0.00914747	1.17405	-0.00779135	0.993783	NA	Ceacam16	carcinoembryonic antigen-related cell adhesion molecule 16 [Source:MGI Symbol;Acc:MGI:2685615]	330483
1446	ENSMUSG00000014704	0.37387	-2.02685	3.47998	-0.582432	0.560276	NA	Hoxa2	homeobox A2 [Source:MGI Symbol;Acc:MGI:96174]	15399
1447	ENSMUSG00000014725	7.39097	0.554005	0.600362	0.922784	0.35612	NA	Adam28	a disintegrin and metallopeptidase domain 28 [Source:MGI Symbol;Acc:MGI:105988]	13522
1448	ENSMUSG00000014747	2.65535	-0.116753	1.11803	-0.104427	0.916831	NA	Ankrd53	ankyrin repeat domain 53 [Source:MGI Symbol;Acc:MGI:1922555]	75305
1449	ENSMUSG00000014748	1477.7	-0.0569472	0.0693002	-0.821746	0.411221	0.804524	Tex261	testis expressed gene 261 [Source:MGI Symbol;Acc:MGI:1096575]	21766
1450	ENSMUSG00000014763	2619.2	-0.0794598	0.056661	-1.40237	0.160804	0.639664	Fam120b	family with sequence similarity 120, member B [Source:MGI Symbol;Acc:MGI:1914794]	67544
1451	ENSMUSG00000014767	933.156	-0.112423	0.0904602	-1.24279	0.213945	0.692135	Tbp	TATA box binding protein [Source:MGI Symbol;Acc:MGI:101838]	21374
1452	ENSMUSG00000014769	2934.5	0.0513269	0.0873666	0.587489	0.556875	0.866301	Psmb1	proteasome (prosome, macropain) subunit, beta type 1 [Source:MGI Symbol;Acc:MGI:104884]	19170
1453	ENSMUSG00000014771	240.815	0.0558034	0.141368	0.394738	0.693036	0.914945	Pdcd2	programmed cell death 2 [Source:MGI Symbol;Acc:MGI:104643]	18567
1454	ENSMUSG00000014773	225.106	-0.0473731	0.179057	-0.26457	0.791341	0.948279	Dll1	delta like canonical Notch ligand 1 [Source:MGI Symbol;Acc:MGI:104659]	13388
1455	ENSMUSG00000014776	811.432	0.0118778	0.137442	0.0864202	0.931132	0.982629	Nol3	nucleolar protein 3 (apoptosis repressor with CARD domain) [Source:MGI Symbol;Acc:MGI:1925938]	78688
1456	ENSMUSG00000014778	146.726	0.0444965	0.184574	0.241077	0.809496	0.95243	Fhod1	formin homology 2 domain containing 1 [Source:MGI Symbol;Acc:MGI:2679008]	234686
1457	ENSMUSG00000014782	69.1346	0.156198	0.225452	0.692821	0.488422	0.837415	Plekhg4	pleckstrin homology domain containing, family G (with RhoGef domain) member 4 [Source:MGI Symbol;Acc:MGI:2142544]	102075
1458	ENSMUSG00000014786	724.414	0.352124	0.112191	3.13862	0.00169748	0.129783	Slc9a5	solute carrier family 9 (sodium/hydrogen exchanger), member 5 [Source:MGI Symbol;Acc:MGI:2685542]	277973
1459	ENSMUSG00000014791	51.3699	-0.100857	0.274811	-0.367003	0.713617	0.920754	Elmo3	engulfment and cell motility 3 [Source:MGI Symbol;Acc:MGI:2679007]	234683
1460	ENSMUSG00000014813	116.975	0.0213574	0.213047	0.100247	0.920148	0.980733	Stc1	stanniocalcin 1 [Source:MGI Symbol;Acc:MGI:109131]	20855
1461	ENSMUSG00000014837	911.933	0.137483	0.102225	1.34491	0.178655	0.65555	4931428F04Rik	RIKEN cDNA 4931428F04 gene [Source:MGI Symbol;Acc:MGI:1921606]	74356
1462	ENSMUSG00000014846	1339.11	-0.404416	0.2353	-1.71872	0.0856648	0.540261	Tppp3	tubulin polymerization-promoting protein family member 3 [Source:MGI Symbol;Acc:MGI:1915221]	67971
1463	ENSMUSG00000014850	686.694	-0.110957	0.0802657	-1.38237	0.166857	0.644993	Msh3	mutS homolog 3 [Source:MGI Symbol;Acc:MGI:109519]	17686
1464	ENSMUSG00000014852	116.345	0.283647	0.175365	1.61747	0.105777	0.567767	Adamts13	a disintegrin-like and metallopeptidase (reprolysin type) with thrombospondin type 1 motif, 13 [Source:MGI Symbol;Acc:MGI:2685556]	279028
1465	ENSMUSG00000014856	479.917	0.180289	0.105706	1.70557	0.0880886	0.543839	Tmem208	transmembrane protein 208 [Source:MGI Symbol;Acc:MGI:1913570]	66320
1466	ENSMUSG00000014859	784.624	0.105239	0.091144	1.15465	0.248236	0.717836	E2f4	E2F transcription factor 4 [Source:MGI Symbol;Acc:MGI:103012]	104394
1467	ENSMUSG00000014867	2228.74	0.0507079	0.0580104	0.874117	0.382055	0.792473	Surf4	surfeit gene 4 [Source:MGI Symbol;Acc:MGI:98445]	20932
1468	ENSMUSG00000014873	861.193	0.0812715	0.0891002	0.912136	0.361697	0.782491	Surf2	surfeit gene 2 [Source:MGI Symbol;Acc:MGI:98444]	20931
1469	ENSMUSG00000014905	1354.31	-0.0122322	0.0773847	-0.15807	0.874401	0.970009	Dnajb9	DnaJ heat shock protein family (Hsp40) member B9 [Source:MGI Symbol;Acc:MGI:1351618]	27362
1470	ENSMUSG00000014907	597.336	0.0161902	0.0849819	0.190514	0.848906	0.964183	Naf1	nuclear assembly factor 1 ribonucleoprotein [Source:MGI Symbol;Acc:MGI:2682306]	234344
1471	ENSMUSG00000014932	424.914	-0.0417173	0.112951	-0.36934	0.711874	0.920101	Yes1	YES proto-oncogene 1, Src family tyrosine kinase [Source:MGI Symbol;Acc:MGI:99147]	22612
1472	ENSMUSG00000014956	10669.8	-0.0564299	0.0660695	-0.854099	0.39305	0.799473	Ppp1cb	protein phosphatase 1 catalytic subunit beta [Source:MGI Symbol;Acc:MGI:104871]	19046
1473	ENSMUSG00000014959	3035.45	0.0264633	0.0680023	0.389154	0.697163	0.916147	Gorasp2	golgi reassembly stacking protein 2 [Source:MGI Symbol;Acc:MGI:2135962]	70231
1474	ENSMUSG00000014980	613.993	0.0581979	0.0951411	0.6117	0.540736	0.860897	Tsen15	tRNA splicing endonuclease subunit 15 [Source:MGI Symbol;Acc:MGI:1913887]	66637
1475	ENSMUSG00000015001	1.0338	-1.4568	2.07884	-0.700776	0.483443	NA	Oc90	otoconin 90 [Source:MGI Symbol;Acc:MGI:1313269]	18256
1476	ENSMUSG00000015002	6539.09	0.0248383	0.121959	0.203662	0.838618	0.961117	Efr3a	EFR3 homolog A [Source:MGI Symbol;Acc:MGI:1923990]	76740
1477	ENSMUSG00000015013	742.615	0.0310201	0.122711	0.25279	0.80043	0.950143	Trappc2l	trafficking protein particle complex 2-like [Source:MGI Symbol;Acc:MGI:1916295]	59005
1478	ENSMUSG00000015016	660.657	0.0595444	0.105135	0.566362	0.571148	0.872535	Acsf3	acyl-CoA synthetase family member 3 [Source:MGI Symbol;Acc:MGI:2182591]	257633
1479	ENSMUSG00000015023	803.725	0.00703191	0.0974387	0.0721675	0.942469	0.985019	Ddx19a	DEAD (Asp-Glu-Ala-Asp) box polypeptide 19a [Source:MGI Symbol;Acc:MGI:99526]	13680
1480	ENSMUSG00000015027	270.253	-0.149864	0.134397	-1.11508	0.264816	0.730597	Galns	galactosamine (N-acetyl)-6-sulfate sulfatase [Source:MGI Symbol;Acc:MGI:1355303]	50917
1481	ENSMUSG00000015053	152.541	-0.0446521	0.204106	-0.218769	0.82683	0.958322	Gata2	GATA binding protein 2 [Source:MGI Symbol;Acc:MGI:95662]	14461
1482	ENSMUSG00000015083	24.9365	-0.014293	0.341547	-0.0418477	0.96662	0.991424	C8g	complement component 8, gamma polypeptide [Source:MGI Symbol;Acc:MGI:88237]	69379
1483	ENSMUSG00000015085	296.859	0.573708	0.271983	2.10935	0.0349142	0.407952	Entpd2	ectonucleoside triphosphate diphosphohydrolase 2 [Source:MGI Symbol;Acc:MGI:1096863]	12496
1484	ENSMUSG00000015087	5554.32	0.0987801	0.055171	1.79043	0.073384	0.515625	Rabl6	RAB, member RAS oncogene family-like 6 [Source:MGI Symbol;Acc:MGI:2442633]	227624
1485	ENSMUSG00000015090	21337.6	0.642796	0.329195	1.95263	0.0508637	0.452733	Ptgds	prostaglandin D2 synthase (brain) [Source:MGI Symbol;Acc:MGI:99261]	19215
1486	ENSMUSG00000015092	2635.71	0.113796	0.0872507	1.30424	0.19215	0.668035	Edf1	endothelial differentiation-related factor 1 [Source:MGI Symbol;Acc:MGI:1891227]	59022
1487	ENSMUSG00000015093	9.19	0.711663	0.721858	0.985877	0.324193	NA	Clic3	chloride intracellular channel 3 [Source:MGI Symbol;Acc:MGI:1916704]	69454
1488	ENSMUSG00000015094	6576.79	0.0422088	0.092826	0.454709	0.649319	0.90236	Npdc1	neural proliferation, differentiation and control 1 [Source:MGI Symbol;Acc:MGI:1099802]	18146
1489	ENSMUSG00000015095	2544.22	0.0474233	0.0700503	0.67699	0.498412	0.841416	Fbxw5	F-box and WD-40 domain protein 5 [Source:MGI Symbol;Acc:MGI:1354731]	30839
1490	ENSMUSG00000015112	117.98	-0.230812	0.352919	-0.654008	0.513106	0.84773	Slc25a13	solute carrier family 25 (mitochondrial carrier, adenine nucleotide translocator), member 13 [Source:MGI Symbol;Acc:MGI:1354721]	50799
1491	ENSMUSG00000015120	3396.12	0.0167575	0.0700533	0.23921	0.810942	0.953052	Ube2i	ubiquitin-conjugating enzyme E2I [Source:MGI Symbol;Acc:MGI:107365]	22196
1492	ENSMUSG00000015126	443.158	0.129959	0.104127	1.24807	0.212005	0.689018	Tsr3	TSR3 20S rRNA accumulation [Source:MGI Symbol;Acc:MGI:1915577]	68327
1493	ENSMUSG00000015127	1851.54	0.0672666	0.0655346	1.02643	0.30469	0.75377	Unkl	unkempt family like zinc finger [Source:MGI Symbol;Acc:MGI:1921404]	74154
1494	ENSMUSG00000015133	187.234	0.193059	0.21445	0.900253	0.367986	0.786228	Lrrk1	leucine-rich repeat kinase 1 [Source:MGI Symbol;Acc:MGI:2142227]	233328
1495	ENSMUSG00000015134	25.0419	0.307798	0.3746	0.821671	0.411264	0.804524	Aldh1a3	aldehyde dehydrogenase family 1, subfamily A3 [Source:MGI Symbol;Acc:MGI:1861722]	56847
1496	ENSMUSG00000015143	3133.65	-0.0392179	0.119807	-0.327342	0.743409	0.930916	Actn1	actinin, alpha 1 [Source:MGI Symbol;Acc:MGI:2137706]	109711
1497	ENSMUSG00000015149	4277.14	-0.0414512	0.112357	-0.368925	0.712183	0.920129	Sirt2	sirtuin 2 [Source:MGI Symbol;Acc:MGI:1927664]	64383
1498	ENSMUSG00000015165	7879.09	0.00931228	0.067699	0.137554	0.890593	0.971455	Hnrnpl	heterogeneous nuclear ribonucleoprotein L [Source:MGI Symbol;Acc:MGI:104816]	15388
1499	ENSMUSG00000015176	2679.25	-0.0584027	0.056935	-1.02578	0.304996	0.753843	Nolc1	nucleolar and coiled-body phosphoprotein 1 [Source:MGI Symbol;Acc:MGI:1918019]	70769
1500	ENSMUSG00000015189	2155.15	-0.111878	0.0773774	-1.44588	0.148211	0.62385	Casd1	CAS1 domain containing 1 [Source:MGI Symbol;Acc:MGI:2384865]	213819
1501	ENSMUSG00000015202	163.915	0.0182972	0.316301	0.0578476	0.95387	0.988342	Cnksr3	Cnksr family member 3 [Source:MGI Symbol;Acc:MGI:2674130]	215748
1502	ENSMUSG00000015214	2033.54	-0.113925	0.103427	-1.10151	0.270675	0.73269	Mtmr1	myotubularin related protein 1 [Source:MGI Symbol;Acc:MGI:1858271]	53332
1503	ENSMUSG00000015217	504.815	0.161621	0.197647	0.817725	0.413514	0.805999	Hmgb3	high mobility group box 3 [Source:MGI Symbol;Acc:MGI:1098219]	15354
1504	ENSMUSG00000015222	36363.8	-0.0497845	0.100616	-0.494796	0.620744	0.893136	Map2	microtubule-associated protein 2 [Source:MGI Symbol;Acc:MGI:97175]	17756
1505	ENSMUSG00000015224	749.079	-0.0629	0.118737	-0.52974	0.596292	0.88399	Cyp2j9	cytochrome P450, family 2, subfamily j, polypeptide 9 [Source:MGI Symbol;Acc:MGI:1921769]	74519
1506	ENSMUSG00000015243	1615.61	-0.239389	0.137043	-1.74682	0.0806692	0.531227	Abca1	ATP-binding cassette, sub-family A (ABC1), member 1 [Source:MGI Symbol;Acc:MGI:99607]	11303
1507	ENSMUSG00000015247	335.632	0.0365653	0.121419	0.30115	0.7633	0.93771	Nipsnap3b	nipsnap homolog 3B [Source:MGI Symbol;Acc:MGI:1913786]	66536
1508	ENSMUSG00000015289	274.369	0.0152607	0.130424	0.117008	0.906853	0.976623	Lage3	L antigen family, member 3 [Source:MGI Symbol;Acc:MGI:1913442]	66192
1509	ENSMUSG00000015290	1864.46	0.137068	0.0628766	2.17995	0.0292609	0.388699	Ubl4a	ubiquitin-like 4A [Source:MGI Symbol;Acc:MGI:95049]	27643
1510	ENSMUSG00000015290	1864.46	0.137068	0.0628766	2.17995	0.0292609	0.388699	Ubl4a	ubiquitin-like 4A [Source:MGI Symbol;Acc:MGI:95049]	100169864
1511	ENSMUSG00000015291	19571.9	-0.00859604	0.0621498	-0.138312	0.889994	0.971294	Gdi1	guanosine diphosphate (GDP) dissociation inhibitor 1 [Source:MGI Symbol;Acc:MGI:99846]	14567
1512	ENSMUSG00000015305	3780.71	0.00837269	0.117411	0.0713109	0.94315	0.985103	Sash1	SAM and SH3 domain containing 1 [Source:MGI Symbol;Acc:MGI:1917347]	70097
1513	ENSMUSG00000015312	519.686	0.385795	0.188214	2.04977	0.0403867	0.426716	Gadd45b	growth arrest and DNA-damage-inducible 45 beta [Source:MGI Symbol;Acc:MGI:107776]	17873
1514	ENSMUSG00000015314	9.6009	-0.533012	0.568593	-0.937423	0.348541	NA	Slamf6	SLAM family member 6 [Source:MGI Symbol;Acc:MGI:1353620]	30925
1515	ENSMUSG00000015316	4.62986	0.748467	0.840353	0.890657	0.373113	NA	Slamf1	signaling lymphocytic activation molecule family member 1 [Source:MGI Symbol;Acc:MGI:1351314]	27218
1516	ENSMUSG00000015335	136.197	-0.0282821	0.15436	-0.183221	0.854625	0.965126	Zdhhc12	zinc finger, DHHC domain containing 12 [Source:MGI Symbol;Acc:MGI:1913470]	66220
1517	ENSMUSG00000015337	337.514	0.094417	0.163034	0.579126	0.562504	0.868424	Endog	endonuclease G [Source:MGI Symbol;Acc:MGI:1261433]	13804
1518	ENSMUSG00000015340	53.619	-0.526119	0.482232	-1.09101	0.27527	0.736942	Cybb	cytochrome b-245, beta polypeptide [Source:MGI Symbol;Acc:MGI:88574]	13058
1519	ENSMUSG00000015341	2588.47	0.035136	0.0870924	0.403434	0.686629	0.913552	Golga7	golgi autoantigen, golgin subfamily a, 7 [Source:MGI Symbol;Acc:MGI:1931029]	57437
1520	ENSMUSG00000015342	775.997	-0.202557	0.107494	-1.88435	0.0595176	0.478032	Xk	X-linked Kx blood group [Source:MGI Symbol;Acc:MGI:103569]	22439
1521	ENSMUSG00000015354	255.334	-0.268474	0.239723	-1.11994	0.262741	0.728855	Pcolce2	procollagen C-endopeptidase enhancer 2 [Source:MGI Symbol;Acc:MGI:1923727]	76477
1522	ENSMUSG00000015355	26.6793	-0.635945	0.376557	-1.68884	0.0912496	0.547681	Cd48	CD48 antigen [Source:MGI Symbol;Acc:MGI:88339]	12506
1523	ENSMUSG00000015357	1082.81	-0.018869	0.0736609	-0.25616	0.797827	0.949974	Clpx	caseinolytic mitochondrial matrix peptidase chaperone subunit [Source:MGI Symbol;Acc:MGI:1346017]	270166
1524	ENSMUSG00000015363	806.979	0.0448477	0.113851	0.393915	0.693644	0.915342	Trabd	TraB domain containing [Source:MGI Symbol;Acc:MGI:1915226]	67976
1525	ENSMUSG00000015365	0.547602	-1.32606	2.71999	-0.487522	0.625888	NA	Mov10l1	Mov10 like RISC complex RNA helicase 1 [Source:MGI Symbol;Acc:MGI:1891384]	83456
1526	ENSMUSG00000015377	2840.65	0.0960157	0.113145	0.848606	0.396101	0.800633	Dennd6b	DENN/MADD domain containing 6B [Source:MGI Symbol;Acc:MGI:1916690]	69440
1527	ENSMUSG00000015396	477.922	0.0134689	0.160375	0.0839833	0.93307	0.98284	Cd83	CD83 antigen [Source:MGI Symbol;Acc:MGI:1328316]	12522
1528	ENSMUSG00000015401	14.8189	-0.627304	1.01009	-0.62104	0.534573	NA	Cltrn	collectrin, amino acid transport regulator [Source:MGI Symbol;Acc:MGI:1926234]	57394
1529	ENSMUSG00000015405	43.3987	-0.263063	0.286766	-0.917346	0.358962	0.78194	Ace2	angiotensin I converting enzyme (peptidyl-dipeptidase A) 2 [Source:MGI Symbol;Acc:MGI:1917258]	70008
1530	ENSMUSG00000015437	1.08924	-1.5738	2.13637	-0.736668	0.461324	NA	Gzmb	granzyme B [Source:MGI Symbol;Acc:MGI:109267]	14939
1531	ENSMUSG00000015452	20.9194	-0.368748	0.492	-0.749488	0.453563	0.826267	Ager	advanced glycosylation end product-specific receptor [Source:MGI Symbol;Acc:MGI:893592]	11596
1532	ENSMUSG00000015461	2598.94	-0.0107287	0.112508	-0.0953597	0.924029	0.981569	Atf6b	activating transcription factor 6 beta [Source:MGI Symbol;Acc:MGI:105121]	12915
1533	ENSMUSG00000015467	32.4659	0.63634	0.324166	1.96301	0.0496454	0.450495	Egfl8	EGF-like domain 8 [Source:MGI Symbol;Acc:MGI:1932094]	81701
1534	ENSMUSG00000015468	248.177	0.179222	0.208085	0.861289	0.389079	0.796715	Notch4	notch 4 [Source:MGI Symbol;Acc:MGI:107471]	18132
1535	ENSMUSG00000015474	944.344	0.046147	0.0769846	0.599432	0.548885	0.864452	Ppt2	palmitoyl-protein thioesterase 2 [Source:MGI Symbol;Acc:MGI:1860075]	54397
1536	ENSMUSG00000015476	7473.21	-0.0399784	0.10691	-0.373943	0.708447	0.919349	Prrt1	proline-rich transmembrane protein 1 [Source:MGI Symbol;Acc:MGI:1932118]	260297
1537	ENSMUSG00000015478	1633.26	0.0503901	0.109824	0.458826	0.646359	0.900879	Rnf5	ring finger protein 5 [Source:MGI Symbol;Acc:MGI:1860076]	54197
1538	ENSMUSG00000015484	389.319	0.259644	0.237529	1.0931	0.274348	0.736717	Fam163a	family with sequence similarity 163, member A [Source:MGI Symbol;Acc:MGI:3618859]	329274
1539	ENSMUSG00000015488	1248.78	0.0864152	0.0798329	1.08245	0.279052	0.739625	Cacfd1	calcium channel flower domain containing 1 [Source:MGI Symbol;Acc:MGI:1924317]	381356
1540	ENSMUSG00000015501	11292.7	-0.161055	0.124159	-1.29717	0.194574	0.670937	Hivep2	human immunodeficiency virus type I enhancer binding protein 2 [Source:MGI Symbol;Acc:MGI:1338076]	15273
1541	ENSMUSG00000015519	0	NA	NA	NA	NA	NA	2310057J18Rik	RIKEN cDNA 2310057J18 gene [Source:MGI Symbol;Acc:MGI:1914969]	67719
1542	ENSMUSG00000015522	2040.33	-0.0629411	0.0850315	-0.74021	0.459173	0.828389	Arnt	aryl hydrocarbon receptor nuclear translocator [Source:MGI Symbol;Acc:MGI:88071]	11863
1543	ENSMUSG00000015533	5.47644	-0.835068	0.910487	-0.917166	0.359055	NA	Itga2	integrin alpha 2 [Source:MGI Symbol;Acc:MGI:96600]	16398
1544	ENSMUSG00000015536	1260.52	0.0581801	0.0677251	0.859063	0.390306	0.797601	Mocs2	molybdenum cofactor synthesis 2 [Source:MGI Symbol;Acc:MGI:1336894]	17434
1545	ENSMUSG00000015542	363.019	0.138177	0.136871	1.00954	0.312716	0.758271	Nat9	N-acetyltransferase 9 (GCN5-related, putative) [Source:MGI Symbol;Acc:MGI:1913426]	66176
1546	ENSMUSG00000015568	1275.05	-0.205118	0.108985	-1.88208	0.0598257	0.47941	Lpl	lipoprotein lipase [Source:MGI Symbol;Acc:MGI:96820]	16956
1547	ENSMUSG00000015575	803.361	-0.0999116	0.0775587	-1.28821	0.197674	0.674307	Atp6v0e	ATPase, H+ transporting, lysosomal V0 subunit E [Source:MGI Symbol;Acc:MGI:1328318]	11974
1548	ENSMUSG00000015597	2199.14	-0.128205	0.0838779	-1.52848	0.126394	0.597656	Zfp318	zinc finger protein 318 [Source:MGI Symbol;Acc:MGI:1889348]	57908
1549	ENSMUSG00000015599	7397.6	0.111982	0.099894	1.12101	0.262286	0.728231	Ttbk1	tau tubulin kinase 1 [Source:MGI Symbol;Acc:MGI:2147036]	106763
1550	ENSMUSG00000015605	1605.76	0.113218	0.130363	0.868485	0.385129	0.795055	Srf	serum response factor [Source:MGI Symbol;Acc:MGI:106658]	20807
1551	ENSMUSG00000015619	20.6477	-0.0886139	0.99712	-0.0888698	0.929185	NA	Gata3	GATA binding protein 3 [Source:MGI Symbol;Acc:MGI:95663]	14462
1552	ENSMUSG00000015647	686.486	-0.24062	0.19351	-1.24345	0.2137	0.691719	Lama5	laminin, alpha 5 [Source:MGI Symbol;Acc:MGI:105382]	16776
1553	ENSMUSG00000015652	25.0069	-1.16119	0.878456	-1.32185	0.186217	0.664346	Steap1	six transmembrane epithelial antigen of the prostate 1 [Source:MGI Symbol;Acc:MGI:1917608]	70358
1554	ENSMUSG00000015653	501.727	-0.129427	0.451462	-0.286685	0.774353	0.942051	Steap2	six transmembrane epithelial antigen of prostate 2 [Source:MGI Symbol;Acc:MGI:1921301]	74051
1555	ENSMUSG00000015656	60073.2	0.101767	0.0871144	1.1682	0.242725	0.714853	Hspa8	heat shock protein 8 [Source:MGI Symbol;Acc:MGI:105384]	15481
1556	ENSMUSG00000015659	869.713	-0.0447505	0.122141	-0.366384	0.714079	0.920885	Serac1	serine active site containing 1 [Source:MGI Symbol;Acc:MGI:2447813]	321007
1557	ENSMUSG00000015668	654.621	0.0880038	0.0917959	0.958691	0.337715	0.774947	Pdzd11	PDZ domain containing 11 [Source:MGI Symbol;Acc:MGI:1919871]	72621
1558	ENSMUSG00000015671	2240.53	0.0648074	0.091511	0.708192	0.478826	0.834968	Psma2	proteasome subunit alpha 2 [Source:MGI Symbol;Acc:MGI:104885]	19166
1559	ENSMUSG00000015672	492.59	0.0484087	0.10494	0.461297	0.644586	0.90051	Mrpl32	mitochondrial ribosomal protein L32 [Source:MGI Symbol;Acc:MGI:2137226]	75398
1560	ENSMUSG00000015697	1908.58	-0.0558803	0.0944733	-0.591493	0.55419	0.866263	Setdb1	SET domain, bifurcated 1 [Source:MGI Symbol;Acc:MGI:1934229]	84505
1561	ENSMUSG00000015702	34.8281	-0.173954	0.320531	-0.542704	0.587333	0.880632	Anxa9	annexin A9 [Source:MGI Symbol;Acc:MGI:1923711]	71790
1562	ENSMUSG00000015709	11364.3	0.0652971	0.0907894	0.719215	0.472008	0.834133	Arnt2	aryl hydrocarbon receptor nuclear translocator 2 [Source:MGI Symbol;Acc:MGI:107188]	11864
1563	ENSMUSG00000015711	926.7	0.0211932	0.077778	0.272483	0.785251	0.945815	Prune1	prune exopolyphosphatase [Source:MGI Symbol;Acc:MGI:1925152]	229589
1564	ENSMUSG00000015714	2228.4	-0.170017	0.138446	-1.22804	0.219433	0.695203	Cers2	ceramide synthase 2 [Source:MGI Symbol;Acc:MGI:1924143]	76893
1565	ENSMUSG00000015721	1.5547	-0.410665	1.26199	-0.325411	0.74487	NA	Nlrp5	NLR family, pyrin domain containing 5 [Source:MGI Symbol;Acc:MGI:1345193]	23968
1566	ENSMUSG00000015733	8185.64	-0.128605	0.0891332	-1.44284	0.149065	0.624974	Capza2	capping protein (actin filament) muscle Z-line, alpha 2 [Source:MGI Symbol;Acc:MGI:106222]	12343
1567	ENSMUSG00000015745	813.565	0.161074	0.148984	1.08115	0.27963	0.739921	Plekho1	pleckstrin homology domain containing, family O member 1 [Source:MGI Symbol;Acc:MGI:1914470]	67220
1568	ENSMUSG00000015747	1126.15	0.0313542	0.0968836	0.323627	0.74622	0.931667	Vps45	vacuolar protein sorting 45 [Source:MGI Symbol;Acc:MGI:891965]	22365
1569	ENSMUSG00000015748	742.923	0.000166819	0.10106	0.00165069	0.998683	0.99987	Prpf3	pre-mRNA processing factor 3 [Source:MGI Symbol;Acc:MGI:1918017]	70767
1570	ENSMUSG00000015749	3948.14	-0.10236	0.0591492	-1.73054	0.0835345	0.537022	Anp32e	acidic (leucine-rich) nuclear phosphoprotein 32 family, member E [Source:MGI Symbol;Acc:MGI:1913721]	66471
1571	ENSMUSG00000015750	1817.45	0.0689148	0.080894	0.851914	0.394262	0.799626	Aph1a	aph1 homolog A, gamma secretase subunit [Source:MGI Symbol;Acc:MGI:2385110]	226548
1572	ENSMUSG00000015755	2488.58	-0.0309053	0.0761347	-0.405929	0.684795	0.912965	Tab2	TGF-beta activated kinase 1/MAP3K7 binding protein 2 [Source:MGI Symbol;Acc:MGI:1915902]	68652
1573	ENSMUSG00000015757	1607.1	-0.0736043	0.0832229	-0.884423	0.376468	0.790752	Ppil4	peptidylprolyl isomerase (cyclophilin)-like 4 [Source:MGI Symbol;Acc:MGI:1914668]	67418
1574	ENSMUSG00000015759	1565.46	0.130991	0.0881305	1.48634	0.137191	0.605892	Cnih1	cornichon family AMPA receptor auxiliary protein 1 [Source:MGI Symbol;Acc:MGI:1277202]	12793
1575	ENSMUSG00000015766	1249.45	0.129163	0.103393	1.24924	0.211576	0.689018	Eps8	epidermal growth factor receptor pathway substrate 8 [Source:MGI Symbol;Acc:MGI:104684]	13860
1576	ENSMUSG00000015776	1053.89	0.0820284	0.112724	0.727693	0.466801	0.831207	Med22	mediator complex subunit 22 [Source:MGI Symbol;Acc:MGI:98446]	20933
1577	ENSMUSG00000015790	1220.95	0.0316204	0.0736035	0.429604	0.667483	0.907736	Surf1	surfeit gene 1 [Source:MGI Symbol;Acc:MGI:98443]	20930
1578	ENSMUSG00000015804	1576.3	0.0399051	0.0732619	0.544691	0.585966	0.879952	Med28	mediator complex subunit 28 [Source:MGI Symbol;Acc:MGI:1914249]	66999
1579	ENSMUSG00000015806	5778.51	0.03412	0.191001	0.178638	0.858222	0.96561	Qdpr	quinoid dihydropteridine reductase [Source:MGI Symbol;Acc:MGI:97836]	110391
1580	ENSMUSG00000015812	3.91257	2.47945	0.959991	2.58278	0.00980069	NA	Gnrh1	gonadotropin releasing hormone 1 [Source:MGI Symbol;Acc:MGI:95789]	14714
1581	ENSMUSG00000015829	8655.49	-0.380896	0.153773	-2.47701	0.013249	0.295703	Tnr	tenascin R [Source:MGI Symbol;Acc:MGI:99516]	21960
1582	ENSMUSG00000015837	14094.5	0.0657801	0.0890878	0.738374	0.460287	0.82916	Sqstm1	sequestosome 1 [Source:MGI Symbol;Acc:MGI:107931]	18412
1583	ENSMUSG00000015839	638.621	-0.222503	0.206161	-1.07926	0.28047	0.740354	Nfe2l2	nuclear factor, erythroid derived 2, like 2 [Source:MGI Symbol;Acc:MGI:108420]	18024
1584	ENSMUSG00000015843	123.976	0.419237	0.329111	1.27385	0.202718	0.680673	Rxrg	retinoid X receptor gamma [Source:MGI Symbol;Acc:MGI:98216]	20183
1585	ENSMUSG00000015846	1543.82	0.115275	0.0640663	1.7993	0.0719705	0.511443	Rxra	retinoid X receptor alpha [Source:MGI Symbol;Acc:MGI:98214]	20181
1586	ENSMUSG00000015850	493.892	-0.484622	0.250356	-1.93573	0.0529005	0.458325	Adamtsl4	ADAMTS-like 4 [Source:MGI Symbol;Acc:MGI:2389008]	229595
1587	ENSMUSG00000015852	714.237	0.0801348	0.218767	0.366302	0.71414	0.920885	Fcrls	Fc receptor-like S, scavenger receptor [Source:MGI Symbol;Acc:MGI:1933397]	80891
1588	ENSMUSG00000015854	0.457302	-2.28403	3.35728	-0.680323	0.4963	NA	Cd5l	CD5 antigen-like [Source:MGI Symbol;Acc:MGI:1334419]	11801
1589	ENSMUSG00000015869	1335.85	0.0289035	0.109174	0.264746	0.791205	0.948279	Prpsap1	phosphoribosyl pyrophosphate synthetase-associated protein 1 [Source:MGI Symbol;Acc:MGI:1915013]	67763
1590	ENSMUSG00000015879	272.456	0.0337692	0.168723	0.200146	0.841366	0.962619	Fam184b	family with sequence similarity 184, member B [Source:MGI Symbol;Acc:MGI:2442958]	58227
1591	ENSMUSG00000015880	6.78774	-1.14783	0.649465	-1.76734	0.0771711	NA	Ncapg	non-SMC condensin I complex, subunit G [Source:MGI Symbol;Acc:MGI:1930197]	54392
1592	ENSMUSG00000015882	685.237	-0.0242478	0.116891	-0.207439	0.835667	0.96006	Lcorl	ligand dependent nuclear receptor corepressor-like [Source:MGI Symbol;Acc:MGI:2651932]	209707
1593	ENSMUSG00000015889	1130.19	0.0937736	0.0933688	1.00434	0.315217	0.759097	Lta4h	leukotriene A4 hydrolase [Source:MGI Symbol;Acc:MGI:96836]	16993
1594	ENSMUSG00000015890	6.46163	-0.346879	0.909082	-0.381571	0.70278	NA	Amdhd1	amidohydrolase domain containing 1 [Source:MGI Symbol;Acc:MGI:1919011]	71761
1595	ENSMUSG00000015932	4736.93	-0.0376351	0.0693104	-0.542993	0.587135	0.880632	Dstn	destrin [Source:MGI Symbol;Acc:MGI:1929270]	56431
1596	ENSMUSG00000015937	2759.99	0.027419	0.0569984	0.481049	0.630482	0.896653	Macroh2a1	macroH2A.1 histone [Source:MGI Symbol;Acc:MGI:1349392]	26914
1597	ENSMUSG00000015942	621.861	0.185745	0.106382	1.74601	0.0808085	0.531636	Gtf2ird2	GTF2I repeat domain containing 2 [Source:MGI Symbol;Acc:MGI:2149780]	114674
1598	ENSMUSG00000015943	199.077	-0.111785	0.181384	-0.616287	0.537705	0.859666	Bola1	bolA-like 1 (E. coli) [Source:MGI Symbol;Acc:MGI:1916418]	69168
1599	ENSMUSG00000015944	6845.72	0.173369	0.087604	1.97901	0.047815	0.443819	Castor2	cytosolic arginine sensor for mTORC1 subunit 2 [Source:MGI Symbol;Acc:MGI:1933384]	80909
1600	ENSMUSG00000015947	110.26	-0.0659191	0.170297	-0.387083	0.698695	0.916895	Fcgr1	Fc receptor, IgG, high affinity I [Source:MGI Symbol;Acc:MGI:95498]	14129
1601	ENSMUSG00000015950	298.753	-0.335843	0.180832	-1.85721	0.0632809	0.488093	Ncf1	neutrophil cytosolic factor 1 [Source:MGI Symbol;Acc:MGI:97283]	17969
1602	ENSMUSG00000015957	26.8584	-0.182658	0.384718	-0.474783	0.634942	0.897795	Wnt11	wingless-type MMTV integration site family, member 11 [Source:MGI Symbol;Acc:MGI:101948]	22411
1603	ENSMUSG00000015961	2758.29	0.0603939	0.0880041	0.686263	0.492548	0.839242	Adss	adenylosuccinate synthetase, non muscle [Source:MGI Symbol;Acc:MGI:87948]	11566
1604	ENSMUSG00000015962	0.42246	-0.901355	3.51057	-0.256755	0.797368	NA	1700016C15Rik	RIKEN cDNA 1700016C15 gene [Source:MGI Symbol;Acc:MGI:1916678]	69428
1605	ENSMUSG00000015966	45.7671	-0.225334	0.314937	-0.71549	0.474306	0.834702	Il17rb	interleukin 17 receptor B [Source:MGI Symbol;Acc:MGI:1355292]	50905
1606	ENSMUSG00000015968	2851.41	-0.229428	0.135429	-1.69409	0.0902484	0.54661	Cacna1d	calcium channel, voltage-dependent, L type, alpha 1D subunit [Source:MGI Symbol;Acc:MGI:88293]	12289
1607	ENSMUSG00000015970	308.19	-0.153739	0.183461	-0.837992	0.402035	0.801826	Chdh	choline dehydrogenase [Source:MGI Symbol;Acc:MGI:1860776]	218865
1608	ENSMUSG00000015971	1703.73	0.00730721	0.0692469	0.105524	0.91596	0.978584	Actr8	ARP8 actin-related protein 8 [Source:MGI Symbol;Acc:MGI:1860775]	56249
1609	ENSMUSG00000015980	183.52	0.307894	0.172894	1.78083	0.0749408	0.517272	Lrrc27	leucine rich repeat containing 27 [Source:MGI Symbol;Acc:MGI:1923862]	76612
1610	ENSMUSG00000015981	3385.45	0.341446	0.12298	2.77644	0.00549571	0.201136	Stk32c	serine/threonine kinase 32C [Source:MGI Symbol;Acc:MGI:2385336]	57740
1611	ENSMUSG00000015994	1335.04	0.151144	0.0924964	1.63406	0.102247	0.565222	Fnta	farnesyltransferase, CAAX box, alpha [Source:MGI Symbol;Acc:MGI:104683]	14272
1612	ENSMUSG00000016018	2177.82	-0.14645	0.0690687	-2.12035	0.0339766	0.406351	Mtrex	Mtr4 exosome RNA helicase [Source:MGI Symbol;Acc:MGI:1919448]	72198
1613	ENSMUSG00000016024	218.124	-0.779739	0.704082	-1.10745	0.268098	0.731776	Lbp	lipopolysaccharide binding protein [Source:MGI Symbol;Acc:MGI:1098776]	16803
1614	ENSMUSG00000016028	400.615	0.125725	0.152157	0.826281	0.408645	0.803784	Celsr1	cadherin, EGF LAG seven-pass G-type receptor 1 [Source:MGI Symbol;Acc:MGI:1100883]	12614
1615	ENSMUSG00000016087	125.645	-0.0121269	0.233379	-0.051962	0.958559	0.988535	Fli1	Friend leukemia integration 1 [Source:MGI Symbol;Acc:MGI:95554]	14247
1616	ENSMUSG00000016128	834.495	-0.412079	0.135324	-3.04512	0.00232588	0.141553	Stard13	StAR-related lipid transfer (START) domain containing 13 [Source:MGI Symbol;Acc:MGI:2385331]	243362
1617	ENSMUSG00000016150	1756.44	-0.0653091	0.165341	-0.394995	0.692846	0.914945	Tenm1	teneurin transmembrane protein 1 [Source:MGI Symbol;Acc:MGI:1345185]	23963
1618	ENSMUSG00000016179	854.655	0.223017	0.113643	1.96243	0.0497125	0.450556	Camk1g	calcium/calmodulin-dependent protein kinase I gamma [Source:MGI Symbol;Acc:MGI:2388073]	215303
1619	ENSMUSG00000016181	718.365	-0.0912378	0.108246	-0.842874	0.399299	0.801577	Utp25	UTP25 small subunit processome component [Source:MGI Symbol;Acc:MGI:2138080]	215193
1620	ENSMUSG00000016194	613.231	-0.146743	0.194236	-0.755489	0.449956	0.823319	Hsd11b1	hydroxysteroid 11-beta dehydrogenase 1 [Source:MGI Symbol;Acc:MGI:103562]	15483
1621	ENSMUSG00000016200	863.872	-0.230118	0.128967	-1.78432	0.0743716	0.51721	Syt14	synaptotagmin XIV [Source:MGI Symbol;Acc:MGI:2444490]	329324
1622	ENSMUSG00000016206	75.5036	-0.00752577	0.230275	-0.0326817	0.973928	0.993792	H2-M3	histocompatibility 2, M region locus 3 [Source:MGI Symbol;Acc:MGI:95915]	14991
1623	ENSMUSG00000016239	322.148	-0.29393	0.213425	-1.3772	0.168449	0.646763	Lonrf3	LON peptidase N-terminal domain and ring finger 3 [Source:MGI Symbol;Acc:MGI:1921615]	74365
1624	ENSMUSG00000016252	1768.05	0.0874284	0.106592	0.820215	0.412094	0.805205	Atp5e	ATP synthase, H+ transporting, mitochondrial F1 complex, epsilon subunit [Source:MGI Symbol;Acc:MGI:1855697]	67126
1625	ENSMUSG00000016253	1267.49	0.0131969	0.0933506	0.141369	0.887579	0.971084	Nelfcd	negative elongation factor complex member C/D, Th1l [Source:MGI Symbol;Acc:MGI:1926424]	57314
1626	ENSMUSG00000016255	0.941531	-2.3757	2.00633	-1.1841	0.236374	NA	Tubb1	tubulin, beta 1 class VI [Source:MGI Symbol;Acc:MGI:107814]	545486
1627	ENSMUSG00000016256	1277.63	-0.134052	0.170836	-0.78468	0.432641	0.815983	Ctsz	cathepsin Z [Source:MGI Symbol;Acc:MGI:1891190]	64138
1628	ENSMUSG00000016257	1191.47	0.141344	0.107152	1.31909	0.187138	0.665247	Prelid3b	PRELI domain containing 3B [Source:MGI Symbol;Acc:MGI:1913640]	66390
1629	ENSMUSG00000016262	539.142	-0.19371	0.112229	-1.72603	0.0843418	0.537835	Sertad4	SERTA domain containing 4 [Source:MGI Symbol;Acc:MGI:2443496]	214791
1630	ENSMUSG00000016283	0.606607	-1.74468	2.64224	-0.660304	0.509059	NA	H2-M2	histocompatibility 2, M region locus 2 [Source:MGI Symbol;Acc:MGI:95914]	14990
1631	ENSMUSG00000016308	1113.2	0.0163495	0.0844946	0.193497	0.84657	0.963382	Ube2a	ubiquitin-conjugating enzyme E2A [Source:MGI Symbol;Acc:MGI:102959]	22209
1632	ENSMUSG00000016319	5937.27	-0.0114049	0.103216	-0.110495	0.912017	0.977958	Slc25a5	solute carrier family 25 (mitochondrial carrier, adenine nucleotide translocator), member 5 [Source:MGI Symbol;Acc:MGI:1353496]	11740
1633	ENSMUSG00000016344	884.413	0.110431	0.101857	1.08419	0.278283	0.73903	Ppdpf	pancreatic progenitor cell differentiation and proliferation factor [Source:MGI Symbol;Acc:MGI:1913746]	66496
1634	ENSMUSG00000016346	24204.4	-0.126746	0.124977	-1.01416	0.310509	0.758007	Kcnq2	potassium voltage-gated channel, subfamily Q, member 2 [Source:MGI Symbol;Acc:MGI:1309503]	16536
1635	ENSMUSG00000016349	29241.1	0.236468	0.0815466	2.89979	0.00373417	0.173998	Eef1a2	eukaryotic translation elongation factor 1 alpha 2 [Source:MGI Symbol;Acc:MGI:1096317]	13628
1636	ENSMUSG00000016356	198.282	-0.227465	0.218464	-1.0412	0.297782	0.749342	Col20a1	collagen, type XX, alpha 1 [Source:MGI Symbol;Acc:MGI:1920618]	73368
1637	ENSMUSG00000016382	7806.95	-0.118785	0.0836137	-1.42065	0.15542	0.631721	Pls3	plastin 3 (T-isoform) [Source:MGI Symbol;Acc:MGI:104807]	102866
1638	ENSMUSG00000016386	961.701	-0.149858	0.120455	-1.2441	0.213463	0.691401	Mpped2	metallophosphoesterase domain containing 2 [Source:MGI Symbol;Acc:MGI:1924265]	77015
1639	ENSMUSG00000016409	619.308	-0.12039	0.0920583	-1.30776	0.190956	0.667205	Nkap	NFKB activating protein [Source:MGI Symbol;Acc:MGI:1914300]	67050
1640	ENSMUSG00000016427	886.576	0.0307165	0.142187	0.216029	0.828966	0.958461	Ndufa1	NADH:ubiquinone oxidoreductase subunit A1 [Source:MGI Symbol;Acc:MGI:1929511]	54405
1641	ENSMUSG00000016458	4.23715	1.82997	1.01367	1.80529	0.0710292	NA	Wt1	Wilms tumor 1 homolog [Source:MGI Symbol;Acc:MGI:98968]	22431
1642	ENSMUSG00000016477	1156.18	-0.225042	0.107626	-2.09098	0.0365301	0.414796	E2f3	E2F transcription factor 3 [Source:MGI Symbol;Acc:MGI:1096340]	13557
1643	ENSMUSG00000016481	821.225	-0.206256	0.145686	-1.41576	0.156847	0.633675	Cr1l	complement component (3b/4b) receptor 1-like [Source:MGI Symbol;Acc:MGI:88513]	12946
1644	ENSMUSG00000016487	1009.44	-0.15559	0.103617	-1.50159	0.133203	0.603469	Ppfibp1	PTPRF interacting protein, binding protein 1 (liprin beta 1) [Source:MGI Symbol;Acc:MGI:1914783]	67533
1645	ENSMUSG00000016493	329.78	0.0403161	0.139732	0.288525	0.772945	0.941259	Cd46	CD46 antigen, complement regulatory protein [Source:MGI Symbol;Acc:MGI:1203290]	17221
1646	ENSMUSG00000016494	1878.02	-0.0254724	0.128807	-0.197756	0.843236	0.962619	Cd34	CD34 antigen [Source:MGI Symbol;Acc:MGI:88329]	12490
1647	ENSMUSG00000016495	370.109	-0.0534514	0.10465	-0.510762	0.609518	0.88943	Plgrkt	plasminogen receptor, C-terminal lysine transmembrane protein [Source:MGI Symbol;Acc:MGI:1915009]	67759
1648	ENSMUSG00000016496	98.5692	-0.519639	0.200694	-2.58922	0.00961947	0.26156	Cd274	CD274 antigen [Source:MGI Symbol;Acc:MGI:1926446]	60533
1649	ENSMUSG00000016498	0.778555	-1.08982	2.2228	-0.490291	0.623928	NA	Pdcd1lg2	programmed cell death 1 ligand 2 [Source:MGI Symbol;Acc:MGI:1930125]	58205
1650	ENSMUSG00000016503	571.282	0.0287875	0.109069	0.263937	0.791828	0.948279	Gtf3a	general transcription factor III A [Source:MGI Symbol;Acc:MGI:1913846]	66596
1651	ENSMUSG00000016510	511.569	-0.0472324	0.0956865	-0.493616	0.621578	0.893409	Mtif3	mitochondrial translational initiation factor 3 [Source:MGI Symbol;Acc:MGI:1923616]	76366
1652	ENSMUSG00000016520	212.226	0.035327	0.134536	0.262584	0.792872	0.948279	Lnx2	ligand of numb-protein X 2 [Source:MGI Symbol;Acc:MGI:2155959]	140887
1653	ENSMUSG00000016524	0.419672	-1.07865	2.89028	-0.373199	0.709001	NA	Il19	interleukin 19 [Source:MGI Symbol;Acc:MGI:1890472]	329244
1654	ENSMUSG00000016526	382.085	-0.00520057	0.119767	-0.0434222	0.965365	0.991064	Dyrk3	dual-specificity tyrosine-(Y)-phosphorylation regulated kinase 3 [Source:MGI Symbol;Acc:MGI:1330300]	226419
1655	ENSMUSG00000016528	1119.28	0.191201	0.0896883	2.13184	0.0330197	0.40248	Mapkapk2	MAP kinase-activated protein kinase 2 [Source:MGI Symbol;Acc:MGI:109298]	17164
1656	ENSMUSG00000016529	0	NA	NA	NA	NA	NA	Il10	interleukin 10 [Source:MGI Symbol;Acc:MGI:96537]	16153
1657	ENSMUSG00000016534	2793.53	-0.1519	0.095235	-1.595	0.110711	0.572446	Lamp2	lysosomal-associated membrane protein 2 [Source:MGI Symbol;Acc:MGI:96748]	16784
1658	ENSMUSG00000016541	6705.82	-0.012497	0.0686646	-0.182	0.855583	0.96561	Atxn10	ataxin 10 [Source:MGI Symbol;Acc:MGI:1859293]	54138
1659	ENSMUSG00000016552	684.38	0.0605171	0.0861922	0.702118	0.482606	0.835581	Foxred2	FAD-dependent oxidoreductase domain containing 2 [Source:MGI Symbol;Acc:MGI:106315]	239554
1660	ENSMUSG00000016554	2007.41	0.0896971	0.087811	1.02148	0.307028	0.755982	Eif3d	eukaryotic translation initiation factor 3, subunit D [Source:MGI Symbol;Acc:MGI:1933181]	55944
1661	ENSMUSG00000016559	5590.71	0.0315916	0.069868	0.452161	0.651153	0.902851	H3f3b	H3.3 histone B [Source:MGI Symbol;Acc:MGI:1101768]	15081
1662	ENSMUSG00000016619	1497.94	0.0199264	0.0850266	0.234355	0.81471	0.954123	Nup50	nucleoporin 50 [Source:MGI Symbol;Acc:MGI:1351502]	18141
1663	ENSMUSG00000016624	416.706	0.121737	0.121713	1.00019	0.317217	0.76059	Phf21b	PHD finger protein 21B [Source:MGI Symbol;Acc:MGI:2443812]	271305
1664	ENSMUSG00000016637	420.024	0.148854	0.125601	1.18513	0.235965	0.708935	Ift27	intraflagellar transport 27 [Source:MGI Symbol;Acc:MGI:1914292]	67042
1665	ENSMUSG00000016664	2239.56	0.0541698	0.0636583	0.850946	0.394799	0.799954	Pacsin2	protein kinase C and casein kinase substrate in neurons 2 [Source:MGI Symbol;Acc:MGI:1345153]	23970
1666	ENSMUSG00000016756	127.984	-0.1434	0.228204	-0.628385	0.529752	0.854869	Cmah	cytidine monophospho-N-acetylneuraminic acid hydroxylase [Source:MGI Symbol;Acc:MGI:103227]	12763
1667	ENSMUSG00000016757	541.792	0.199015	0.0866063	2.29793	0.021566	0.349731	Ttll12	tubulin tyrosine ligase-like family, member 12 [Source:MGI Symbol;Acc:MGI:3039573]	223723
1668	ENSMUSG00000016758	2.30665	-0.841062	1.21082	-0.694624	0.487291	NA	Bik	BCL2-interacting killer [Source:MGI Symbol;Acc:MGI:1206591]	12124
1669	ENSMUSG00000016763	963.659	0.0501335	0.171965	0.291533	0.770644	0.940447	Scube1	signal peptide, CUB domain, EGF-like 1 [Source:MGI Symbol;Acc:MGI:1890616]	64706
1670	ENSMUSG00000016831	2733.02	-0.0360585	0.0563381	-0.640038	0.522148	0.851788	Tox4	TOX high mobility group box family member 4 [Source:MGI Symbol;Acc:MGI:1915389]	268741
1671	ENSMUSG00000016833	461.181	-0.00571108	0.11254	-0.0507474	0.959527	0.988535	Mrps18c	mitochondrial ribosomal protein S18C [Source:MGI Symbol;Acc:MGI:1915985]	68735
1672	ENSMUSG00000016918	713.125	-0.606071	0.525282	-1.1538	0.248582	0.717885	Sulf1	sulfatase 1 [Source:MGI Symbol;Acc:MGI:2138563]	240725
1673	ENSMUSG00000016921	5156.62	0.0817592	0.0688939	1.18674	0.23533	0.708079	Srsf6	serine and arginine-rich splicing factor 6 [Source:MGI Symbol;Acc:MGI:1915246]	67996
1674	ENSMUSG00000016933	3528.72	-0.0482	0.071572	-0.673447	0.500663	0.842766	Plcg1	phospholipase C, gamma 1 [Source:MGI Symbol;Acc:MGI:97615]	18803
1675	ENSMUSG00000016940	2005.23	0.189166	0.0810289	2.33455	0.0195669	0.337251	Kctd2	potassium channel tetramerisation domain containing 2 [Source:MGI Symbol;Acc:MGI:1917632]	70382
1676	ENSMUSG00000016942	16.004	-1.07964	0.52048	-2.07432	0.0380497	NA	Tmprss6	transmembrane serine protease 6 [Source:MGI Symbol;Acc:MGI:1919003]	71753
1677	ENSMUSG00000016946	651.69	0.106279	0.090007	1.18079	0.237687	0.711051	Kctd5	potassium channel tetramerisation domain containing 5 [Source:MGI Symbol;Acc:MGI:1916509]	69259
1678	ENSMUSG00000016982	0.622813	1.74098	2.23431	0.779205	0.435859	NA	Pom121l2	POM121 membrane glycoprotein-like 2 (rat) [Source:MGI Symbol;Acc:MGI:2684870]	195236
1679	ENSMUSG00000016984	320.932	0.0592513	0.102514	0.577982	0.563276	0.868633	Etaa1	Ewing tumor-associated antigen 1 [Source:MGI Symbol;Acc:MGI:1915395]	68145
1680	ENSMUSG00000016995	456.089	0.0438796	0.121663	0.360667	0.718349	0.921814	Matn4	matrilin 4 [Source:MGI Symbol;Acc:MGI:1328314]	17183
1681	ENSMUSG00000017002	6.6576	0.699765	0.70472	0.992969	0.320725	NA	Slpi	secretory leukocyte peptidase inhibitor [Source:MGI Symbol;Acc:MGI:109297]	20568
1682	ENSMUSG00000017007	44.4762	-0.251923	0.268806	-0.937193	0.348659	0.778539	Rbpjl	recombination signal binding protein for immunoglobulin kappa J region-like [Source:MGI Symbol;Acc:MGI:1196616]	19668
1683	ENSMUSG00000017009	2081.75	-0.19359	0.0907871	-2.13235	0.0329783	0.40248	Sdc4	syndecan 4 [Source:MGI Symbol;Acc:MGI:1349164]	20971
1684	ENSMUSG00000017057	198.056	0.107937	0.147325	0.732647	0.463774	0.82943	Il13ra1	interleukin 13 receptor, alpha 1 [Source:MGI Symbol;Acc:MGI:105052]	16164
1685	ENSMUSG00000017119	6255.33	-0.0788575	0.0629474	-1.25275	0.210296	0.688293	Nbr1	NBR1, autophagy cargo receptor [Source:MGI Symbol;Acc:MGI:108498]	17966
1686	ENSMUSG00000017132	3688.71	-0.0383885	0.0954628	-0.402131	0.687588	0.914032	Cyth1	cytohesin 1 [Source:MGI Symbol;Acc:MGI:1334257]	19157
1687	ENSMUSG00000017144	438.928	0.133804	0.132483	1.00997	0.312512	0.758007	Rnd3	Rho family GTPase 3 [Source:MGI Symbol;Acc:MGI:1921444]	74194
1688	ENSMUSG00000017146	33.3175	-0.187678	0.309196	-0.606987	0.54386	0.861875	Brca1	breast cancer 1, early onset [Source:MGI Symbol;Acc:MGI:104537]	12189
1689	ENSMUSG00000017165	0.287439	0.0785031	3.53381	0.0222148	0.982277	NA	Gast	gastrin [Source:MGI Symbol;Acc:MGI:104768]	14459
1690	ENSMUSG00000017167	10473.5	0.0372967	0.0657716	0.567065	0.57067	0.87218	Cntnap1	contactin associated protein-like 1 [Source:MGI Symbol;Acc:MGI:1858201]	53321
1691	ENSMUSG00000017176	874.379	0.122329	0.0900388	1.35862	0.174267	0.65395	Nt5c3b	5'-nucleotidase, cytosolic IIIB [Source:MGI Symbol;Acc:MGI:1915356]	68106
1692	ENSMUSG00000017188	1375.33	0.0786817	0.0933546	0.842826	0.399326	0.801577	Coa3	cytochrome C oxidase assembly factor 3 [Source:MGI Symbol;Acc:MGI:1098757]	52469
1693	ENSMUSG00000017195	1.77654	0.450718	1.20505	0.374026	0.708385	NA	Zpbp2	zona pellucida binding protein 2 [Source:MGI Symbol;Acc:MGI:1916626]	69376
1694	ENSMUSG00000017204	2.49745	0.589137	1.22634	0.480403	0.630941	NA	Gsdma	gasdermin A [Source:MGI Symbol;Acc:MGI:1889509]	57911
1695	ENSMUSG00000017210	4397.27	-0.0253234	0.103056	-0.245726	0.805895	0.951959	Med24	mediator complex subunit 24 [Source:MGI Symbol;Acc:MGI:1344385]	23989
1696	ENSMUSG00000017211	1.7347	0.260382	1.91128	0.136234	0.891636	NA	Gsdma2	gasdermin A2 [Source:MGI Symbol;Acc:MGI:1921490]	76758
1697	ENSMUSG00000017221	3790.7	0.0754107	0.0684549	1.10161	0.27063	0.73269	Psmd3	proteasome (prosome, macropain) 26S subunit, non-ATPase, 3 [Source:MGI Symbol;Acc:MGI:98858]	22123
1698	ENSMUSG00000017264	1566	0.0415235	0.0591677	0.701793	0.482808	0.83565	Exosc10	exosome component 10 [Source:MGI Symbol;Acc:MGI:1355322]	50912
1699	ENSMUSG00000017286	1286.29	-0.0729895	0.09112	-0.801026	0.423117	0.810204	Glod4	glyoxalase domain containing 4 [Source:MGI Symbol;Acc:MGI:1914451]	67201
1700	ENSMUSG00000017288	2429.5	-0.0878922	0.0668366	-1.31503	0.188499	0.665853	Vps53	VPS53 GARP complex subunit [Source:MGI Symbol;Acc:MGI:1915549]	68299
1701	ENSMUSG00000017291	4813.69	-0.0780297	0.102102	-0.764235	0.444727	0.821448	Taok1	TAO kinase 1 [Source:MGI Symbol;Acc:MGI:1914490]	216965
1702	ENSMUSG00000017299	707.461	0.0583124	0.0951279	0.61299	0.539883	0.860608	Dnttip1	deoxynucleotidyltransferase, terminal, interacting protein 1 [Source:MGI Symbol;Acc:MGI:1923483]	76233
1703	ENSMUSG00000017300	1.88125	0.488331	1.48676	0.328454	0.742569	NA	Tnnc2	troponin C2, fast [Source:MGI Symbol;Acc:MGI:98780]	21925
1704	ENSMUSG00000017307	311.121	0.107493	0.110583	0.972061	0.33102	0.771808	Acot8	acyl-CoA thioesterase 8 [Source:MGI Symbol;Acc:MGI:2158201]	170789
1705	ENSMUSG00000017309	6.29628	-0.728018	0.931534	-0.781526	0.434493	NA	Cd300lg	CD300 molecule like family member G [Source:MGI Symbol;Acc:MGI:1289168]	52685
1706	ENSMUSG00000017314	6140.85	0.0381281	0.0845676	0.450859	0.652091	0.902923	Mpp2	membrane protein, palmitoylated 2 (MAGUK p55 subfamily member 2) [Source:MGI Symbol;Acc:MGI:1858257]	50997
1707	ENSMUSG00000017344	2225.45	0.206508	0.0999886	2.06532	0.0388931	0.421538	Vtn	vitronectin [Source:MGI Symbol;Acc:MGI:98940]	22370
1708	ENSMUSG00000017376	2783.23	0.183945	0.0834588	2.20402	0.0275227	0.380874	Nlk	nemo like kinase [Source:MGI Symbol;Acc:MGI:1201387]	18099
1709	ENSMUSG00000017386	284.473	0.202658	0.113111	1.79167	0.0731862	0.515171	Traf4	TNF receptor associated factor 4 [Source:MGI Symbol;Acc:MGI:1202880]	22032
1710	ENSMUSG00000017390	24317.5	0.151746	0.0876478	1.73132	0.0833951	0.537022	Aldoc	aldolase C, fructose-bisphosphate [Source:MGI Symbol;Acc:MGI:101863]	11676
1711	ENSMUSG00000017400	3199.04	0.175893	0.120851	1.45545	0.145545	0.620298	Stac2	SH3 and cysteine rich domain 2 [Source:MGI Symbol;Acc:MGI:2144518]	217154
1712	ENSMUSG00000017404	7434.47	0.104271	0.0926446	1.1255	0.260379	0.725668	Rpl19	ribosomal protein L19 [Source:MGI Symbol;Acc:MGI:98020]	19921
1713	ENSMUSG00000017405	132.766	-0.0241988	0.164663	-0.146959	0.883164	0.970428	Nek8	NIMA (never in mitosis gene a)-related expressed kinase 8 [Source:MGI Symbol;Acc:MGI:1890646]	140859
1714	ENSMUSG00000017412	6414.17	0.110096	0.12423	0.886226	0.375495	0.790537	Cacnb4	calcium channel, voltage-dependent, beta 4 subunit [Source:MGI Symbol;Acc:MGI:103301]	12298
1715	ENSMUSG00000017417	903.397	0.610762	0.230801	2.64627	0.00813846	0.240936	Plxdc1	plexin domain containing 1 [Source:MGI Symbol;Acc:MGI:1919574]	72324
1716	ENSMUSG00000017418	1207.46	-0.117668	0.133825	-0.879263	0.379259	0.79204	Arl5b	ADP-ribosylation factor-like 5B [Source:MGI Symbol;Acc:MGI:1923119]	75869
1717	ENSMUSG00000017421	4511.36	-0.12574	0.0905285	-1.38895	0.164848	0.643046	Zfp207	zinc finger protein 207 [Source:MGI Symbol;Acc:MGI:1340045]	22680
1718	ENSMUSG00000017428	2296.44	0.0255551	0.0648944	0.393795	0.693732	0.915378	Psmd11	proteasome (prosome, macropain) 26S subunit, non-ATPase, 11 [Source:MGI Symbol;Acc:MGI:1916327]	69077
1719	ENSMUSG00000017446	123.433	0.293776	0.207399	1.41648	0.156636	0.633675	C1qtnf1	C1q and tumor necrosis factor related protein 1 [Source:MGI Symbol;Acc:MGI:1919254]	56745
1720	ENSMUSG00000017453	35.5098	-0.295358	0.335703	-0.879821	0.378957	0.791778	Pipox	pipecolic acid oxidase [Source:MGI Symbol;Acc:MGI:1197006]	19193
1721	ENSMUSG00000017466	10892.5	0.261859	0.153459	1.70638	0.0879379	0.543839	Timp2	tissue inhibitor of metalloproteinase 2 [Source:MGI Symbol;Acc:MGI:98753]	21858
1722	ENSMUSG00000017478	1838.04	0.0795359	0.0795363	0.999994	0.317313	0.76059	Zc3h18	zinc finger CCCH-type containing 18 [Source:MGI Symbol;Acc:MGI:1923264]	76014
1723	ENSMUSG00000017485	3810.4	-0.0458387	0.063393	-0.723088	0.469626	0.832673	Top2b	topoisomerase (DNA) II beta [Source:MGI Symbol;Acc:MGI:98791]	21974
1724	ENSMUSG00000017491	238.39	0.125243	0.232223	0.539324	0.589663	0.88171	Rarb	retinoic acid receptor, beta [Source:MGI Symbol;Acc:MGI:97857]	218772
1725	ENSMUSG00000017493	2974.8	-0.16812	0.151199	-1.11191	0.266176	0.730899	Igfbp4	insulin-like growth factor binding protein 4 [Source:MGI Symbol;Acc:MGI:96439]	16010
1726	ENSMUSG00000017499	24.7609	-0.0592944	0.36353	-0.163107	0.870434	0.968235	Cdc6	cell division cycle 6 [Source:MGI Symbol;Acc:MGI:1345150]	23834
1727	ENSMUSG00000017548	1484.23	-0.0513098	0.0840492	-0.610473	0.541548	0.861497	Suz12	SUZ12 polycomb repressive complex 2 subunit [Source:MGI Symbol;Acc:MGI:1261758]	52615
1728	ENSMUSG00000017550	191.397	-0.128054	0.191984	-0.667003	0.50477	0.843887	Atad5	ATPase family, AAA domain containing 5 [Source:MGI Symbol;Acc:MGI:2442925]	237877
1729	ENSMUSG00000017561	493.322	-0.191245	0.10357	-1.84653	0.0648157	0.492934	Crlf3	cytokine receptor-like factor 3 [Source:MGI Symbol;Acc:MGI:1860086]	54394
1730	ENSMUSG00000017588	0.245723	0.0785031	3.53381	0.0222148	0.982277	NA	Krt27	keratin 27 [Source:MGI Symbol;Acc:MGI:1339999]	16675
1731	ENSMUSG00000017607	14.5306	-0.865996	0.601387	-1.44	0.149868	NA	Tns4	tensin 4 [Source:MGI Symbol;Acc:MGI:2144377]	217169
1732	ENSMUSG00000017615	1544.17	0.0231687	0.0649771	0.356567	0.721416	0.923274	Tnfaip1	tumor necrosis factor, alpha-induced protein 1 (endothelial) [Source:MGI Symbol;Acc:MGI:104961]	21927
1733	ENSMUSG00000017631	21399.6	-0.0958019	0.109254	-0.87687	0.380557	0.792368	Abr	active BCR-related gene [Source:MGI Symbol;Acc:MGI:107771]	109934
1734	ENSMUSG00000017639	11976.2	0.0659128	0.0782981	0.841818	0.39989	0.801577	Rab11fip4	RAB11 family interacting protein 4 (class II) [Source:MGI Symbol;Acc:MGI:2442920]	268451
1735	ENSMUSG00000017652	38.4879	-0.458827	0.308065	-1.48938	0.136387	0.605437	Cd40	CD40 antigen [Source:MGI Symbol;Acc:MGI:88336]	21939
1736	ENSMUSG00000017664	1568.73	0.0504736	0.0868262	0.581317	0.561027	0.868147	Slc35c2	solute carrier family 35, member C2 [Source:MGI Symbol;Acc:MGI:2385166]	228875
1737	ENSMUSG00000017667	1048.3	-0.0118844	0.10782	-0.110224	0.912232	0.977958	Zfp334	zinc finger protein 334 [Source:MGI Symbol;Acc:MGI:2388656]	228876
1738	ENSMUSG00000017670	6424.03	-0.0660518	0.0913631	-0.72296	0.469705	0.832673	Elmo2	engulfment and cell motility 2 [Source:MGI Symbol;Acc:MGI:2153045]	140579
1739	ENSMUSG00000017677	3235.45	0.243658	0.194696	1.25148	0.21076	0.688629	Wsb1	WD repeat and SOCS box-containing 1 [Source:MGI Symbol;Acc:MGI:1926139]	78889
1740	ENSMUSG00000017679	2271.86	0.113708	0.0672445	1.69097	0.0908426	0.546794	Ttpal	tocopherol (alpha) transfer protein-like [Source:MGI Symbol;Acc:MGI:1923330]	76080
1741	ENSMUSG00000017686	2464.15	-0.00775224	0.0830144	-0.0933842	0.925598	0.981982	Rhot1	ras homolog family member T1 [Source:MGI Symbol;Acc:MGI:1926078]	59040
1742	ENSMUSG00000017688	0.186935	-1.22639	3.52809	-0.347608	0.728134	NA	Hnf4g	hepatocyte nuclear factor 4, gamma [Source:MGI Symbol;Acc:MGI:1353604]	30942
1743	ENSMUSG00000017692	757.984	0.106426	0.14746	0.721732	0.470459	0.833028	Rhbdl3	rhomboid like 3 [Source:MGI Symbol;Acc:MGI:2179276]	246104
1744	ENSMUSG00000017697	15.8918	-0.409675	0.46665	-0.877906	0.379994	NA	Ada	adenosine deaminase [Source:MGI Symbol;Acc:MGI:87916]	11486
1745	ENSMUSG00000017707	8886.01	0.0225075	0.0678703	0.331625	0.740172	0.929752	Serinc3	serine incorporator 3 [Source:MGI Symbol;Acc:MGI:1349457]	26943
1746	ENSMUSG00000017713	151.352	0.0222274	0.139691	0.159118	0.873576	0.96978	Tha1	threonine aldolase 1 [Source:MGI Symbol;Acc:MGI:1919026]	71776
1747	ENSMUSG00000017715	2200.29	0.188691	0.0848972	2.22259	0.0262437	0.374418	Pgs1	phosphatidylglycerophosphate synthase 1 [Source:MGI Symbol;Acc:MGI:1921701]	74451
1748	ENSMUSG00000017716	23.9398	0.736057	0.365954	2.01134	0.0442896	0.435081	Birc5	baculoviral IAP repeat-containing 5 [Source:MGI Symbol;Acc:MGI:1203517]	11799
1749	ENSMUSG00000017718	58.7834	0.633962	0.400138	1.58436	0.113113	0.575134	Afmid	arylformamidase [Source:MGI Symbol;Acc:MGI:2448704]	71562
1750	ENSMUSG00000017721	2225.25	0.053972	0.0651172	0.828844	0.407193	0.803158	Pigt	phosphatidylinositol glycan anchor biosynthesis, class T [Source:MGI Symbol;Acc:MGI:1926178]	78928
1751	ENSMUSG00000017723	24.1807	-0.238539	0.881814	-0.270509	0.786769	0.946344	Wfdc2	WAP four-disulfide core domain 2 [Source:MGI Symbol;Acc:MGI:1914951]	67701
1752	ENSMUSG00000017724	338.101	0.243008	0.160709	1.51211	0.130507	0.601468	Etv4	ets variant 4 [Source:MGI Symbol;Acc:MGI:99423]	18612
1753	ENSMUSG00000017734	5298.75	-0.23066	0.164791	-1.39971	0.1616	0.640128	Dbndd2	dysbindin (dystrobrevin binding protein 1) domain containing 2 [Source:MGI Symbol;Acc:MGI:106562]	52840
1754	ENSMUSG00000017737	54.8299	0.392428	0.279431	1.40438	0.160204	0.638476	Mmp9	matrix metallopeptidase 9 [Source:MGI Symbol;Acc:MGI:97011]	17395
1755	ENSMUSG00000017740	23204.6	0.110482	0.0546579	2.02133	0.0432457	0.432814	Slc12a5	solute carrier family 12, member 5 [Source:MGI Symbol;Acc:MGI:1862037]	57138
1756	ENSMUSG00000017747	229.727	0.0089543	0.125315	0.0714546	0.943036	0.985103	Ghdc	GH3 domain containing [Source:MGI Symbol;Acc:MGI:1931556]	80860
1757	ENSMUSG00000017754	2126.65	-0.0124456	0.158538	-0.0785021	0.937429	0.984095	Pltp	phospholipid transfer protein [Source:MGI Symbol;Acc:MGI:103151]	18830
1758	ENSMUSG00000017756	229.423	-0.185351	0.182116	-1.01777	0.308789	0.756875	Slc12a7	solute carrier family 12, member 7 [Source:MGI Symbol;Acc:MGI:1342283]	20499
1759	ENSMUSG00000017760	2999.35	0.00114808	0.0913995	0.0125611	0.989978	0.998257	Ctsa	cathepsin A [Source:MGI Symbol;Acc:MGI:97748]	19025
1760	ENSMUSG00000017764	735.6	0.130991	0.0811024	1.61513	0.106283	0.56815	Zswim1	zinc finger SWIM-type containing 1 [Source:MGI Symbol;Acc:MGI:1919221]	71971
1761	ENSMUSG00000017765	788.348	-0.0413103	0.0965665	-0.427791	0.668803	0.908619	Slc12a4	solute carrier family 12, member 4 [Source:MGI Symbol;Acc:MGI:1309465]	20498
1762	ENSMUSG00000017767	2.87546	0.763804	1.04768	0.729046	0.465973	NA	Spata25	spermatogenesis associated 25 [Source:MGI Symbol;Acc:MGI:1922892]	75642
1763	ENSMUSG00000017774	794.1	0.073063	0.102986	0.709447	0.478047	0.834765	Myo1c	myosin IC [Source:MGI Symbol;Acc:MGI:106612]	17913
1764	ENSMUSG00000017776	5016.55	-0.0424547	0.0745041	-0.569831	0.568793	0.871011	Crk	v-crk avian sarcoma virus CT10 oncogene homolog [Source:MGI Symbol;Acc:MGI:88508]	12928
1765	ENSMUSG00000017778	3618.88	0.0134533	0.106257	0.126611	0.899248	0.974126	Cox7c	cytochrome c oxidase subunit 7C [Source:MGI Symbol;Acc:MGI:103226]	12867
1766	ENSMUSG00000017781	10458	0.0564987	0.0638087	0.885439	0.37592	0.790679	Pitpna	phosphatidylinositol transfer protein, alpha [Source:MGI Symbol;Acc:MGI:99887]	18738
1767	ENSMUSG00000017801	790.076	0.0540736	0.088881	0.608382	0.542934	0.861875	Mlx	MAX-like protein X [Source:MGI Symbol;Acc:MGI:108398]	21428
1768	ENSMUSG00000017802	2317.7	0.0453813	0.0794788	0.570986	0.568009	0.870523	Retreg3	reticulophagy regulator family member 3 [Source:MGI Symbol;Acc:MGI:1915248]	67998
1769	ENSMUSG00000017817	30.1441	0.827698	0.293947	2.81581	0.00486548	0.190392	Jph2	junctophilin 2 [Source:MGI Symbol;Acc:MGI:1891496]	59091
1770	ENSMUSG00000017830	52.1909	-0.117234	0.277475	-0.422501	0.672659	0.909476	Dhx58	DEXH (Asp-Glu-X-His) box polypeptide 58 [Source:MGI Symbol;Acc:MGI:1931560]	80861
1771	ENSMUSG00000017831	4257.44	0.00532982	0.0690156	0.0772263	0.938444	0.984745	Rab5a	RAB5A, member RAS oncogene family [Source:MGI Symbol;Acc:MGI:105926]	271457
1772	ENSMUSG00000017832	0.363835	-1.94607	3.48545	-0.558339	0.576613	NA	Hspb9	heat shock protein, alpha-crystallin-related, B9 [Source:MGI Symbol;Acc:MGI:1922732]	75482
1773	ENSMUSG00000017837	282.985	0.0446864	0.111681	0.400127	0.689063	0.914338	Nkiras2	NFKB inhibitor interacting Ras-like protein 2 [Source:MGI Symbol;Acc:MGI:1919216]	71966
1774	ENSMUSG00000017843	6321.21	0.0506639	0.0557855	0.90819	0.363778	0.78296	Ppp2r5c	protein phosphatase 2, regulatory subunit B', gamma [Source:MGI Symbol;Acc:MGI:1349475]	26931
1775	ENSMUSG00000017858	903.518	0.0429845	0.0945104	0.454812	0.649244	0.90236	Ift52	intraflagellar transport 52 [Source:MGI Symbol;Acc:MGI:2387217]	245866
1776	ENSMUSG00000017861	44.3805	-0.0287466	0.27686	-0.103831	0.917303	0.979337	Mybl2	myeloblastosis oncogene-like 2 [Source:MGI Symbol;Acc:MGI:101785]	17865
1777	ENSMUSG00000017868	58.4455	-0.2706	0.47002	-0.57572	0.564805	0.869088	Sgk2	serum/glucocorticoid regulated kinase 2 [Source:MGI Symbol;Acc:MGI:1351318]	27219
1778	ENSMUSG00000017897	73.8078	0.669852	0.459554	1.45762	0.144947	0.6192	Eya2	EYA transcriptional coactivator and phosphatase 2 [Source:MGI Symbol;Acc:MGI:109341]	14049
1779	ENSMUSG00000017929	1761.28	0.0927222	0.0811254	1.14295	0.25306	0.721252	B4galt5	UDP-Gal:betaGlcNAc beta 1,4-galactosyltransferase, polypeptide 5 [Source:MGI Symbol;Acc:MGI:1927169]	56336
1780	ENSMUSG00000017943	2045.62	0.182283	0.0804215	2.2666	0.0234147	0.359734	Gdap1l1	ganglioside-induced differentiation-associated protein 1-like 1 [Source:MGI Symbol;Acc:MGI:2385163]	228858
1781	ENSMUSG00000017969	39.6755	0.609733	0.395177	1.54294	0.122846	0.59115	Ptgis	prostaglandin I2 (prostacyclin) synthase [Source:MGI Symbol;Acc:MGI:1097156]	19223
1782	ENSMUSG00000017978	3533.49	-0.0738805	0.103405	-0.714476	0.474933	0.834702	Cadps2	Ca2+-dependent activator protein for secretion 2 [Source:MGI Symbol;Acc:MGI:2443963]	320405
1783	ENSMUSG00000017999	1088.33	0.00294914	0.0897792	0.0328489	0.973795	0.993792	Ddx27	DEAD (Asp-Glu-Ala-Asp) box polypeptide 27 [Source:MGI Symbol;Acc:MGI:2385884]	228889
1784	ENSMUSG00000018001	1552.58	-0.0587307	0.0825875	-0.711133	0.477002	0.834765	Cyth3	cytohesin 3 [Source:MGI Symbol;Acc:MGI:1335107]	19159
1785	ENSMUSG00000018008	706.802	-0.139739	0.165942	-0.842097	0.399733	0.801577	Cyth4	cytohesin 4 [Source:MGI Symbol;Acc:MGI:2441702]	72318
1786	ENSMUSG00000018012	474.301	0.269494	0.145156	1.85658	0.0633713	0.488093	Rac3	Rac family small GTPase 3 [Source:MGI Symbol;Acc:MGI:2180784]	170758
1787	ENSMUSG00000018040	3072.89	0.0732448	0.0706523	1.03669	0.299879	0.750279	Rrp7a	ribosomal RNA processing 7 homolog A (S. cerevisiae) [Source:MGI Symbol;Acc:MGI:1922028]	74778
1788	ENSMUSG00000018042	2280.61	-0.00405519	0.0803174	-0.0504896	0.959732	0.988535	Cyb5r3	cytochrome b5 reductase 3 [Source:MGI Symbol;Acc:MGI:94893]	109754
1789	ENSMUSG00000018068	958.805	-0.225287	0.130812	-1.72222	0.0850303	0.538766	Ints2	integrator complex subunit 2 [Source:MGI Symbol;Acc:MGI:1917672]	70422
1790	ENSMUSG00000018076	4411.13	-0.0250436	0.137918	-0.181584	0.85591	0.96561	Med13l	mediator complex subunit 13-like [Source:MGI Symbol;Acc:MGI:2670178]	76199
1791	ENSMUSG00000018102	1037.21	-0.732361	0.176216	-4.15604	3.23804976848313e-05	0.0104948	H2bc4	H2B clustered histone 4 [Source:MGI Symbol;Acc:MGI:1915274]	68024
1792	ENSMUSG00000018126	48.0971	0.324814	0.279595	1.16173	0.245346	0.715541	Baiap2l2	BAI1-associated protein 2-like 2 [Source:MGI Symbol;Acc:MGI:2652819]	207495
1793	ENSMUSG00000018143	447.484	0.0461914	0.127622	0.361939	0.717398	0.921759	Mafk	v-maf musculoaponeurotic fibrosarcoma oncogene family, protein K (avian) [Source:MGI Symbol;Acc:MGI:99951]	17135
1794	ENSMUSG00000018160	1940.39	-0.137843	0.107363	-1.2839	0.199178	0.676742	Med1	mediator complex subunit 1 [Source:MGI Symbol;Acc:MGI:1100846]	19014
1795	ENSMUSG00000018166	692.373	-0.294146	0.213372	-1.37856	0.16803	0.646728	Erbb3	erb-b2 receptor tyrosine kinase 3 [Source:MGI Symbol;Acc:MGI:95411]	13867
1796	ENSMUSG00000018167	899.493	0.102669	0.0859342	1.19474	0.232187	0.705857	Stard3	START domain containing 3 [Source:MGI Symbol;Acc:MGI:1929618]	59045
1797	ENSMUSG00000018168	3.43007	-0.366801	1.01037	-0.363037	0.716577	NA	Ikzf3	IKAROS family zinc finger 3 [Source:MGI Symbol;Acc:MGI:1342542]	22780
1798	ENSMUSG00000018169	109.602	0.0559177	0.211646	0.264204	0.791623	0.948279	Mfng	MFNG O-fucosylpeptide 3-beta-N-acetylglucosaminyltransferase [Source:MGI Symbol;Acc:MGI:1095404]	17305
1799	ENSMUSG00000018171	2457.32	0.069594	0.0895827	0.776869	0.437236	0.818455	Vmp1	vacuole membrane protein 1 [Source:MGI Symbol;Acc:MGI:1923159]	75909
1800	ENSMUSG00000018189	946.696	0.123633	0.0929586	1.32997	0.183527	0.660685	Uchl5	ubiquitin carboxyl-terminal esterase L5 [Source:MGI Symbol;Acc:MGI:1914848]	56207
1801	ENSMUSG00000018196	2579.42	-0.0483832	0.0799629	-0.605071	0.545132	0.862497	Glrx2	glutaredoxin 2 (thioltransferase) [Source:MGI Symbol;Acc:MGI:1916617]	69367
1802	ENSMUSG00000018199	2244.46	-0.109943	0.0966941	-1.13701	0.255532	0.723494	Ro60	Ro60, Y RNA binding protein [Source:MGI Symbol;Acc:MGI:106652]	20822
1803	ENSMUSG00000018209	1872.38	-0.128041	0.090486	-1.41504	0.157056	0.633675	Stk4	serine/threonine kinase 4 [Source:MGI Symbol;Acc:MGI:1929004]	58231
1804	ENSMUSG00000018217	897.582	-0.0100295	0.204	-0.0491639	0.960789	0.989049	Pmp22	peripheral myelin protein 22 [Source:MGI Symbol;Acc:MGI:97631]	18858
1805	ENSMUSG00000018238	30.5464	0.427548	0.307066	1.39236	0.163812	0.64247	Gdf9	growth differentiation factor 9 [Source:MGI Symbol;Acc:MGI:95692]	14566
1806	ENSMUSG00000018239	250.742	-0.0941648	0.126494	-0.744423	0.456621	0.827929	Zcchc10	zinc finger, CCHC domain containing 10 [Source:MGI Symbol;Acc:MGI:1196228]	67966
1807	ENSMUSG00000018263	0.322776	1.88518	3.50201	0.538312	0.590362	NA	Tbx5	T-box 5 [Source:MGI Symbol;Acc:MGI:102541]	21388
1808	ENSMUSG00000018286	1943.77	0.0654179	0.105475	0.620221	0.535112	0.858193	Psmb6	proteasome (prosome, macropain) subunit, beta type 6 [Source:MGI Symbol;Acc:MGI:104880]	19175
1809	ENSMUSG00000018287	1096.72	-0.0200434	0.0911719	-0.219842	0.825994	0.958322	Spag7	sperm associated antigen 7 [Source:MGI Symbol;Acc:MGI:107380]	216873
1810	ENSMUSG00000018293	3254.02	-0.029429	0.088582	-0.332223	0.739721	0.929717	Pfn1	profilin 1 [Source:MGI Symbol;Acc:MGI:97549]	18643
1811	ENSMUSG00000018322	3416.2	-0.0738039	0.0761192	-0.969583	0.332254	0.771889	Tomm34	translocase of outer mitochondrial membrane 34 [Source:MGI Symbol;Acc:MGI:1914395]	67145
1812	ENSMUSG00000018326	20509.3	-0.00551783	0.0560579	-0.0984309	0.92159	0.980836	Ywhab	tyrosine 3-monooxygenase/tryptophan 5-monooxygenase activation protein, beta polypeptide [Source:MGI Symbol;Acc:MGI:1891917]	54401
1813	ENSMUSG00000018334	4697.73	-0.229329	0.192524	-1.19117	0.233586	0.705857	Ksr1	kinase suppressor of ras 1 [Source:MGI Symbol;Acc:MGI:105051]	16706
1814	ENSMUSG00000018339	275.132	-0.841709	0.623688	-1.34957	0.177155	0.655259	Gpx3	glutathione peroxidase 3 [Source:MGI Symbol;Acc:MGI:105102]	14778
1815	ENSMUSG00000018340	3286.65	0.0749065	0.134285	0.557817	0.576969	0.875839	Anxa6	annexin A6 [Source:MGI Symbol;Acc:MGI:88255]	11749
1816	ENSMUSG00000018341	15.6947	-1.15535	0.461354	-2.50425	0.012271	NA	Il12rb2	interleukin 12 receptor, beta 2 [Source:MGI Symbol;Acc:MGI:1270861]	16162
1817	ENSMUSG00000018347	537.612	-0.0618135	0.0956167	-0.646472	0.517974	0.850045	Zkscan6	zinc finger with KRAB and SCAN domains 6 [Source:MGI Symbol;Acc:MGI:1289293]	52712
1818	ENSMUSG00000018362	634.34	0.10606	0.110566	0.959247	0.337434	0.774681	Kpna2	karyopherin (importin) alpha 2 [Source:MGI Symbol;Acc:MGI:103561]	16647
1819	ENSMUSG00000018363	1227.72	-0.0841848	0.0723118	-1.16419	0.244346	0.715429	Smurf2	SMAD specific E3 ubiquitin protein ligase 2 [Source:MGI Symbol;Acc:MGI:1913563]	66313
1820	ENSMUSG00000018372	386.851	-0.0178092	0.140247	-0.126985	0.898953	0.973883	Cep95	centrosomal protein 95 [Source:MGI Symbol;Acc:MGI:2443502]	320162
1821	ENSMUSG00000018377	1326.63	-0.0412697	0.0836626	-0.493287	0.62181	0.893462	Vezf1	vascular endothelial zinc finger 1 [Source:MGI Symbol;Acc:MGI:1313291]	22344
1822	ENSMUSG00000018378	1317.77	-0.00777012	0.0843047	-0.0921671	0.926565	0.98249	Cuedc1	CUE domain containing 1 [Source:MGI Symbol;Acc:MGI:2144281]	103841
1823	ENSMUSG00000018379	7168.88	-0.0501238	0.0628471	-0.797551	0.425131	0.811625	Srsf1	serine and arginine-rich splicing factor 1 [Source:MGI Symbol;Acc:MGI:98283]	110809
1824	ENSMUSG00000018381	256.609	-0.0116168	0.144409	-0.0804435	0.935885	0.9834	Abi3	ABI gene family, member 3 [Source:MGI Symbol;Acc:MGI:1913860]	66610
1825	ENSMUSG00000018387	271.101	0.107071	0.134897	0.793725	0.427355	0.813514	Shroom1	shroom family member 1 [Source:MGI Symbol;Acc:MGI:1919024]	71774
1826	ENSMUSG00000018395	4710.84	-0.136443	0.092203	-1.47981	0.138924	0.608428	Kif3a	kinesin family member 3A [Source:MGI Symbol;Acc:MGI:107689]	16568
1827	ENSMUSG00000018398	11808.4	-0.0198472	0.0691194	-0.287143	0.774003	0.941934	Septin8	septin 8 [Source:MGI Symbol;Acc:MGI:894310]	20362
1828	ENSMUSG00000018401	3533.68	0.0600439	0.0764155	0.785756	0.432011	0.815607	Mtmr4	myotubularin related protein 4 [Source:MGI Symbol;Acc:MGI:2180699]	170749
1829	ENSMUSG00000018405	340.582	0.358688	0.141358	2.53744	0.0111666	0.277471	Mrm1	mitochondrial rRNA methyltransferase 1 [Source:MGI Symbol;Acc:MGI:2443470]	217038
1830	ENSMUSG00000018411	20679.5	-0.0276803	0.0857346	-0.32286	0.746801	0.931667	Mapt	microtubule-associated protein tau [Source:MGI Symbol;Acc:MGI:97180]	17762
1831	ENSMUSG00000018412	3497.17	0.00606715	0.072353	0.0838548	0.933172	0.98284	Kansl1	KAT8 regulatory NSL complex subunit 1 [Source:MGI Symbol;Acc:MGI:1923969]	76719
1832	ENSMUSG00000018415	2807.16	-0.00468067	0.0657323	-0.0712081	0.943232	0.985103	Gid4	GID complex subunit 4, VID24 homolog [Source:MGI Symbol;Acc:MGI:1914021]	66771
1833	ENSMUSG00000018417	668.805	0.365559	0.153986	2.37397	0.017598	0.325924	Myo1b	myosin IB [Source:MGI Symbol;Acc:MGI:107752]	17912
1834	ENSMUSG00000018425	898.653	-0.0856742	0.0980485	-0.873794	0.38223	0.792473	Dhx40	DEAH (Asp-Glu-Ala-His) box polypeptide 40 [Source:MGI Symbol;Acc:MGI:1914737]	67487
1835	ENSMUSG00000018427	1998.74	-0.0675998	0.117289	-0.576353	0.564377	0.869088	Ypel2	yippee like 2 [Source:MGI Symbol;Acc:MGI:1925114]	77864
1836	ENSMUSG00000018428	1625.18	0.00780434	0.0606318	0.128717	0.897582	0.973596	Akap1	A kinase (PRKA) anchor protein 1 [Source:MGI Symbol;Acc:MGI:104729]	11640
1837	ENSMUSG00000018433	789.643	-0.0148197	0.0745878	-0.198688	0.842507	0.962619	Nol11	nucleolar protein 11 [Source:MGI Symbol;Acc:MGI:1916229]	68979
1838	ENSMUSG00000018442	1036.71	-0.0763899	0.0781978	-0.976881	0.328628	0.769894	Derl2	Der1-like domain family, member 2 [Source:MGI Symbol;Acc:MGI:2151483]	116891
1839	ENSMUSG00000018446	1398.19	0.0582906	0.0926947	0.628845	0.529451	0.854809	C1qbp	complement component 1, q subcomponent binding protein [Source:MGI Symbol;Acc:MGI:1194505]	12261
1840	ENSMUSG00000018449	254.424	0.0411467	0.136524	0.301388	0.763118	0.937563	Rpain	RPA interacting protein [Source:MGI Symbol;Acc:MGI:1916973]	69723
1841	ENSMUSG00000018451	5890.2	0.105606	0.0942702	1.12024	0.26261	0.728691	6330403K07Rik	RIKEN cDNA 6330403K07 gene [Source:MGI Symbol;Acc:MGI:1918001]	103712
1842	ENSMUSG00000018459	526.008	0.48633	0.256008	1.89966	0.0574772	0.47208	Slc13a3	solute carrier family 13 (sodium-dependent dicarboxylate transporter), member 3 [Source:MGI Symbol;Acc:MGI:2149635]	114644
1843	ENSMUSG00000018470	1344.28	0.288223	0.11302	2.55019	0.0107664	0.271896	Kcnab3	potassium voltage-gated channel, shaker-related subfamily, beta member 3 [Source:MGI Symbol;Acc:MGI:1336208]	16499
1844	ENSMUSG00000018474	31421.7	0.0172343	0.106037	0.162531	0.870887	0.968464	Chd3	chromodomain helicase DNA binding protein 3 [Source:MGI Symbol;Acc:MGI:1344395]	216848
1845	ENSMUSG00000018476	2035.07	-0.0493881	0.146471	-0.337186	0.735977	0.928802	Kdm6b	KDM1 lysine (K)-specific demethylase 6B [Source:MGI Symbol;Acc:MGI:2448492]	216850
1846	ENSMUSG00000018479	1.02031	0.0534056	2.03746	0.0262119	0.979088	NA	1700125H20Rik	RIKEN cDNA 1700125H20 gene [Source:MGI Symbol;Acc:MGI:1920884]	73634
1847	ENSMUSG00000018481	3659.77	-0.0673141	0.086604	-0.777263	0.437004	0.818455	Appbp2	amyloid beta precursor protein (cytoplasmic tail) binding protein 2 [Source:MGI Symbol;Acc:MGI:1914134]	66884
1848	ENSMUSG00000018486	51.3778	0.134286	0.595431	0.225527	0.821569	0.956592	Wnt9b	wingless-type MMTV integration site family, member 9B [Source:MGI Symbol;Acc:MGI:1197020]	22412
1849	ENSMUSG00000018500	105.206	0.191901	0.217933	0.88055	0.378561	0.791508	Adora2b	adenosine A2b receptor [Source:MGI Symbol;Acc:MGI:99403]	11541
1850	ENSMUSG00000018501	9121.93	-0.153845	0.112026	-1.3733	0.16966	0.648365	Ncor1	nuclear receptor co-repressor 1 [Source:MGI Symbol;Acc:MGI:1349717]	20185
1851	ENSMUSG00000018507	543.596	0.234713	0.114995	2.04108	0.0412429	0.428576	Trpv2	transient receptor potential cation channel, subfamily V, member 2 [Source:MGI Symbol;Acc:MGI:1341836]	22368
1852	ENSMUSG00000018509	424.57	0.182585	0.124609	1.46526	0.142849	0.61482	Cenpv	centromere protein V [Source:MGI Symbol;Acc:MGI:1920389]	73139
1853	ENSMUSG00000018537	712.886	0.188747	0.144695	1.30445	0.192081	0.668035	Pcgf2	polycomb group ring finger 2 [Source:MGI Symbol;Acc:MGI:99161]	22658
1854	ENSMUSG00000018541	678.013	0.0495418	0.105675	0.468811	0.639205	0.899302	Cwc25	CWC25 spliceosome-associated protein [Source:MGI Symbol;Acc:MGI:1914730]	67480
1855	ENSMUSG00000018543	4.13407	0.112697	0.837415	0.134577	0.892947	NA	1700001P01Rik	RIKEN cDNA 1700001P01 gene [Source:MGI Symbol;Acc:MGI:1919465]	72215
1856	ENSMUSG00000018547	6823.79	0.0183644	0.0619076	0.296642	0.76674	0.939442	Pip4k2b	phosphatidylinositol-5-phosphate 4-kinase, type II, beta [Source:MGI Symbol;Acc:MGI:1934234]	108083
1857	ENSMUSG00000018548	11299.3	0.0280409	0.0710039	0.39492	0.692902	0.914945	Trim37	tripartite motif-containing 37 [Source:MGI Symbol;Acc:MGI:2153072]	68729
1858	ENSMUSG00000018554	156.301	0.188824	0.186147	1.01438	0.310401	0.757966	Ybx2	Y box protein 2 [Source:MGI Symbol;Acc:MGI:1096372]	53422
1859	ENSMUSG00000018559	1952.4	0.176021	0.0725786	2.42524	0.0152983	0.309101	Ctdnep1	CTD nuclear envelope phosphatase 1 [Source:MGI Symbol;Acc:MGI:1914431]	67181
1860	ENSMUSG00000018565	1181.13	0.207579	0.0891167	2.3293	0.0198432	0.34044	Elp5	elongator acetyltransferase complex subunit 5 [Source:MGI Symbol;Acc:MGI:1859017]	54351
1861	ENSMUSG00000018566	49.1487	0.206542	0.29898	0.69082	0.489678	0.837815	Slc2a4	solute carrier family 2 (facilitated glucose transporter), member 4 [Source:MGI Symbol;Acc:MGI:95758]	20528
1862	ENSMUSG00000018567	3517.93	0.0377726	0.0835874	0.451894	0.651345	0.902851	Gabarap	gamma-aminobutyric acid receptor associated protein [Source:MGI Symbol;Acc:MGI:1861742]	56486
1863	ENSMUSG00000018570	10.1218	-0.129589	0.577299	-0.224474	0.822388	NA	2810408A11Rik	RIKEN cDNA 2810408A11 gene [Source:MGI Symbol;Acc:MGI:1917669]	70419
1864	ENSMUSG00000018572	1275.67	0.103421	0.108783	0.950709	0.341752	0.776081	Phf23	PHD finger protein 23 [Source:MGI Symbol;Acc:MGI:1925496]	78246
1865	ENSMUSG00000018574	1422.08	0.047194	0.0829477	0.56896	0.569383	0.871253	Acadvl	acyl-Coenzyme A dehydrogenase, very long chain [Source:MGI Symbol;Acc:MGI:895149]	11370
1866	ENSMUSG00000018581	80.6682	-0.471439	0.552817	-0.852793	0.393774	0.799473	Dnah11	dynein, axonemal, heavy chain 11 [Source:MGI Symbol;Acc:MGI:1100864]	13411
1867	ENSMUSG00000018583	2791.02	-0.00166977	0.0495098	-0.0337262	0.973096	0.993738	G3bp1	GTPase activating protein (SH3 domain) binding protein 1 [Source:MGI Symbol;Acc:MGI:1351465]	27041
1868	ENSMUSG00000018585	562.907	0.00578448	0.120937	0.0478304	0.961851	0.989665	Atox1	antioxidant 1 copper chaperone [Source:MGI Symbol;Acc:MGI:1333855]	11927
1869	ENSMUSG00000018589	331.838	0.108189	0.189448	0.571075	0.567949	0.87052	Glra2	glycine receptor, alpha 2 subunit [Source:MGI Symbol;Acc:MGI:95748]	237213
1870	ENSMUSG00000018593	9248.81	-0.174699	0.14042	-1.24412	0.213456	0.691401	Sparc	secreted acidic cysteine rich glycoprotein [Source:MGI Symbol;Acc:MGI:98373]	20692
1871	ENSMUSG00000018595	2.21298	0.868147	1.51926	0.571426	0.567711	NA	Glra4	glycine receptor, alpha 4 subunit [Source:MGI Symbol;Acc:MGI:95750]	14657
1872	ENSMUSG00000018599	491.779	0.230987	0.0993493	2.325	0.020072	0.341325	Mief2	mitochondrial elongation factor 2 [Source:MGI Symbol;Acc:MGI:2144199]	237781
1873	ENSMUSG00000018604	117.409	0.256829	0.237348	1.08208	0.279218	0.739921	Tbx3	T-box 3 [Source:MGI Symbol;Acc:MGI:98495]	21386
1874	ENSMUSG00000018634	490.261	0.754563	0.127472	5.91945	3.23017437815542e-09	3.70451306183993e-06	Crhr1	corticotropin releasing hormone receptor 1 [Source:MGI Symbol;Acc:MGI:88498]	12921
1875	ENSMUSG00000018648	918.512	0.628784	0.146546	4.29071	1.78105891360042e-05	0.0071767	Dusp14	dual specificity phosphatase 14 [Source:MGI Symbol;Acc:MGI:1927168]	56405
1876	ENSMUSG00000018651	797.848	0.0358557	0.0852093	0.420796	0.673904	0.909499	Tada2a	transcriptional adaptor 2A [Source:MGI Symbol;Acc:MGI:2144471]	217031
1877	ENSMUSG00000018654	151.733	-0.107471	0.21241	-0.505962	0.612884	0.891169	Ikzf1	IKAROS family zinc finger 1 [Source:MGI Symbol;Acc:MGI:1342540]	22778
1878	ENSMUSG00000018659	1237.18	0.0822608	0.0949677	0.866198	0.386382	0.795557	Pnpo	pyridoxine 5'-phosphate oxidase [Source:MGI Symbol;Acc:MGI:2144151]	103711
1879	ENSMUSG00000018661	1839.67	0.119467	0.0679483	1.7582	0.0787131	0.526721	Cog1	component of oligomeric golgi complex 1 [Source:MGI Symbol;Acc:MGI:1333873]	16834
1880	ENSMUSG00000018666	1458.25	-0.0454502	0.0758886	-0.598907	0.549235	0.864452	Cbx1	chromobox 1 [Source:MGI Symbol;Acc:MGI:105369]	12412
1881	ENSMUSG00000018669	789.155	-0.0289544	0.110246	-0.262634	0.792832	0.948279	Cdk5rap3	CDK5 regulatory subunit associated protein 3 [Source:MGI Symbol;Acc:MGI:1933126]	80280
1882	ENSMUSG00000018672	151.165	0.0292299	0.170058	0.171883	0.86353	0.966593	Copz2	coatomer protein complex, subunit zeta 2 [Source:MGI Symbol;Acc:MGI:1929008]	56358
1883	ENSMUSG00000018677	1536.09	0.161329	0.0911721	1.7695	0.0768108	0.521888	Slc25a39	solute carrier family 25, member 39 [Source:MGI Symbol;Acc:MGI:1196386]	68066
1884	ENSMUSG00000018678	608.073	-0.0785952	0.121519	-0.646774	0.517778	0.850045	Sp2	Sp2 transcription factor [Source:MGI Symbol;Acc:MGI:1926162]	78912
1885	ENSMUSG00000018697	378.276	0.0462674	0.121047	0.382226	0.702294	0.917606	Aatf	apoptosis antagonizing transcription factor [Source:MGI Symbol;Acc:MGI:1929608]	56321
1886	ENSMUSG00000018698	36.4734	1.38769	1.33282	1.04117	0.297797	0.749342	Lhx1	LIM homeobox protein 1 [Source:MGI Symbol;Acc:MGI:99783]	16869
1887	ENSMUSG00000018707	29831.7	-0.125692	0.1022	-1.22986	0.218749	0.694955	Dync1h1	dynein cytoplasmic 1 heavy chain 1 [Source:MGI Symbol;Acc:MGI:103147]	13424
1888	ENSMUSG00000018727	8.55188	0.844811	0.66428	1.27177	0.203455	NA	Cpsf4l	cleavage and polyadenylation specific factor 4-like [Source:MGI Symbol;Acc:MGI:1277182]	52670
1889	ENSMUSG00000018733	207.408	-0.0938133	0.135998	-0.689812	0.490312	0.837815	Pex12	peroxisomal biogenesis factor 12 [Source:MGI Symbol;Acc:MGI:2144177]	103737
1890	ENSMUSG00000018736	2610.53	0.11172	0.0663355	1.68416	0.0921498	0.549327	Ndel1	nudE neurodevelopment protein 1 like 1 [Source:MGI Symbol;Acc:MGI:1932915]	83431
1891	ENSMUSG00000018740	314.723	-0.129838	0.131706	-0.98582	0.324222	0.766607	Slc25a35	solute carrier family 25, member 35 [Source:MGI Symbol;Acc:MGI:1919248]	71998
1892	ENSMUSG00000018750	6512.68	0.0428535	0.0730173	0.586895	0.557274	0.866301	Zbtb4	zinc finger and BTB domain containing 4 [Source:MGI Symbol;Acc:MGI:1922830]	75580
1893	ENSMUSG00000018752	93.6999	0.0501711	0.245244	0.204577	0.837903	0.960632	Tnfsfm13	tumor necrosis factor (ligand) superfamily, membrane-bound member 13 [Source:MGI Symbol;Acc:MGI:3845075]	619441
1894	ENSMUSG00000018761	889.161	0.0805029	0.09413	0.855231	0.392423	0.799426	Mpdu1	mannose-P-dolichol utilization defect 1 [Source:MGI Symbol;Acc:MGI:1346040]	24070
1895	ENSMUSG00000018765	4730.33	0.0842222	0.0632953	1.33062	0.183313	0.660392	Fxr2	fragile X mental retardation, autosomal homolog 2 [Source:MGI Symbol;Acc:MGI:1346074]	23879
1896	ENSMUSG00000018770	5399.44	0.0531431	0.0978651	0.543024	0.587113	0.880632	Atp5g3	ATP synthase, H+ transporting, mitochondrial F0 complex, subunit C3 (subunit 9) [Source:MGI Symbol;Acc:MGI:2442035]	228033
1897	ENSMUSG00000018774	288.547	-0.244588	0.191433	-1.27767	0.201367	0.679002	Cd68	CD68 antigen [Source:MGI Symbol;Acc:MGI:88342]	12514
1898	ENSMUSG00000018776	4.1186	-0.663426	0.927883	-0.714989	0.474616	NA	Slc35g3	solute carrier family 35, member G3 [Source:MGI Symbol;Acc:MGI:1927128]	56293
1899	ENSMUSG00000018796	1719.95	-0.0736464	0.0591657	-1.24475	0.213224	0.691228	Acsl1	acyl-CoA synthetase long-chain family member 1 [Source:MGI Symbol;Acc:MGI:102797]	14081
1900	ENSMUSG00000018800	2155.82	-0.10357	0.103258	-1.00302	0.315853	0.759523	Abca5	ATP-binding cassette, sub-family A (ABC1), member 5 [Source:MGI Symbol;Acc:MGI:2386607]	217265
1901	ENSMUSG00000018809	434.52	-0.12516	0.102347	-1.22291	0.221365	0.697596	Smyd4	SET and MYND domain containing 4 [Source:MGI Symbol;Acc:MGI:2442796]	319822
1902	ENSMUSG00000018819	145.115	0.136568	0.186363	0.732808	0.463676	0.829387	Lsp1	lymphocyte specific 1 [Source:MGI Symbol;Acc:MGI:96832]	16985
1903	ENSMUSG00000018820	3038.18	0.0477666	0.0669805	0.713141	0.475758	0.834765	Zfyve27	zinc finger, FYVE domain containing 27 [Source:MGI Symbol;Acc:MGI:1919602]	319740
1904	ENSMUSG00000018821	352.26	0.262643	0.151065	1.73861	0.082103	0.534038	Avpi1	arginine vasopressin-induced 1 [Source:MGI Symbol;Acc:MGI:1916784]	69534
1905	ENSMUSG00000018822	51.592	-0.129691	0.614075	-0.211198	0.832733	0.959105	Sfrp5	secreted frizzled-related sequence protein 5 [Source:MGI Symbol;Acc:MGI:1860298]	54612
1906	ENSMUSG00000018830	360.76	-0.119539	0.237899	-0.502478	0.615331	0.891929	Myh11	myosin, heavy polypeptide 11, smooth muscle [Source:MGI Symbol;Acc:MGI:102643]	17880
1907	ENSMUSG00000018841	517.035	-0.0135059	0.0967899	-0.139538	0.889025	0.971084	Rad51d	RAD51 paralog D [Source:MGI Symbol;Acc:MGI:1261809]	19364
1908	ENSMUSG00000018844	5.37514	-0.0127688	0.815044	-0.0156664	0.987501	NA	Fndc8	fibronectin type III domain containing 8 [Source:MGI Symbol;Acc:MGI:1926169]	78919
1909	ENSMUSG00000018845	33.6295	0.165718	0.340301	0.486975	0.626276	0.895151	Unc45b	unc-45 myosin chaperone B [Source:MGI Symbol;Acc:MGI:2443377]	217012
1910	ENSMUSG00000018846	2647.59	-0.191875	0.0820681	-2.33799	0.0193875	0.335661	Pank3	pantothenate kinase 3 [Source:MGI Symbol;Acc:MGI:2387464]	211347
1911	ENSMUSG00000018848	1223.08	-0.0169291	0.0687706	-0.246168	0.805553	0.951959	Rars	arginyl-tRNA synthetase [Source:MGI Symbol;Acc:MGI:1914297]	104458
1912	ENSMUSG00000018849	3408.67	0.0119987	0.0809883	0.148154	0.882221	0.970311	Wwc1	WW, C2 and coiled-coil domain containing 1 [Source:MGI Symbol;Acc:MGI:2388637]	211652
1913	ENSMUSG00000018858	943.901	0.112913	0.109966	1.0268	0.304516	0.75377	Mrpl58	mitochondrial ribosomal protein L58 [Source:MGI Symbol;Acc:MGI:1915822]	68572
1914	ENSMUSG00000018861	474.025	0.244009	0.11814	2.06542	0.038883	0.421538	Fdxr	ferredoxin reductase [Source:MGI Symbol;Acc:MGI:104724]	14149
1915	ENSMUSG00000018862	3.32184	-0.580657	0.888294	-0.653676	0.51332	NA	Otop3	otopetrin 3 [Source:MGI Symbol;Acc:MGI:1916852]	69602
1916	ENSMUSG00000018865	12162.5	0.158117	0.073065	2.16405	0.0304602	0.394127	Sult4a1	sulfotransferase family 4A, member 1 [Source:MGI Symbol;Acc:MGI:1888971]	29859
1917	ENSMUSG00000018882	969.511	0.048623	0.0853282	0.569835	0.56879	0.871011	Mrpl45	mitochondrial ribosomal protein L45 [Source:MGI Symbol;Acc:MGI:1914286]	67036
1918	ENSMUSG00000018893	2.62926	-0.157464	1.09288	-0.144082	0.885436	NA	Mb	myoglobin [Source:MGI Symbol;Acc:MGI:96922]	17189
1919	ENSMUSG00000018899	237.89	-0.292312	0.180603	-1.61853	0.105549	0.567767	Irf1	interferon regulatory factor 1 [Source:MGI Symbol;Acc:MGI:96590]	16362
1920	ENSMUSG00000018900	455.563	-0.104513	0.106421	-0.982068	0.326066	0.768102	Slc22a5	solute carrier family 22 (organic cation transporter), member 5 [Source:MGI Symbol;Acc:MGI:1329012]	20520
1921	ENSMUSG00000018906	594.167	-0.0121397	0.117648	-0.103187	0.917815	0.979473	P4ha2	procollagen-proline, 2-oxoglutarate 4-dioxygenase (proline 4-hydroxylase), alpha II polypeptide [Source:MGI Symbol;Acc:MGI:894286]	18452
1922	ENSMUSG00000018907	4.09129	1.37476	1.12359	1.22355	0.221123	NA	Alox12e	arachidonate lipoxygenase, epidermal [Source:MGI Symbol;Acc:MGI:1274790]	11685
1923	ENSMUSG00000018909	10782.1	0.0798096	0.0706436	1.12975	0.258582	0.724525	Arrb1	arrestin, beta 1 [Source:MGI Symbol;Acc:MGI:99473]	109689
1924	ENSMUSG00000018919	2.83401	0.394998	1.10244	0.358295	0.720122	NA	Tm4sf5	transmembrane 4 superfamily member 5 [Source:MGI Symbol;Acc:MGI:1922854]	75604
1925	ENSMUSG00000018920	74.9731	-0.467052	0.29863	-1.56398	0.117821	0.583781	Cxcl16	chemokine (C-X-C motif) ligand 16 [Source:MGI Symbol;Acc:MGI:1932682]	66102
1926	ENSMUSG00000018921	1282.75	0.0706077	0.0806587	0.875388	0.381363	0.792368	Pelp1	proline, glutamic acid and leucine rich protein 1 [Source:MGI Symbol;Acc:MGI:1922523]	75273
1927	ENSMUSG00000018923	174.669	0.155683	0.173712	0.896216	0.370137	0.786862	Med11	mediator complex subunit 11 [Source:MGI Symbol;Acc:MGI:1913422]	66172
1928	ENSMUSG00000018924	1.18091	-0.921067	2.30994	-0.398741	0.690084	NA	Alox15	arachidonate 15-lipoxygenase [Source:MGI Symbol;Acc:MGI:87997]	11687
1929	ENSMUSG00000018925	0.191021	0.0785031	3.53381	0.0222148	0.982277	NA	Heatr9	HEAT repeat containing 9 [Source:MGI Symbol;Acc:MGI:3650286]	629303
1930	ENSMUSG00000018927	77.2555	-0.472214	0.342008	-1.38071	0.167369	0.646066	Ccl6	chemokine (C-C motif) ligand 6 [Source:MGI Symbol;Acc:MGI:98263]	20305
1931	ENSMUSG00000018930	10.5688	-0.288615	0.727559	-0.396689	0.691597	NA	Ccl4	chemokine (C-C motif) ligand 4 [Source:MGI Symbol;Acc:MGI:98261]	20303
1932	ENSMUSG00000018931	462.8	0.0511344	0.0945331	0.540915	0.588566	0.88097	Natd1	N-acetyltransferase domain containing 1 [Source:MGI Symbol;Acc:MGI:1344388]	24083
1933	ENSMUSG00000018932	377.927	0.108862	0.155148	0.701665	0.482888	0.835673	Map2k3	mitogen-activated protein kinase kinase 3 [Source:MGI Symbol;Acc:MGI:1346868]	26397
1934	ENSMUSG00000018965	29100.6	0.0628984	0.0577724	1.08873	0.276274	0.738021	Ywhah	tyrosine 3-monooxygenase/tryptophan 5-monooxygenase activation protein, eta polypeptide [Source:MGI Symbol;Acc:MGI:109194]	22629
1935	ENSMUSG00000018974	1999.14	-0.0383626	0.0849904	-0.451375	0.651719	0.902851	Sart3	squamous cell carcinoma antigen recognized by T cells 3 [Source:MGI Symbol;Acc:MGI:1858230]	53890
1936	ENSMUSG00000018983	38.8925	-0.713965	0.32523	-2.19526	0.0281449	0.383826	E2f2	E2F transcription factor 2 [Source:MGI Symbol;Acc:MGI:1096341]	242705
1937	ENSMUSG00000018986	35.3519	-0.280302	0.281354	-0.996259	0.319124	0.762594	Slfn3	schlafen 3 [Source:MGI Symbol;Acc:MGI:1329005]	20557
1938	ENSMUSG00000018995	406.055	0.051549	0.100393	0.513475	0.607619	0.888549	Nars2	asparaginyl-tRNA synthetase 2 (mitochondrial)(putative) [Source:MGI Symbol;Acc:MGI:2142075]	244141
1939	ENSMUSG00000018999	2427.05	-0.0257952	0.0604801	-0.426508	0.669738	0.908897	Slc35b4	solute carrier family 35, member B4 [Source:MGI Symbol;Acc:MGI:1931249]	58246
1940	ENSMUSG00000019027	310.595	-0.17955	0.117243	-1.53143	0.125662	0.596487	Dnah1	dynein, axonemal, heavy chain 1 [Source:MGI Symbol;Acc:MGI:107721]	110084
1941	ENSMUSG00000019039	2034.95	0.12753	0.0853343	1.49448	0.13505	0.603721	Dalrd3	DALR anticodon binding domain containing 3 [Source:MGI Symbol;Acc:MGI:1915039]	67789
1942	ENSMUSG00000019054	2787.07	0.111337	0.098388	1.13162	0.257796	0.724156	Fis1	fission, mitochondrial 1 [Source:MGI Symbol;Acc:MGI:1913687]	66437
1943	ENSMUSG00000019055	774.304	-0.0643822	0.122623	-0.525041	0.599555	0.885227	Plod1	procollagen-lysine, 2-oxoglutarate 5-dioxygenase 1 [Source:MGI Symbol;Acc:MGI:99907]	18822
1944	ENSMUSG00000019066	483.069	-0.127568	0.126767	-1.00632	0.314263	0.758596	Rab3d	RAB3D, member RAS oncogene family [Source:MGI Symbol;Acc:MGI:97844]	19340
1945	ENSMUSG00000019080	134.375	0.14721	0.160846	0.915224	0.360074	0.782101	Mfsd3	major facilitator superfamily domain containing 3 [Source:MGI Symbol;Acc:MGI:1916822]	69572
1946	ENSMUSG00000019082	9013.8	0.0861725	0.0510101	1.68932	0.0911574	0.547348	Slc25a22	solute carrier family 25 (mitochondrial carrier, glutamate), member 22 [Source:MGI Symbol;Acc:MGI:1915517]	68267
1947	ENSMUSG00000019087	9993.67	0.0764341	0.0716512	1.06675	0.286084	0.742167	Atp6ap1	ATPase, H+ transporting, lysosomal accessory protein 1 [Source:MGI Symbol;Acc:MGI:109629]	54411
1948	ENSMUSG00000019088	42.1978	0.152533	0.329864	0.462411	0.643787	0.900288	Dnase1l1	deoxyribonuclease 1-like 1 [Source:MGI Symbol;Acc:MGI:109628]	69537
1949	ENSMUSG00000019102	39.0785	0.397485	0.4323	0.919464	0.357853	0.78194	Aldh3a1	aldehyde dehydrogenase family 3, subfamily A1 [Source:MGI Symbol;Acc:MGI:1353451]	11670
1950	ENSMUSG00000019122	45.0569	-0.313618	0.309975	-1.01175	0.311658	0.758007	Ccl9	chemokine (C-C motif) ligand 9 [Source:MGI Symbol;Acc:MGI:104533]	20308
1951	ENSMUSG00000019124	7271.04	0.100585	0.103703	0.969938	0.332078	0.771889	Scrn1	secernin 1 [Source:MGI Symbol;Acc:MGI:1917188]	69938
1952	ENSMUSG00000019132	8000.1	0.0468655	0.0649197	0.7219	0.470356	0.833028	BC005537	cDNA sequence BC005537 [Source:MGI Symbol;Acc:MGI:2441726]	79555
1953	ENSMUSG00000019139	951.161	0.430733	0.139413	3.08961	0.00200419	0.135206	Isyna1	myo-inositol 1-phosphate synthase A1 [Source:MGI Symbol;Acc:MGI:1919030]	71780
1954	ENSMUSG00000019143	934.169	0.0416918	0.0743569	0.560698	0.575004	0.874679	Hars2	histidyl-tRNA synthetase 2 [Source:MGI Symbol;Acc:MGI:1918041]	70791
1955	ENSMUSG00000019146	3093.43	0.105047	0.0881449	1.19175	0.23336	0.705857	Cacng2	calcium channel, voltage-dependent, gamma subunit 2 [Source:MGI Symbol;Acc:MGI:1316660]	12300
1956	ENSMUSG00000019158	571.477	0.308532	0.131987	2.33759	0.0194084	0.335661	Tmem160	transmembrane protein 160 [Source:MGI Symbol;Acc:MGI:1916344]	69094
1957	ENSMUSG00000019173	4243.05	0.0702176	0.0718047	0.977897	0.328125	0.769788	Rab5c	RAB5C, member RAS oncogene family [Source:MGI Symbol;Acc:MGI:105306]	19345
1958	ENSMUSG00000019178	4.42361	-0.112659	0.838106	-0.134421	0.89307	NA	Styxl1	serine/threonine/tyrosine interacting-like 1 [Source:MGI Symbol;Acc:MGI:1923821]	76571
1959	ENSMUSG00000019179	7639.36	0.0422061	0.0839171	0.50295	0.614999	0.891929	Mdh2	malate dehydrogenase 2, NAD (mitochondrial) [Source:MGI Symbol;Acc:MGI:97050]	17448
1960	ENSMUSG00000019188	2319.36	0.128775	0.0653028	1.97197	0.0486127	0.445456	H13	histocompatibility 13 [Source:MGI Symbol;Acc:MGI:95886]	14950
1961	ENSMUSG00000019189	3242.67	-0.0615778	0.0825109	-0.746299	0.455487	0.827332	Rnf145	ring finger protein 145 [Source:MGI Symbol;Acc:MGI:1921565]	74315
1962	ENSMUSG00000019194	12578.8	0.262482	0.0662711	3.96074	7.47192624194599e-05	0.0198927	Scn1b	sodium channel, voltage-gated, type I, beta [Source:MGI Symbol;Acc:MGI:98247]	20266
1963	ENSMUSG00000019210	9778.94	0.0875997	0.0840683	1.04201	0.297409	0.749125	Atp6v1e1	ATPase, H+ transporting, lysosomal V1 subunit E1 [Source:MGI Symbol;Acc:MGI:894326]	11973
1964	ENSMUSG00000019214	47.1426	-0.12922	0.247697	-0.521685	0.60189	0.886347	Chtf18	CTF18, chromosome transmission fidelity factor 18 [Source:MGI Symbol;Acc:MGI:2384887]	214901
1965	ENSMUSG00000019230	478.716	-0.398768	0.226529	-1.76034	0.0783506	0.526421	Lhx9	LIM homeobox protein 9 [Source:MGI Symbol;Acc:MGI:1316721]	16876
1966	ENSMUSG00000019232	930.486	-0.466251	0.48804	-0.955356	0.339398	0.775848	Etnppl	ethanolamine phosphate phospholyase [Source:MGI Symbol;Acc:MGI:1919010]	71760
1967	ENSMUSG00000019235	1247.56	0.157011	0.0969114	1.62015	0.105201	0.567618	Rps6kl1	ribosomal protein S6 kinase-like 1 [Source:MGI Symbol;Acc:MGI:2443413]	238323
1968	ENSMUSG00000019254	3436.47	0.0959631	0.079256	1.2108	0.225972	0.700275	Ppp1r12c	protein phosphatase 1, regulatory subunit 12C [Source:MGI Symbol;Acc:MGI:1924258]	232807
1969	ENSMUSG00000019256	379.71	-0.0729671	0.119617	-0.610008	0.541857	0.861711	Ahr	aryl-hydrocarbon receptor [Source:MGI Symbol;Acc:MGI:105043]	11622
1970	ENSMUSG00000019261	2402.59	0.09807	0.0952831	1.02925	0.303363	0.752552	Map1s	microtubule-associated protein 1S [Source:MGI Symbol;Acc:MGI:2443304]	270058
1971	ENSMUSG00000019278	4.87341	-0.295991	0.97992	-0.302057	0.762609	NA	Dpep1	dipeptidase 1 [Source:MGI Symbol;Acc:MGI:94917]	13479
1972	ENSMUSG00000019295	714.823	0.0833428	0.0903106	0.922847	0.356087	0.781082	Tmem129	transmembrane protein 129 [Source:MGI Symbol;Acc:MGI:1915616]	68366
1973	ENSMUSG00000019297	390.748	0.0928858	0.0978263	0.949497	0.342368	0.776329	Nop9	NOP9 nucleolar protein [Source:MGI Symbol;Acc:MGI:1915092]	67842
1974	ENSMUSG00000019301	7.55681	-0.297047	0.648556	-0.458013	0.646943	NA	Hsd17b1	hydroxysteroid (17-beta) dehydrogenase 1 [Source:MGI Symbol;Acc:MGI:105077]	15485
1975	ENSMUSG00000019302	18263.2	0.0465863	0.0558393	0.834293	0.404116	0.801826	Atp6v0a1	ATPase, H+ transporting, lysosomal V0 subunit A1 [Source:MGI Symbol;Acc:MGI:103286]	11975
1976	ENSMUSG00000019303	62.3881	-0.00661287	0.225632	-0.0293081	0.976619	0.99476	Psmc3ip	proteasome (prosome, macropain) 26S subunit, ATPase 3, interacting protein [Source:MGI Symbol;Acc:MGI:1098610]	19183
1977	ENSMUSG00000019312	93.7813	0.456238	0.274977	1.65919	0.0970785	0.55608	Grb7	growth factor receptor bound protein 7 [Source:MGI Symbol;Acc:MGI:102683]	14786
1978	ENSMUSG00000019320	56.2121	0.169162	0.22418	0.754581	0.450501	0.823319	Noxo1	NADPH oxidase organizer 1 [Source:MGI Symbol;Acc:MGI:1919143]	71893
1979	ENSMUSG00000019326	23.5815	0.331789	0.372652	0.890346	0.37328	0.788988	Aoc3	amine oxidase, copper containing 3 [Source:MGI Symbol;Acc:MGI:1306797]	11754
1980	ENSMUSG00000019338	1252.33	0.0330538	0.076903	0.429811	0.667333	0.907736	Zfp687	zinc finger protein 687 [Source:MGI Symbol;Acc:MGI:1925516]	78266
1981	ENSMUSG00000019359	261.149	0.0707384	0.17239	0.410339	0.681557	0.911332	Gdpd2	glycerophosphodiester phosphodiesterase domain containing 2 [Source:MGI Symbol;Acc:MGI:1918834]	71584
1982	ENSMUSG00000019362	1205.26	0.0580096	0.111436	0.520563	0.602671	0.886554	D8Ertd738e	DNA segment, Chr 8, ERATO Doi 738, expressed [Source:MGI Symbol;Acc:MGI:1289231]	101966
1983	ENSMUSG00000019368	29.3629	-0.05968	0.330041	-0.180826	0.856504	0.96561	Sec14l4	SEC14-like lipid binding 4 [Source:MGI Symbol;Acc:MGI:2144095]	103655
1984	ENSMUSG00000019370	54127.3	0.0299411	0.0700063	0.427692	0.668875	0.908634	Calm3	calmodulin 3 [Source:MGI Symbol;Acc:MGI:103249]	12315
1985	ENSMUSG00000019373	1545.47	0.0120584	0.0879195	0.137153	0.89091	0.971624	Cops3	COP9 signalosome subunit 3 [Source:MGI Symbol;Acc:MGI:1349409]	26572
1986	ENSMUSG00000019428	9436.59	0.135613	0.0773272	1.75376	0.0794714	0.528257	Fkbp8	FK506 binding protein 8 [Source:MGI Symbol;Acc:MGI:1341070]	14232
1987	ENSMUSG00000019429	0.12767	0.799837	3.53381	0.226338	0.820938	NA	Ffar3	free fatty acid receptor 3 [Source:MGI Symbol;Acc:MGI:2685324]	233080
1988	ENSMUSG00000019432	5500.41	0.0545153	0.0700708	0.778003	0.436567	0.818455	Ddx39b	DEAD (Asp-Glu-Ala-Asp) box polypeptide 39B [Source:MGI Symbol;Acc:MGI:99240]	53817
1989	ENSMUSG00000019433	1332.66	0.208727	0.108588	1.92219	0.0545817	0.460792	Gipc1	GIPC PDZ domain containing family, member 1 [Source:MGI Symbol;Acc:MGI:1926252]	67903
1990	ENSMUSG00000019437	436.397	0.30855	0.214609	1.43773	0.150511	0.626229	Tlcd1	TLC domain containing 1 [Source:MGI Symbol;Acc:MGI:1915572]	68385
1991	ENSMUSG00000019461	464.21	0.166553	0.108652	1.5329	0.125299	0.596262	Plscr3	phospholipid scramblase 3 [Source:MGI Symbol;Acc:MGI:1917560]	70310
1992	ENSMUSG00000019464	199.64	0.0431578	0.179355	0.240629	0.809843	0.95243	Ptger1	prostaglandin E receptor 1 (subtype EP1) [Source:MGI Symbol;Acc:MGI:97793]	19216
1993	ENSMUSG00000019467	9649.85	-0.18127	0.154812	-1.1709	0.241639	0.713924	Arhgef25	Rho guanine nucleotide exchange factor (GEF) 25 [Source:MGI Symbol;Acc:MGI:1277173]	52666
1994	ENSMUSG00000019470	1316.95	-0.032081	0.0655741	-0.489233	0.624677	0.894564	Xab2	XPA binding protein 2 [Source:MGI Symbol;Acc:MGI:1914689]	67439
1995	ENSMUSG00000019471	4240.19	0.0812183	0.0827172	0.981879	0.32616	0.768113	Cdc37	cell division cycle 37 [Source:MGI Symbol;Acc:MGI:109531]	12539
1996	ENSMUSG00000019478	1142.19	0.115737	0.0931953	1.24188	0.214281	0.692135	Rab4a	RAB4A, member RAS oncogene family [Source:MGI Symbol;Acc:MGI:105069]	19341
1997	ENSMUSG00000019487	235.338	0.184377	0.129052	1.4287	0.153091	0.62871	Trip10	thyroid hormone receptor interactor 10 [Source:MGI Symbol;Acc:MGI:2146901]	106628
1998	ENSMUSG00000019489	2.57984	3.30249	1.52471	2.16598	0.0303126	NA	Cd70	CD70 antigen [Source:MGI Symbol;Acc:MGI:1195273]	21948
1999	ENSMUSG00000019494	2592.5	0.0494094	0.089794	0.550253	0.582146	0.877681	Cops6	COP9 signalosome subunit 6 [Source:MGI Symbol;Acc:MGI:1349439]	26893
[truncated: 18,725 more rows]

## Sheet: downregulated
	rownames	baseMean	log2FoldChange	lfcSE	stat	pvalue	padj	MGI	description	Entrez
791	ENSMUSG00000005237	239.218	-0.565808	0.153942	-3.67545	0.000237427	0.0457355	Dnah2	dynein, axonemal, heavy chain 2 [Source:MGI Symbol;Acc:MGI:107731]	327954
1101	ENSMUSG00000007950	7563.66	0.318223	0.071624	4.44296	8.87303022572711e-06	0.004134	Abhd8	abhydrolase domain containing 8 [Source:MGI Symbol;Acc:MGI:1918946]	64296
1791	ENSMUSG00000018102	1037.21	-0.732361	0.176216	-4.15604	3.23804976848313e-05	0.0104948	H2bc4	H2B clustered histone 4 [Source:MGI Symbol;Acc:MGI:1915274]	68024
1875	ENSMUSG00000018648	918.512	0.628784	0.146546	4.29071	1.78105891360042e-05	0.0071767	Dusp14	dual specificity phosphatase 14 [Source:MGI Symbol;Acc:MGI:1927168]	56405
1962	ENSMUSG00000019194	12578.8	0.262482	0.0662711	3.96074	7.47192624194599e-05	0.0198927	Scn1b	sodium channel, voltage-gated, type I, beta [Source:MGI Symbol;Acc:MGI:98247]	20266
2355	ENSMUSG00000020374	196.938	1.29604	0.310509	4.17392	2.99403209039992e-05	0.00991956	Rasgef1c	RasGEF domain family, member 1C [Source:MGI Symbol;Acc:MGI:1921813]	74563
2434	ENSMUSG00000020496	10189.1	0.26033	0.0630434	4.12938	3.63749391566494e-05	0.0112721	Rnf187	ring finger protein 187 [Source:MGI Symbol;Acc:MGI:1914224]	108660
2494	ENSMUSG00000020614	384.325	0.416077	0.101343	4.10562	4.0323184416113e-05	0.0120236	Fam20a	family with sequence similarity 20, member A [Source:MGI Symbol;Acc:MGI:2388266]	208659
2712	ENSMUSG00000020953	366.367	1.18422	0.304045	3.89488	9.82463617073595e-05	0.0246053	Coch	cochlin [Source:MGI Symbol;Acc:MGI:1278313]	12810
3289	ENSMUSG00000022075	3379.5	0.268917	0.0737975	3.64399	0.000268445	0.0499695	Rhobtb2	Rho-related BTB domain containing 2 [Source:MGI Symbol;Acc:MGI:2180557]	246710
3540	ENSMUSG00000022514	2113.66	-0.345582	0.0937993	-3.68427	0.000229357	0.045026	Il1rap	interleukin 1 receptor accessory protein [Source:MGI Symbol;Acc:MGI:104975]	16180
4050	ENSMUSG00000024055	352.464	-0.420711	0.109689	-3.83548	0.000125318	0.0296567	Cyp4f13	cytochrome P450, family 4, subfamily f, polypeptide 13 [Source:MGI Symbol;Acc:MGI:2158641]	170716
4064	ENSMUSG00000024076	176.61	-0.745339	0.195099	-3.82032	0.00013328	0.0307099	Vit	vitrin [Source:MGI Symbol;Acc:MGI:1921449]	74199
4898	ENSMUSG00000025739	385.21	0.586074	0.137046	4.27647	1.89880325342943e-05	0.0074498	Gng13	guanine nucleotide binding protein (G protein), gamma 13 [Source:MGI Symbol;Acc:MGI:1925616]	64337
5108	ENSMUSG00000026167	160.083	0.849227	0.201264	4.21948	2.44871224568891e-05	0.00851779	Wnt10a	wingless-type MMTV integration site family, member 10A [Source:MGI Symbol;Acc:MGI:108071]	22409
5277	ENSMUSG00000026479	316.952	1.29705	0.284517	4.55877	5.14533559741414e-06	0.00284118	Lamc2	laminin, gamma 2 [Source:MGI Symbol;Acc:MGI:99913]	16782
5824	ENSMUSG00000027489	1049.22	0.819783	0.182362	4.49536	6.94539041292226e-06	0.00357065	Necab3	N-terminal EF-hand calcium binding protein 3 [Source:MGI Symbol;Acc:MGI:1861721]	56846
5825	ENSMUSG00000027490	309.133	0.636104	0.130309	4.88151	1.05274839607595e-06	0.000713428	E2f1	E2F transcription factor 1 [Source:MGI Symbol;Acc:MGI:101941]	13555
5920	ENSMUSG00000027669	597.93	0.481713	0.125353	3.84287	0.000121606	0.0292422	Gnb4	guanine nucleotide binding protein (G protein), beta 4 [Source:MGI Symbol;Acc:MGI:104581]	14696
6055	ENSMUSG00000027955	144.484	-0.735674	0.146074	-5.03631	4.74601485385724e-07	0.000353792	Gask1b	golgi associated kinase 1B [Source:MGI Symbol;Acc:MGI:1915909]	68659
6415	ENSMUSG00000028600	292.503	1.05669	0.201497	5.24422	1.56945827087335e-07	0.000137641	Podn	podocan [Source:MGI Symbol;Acc:MGI:2674939]	242608
6430	ENSMUSG00000028626	294.059	0.85571	0.197867	4.32467	1.5275863536583e-05	0.00690145	Col9a2	collagen, type IX, alpha 2 [Source:MGI Symbol;Acc:MGI:88466]	12840
6455	ENSMUSG00000028657	3326.5	0.285784	0.0692783	4.12517	3.70468021069039e-05	0.0112721	Ppt1	palmitoyl-protein thioesterase 1 [Source:MGI Symbol;Acc:MGI:1298204]	19063
6472	ENSMUSG00000028687	88.1718	0.911401	0.217524	4.18989	2.79094336134965e-05	0.00945686	Mutyh	mutY DNA glycosylase [Source:MGI Symbol;Acc:MGI:1917853]	70603
6883	ENSMUSG00000029394	1610.11	0.39535	0.102049	3.87412	0.000107009	0.026154	Cdk2ap1	CDK2 (cyclin-dependent kinase 2)-associated protein 1 [Source:MGI Symbol;Acc:MGI:1202069]	13445
6974	ENSMUSG00000029550	2080.58	0.243184	0.0636743	3.81919	0.000133889	0.0307099	Sppl3	signal peptide peptidase 3 [Source:MGI Symbol;Acc:MGI:1891433]	74585
7007	ENSMUSG00000029603	2818.42	0.281626	0.0618876	4.5506	5.34924107981247e-06	0.00284828	Dtx1	deltex 1, E3 ubiquitin ligase [Source:MGI Symbol;Acc:MGI:1352744]	14357
7381	ENSMUSG00000030401	2218.93	0.320925	0.0858985	3.7361	0.0001869	0.0387013	Rtn2	reticulon 2 (Z-band associated protein) [Source:MGI Symbol;Acc:MGI:107612]	20167
7696	ENSMUSG00000031065	7814.83	0.207555	0.0520537	3.98732	6.68243253836316e-05	0.0188483	Cdk16	cyclin-dependent kinase 16 [Source:MGI Symbol;Acc:MGI:97516]	18555
8767	ENSMUSG00000033227	33.976	1.61433	0.375432	4.29994	1.70847816893661e-05	0.00709666	Wnt6	wingless-type MMTV integration site family, member 6 [Source:MGI Symbol;Acc:MGI:98960]	22420
8774	ENSMUSG00000033256	1020.48	0.443259	0.104469	4.24298	2.20571714896333e-05	0.00822126	Shf	Src homology 2 domain containing F [Source:MGI Symbol;Acc:MGI:3613669]	435684
8921	ENSMUSG00000033768	14148	0.238775	0.0653106	3.65599	0.000256193	0.0483492	Nrxn2	neurexin II [Source:MGI Symbol;Acc:MGI:1096362]	18190
9235	ENSMUSG00000034685	3244.1	0.439962	0.104288	4.21874	2.45667114736507e-05	0.00851779	Fam171a2	family with sequence similarity 171, member A2 [Source:MGI Symbol;Acc:MGI:2448496]	217219
9413	ENSMUSG00000035226	3223.84	0.490355	0.115561	4.24325	2.20301350849944e-05	0.00822126	Rims4	regulating synaptic membrane exocytosis 4 [Source:MGI Symbol;Acc:MGI:2674366]	241770
10727	ENSMUSG00000039062	128.91	0.836193	0.214795	3.89298	9.90218819612978e-05	0.0246053	Anpep	alanyl (membrane) aminopeptidase [Source:MGI Symbol;Acc:MGI:5000466]	16790
10822	ENSMUSG00000039278	11814.9	0.418871	0.0850564	4.92463	8.45215409309503e-07	0.000600063	Pcsk1n	proprotein convertase subtilisin/kexin type 1 inhibitor [Source:MGI Symbol;Acc:MGI:1353431]	30052
11091	ENSMUSG00000040078	96.8567	-1.05994	0.28185	-3.76065	0.000169469	0.0366176	Ptges3-ps	prostaglandin E synthase 3, pseudogene [Source:MGI Symbol;Acc:MGI:3704271]	NA
11257	ENSMUSG00000040543	3088.87	0.445482	0.119008	3.74328	0.00018163	0.0381398	Pitpnm3	PITPNM family member 3 [Source:MGI Symbol;Acc:MGI:2685726]	327958
11396	ENSMUSG00000040938	693.907	0.395537	0.0935225	4.22932	2.34393780994124e-05	0.00851779	Slc16a11	solute carrier family 16 (monocarboxylic acid transporters), member 11 [Source:MGI Symbol;Acc:MGI:2663709]	216867
11404	ENSMUSG00000040964	1277.55	0.34488	0.0948752	3.63509	0.000277886	0.0499695	Arhgef10l	Rho guanine nucleotide exchange factor (GEF) 10-like [Source:MGI Symbol;Acc:MGI:1920004]	72754
11877	ENSMUSG00000042589	1886.61	0.84674	0.212783	3.97936	6.91016814569833e-05	0.0188483	Cux2	cut-like homeobox 2 [Source:MGI Symbol;Acc:MGI:107321]	13048
12076	ENSMUSG00000043439	1716.2	0.515339	0.13838	3.72409	0.000196022	0.0394932	Epop	elongin BC and polycomb repressive complex 2 associated protein [Source:MGI Symbol;Acc:MGI:2143991]	103551
12137	ENSMUSG00000043801	789.358	0.417686	0.106446	3.92394	8.71111664742022e-05	0.0223921	Oaz1-ps	ornithine decarboxylase antizyme 1, pseudogene [Source:MGI Symbol;Acc:MGI:108188]	NA
12143	ENSMUSG00000043843	1234.35	0.571204	0.125109	4.56564	4.97983286300031e-06	0.00284118	Tmem145	transmembrane protein 145 [Source:MGI Symbol;Acc:MGI:3607779]	330485
12145	ENSMUSG00000043857	2161.03	0.47785	0.0901065	5.30317	1.13808342837706e-07	0.000106048	Mgat5b	mannoside acetylglucosaminyltransferase 5, isoenzyme B [Source:MGI Symbol;Acc:MGI:3606200]	268510
12407	ENSMUSG00000045009	2167.52	0.205754	0.0545208	3.77387	0.000160737	0.0352417	Prrt3	proline-rich transmembrane protein 3 [Source:MGI Symbol;Acc:MGI:2444810]	210673
12776	ENSMUSG00000046714	47.1549	2.00282	0.465135	4.3059	1.66309183733778e-05	0.00709666	Foxc2	forkhead box C2 [Source:MGI Symbol;Acc:MGI:1347481]	14234
12861	ENSMUSG00000047045	790.82	0.443723	0.120791	3.67347	0.000239276	0.0457355	Tmem164	transmembrane protein 164 [Source:MGI Symbol;Acc:MGI:2148020]	209497
12940	ENSMUSG00000047420	47.6552	1.97472	0.378047	5.22349	1.75579337945404e-07	0.000145428	Fam180a	family with sequence similarity 180, member A [Source:MGI Symbol;Acc:MGI:3039626]	208164
13050	ENSMUSG00000047904	370.498	0.643729	0.169805	3.791	0.000150044	0.0333882	Sstr2	somatostatin receptor 2 [Source:MGI Symbol;Acc:MGI:98328]	20606
13525	ENSMUSG00000050222	241.902	0.515431	0.129574	3.97788	6.95323186200669e-05	0.0188483	Il17d	interleukin 17D [Source:MGI Symbol;Acc:MGI:2446510]	239114
13535	ENSMUSG00000050271	1264.9	0.403112	0.0937628	4.29927	1.71359472273162e-05	0.00709666	Prag1	PEAK1 related kinase activating pseudokinase 1 [Source:MGI Symbol;Acc:MGI:1196223]	244418
13698	ENSMUSG00000051146	2246.89	0.669349	0.161979	4.13233	3.59100093513312e-05	0.0112721	Camk2n2	calcium/calmodulin-dependent protein kinase II inhibitor 2 [Source:MGI Symbol;Acc:MGI:1920297]	73047
14021	ENSMUSG00000053004	371.895	0.818161	0.219234	3.7319	0.000190039	0.0388122	Hrh1	histamine receptor H1 [Source:MGI Symbol;Acc:MGI:107619]	15465
16056	ENSMUSG00000068735	2372.61	0.344187	0.0945673	3.6396	0.000273059	0.0499695	Trp53i11	transformation related protein 53 inducible protein 11 [Source:MGI Symbol;Acc:MGI:2670995]	277414
16135	ENSMUSG00000069307	50.1066	2.16957	0.424161	5.11496	3.13815231791233e-07	0.000246246	Hist1h2bq	histone cluster 1, H2bq [Source:MGI Symbol;Acc:MGI:3702051]	665596
16158	ENSMUSG00000069662	5199.65	0.298185	0.0748553	3.98348	6.79130618191587e-05	0.0188483	Marcks	myristoylated alanine rich protein kinase C substrate [Source:MGI Symbol;Acc:MGI:96907]	17118
16303	ENSMUSG00000070720	56.5717	1.10605	0.300224	3.68409	0.000229524	0.045026	Tmem200b	transmembrane protein 200B [Source:MGI Symbol;Acc:MGI:3646343]	623230
16325	ENSMUSG00000070866	827.47	-0.432436	0.115403	-3.74719	0.000178827	0.0380876	Zfp804a	zinc finger protein 804A [Source:MGI Symbol;Acc:MGI:2442949]	241514
16358	ENSMUSG00000071076	5153.66	0.405451	0.0905773	4.47629	7.59496801881866e-06	0.00369707	Jund	jun D proto-oncogene [Source:MGI Symbol;Acc:MGI:96648]	16478
16434	ENSMUSG00000071550	267.494	-0.761515	0.157961	-4.82091	1.42904552350963e-06	0.000926332	Cfap44	cilia and flagella associated protein 44 [Source:MGI Symbol;Acc:MGI:1277238]	212517
17159	ENSMUSG00000078591	3285.94	-0.252048	0.0693427	-3.63481	0.000278186	0.0499695	Hs3st4	heparan sulfate (glucosamine) 3-O-sulfotransferase 4 [Source:MGI Symbol;Acc:MGI:1333792]	628779
17215	ENSMUSG00000078794	4869.7	0.333806	0.074615	4.47371	7.68724678746549e-06	0.00369707	Dact3	dishevelled-binding antagonist of beta-catenin 3 [Source:MGI Symbol;Acc:MGI:3654828]	629378
17254	ENSMUSG00000078901	221.096	-9.88244	2.4412	-4.04818	5.16173429613132e-05	0.0150895	Gm14440	predicted gene 14440 [Source:MGI Symbol;Acc:MGI:3702430]	100503353
17377	ENSMUSG00000079410	27.0891	-2.05544	0.436849	-4.70514	2.53689860451719e-06	0.00157594	Gm2897	predicted gene 2897 [Source:MGI Symbol;Acc:MGI:3781075]	100040671
19417	ENSMUSG00000103707	228.257	-0.749223	0.197169	-3.7999	0.000144755	0.0326992	Pcdha6	protocadherin alpha 6 [Source:MGI Symbol;Acc:MGI:1298367]	12937
19940	ENSMUSG00000111277	549.961	-1.20385	0.256416	-4.69493	2.66702049275981e-06	0.0015905	Rab3a	RAB3A, member RAS oncogene family [Source:MGI Symbol;Acc:MGI:97843]	19339
20455	ENSMUSG00000116165	4469.1	0.296834	0.0750526	3.95502	7.65291479379538e-05	0.0200171	Pdxp	pyridoxal (pyridoxine, vitamin B6) phosphatase [Source:MGI Symbol;Acc:MGI:1919282]	57028

## Sheet: upregulated
	rownames	baseMean	log2FoldChange	lfcSE	stat	pvalue	padj	MGI	description	Entrez
791	ENSMUSG00000005237	239.218	-0.565808	0.153942	-3.67545	0.000237427	0.0457355	Dnah2	dynein, axonemal, heavy chain 2 [Source:MGI Symbol;Acc:MGI:107731]	327954
1101	ENSMUSG00000007950	7563.66	0.318223	0.071624	4.44296	8.87303022572711e-06	0.004134	Abhd8	abhydrolase domain containing 8 [Source:MGI Symbol;Acc:MGI:1918946]	64296
1791	ENSMUSG00000018102	1037.21	-0.732361	0.176216	-4.15604	3.23804976848313e-05	0.0104948	H2bc4	H2B clustered histone 4 [Source:MGI Symbol;Acc:MGI:1915274]	68024
1875	ENSMUSG00000018648	918.512	0.628784	0.146546	4.29071	1.78105891360042e-05	0.0071767	Dusp14	dual specificity phosphatase 14 [Source:MGI Symbol;Acc:MGI:1927168]	56405
1962	ENSMUSG00000019194	12578.8	0.262482	0.0662711	3.96074	7.47192624194599e-05	0.0198927	Scn1b	sodium channel, voltage-gated, type I, beta [Source:MGI Symbol;Acc:MGI:98247]	20266
2355	ENSMUSG00000020374	196.938	1.29604	0.310509	4.17392	2.99403209039992e-05	0.00991956	Rasgef1c	RasGEF domain family, member 1C [Source:MGI Symbol;Acc:MGI:1921813]	74563
2434	ENSMUSG00000020496	10189.1	0.26033	0.0630434	4.12938	3.63749391566494e-05	0.0112721	Rnf187	ring finger protein 187 [Source:MGI Symbol;Acc:MGI:1914224]	108660
2494	ENSMUSG00000020614	384.325	0.416077	0.101343	4.10562	4.0323184416113e-05	0.0120236	Fam20a	family with sequence similarity 20, member A [Source:MGI Symbol;Acc:MGI:2388266]	208659
2712	ENSMUSG00000020953	366.367	1.18422	0.304045	3.89488	9.82463617073595e-05	0.0246053	Coch	cochlin [Source:MGI Symbol;Acc:MGI:1278313]	12810
3289	ENSMUSG00000022075	3379.5	0.268917	0.0737975	3.64399	0.000268445	0.0499695	Rhobtb2	Rho-related BTB domain containing 2 [Source:MGI Symbol;Acc:MGI:2180557]	246710
3540	ENSMUSG00000022514	2113.66	-0.345582	0.0937993	-3.68427	0.000229357	0.045026	Il1rap	interleukin 1 receptor accessory protein [Source:MGI Symbol;Acc:MGI:104975]	16180
4050	ENSMUSG00000024055	352.464	-0.420711	0.109689	-3.83548	0.000125318	0.0296567	Cyp4f13	cytochrome P450, family 4, subfamily f, polypeptide 13 [Source:MGI Symbol;Acc:MGI:2158641]	170716
4064	ENSMUSG00000024076	176.61	-0.745339	0.195099	-3.82032	0.00013328	0.0307099	Vit	vitrin [Source:MGI Symbol;Acc:MGI:1921449]	74199
4898	ENSMUSG00000025739	385.21	0.586074	0.137046	4.27647	1.89880325342943e-05	0.0074498	Gng13	guanine nucleotide binding protein (G protein), gamma 13 [Source:MGI Symbol;Acc:MGI:1925616]	64337
5108	ENSMUSG00000026167	160.083	0.849227	0.201264	4.21948	2.44871224568891e-05	0.00851779	Wnt10a	wingless-type MMTV integration site family, member 10A [Source:MGI Symbol;Acc:MGI:108071]	22409
5277	ENSMUSG00000026479	316.952	1.29705	0.284517	4.55877	5.14533559741414e-06	0.00284118	Lamc2	laminin, gamma 2 [Source:MGI Symbol;Acc:MGI:99913]	16782
5824	ENSMUSG00000027489	1049.22	0.819783	0.182362	4.49536	6.94539041292226e-06	0.00357065	Necab3	N-terminal EF-hand calcium binding protein 3 [Source:MGI Symbol;Acc:MGI:1861721]	56846
5825	ENSMUSG00000027490	309.133	0.636104	0.130309	4.88151	1.05274839607595e-06	0.000713428	E2f1	E2F transcription factor 1 [Source:MGI Symbol;Acc:MGI:101941]	13555
5920	ENSMUSG00000027669	597.93	0.481713	0.125353	3.84287	0.000121606	0.0292422	Gnb4	guanine nucleotide binding protein (G protein), beta 4 [Source:MGI Symbol;Acc:MGI:104581]	14696
6055	ENSMUSG00000027955	144.484	-0.735674	0.146074	-5.03631	4.74601485385724e-07	0.000353792	Gask1b	golgi associated kinase 1B [Source:MGI Symbol;Acc:MGI:1915909]	68659
6415	ENSMUSG00000028600	292.503	1.05669	0.201497	5.24422	1.56945827087335e-07	0.000137641	Podn	podocan [Source:MGI Symbol;Acc:MGI:2674939]	242608
6430	ENSMUSG00000028626	294.059	0.85571	0.197867	4.32467	1.5275863536583e-05	0.00690145	Col9a2	collagen, type IX, alpha 2 [Source:MGI Symbol;Acc:MGI:88466]	12840
6455	ENSMUSG00000028657	3326.5	0.285784	0.0692783	4.12517	3.70468021069039e-05	0.0112721	Ppt1	palmitoyl-protein thioesterase 1 [Source:MGI Symbol;Acc:MGI:1298204]	19063
6472	ENSMUSG00000028687	88.1718	0.911401	0.217524	4.18989	2.79094336134965e-05	0.00945686	Mutyh	mutY DNA glycosylase [Source:MGI Symbol;Acc:MGI:1917853]	70603
6883	ENSMUSG00000029394	1610.11	0.39535	0.102049	3.87412	0.000107009	0.026154	Cdk2ap1	CDK2 (cyclin-dependent kinase 2)-associated protein 1 [Source:MGI Symbol;Acc:MGI:1202069]	13445
6974	ENSMUSG00000029550	2080.58	0.243184	0.0636743	3.81919	0.000133889	0.0307099	Sppl3	signal peptide peptidase 3 [Source:MGI Symbol;Acc:MGI:1891433]	74585
7007	ENSMUSG00000029603	2818.42	0.281626	0.0618876	4.5506	5.34924107981247e-06	0.00284828	Dtx1	deltex 1, E3 ubiquitin ligase [Source:MGI Symbol;Acc:MGI:1352744]	14357
7381	ENSMUSG00000030401	2218.93	0.320925	0.0858985	3.7361	0.0001869	0.0387013	Rtn2	reticulon 2 (Z-band associated protein) [Source:MGI Symbol;Acc:MGI:107612]	20167
7696	ENSMUSG00000031065	7814.83	0.207555	0.0520537	3.98732	6.68243253836316e-05	0.0188483	Cdk16	cyclin-dependent kinase 16 [Source:MGI Symbol;Acc:MGI:97516]	18555
8767	ENSMUSG00000033227	33.976	1.61433	0.375432	4.29994	1.70847816893661e-05	0.00709666	Wnt6	wingless-type MMTV integration site family, member 6 [Source:MGI Symbol;Acc:MGI:98960]	22420
8774	ENSMUSG00000033256	1020.48	0.443259	0.104469	4.24298	2.20571714896333e-05	0.00822126	Shf	Src homology 2 domain containing F [Source:MGI Symbol;Acc:MGI:3613669]	435684
8921	ENSMUSG00000033768	14148	0.238775	0.0653106	3.65599	0.000256193	0.0483492	Nrxn2	neurexin II [Source:MGI Symbol;Acc:MGI:1096362]	18190
9235	ENSMUSG00000034685	3244.1	0.439962	0.104288	4.21874	2.45667114736507e-05	0.00851779	Fam171a2	family with sequence similarity 171, member A2 [Source:MGI Symbol;Acc:MGI:2448496]	217219
9413	ENSMUSG00000035226	3223.84	0.490355	0.115561	4.24325	2.20301350849944e-05	0.00822126	Rims4	regulating synaptic membrane exocytosis 4 [Source:MGI Symbol;Acc:MGI:2674366]	241770
10727	ENSMUSG00000039062	128.91	0.836193	0.214795	3.89298	9.90218819612978e-05	0.0246053	Anpep	alanyl (membrane) aminopeptidase [Source:MGI Symbol;Acc:MGI:5000466]	16790
10822	ENSMUSG00000039278	11814.9	0.418871	0.0850564	4.92463	8.45215409309503e-07	0.000600063	Pcsk1n	proprotein convertase subtilisin/kexin type 1 inhibitor [Source:MGI Symbol;Acc:MGI:1353431]	30052
11091	ENSMUSG00000040078	96.8567	-1.05994	0.28185	-3.76065	0.000169469	0.0366176	Ptges3-ps	prostaglandin E synthase 3, pseudogene [Source:MGI Symbol;Acc:MGI:3704271]	NA
11257	ENSMUSG00000040543	3088.87	0.445482	0.119008	3.74328	0.00018163	0.0381398	Pitpnm3	PITPNM family member 3 [Source:MGI Symbol;Acc:MGI:2685726]	327958
11396	ENSMUSG00000040938	693.907	0.395537	0.0935225	4.22932	2.34393780994124e-05	0.00851779	Slc16a11	solute carrier family 16 (monocarboxylic acid transporters), member 11 [Source:MGI Symbol;Acc:MGI:2663709]	216867
11404	ENSMUSG00000040964	1277.55	0.34488	0.0948752	3.63509	0.000277886	0.0499695	Arhgef10l	Rho guanine nucleotide exchange factor (GEF) 10-like [Source:MGI Symbol;Acc:MGI:1920004]	72754
11877	ENSMUSG00000042589	1886.61	0.84674	0.212783	3.97936	6.91016814569833e-05	0.0188483	Cux2	cut-like homeobox 2 [Source:MGI Symbol;Acc:MGI:107321]	13048
12076	ENSMUSG00000043439	1716.2	0.515339	0.13838	3.72409	0.000196022	0.0394932	Epop	elongin BC and polycomb repressive complex 2 associated protein [Source:MGI Symbol;Acc:MGI:2143991]	103551
12137	ENSMUSG00000043801	789.358	0.417686	0.106446	3.92394	8.71111664742022e-05	0.0223921	Oaz1-ps	ornithine decarboxylase antizyme 1, pseudogene [Source:MGI Symbol;Acc:MGI:108188]	NA
12143	ENSMUSG00000043843	1234.35	0.571204	0.125109	4.56564	4.97983286300031e-06	0.00284118	Tmem145	transmembrane protein 145 [Source:MGI Symbol;Acc:MGI:3607779]	330485
12145	ENSMUSG00000043857	2161.03	0.47785	0.0901065	5.30317	1.13808342837706e-07	0.000106048	Mgat5b	mannoside acetylglucosaminyltransferase 5, isoenzyme B [Source:MGI Symbol;Acc:MGI:3606200]	268510
12407	ENSMUSG00000045009	2167.52	0.205754	0.0545208	3.77387	0.000160737	0.0352417	Prrt3	proline-rich transmembrane protein 3 [Source:MGI Symbol;Acc:MGI:2444810]	210673
12776	ENSMUSG00000046714	47.1549	2.00282	0.465135	4.3059	1.66309183733778e-05	0.00709666	Foxc2	forkhead box C2 [Source:MGI Symbol;Acc:MGI:1347481]	14234
12861	ENSMUSG00000047045	790.82	0.443723	0.120791	3.67347	0.000239276	0.0457355	Tmem164	transmembrane protein 164 [Source:MGI Symbol;Acc:MGI:2148020]	209497
12940	ENSMUSG00000047420	47.6552	1.97472	0.378047	5.22349	1.75579337945404e-07	0.000145428	Fam180a	family with sequence similarity 180, member A [Source:MGI Symbol;Acc:MGI:3039626]	208164
13050	ENSMUSG00000047904	370.498	0.643729	0.169805	3.791	0.000150044	0.0333882	Sstr2	somatostatin receptor 2 [Source:MGI Symbol;Acc:MGI:98328]	20606
13525	ENSMUSG00000050222	241.902	0.515431	0.129574	3.97788	6.95323186200669e-05	0.0188483	Il17d	interleukin 17D [Source:MGI Symbol;Acc:MGI:2446510]	239114
13535	ENSMUSG00000050271	1264.9	0.403112	0.0937628	4.29927	1.71359472273162e-05	0.00709666	Prag1	PEAK1 related kinase activating pseudokinase 1 [Source:MGI Symbol;Acc:MGI:1196223]	244418
13698	ENSMUSG00000051146	2246.89	0.669349	0.161979	4.13233	3.59100093513312e-05	0.0112721	Camk2n2	calcium/calmodulin-dependent protein kinase II inhibitor 2 [Source:MGI Symbol;Acc:MGI:1920297]	73047
14021	ENSMUSG00000053004	371.895	0.818161	0.219234	3.7319	0.000190039	0.0388122	Hrh1	histamine receptor H1 [Source:MGI Symbol;Acc:MGI:107619]	15465
16056	ENSMUSG00000068735	2372.61	0.344187	0.0945673	3.6396	0.000273059	0.0499695	Trp53i11	transformation related protein 53 inducible protein 11 [Source:MGI Symbol;Acc:MGI:2670995]	277414
16135	ENSMUSG00000069307	50.1066	2.16957	0.424161	5.11496	3.13815231791233e-07	0.000246246	Hist1h2bq	histone cluster 1, H2bq [Source:MGI Symbol;Acc:MGI:3702051]	665596
16158	ENSMUSG00000069662	5199.65	0.298185	0.0748553	3.98348	6.79130618191587e-05	0.0188483	Marcks	myristoylated alanine rich protein kinase C substrate [Source:MGI Symbol;Acc:MGI:96907]	17118
16303	ENSMUSG00000070720	56.5717	1.10605	0.300224	3.68409	0.000229524	0.045026	Tmem200b	transmembrane protein 200B [Source:MGI Symbol;Acc:MGI:3646343]	623230
16325	ENSMUSG00000070866	827.47	-0.432436	0.115403	-3.74719	0.000178827	0.0380876	Zfp804a	zinc finger protein 804A [Source:MGI Symbol;Acc:MGI:2442949]	241514
16358	ENSMUSG00000071076	5153.66	0.405451	0.0905773	4.47629	7.59496801881866e-06	0.00369707	Jund	jun D proto-oncogene [Source:MGI Symbol;Acc:MGI:96648]	16478
16434	ENSMUSG00000071550	267.494	-0.761515	0.157961	-4.82091	1.42904552350963e-06	0.000926332	Cfap44	cilia and flagella associated protein 44 [Source:MGI Symbol;Acc:MGI:1277238]	212517
17159	ENSMUSG00000078591	3285.94	-0.252048	0.0693427	-3.63481	0.000278186	0.0499695	Hs3st4	heparan sulfate (glucosamine) 3-O-sulfotransferase 4 [Source:MGI Symbol;Acc:MGI:1333792]	628779
17215	ENSMUSG00000078794	4869.7	0.333806	0.074615	4.47371	7.68724678746549e-06	0.00369707	Dact3	dishevelled-binding antagonist of beta-catenin 3 [Source:MGI Symbol;Acc:MGI:3654828]	629378
17254	ENSMUSG00000078901	221.096	-9.88244	2.4412	-4.04818	5.16173429613132e-05	0.0150895	Gm14440	predicted gene 14440 [Source:MGI Symbol;Acc:MGI:3702430]	100503353
17377	ENSMUSG00000079410	27.0891	-2.05544	0.436849	-4.70514	2.53689860451719e-06	0.00157594	Gm2897	predicted gene 2897 [Source:MGI Symbol;Acc:MGI:3781075]	100040671
19417	ENSMUSG00000103707	228.257	-0.749223	0.197169	-3.7999	0.000144755	0.0326992	Pcdha6	protocadherin alpha 6 [Source:MGI Symbol;Acc:MGI:1298367]	12937
19940	ENSMUSG00000111277	549.961	-1.20385	0.256416	-4.69493	2.66702049275981e-06	0.0015905	Rab3a	RAB3A, member RAS oncogene family [Source:MGI Symbol;Acc:MGI:97843]	19339
20455	ENSMUSG00000116165	4469.1	0.296834	0.0750526	3.95502	7.65291479379538e-05	0.0200171	Pdxp	pyridoxal (pyridoxine, vitamin B6) phosphatase [Source:MGI Symbol;Acc:MGI:1919282]	57028
